# Supplementary material for: Genome-wide expression atlas of tomato flower buds revealed the SllncERF162-SlERF162 module associated with basal thermotolerance
Source: Hortic Res. 2025 Jul 31;12(11):uhaf205. doi: 10.1093/hr/uhaf205 (PMC12574544; doi:10.1093/hr/uhaf205)
Supplement: Web_Material_uhaf205 [file web_material_uhaf205.zip]

Archive with 10 entries (10 files):
- Supplementary Data Set 1.xlsx
- Supplementary Data Set 2.xlsx
- Supplementary Data Set 3.xlsx
- Supplementary Data Set 4.xlsx
- Supplementary Data Set 5.xlsx
- Supplementary Data Set 6.xlsx
- Supplementary Data Set 7.xlsx
- Supplementary Data Set 8.xlsx
- Supplementary figures.docx
- Supplementary Tables 1-6.docx
