# Supplementary material for: Genome-wide expression atlas of tomato flower buds revealed the SllncERF162-SlERF162 module associated with basal thermotolerance
Source: Hortic Res. 2025 Jul 31;12(11):uhaf205. doi: 10.1093/hr/uhaf205 (PMC12574544; doi:10.1093/hr/uhaf205)
Supplement: Web_Material_uhaf205 [file web_material_uhaf205.zip › Supplementary Data Set 1.xlsx]

## Sheet: Sheet1
Supplementary Data Set 1. List and expression levels of different cluster RNAs in RNA-Seq data
Cluster	ID	Description	0h-1	0h-2	0h-3	0.5h-1	0.5h-2	0.5h-3	1h-1	1h-2	1h-3	3h-1	3h-2	3h-3	5h-1	5h-2	5h-3
DC	SlT01G000180	-	8.11	12.57	1.1	3.33	4.06	6.48	7.49	4.32	7.94	4.62	0.86	2.5	2.09	1.5	3.45
DC	SlT01G000260	-	6.53	8.65	1.8	4.15	2.56	5.37	6.74	3.42	6.06	2.54	1.88	1.89	3.45	3.47	4
DC	SlT01G000360	cytoplasm	0.04	0.17	0.11	0	0.02	0.02	0.02	0.04	0.02	0.02	0	0	0.05	0.04	0.03
DC	SlT01G000540	-	0.35	0.17	0.4	0	0.09	0	0	0.02	0.04	0.05	0.13	0.04	0.02	0.09	0.08
DC	SlT01G000630	-	43.44	37.19	59.22	28.9	30.87	28.9	8.57	19.96	13.38	15.03	12.7	27.19	27.15	12.98	20.77
DC	SlT01G000780	protein binding	1.34	1.04	1.9	0.36	0.28	0.56	1.68	1.36	1.49	1.13	0.99	0.64	1.1	1.02	0.93
DC	SlT01G001100	-	0.23	0.13	0.21	0	0.02	0.02	0	0.12	0	0	0.03	0	0	0.03	0
DC	SlT01G001160	-	2.27	3.03	4.96	0.21	2.01	0.24	1.02	1.98	0.39	0.7	1.11	1.05	2.53	1.5	3.09
DC	SlT01G001230	DNA repair	3.53	4.57	6.37	1.25	2.79	0.46	1.03	2.13	1.19	1.36	2.13	1.63	2.92	2.38	3.2
DC	SlT01G001290	peroxidase activity	18.98	24.43	14.26	10.6	4.35	9.7	8.2	10.08	7.53	8.28	5.06	7.68	3.85	6.35	4.69
DC	SlT01G001380	-	296.26	280.03	488.51	2.73	242.75	0.34	1.96	208.67	37.84	15.82	122.05	33.33	62.77	41.06	55.1
DC	SlT01G002090	malate transport	1.63	1.33	1.42	0.05	0.28	0.04	0.04	1.48	0.41	0.19	0.75	0.31	0.13	0.14	0.17
DC	SlT01G002170	-	1.58	2.04	3.27	0.08	1.08	0.02	0.01	0.81	0.06	0.42	0.76	0.57	1.24	0.89	1.75
DC	SlT01G002180	-	2.55	2.58	6.42	0.15	0.89	0.04	0.12	1.78	0.18	0.5	1	2.26	1.87	0.91	2.39
DC	SlT01G002230	-	0.2	0.04	0.27	0	0.04	0	0.04	0	0.02	0.02	0	0.02	0	0	0
DC	SlT01G002500	catalytic activity	0.47	0.35	0.09	0.11	0.12	0.16	0.22	0.08	0.02	0.08	0.1	0.15	0.04	0.01	0.06
DC	SlT01G002660	monooxygenase activity	216.19	252.11	287.26	116.06	187.47	96.56	63.87	121.76	89.79	132.27	180.57	136.15	219.48	136.5	171.86
DC	SlT01G002680	electron transfer activity	6.69	8.98	10.1	1.63	7	2.41	2.8	7.31	2.17	2.71	4.33	2.94	4.54	2.75	2.81
DC	SlT01G003210	iron ion binding	0.37	0.24	0.42	0.12	0.04	0.06	0.05	0.1	0.04	0.1	0.13	0.1	0.11	0.13	0.08
DC	SlT01G003250	-	0.16	0.05	0.12	0	0	0	0.01	0.03	0.07	0.03	0	0.02	0	0	0.01
DC	SlT01G003400	copper ion binding	6.94	6.75	4.75	3.13	2.32	3.89	3.59	3.49	2.69	5.46	3.29	3.77	3.3	3.13	3.03
DC	SlT01G003610	nucleus	10.65	8.63	31.52	1.27	2.59	0.1	1.72	1.43	0.32	0.72	0.74	8.98	4.06	0.95	9.81
DC	SlT01G004130	NAD+ ADP-ribosyltransferase activity	2.23	0.94	0.07	0.32	0.53	0.7	1.51	0.09	0.02	0.21	0.02	0.32	0	0.01	0.1
DC	SlT01G004960	-	0.94	0.8	1.08	1.05	0.62	0.56	0.79	0.43	0.68	0.59	0.54	0.73	0.35	0.45	0.63
DC	SlT01G005170	DNA binding	1.16	0.98	1.07	0.41	0.33	0.31	0.5	0.81	0.65	0.27	0.26	0.68	0.24	0.66	0.81
DC	SlT01G005320	-	10.77	13.48	5.16	9.3	5.88	9.66	9.25	6.98	8.64	13.59	7.22	10.94	5.77	6.69	8.08
DC	SlT01G005940	diacylglycerol O-acyltransferase activity	5.2	6.43	3.33	1.94	1.24	1.14	0.4	0.55	0.48	1.22	1.26	1.13	1.39	1.51	1.87
DC	SlT01G006660	methyltransferase activity	0.07	0.23	0.03	0.09	0	0.01	0.04	0.02	0.09	0	0	0.08	0	0	0.01
DC	SlT01G007660	-	1.56	2.07	1.75	1.11	0.66	0.79	0.6	0.85	0.78	0.99	0.86	1.06	1.18	1.08	0.86
DC	SlT01G007990	-	0.08	0.21	0.32	0	0.28	0	0.01	0.04	0.05	0	0	0	0	0.08	0
DC	SlT01G008150	-	1.13	1.98	0.02	0.68	0.24	0.33	0.26	0.17	0.14	0	0	0	0	0.68	1.13
DC	SlT01G010610	iron ion binding	2.19	2.37	0.78	0.5	0.34	0.6	2.48	1.25	1.64	1.2	0.84	0.94	0.84	0.88	1.15
DC	SlT01G010630	-	55.22	65.04	18.35	12	6.76	15.04	48.6	36.22	40.23	52.36	23.1	39.29	16.94	14.4	28.5
DC	SlT01G011960	CTP synthase activity	14.3	9.54	13.69	5.01	7.43	4.57	5.1	7.61	4.92	4.63	6.03	5.81	8.16	10.29	7.59
DC	SlT01G012100	-	1.97	2.74	4.63	0.93	2.38	0.47	0.43	1.63	0.52	0.89	1.35	0.95	1.96	1.36	2.1
DC	SlT01G012440	-	0.72	0.63	0.6	0.19	0.04	0.15	0.62	0.24	0.27	0.4	0.27	0.49	0.19	0.49	0.39
DC	SlT01G012480	microtubule motor activity	4.19	4.13	10.5	0.81	4.62	0.61	0.97	3.65	0.91	2.07	3.87	2.54	3.93	2.7	4.99
DC	SlT01G012590	binding	6.77	9.01	12.77	1.84	6.47	1.3	1.46	5.62	1.36	2.46	3.45	2.35	4.3	3.83	5.54
DC	SlT01G012780	-	0.48	0.41	0.36	0.2	0.2	0.28	0.41	0.32	0.24	0.14	0.08	0.25	0.21	0.38	0.3
DC	SlT01G013430	peroxidase activity	217.55	291.82	351.8	7.89	112.37	2.54	2.82	106.63	3.29	3.56	49.9	21.93	60.3	46.51	60.5
DC	SlT01G014110	-	10.26	11.45	7.79	4.73	4.02	4.54	2.75	3.48	3.26	4.69	5.32	4.35	6.93	4.41	7.38
DC	SlT01G014580	-	0.07	0.15	0.2	0.02	0.04	0	0.02	0.01	0	0.04	0.04	0.01	0.06	0.1	0.09
DC	SlT01G014900	-	5.18	6.12	4.25	1.38	1.04	1.81	1.36	0.82	1.96	2.2	3.16	0.94	1	2.67	1.81
DC	SlT01G015360	-	0.49	1.08	0.38	0.32	0.53	0.22	0.51	0.96	0.38	0.07	0.32	0.06	0.26	0.67	0.62
DC	SlT01G015530	carbohydrate metabolic process	0.51	1.02	0.79	0.27	0.45	0.21	0.3	0.22	0.31	0.14	0.14	0.14	0.23	0.27	0.28
DC	SlT01G015540	catalytic activity	0.69	0.95	1.12	0.14	0.28	0.2	0.13	0.13	0.21	0.21	0.26	0.16	0.26	0.44	0.52
DC	SlT01G015660	membrane	1.65	2.29	2.39	0.53	0.96	0.29	0.66	1.17	0.75	0.68	0.76	1.35	1.04	0.83	1.46
DC	SlT01G015720	-	6.2	7.42	12.94	1.82	5.31	1.48	1.12	3.14	1.39	2.75	3.4	3.05	5.01	3.18	5.27
DC	SlT01G016150	protein dimerization activity	0.46	2.16	0.25	0.05	0.16	0	0	0.28	0	0	0.09	0.22	0.16	0.38	0.72
DC	SlT01G016270	electron transfer activity	2.1	1.53	0.42	0.17	0.21	0.02	0.28	0.32	0.6	0.34	0.19	0.39	0.23	0.31	0.38
DC	SlT01G016790	nucleic acid binding	56.82	53.58	62.06	14.81	40.18	1.55	6.76	54.72	16.17	9.31	40.22	33.71	38.71	30.21	42.87
DC	SlT01G017170	integral component of membrane	0.83	1.22	1.93	0	0.19	0	0.01	0.1	0	0.04	0.05	0.03	0.02	0.02	0.01
DC	SlT01G017300	-	49.04	47.51	29.05	33.25	30.03	33.26	27.97	30	26.68	22.95	25.34	21.48	15.08	9.91	10.55
DC	SlT01G017370	-	4.03	11.07	6.22	0.76	5.17	0.03	0.14	6.42	0.17	0.75	3.69	0.73	2.88	2.03	2.91
DC	SlT01G017380	-	4.63	13.95	9.17	0.88	6.4	0.08	0.14	9.23	0.12	1.74	6.23	1.13	3.32	2.75	3.55
DC	SlT01G017400	-	1.7	2.25	6.56	0.08	0.84	0.08	0.09	0.6	0.06	0.55	0.75	0.68	1.76	0.73	2
DC	SlT01G017410	nucleosome	60.33	99.05	166.06	0.87	24.35	0.21	1.66	34.03	3.37	12.34	14.84	24.51	30.41	27.79	53.29
DC	SlT01G017420	polygalacturonase activity	6.08	2.83	6.57	0.07	0.73	0.08	0.41	1.96	0.45	1.1	2	1.65	1.83	1.73	2.4
DC	SlT01G017430	-	6.83	6.71	6.33	0.86	0.68	0.72	1.2	1.31	1.66	1.24	1.74	1.31	2.08	3.45	3.13
DC	SlT01G017440	anion transport	28.03	16.42	11.05	12.46	9.3	12.73	17.25	11.51	12.94	17.28	11.8	11.89	10.46	7.77	10
DC	SlT01G017470	cell wall	0.68	0.38	0.91	0.11	0.55	0.05	0.32	0.64	0.11	0.07	0.4	0.44	0.07	1.21	0.16
DC	SlT01G017590	-	3.15	3.38	0.79	0.47	0.55	0.54	1.55	0.62	0.67	0.25	0.5	0.4	1.18	0.72	1.59
DC	SlT01G017790	DNA binding	13.45	15.75	29.39	2.04	12.56	1.26	1.13	5.78	1.03	3.83	6.69	4.93	9.76	8.22	11.5
DC	SlT01G017810	ATP binding	8.23	7.05	11.21	2.26	5.93	1.71	1.88	5.74	1.51	2.47	6.2	2.73	6.78	5.43	6.03
DC	SlT01G018410	tRNA processing	5.17	2.25	2.4	0.51	0.54	0.41	1.25	1.35	1.57	1.1	1.08	1.05	1.01	1.08	2.64
DC	SlT01G018720	catalytic activity	30.39	47.01	7.83	12.2	10.4	20.01	17.88	9.17	11.02	13.26	6.62	7.66	7.05	5.28	7.32
DC	SlT01G018750	-	1.88	1.01	3.1	0.4	0.57	0.13	0.12	0.92	0.46	0.48	1.03	1.56	1.94	0.21	0.61
DC	SlT01G018850	nucleosome	84.67	161.17	309.98	1.03	38.43	0.99	2.88	71.24	5.68	35.28	38.59	64	80.96	65.32	122.53
DC	SlT01G018960	binding	13.3	14.7	60.9	1.14	6.44	0.11	0.74	3.32	0.35	3.09	2.68	10.03	15.4	3.82	19.51
DC	SlT01G019010	-	3.68	3.61	14.58	0.46	0.87	0	0.02	0.79	0.65	1.66	1.31	2.38	2.69	1.93	2.41
DC	SlT01G019090	membrane	15.43	20.7	2.75	4.06	3.17	5.06	13.98	5.86	12.35	8.85	2.09	4.99	6.46	3.98	6.46
DC	SlT01G019840	hydrolase activity, hydrolyzing O-glycosyl compounds	10.02	9.33	15.57	4.34	5.64	3.4	3.11	4.89	3.75	3.94	4.17	4.14	5.12	4.06	4.45
DC	SlT01G019860	-	1.03	0.4	1.05	0.35	0.14	0.09	0.1	0.21	0.75	0.28	0.34	0.43	0.26	0.24	0.8
DC	SlT01G019880	-	234.66	235.36	509.2	20.16	57.14	16.34	12.64	35.17	9.12	82.98	64.74	93.46	204.64	90.06	123.53
DC	SlT01G020220	nucleosome	120.89	188.9	387.43	2.68	49.65	1.72	6.64	128.31	12.94	46.69	47.36	78.35	80.82	70.09	134.15
DC	SlT01G020260	nucleosome	90.69	166.62	305	2.38	72.27	0.64	2.26	101.72	6.4	49.43	83.11	87.85	92.6	67.51	124.53
DC	SlT01G020390	nuclear chromosome	1.93	2.48	4.4	0.29	1.32	0.1	0.73	0.97	0.47	0.44	0.75	0.82	1.34	1.24	2.65
DC	SlT01G020480	nucleosome	299.5	295.4	580.91	3.56	93.56	0.69	3.8	173.17	10.06	38.33	157.45	73.83	148.6	175.15	201.98
DC	SlT01G020570	endonuclease activity	5.4	7.38	11.52	0.46	4.98	0.2	0.25	5.17	0.29	1.5	3.88	1.89	3.61	2.56	4.07
DC	SlT01G020790	drug transmembrane transport	3.32	3.71	3.5	1.14	1.45	1.31	0.68	1.13	0.49	0.42	0.58	0.6	0.75	0.78	1.14
DC	SlT01G021000	binding	8.44	7.78	9.14	2.29	6.2	0.9	1.55	9.32	1.74	0.77	6.59	2.41	5.04	7.23	7.44
DC	SlT01G021040	DNA binding	15.83	19.33	45.55	0.85	15.47	0.27	0.52	8.73	0.99	4.43	7.69	6.88	13.02	5.67	16.07
DC	SlT01G021280	-	38.88	28.53	35.47	35.09	29.33	33.42	13.43	24.47	18	26.4	17.12	18.96	14.91	8.41	12.09
DC	SlT01G021350	serine-type endopeptidase activity	0.87	0.9	0.53	0.35	0.25	0.35	0.85	0.6	0.88	1.01	0.32	0.58	0.39	0.5	0.21
DC	SlT01G021490	serine-type carboxypeptidase activity	4.85	3.41	4.06	3.67	3.67	3.86	3.1	5.31	3.63	4.05	2.85	2.98	2.22	1.34	2.03
DC	SlT01G021710	oxidoreductase activity	0.38	0.72	0.2	0.06	0	0.08	0.3	0.2	0.08	0.21	0.2	0.08	0	0.45	0.31
DC	SlT01G022170	iron ion binding	11.74	13.72	7.99	4.69	3.16	5.74	7.51	3.82	4.54	2.93	3.61	5.23	6.02	6.88	9.25
DC	SlT01G023170	protein dimerization activity	43.75	49.15	25.03	24.26	16.93	24.03	20.53	22.89	31.78	29.23	31.62	22.88	17.49	16.2	19.56
DC	SlT01G023370	multicellular organism development	39.88	38.57	68.43	6.28	26.24	2.74	3.56	19.38	4.32	14.31	25.29	20.48	23.28	19.85	24.9
DC	SlT01G023610	vesicle docking involved in exocytosis	0.75	2.74	1.78	0.19	1.26	0.02	0.08	1.44	0.15	0.04	0.45	0.11	0.43	0.5	0.42
DC	SlT01G023970	-	0.26	0.3	0.23	0	0.15	0.04	0.02	0.08	0.12	0.05	0.24	0.17	0.09	0.09	0.09
DC	SlT01G024150	-	3.09	2.49	2.85	0.55	0.63	0.54	0.44	0.58	0.37	0.55	0.76	0.59	1.13	1.36	1.73
DC	SlT01G024170	-	0.31	0.63	0.12	0.02	0.02	0.08	0.02	0	0.13	0	0	0.01	0	0	0
DC	SlT01G024180	integral component of membrane	2.19	3.54	0.24	0.35	0.35	0.54	0.24	0.09	0.22	0.03	0.02	0.06	0.06	0	0.02
DC	SlT01G024420	3-hydroxyisobutyryl-CoA hydrolase activity	6.65	4.15	4.01	1.42	2.14	0.79	1.11	1.96	2.17	1.63	3.01	2.79	2.79	3.18	2.59
DC	SlT01G024540	-	5.7	6.83	1.19	2.74	1.83	3.57	4.4	3.56	4.02	5.12	2.14	4.11	1.21	0.98	1.51
DC	SlT01G024690	-	0.22	0.16	0.71	0.02	0.14	0	0.02	0.23	0.07	0.21	0.19	0.22	0.11	0.23	0.13
DC	SlT01G024730	-	1.04	0.31	0.87	0.17	0.35	0.11	0.06	0.25	0.16	0.06	0.07	0.02	0.45	0.26	0.11
DC	SlT01G024810	-	0.52	0.92	1.11	0.2	0.34	0.09	0.12	0.32	0.17	0.16	0.25	0.22	0.32	0.48	0.52
DC	SlT01G024950	-	1.63	5.09	5.74	0.18	3.5	0.03	0.13	3.21	0.21	0.29	1.4	0.41	1.46	0.78	1.15
DC	SlT01G025030	proteolysis	0.96	0.9	0.46	0.31	0.21	0.21	0.2	0.25	0.18	0.28	0.26	0.21	0.25	0.25	0.12
DC	SlT01G025170	-	4.14	4.69	6.21	0.3	3.3	0.15	0.65	3.81	0.89	0.97	4.08	1.92	2.82	2.45	3.04
DC	SlT01G025730	-	24.42	24.91	23.83	8.33	13.14	7.17	9.53	10.46	7.27	5.44	8.55	8.86	11.35	9.3	12.99
DC	SlT01G025770	-	182.56	182.17	88.59	112.52	56.94	98.52	26.83	66.09	45.8	96.75	45.5	101.98	69.55	35.25	51.17
DC	SlT01G025890	nucleosome	2.8	7.02	11.4	0.49	3.45	0.19	0.22	3.42	0.26	0.8	0.8	1.06	2.46	1.25	3.15
DC	SlT01G026010	lipid transport	0.09	0.32	0.66	0	0.07	0	0	0.09	0.05	0.05	0.07	0.16	0.1	0.16	0.04
DC	SlT01G026090	protein binding	6.79	7.21	13.51	0.06	9.88	0	0	9.62	0.02	0.02	6.13	0.07	6.02	1.72	1.02
DC	SlT01G026960	integral component of membrane	36.69	40.9	30.42	20.84	16.75	13.49	13.94	13	14.13	14.78	17.95	17.45	24.11	21.35	24.15
DC	SlT01G027000	DNA binding	3.53	4.06	5.48	1.74	1.45	1.59	1.43	0.93	1.44	2.01	1.76	2.46	2.72	3.11	2.32
DC	SlT01G027280	binding	2.41	3.59	4.8	0.26	3.2	0.15	0.37	3.08	0.28	0.44	1.4	0.62	1.48	1.17	1.52
DC	SlT01G027410	chitin binding	41.05	43.55	43.74	28.18	17.95	29.15	21.17	19.06	18.66	27.11	12.49	22.97	12.1	17.41	13.12
DC	SlT01G027470	catalytic activity	46.47	45.54	37.98	15.96	16.18	13.42	8.28	11.61	10.35	10.64	10.07	10.22	11.79	8.47	10.42
DC	SlT01G027770	protein binding	25.26	26.6	34.5	21.95	28.72	19.95	17.99	29.88	22.66	24.84	30.5	25.46	23.11	20.9	24.32
DC	SlT01G028510	membrane	15.67	16.63	18.58	9.85	13.25	7.9	6.14	10.46	7.52	9.45	13.57	10.8	10.15	7.86	9.49
DC	SlT01G028520	-	2.26	4.44	1.39	0.81	1.08	1.34	1.51	1.11	1.46	1.38	0.89	0.53	1.34	0.93	1.27
DC	SlT01G028540	catalytic activity	5.57	6.2	5.34	1.71	2.4	1.45	4.37	2.92	2.53	2.91	2.75	2.89	3.45	3.76	3.06
DC	SlT01G028610	microtubule motor activity	4.55	4.22	6.78	0.55	6.4	0.04	0.11	8.16	0.07	0.08	3.18	0.18	1.82	1.9	1.63
DC	SlT01G028920	protein kinase activity	2.82	2.35	4.81	0.38	2.31	0.13	0.49	2.91	0.54	0.76	2.36	0.93	2.13	1.51	2.04
DC	SlT01G028930	microtubule motor activity	8.52	8.27	20.44	2.06	6.39	0.17	1.1	5.64	0.88	2.46	5.23	5.89	6.09	4.71	9.7
DC	SlT01G028960	hydrolase activity, acting on ester bonds	3.1	2.51	2.1	0.79	0.57	0.96	0.5	0.42	0.42	0.84	0.65	0.33	0.74	0.55	0.43
DC	SlT01G029130	protein binding	1.19	0.96	1.16	0.04	0.26	0.03	0.03	0.31	0.04	0.09	0.33	0.1	0.25	0.53	0.63
DC	SlT01G029190	-	1.53	1.5	5.62	0.17	0.48	0.17	0.99	0.53	0.16	0.39	0.48	0.85	1.38	0.71	2.15
DC	SlT01G029330	nucleosome	112.95	195.53	376.12	6.27	123.24	3.91	8.89	135.66	17.25	65.11	84.65	121.1	108.03	96.6	139.06
DC	SlT01G029450	-	0.66	0.31	0.14	0.1	0.19	0.15	0.1	0.32	0.13	0.23	0.08	0.13	0.08	0.07	0.1
DC	SlT01G029510	peroxidase activity	4.36	2.42	4.7	0.2	1.16	0	0.93	2.94	0.03	0	2.85	0.81	1.49	1.66	2.11
DC	SlT01G029730	integral component of membrane	10.01	11.39	4.1	3.39	2.1	2.85	3.96	3.66	3.31	2.62	4.08	3.2	5.03	4.41	6.04
DC	SlT01G029840	protein binding	0.52	0.66	0.96	0.1	0.14	0.01	0.29	0.37	0.16	0.11	0.16	0.19	0.29	0.22	0.26
DC	SlT01G030190	nucleic acid binding	3.52	5.8	7.69	1.04	2.97	0.52	0.49	3.31	0.47	1.87	3.14	2.12	3.77	2.56	4.01
DC	SlT01G030270	response to stress	15.74	21.71	9.98	11.2	9.91	11.67	20.81	8.26	11.3	7.26	6.13	8.82	10.75	9.82	11.78
DC	SlT01G030390	nicotianamine synthase activity	9.68	10.16	1.82	2.96	2	5.94	6.64	4.39	5.13	7.52	2.12	4.47	1.43	1	2.81
DC	SlT01G030510	DNA binding	0.77	0.39	0.64	0	0.49	0	0.08	0.47	0.04	0.01	0.35	0.12	0.14	0.16	0.24
DC	SlT01G030890	-	8.04	11.01	16.11	1.14	5.54	0.7	0.81	3.76	1.09	2.82	4.81	3.83	5.79	5.06	7.4
DC	SlT01G031020	magnesium ion binding	0.2	0.08	0.24	0	0.08	0	0.02	0.05	0.05	0.02	0.06	0.05	0.1	0.05	0.09
DC	SlT01G031110	ubiquitin-protein transferase activity	4.77	4.55	7.25	1.12	2.6	0.99	1.09	2.08	0.84	1.97	1.95	2.17	2.76	2.74	3
DC	SlT01G031210	DNA binding	18.18	17.46	27.18	8.76	18.29	7.19	5.55	14.66	5.75	5.35	10.45	5.36	10.47	10.18	11.33
DC	SlT01G031450	membrane	25.62	24.32	9.74	8.01	6.85	8.36	7.65	10.33	11.75	13.01	13.08	11.49	9.33	7.49	8.33
DC	SlT01G031560	catalytic activity	5.14	3.75	6.11	1.08	2.07	1.07	1.1	1.73	1.5	1.39	1.61	1.92	2.88	2.07	2.29
DC	SlT01G031770	-	7.26	7	4.91	4.77	4.26	4.69	2.48	3.2	3.17	3.49	3.62	2.68	3.03	2.51	2.55
DC	SlT01G031930	GTPase activity	5.92	3.97	8.92	0.38	6.03	0.21	0.11	6.93	0.2	0.15	4.13	0.32	3.37	1.75	2.19
DC	SlT01G032220	protein binding	1.14	1.57	0.6	0.44	0.13	0.37	0.51	0.22	0.45	0.42	0.35	0.37	0.51	0.44	0.55
DC	SlT01G032660	catalytic activity	0.55	0.18	0.66	0.12	0.12	0	0.04	0.33	1.16	0.01	0.08	0.04	0.04	0.04	0.02
DC	SlT01G032710	nucleotide binding	4.91	6.81	10.35	1.55	6.73	1.17	1.58	5.8	1.27	3.2	5.46	3.67	5.2	4.55	5.36
DC	SlT01G032950	protein binding	4.43	4.26	11.45	0.12	3.13	0	0.04	1.66	0.14	0.83	1.61	1.78	3.98	1.25	3.95
DC	SlT01G033040	-	12.22	16.46	10.05	5.35	4.92	6.21	4.91	5.37	4.41	5.77	5.62	5.48	6.91	7.1	7.81
DC	SlT01G033100	electron transfer activity	66.09	51.21	112.83	11.98	34.84	8.51	2.43	29.25	8.62	19.72	18.68	26.26	37.76	16.14	35.45
DC	SlT01G033260	-	0.85	1.66	1.68	0.14	0.62	0.03	0.21	1.01	0.13	0.14	0.71	0.39	0.96	0.83	0.8
DC	SlT01G034030	catalytic activity	7.93	7.71	6.4	2.61	2.13	2.23	2.07	2.3	3.18	3.14	2.98	3.38	4.06	4.11	5.6
DC	SlT01G034100	ATP binding	21	23.08	17.36	12.57	8.54	9.46	6.32	10.06	8.31	17.88	18.29	12.08	10.95	9.05	9.8
DC	SlT01G034400	-	0.55	0.03	0.4	0	0	0	0	0	0.08	0.35	0	0.19	0.09	0	0.2
DC	SlT01G034420	GDP-dissociation inhibitor activity	0.19	0.53	0.56	0	0.22	0.01	0	0.22	0	0	0.05	0.02	0.13	0.1	0.16
DC	SlT01G034480	magnesium ion binding	2.44	1.82	1.59	0.69	1.97	0.41	1.79	1.95	1.88	0.42	1.29	0.51	2.35	0.61	1.63
DC	SlT01G035040	catalytic activity	209.57	198.78	121.06	131.42	88.42	130.44	63.83	83.75	84.81	117.25	92.77	99.45	81.65	64.55	74.16
DC	SlT01G035090	-	3.95	3.89	15.31	0.34	2	0.03	0.25	1.34	0.06	0.58	0.67	1.29	2.75	1.49	4.33
DC	SlT01G035270	-	3.34	3.41	11.63	0.54	1.9	0.05	0.53	1.03	0.18	0.62	0.66	2.41	2.83	0.7	5.16
DC	SlT01G035610	protein binding	10.11	14.81	17.88	7.07	12.71	6.49	6.78	9.03	5.68	5.66	5.97	5.25	8.06	5.92	8.07
DC	SlT01G035920	-	20.5	24.42	2.72	5.66	3.66	7	7.67	8.64	9.32	7.34	3.52	4.79	1.37	1.06	0.88
DC	SlT01G035950	protein dimerization activity	1.28	0.92	1.87	0.29	1.27	0.39	0.59	1.29	0.53	0.36	0.52	0.43	0.68	1.02	1.13
DC	SlT01G036210	metabolic process	3.54	3.95	0.77	0.95	0.6	1.12	1.24	0.7	1.62	0.85	0.33	0.93	0.31	0.42	0.6
DC	SlT01G036320	diacylglycerol O-acyltransferase activity	11.34	13.51	4.07	7.46	5.39	9.91	8.34	5.65	8.12	6.77	4.28	4.68	3.5	2.97	3.25
DC	SlT01G036480	-	4.31	4.26	4.7	4.13	3.82	3.12	4.75	4.75	2.33	1.68	2.95	1.54	3.9	5.02	3.9
DC	SlT01G036500	-	3.93	4.48	4.95	4	3.85	2.36	3.37	4.37	2.23	1.92	2.05	1.79	2.6	2.85	2.49
DC	SlT01G037080	oxidoreductase activity	23.96	19.77	13.57	10.58	8.77	11.19	3.07	5.03	3.62	8.91	5.91	6.49	6.66	3.3	6.47
DC	SlT01G037120	microtubule motor activity	2.52	2.81	6.98	0.37	2.16	0.14	0.43	1.37	0.36	0.94	1.06	1.41	2.3	1.43	3.36
DC	SlT01G037130	-	0.19	0.1	0.21	0.03	0.03	0.02	0.03	0.12	0.02	0.09	0.09	0.06	0.07	0.17	0.02
DC	SlT01G037140	-	15.48	24.93	1.93	2.64	1.22	2.92	4.38	5	3.95	2.03	1.08	6.84	4.25	2.26	9.35
DC	SlT01G037150	-	65.95	65.41	26.46	11.29	5.49	7.55	19.16	18.46	17.68	20.37	9.12	28.34	20.82	12.35	40.72
DC	SlT01G037230	-	0.75	0.36	0.25	0.32	0.34	0.13	0.24	0.39	0.19	0.19	0.32	0.39	0.22	0.22	0.13
DC	SlT01G037500	integral component of membrane	31.93	48.12	11.11	19.02	14.23	25.94	29.68	17.42	21.9	16.15	12.26	16.14	31.08	23.66	35.11
DC	SlT01G037890	cell morphogenesis	9.08	6.18	15.96	0.9	7.66	0.45	0.29	7.91	0.46	0.83	6.01	1.04	6.84	3.43	5.08
DC	SlT01G038000	DNA binding	11.61	21.67	33.23	0.05	14.35	0	0.04	4.95	0.24	1.2	4.54	5.01	3.03	1.34	3.02
DC	SlT01G038020	DNA binding	2.22	2.18	3	0.24	0.21	0.66	0.4	0.75	1.29	1.66	0.54	1.69	0.86	1.07	0.46
DC	SlT01G038260	response to stress	7.09	9.37	2.36	3.42	2.7	7.01	6.11	5.23	3	1.9	0.48	1.94	8.43	3.71	7.67
DC	SlT01G038450	DNA binding	11.88	14.94	22	1.79	8.77	1.17	1.65	4.51	1.13	3.58	5.59	4.01	8.04	8.85	9.21
DC	SlT01G038610	catalytic activity	663.15	523.13	229.4	486	294.69	434.48	174.33	197.57	186.45	299.74	202.09	210.71	158.55	114.95	122.36
DC	SlT01G038620	intracellular	8.16	8.94	4.6	4.13	3.7	3.96	5.14	5.76	4.54	5.13	4.33	4.7	2.74	3.13	2.93
DC	SlT01G038800	response to auxin	14.01	11.18	20.74	2.55	3.48	3.06	3.66	8.82	8.52	5.81	7.18	7.98	9.55	5.13	8.89
DC	SlT01G038820	response to auxin	1.58	1.48	0.81	0.37	0.18	0.75	1.05	0.74	0.99	0.56	0.34	0.43	0.4	0.55	0.68
DC	SlT01G038850	response to auxin	0.85	0.76	0.75	0.54	0.42	0.57	0.69	0.49	0.34	0.26	0.25	0.24	0.12	0.58	0.44
DC	SlT01G039480	nucleic acid binding	4.56	7.88	8.29	4.11	3.63	3.22	4.37	3.11	3.83	2.38	1.7	4.93	5.19	5.54	3.49
DC	SlT01G039780	metabolic process	180.64	178.48	101.23	116.25	90.78	130.49	53.06	73.43	68.5	77.66	61.89	62.73	59.59	45.82	55.2
DC	SlT01G040200	-	43.97	43.86	28.24	30.25	25.62	29.86	14.7	21.18	21.92	21.91	17.54	16.95	16.83	12.49	14.9
DC	SlT01G040310	protein binding	3.77	3.29	2.83	0.58	0.55	0.68	0.91	1.17	0.83	1.31	1.49	1.23	1.06	1.06	1.19
DC	SlT01G040350	zinc ion binding	7.08	8.73	2.4	3.22	3.33	4.62	6.02	1.22	0.37	1.07	0.6	4.21	1.11	0.77	1.82
DC	SlT02G000570	double-strand break repair via homologous recombination	2.94	3.74	4.3	1.22	2.94	0.97	1.2	2.49	1.13	1.4	2.22	1.16	2.4	2.48	3.17
DC	SlT02G000930	transporter activity	16.77	16.67	14.24	7.72	7.09	6.11	4.48	6.99	5.11	7.2	7.92	6.47	7.16	6.18	7.52
DC	SlT02G001450	-	42.77	50.52	11.2	5.46	3.56	5.92	15.04	10.57	12.46	19.84	7.24	19.69	6.89	5.08	7.89
DC	SlT02G003010	-	125.8	107.82	108.21	93.29	65.84	75.27	21.03	53.84	48.89	50.52	31.08	47.64	41.12	24.23	30.74
DC	SlT02G003020	glucose metabolic process	78.46	60.95	61.78	54.06	42.33	50.12	19.77	35.64	32.16	35.23	28.19	23.99	23.48	15.81	19.09
DC	SlT02G003340	DNA binding	0.21	0.25	0.18	0.06	0.08	0.02	0.04	0.07	0.02	0.04	0.05	0.05	0.03	0.02	0.04
DC	SlT02G005090	zinc ion transmembrane transporter activity	4.47	7.01	5.05	0.78	1.02	0.77	2.22	1.57	1.06	1.08	1.13	1.37	2.36	2.35	2.51
DC	SlT02G005630	-	4.61	6.93	1.67	2.41	1.35	2.61	4.99	2.11	4.08	1.11	0.4	1.94	1.07	1.01	0.65
DC	SlT02G005670	lipid metabolic process	8.06	7.5	8.22	3.87	3.5	3.69	2.76	3.45	2.66	3.5	4	4.18	4.75	3.93	4.75
DC	SlT02G006030	membrane	0.65	0.55	0.79	0.27	0.35	0.27	0.21	0.51	0.2	0.19	0.35	0.33	0.35	0.33	0.5
DC	SlT02G006320	protein binding	0.57	0.78	0.71	0.1	0.54	0	0.02	0.82	0.01	0.09	0.52	0.1	0.63	0.4	0.46
DC	SlT02G006350	nucleosome	36.72	65.51	94.73	1.01	8.02	0.17	1.22	25.51	1.73	8.61	16.67	17.42	21.23	15.36	40.56
DC	SlT02G007060	DNA binding	0.43	0.34	0.67	0	0	0	0.05	0.1	0.02	0.05	0.05	0	0.04	0.08	0.22
DC	SlT02G007480	-	7.18	6.48	27.38	0.29	2.51	0.03	0.04	1.33	0.21	0.95	0.93	2.21	4.81	1.85	8.29
DC	SlT02G007520	protein binding	0.28	1.99	1.13	0.07	0.57	0.04	0.1	0.68	0.04	0	0.22	0	0.73	0.39	0.13
DC	SlT02G007670	response to stress	10.73	14.63	1.86	3.33	4.34	5.24	14.29	1.82	6.79	1.22	0.44	1.8	6.02	2.89	4.96
DC	SlT02G007740	oxidoreductase activity	0.86	0.65	0.2	0.24	0.22	0.17	0.1	0.11	0.14	0.07	0.13	0.09	0.16	0.12	0.2
DC	SlT02G007860	transferase activity, transferring glycosyl groups	6.9	6.26	0.93	0.35	0.18	0.45	0.79	0.48	0.51	0.32	0.1	0.23	0.76	0.56	1.79
DC	SlT02G007880	-	16.71	16.7	9.68	10.66	9.06	12.31	5.09	6.54	7.39	7.02	5.72	5.24	6.6	3.89	5.46
DC	SlT02G008030	ATP binding	9.58	9.35	16.15	3.72	9.11	1.88	1.92	7.51	2.41	5.48	7.62	6.94	7.12	6.53	8.04
DC	SlT02G008230	metabolic process	13.43	12.44	3.66	1.87	2	1.57	6	8.32	6	1.87	2.82	1.91	3.52	1.33	2.11
DC	SlT02G008290	-	18	19.18	30.44	7.3	14.73	5.58	6.3	9.83	6.88	8.36	11.21	9.55	12.37	11.69	17.91
DC	SlT02G008950	protein binding	7.06	7.45	5.14	2.82	4.04	2.35	3.75	5.05	2.17	1.94	2.36	2.17	2.86	2.91	3.18
DC	SlT02G009280	-	5	3.26	8.29	0.08	1.43	0	0.03	2.27	0.24	1.82	1.85	1.95	1.94	2.09	2.81
DC	SlT02G009310	aspartic-type endopeptidase activity	4.52	4.12	2.84	1.86	1.66	1.06	1.57	2.69	1.86	2.75	3.04	2.42	1.99	1.94	1.64
DC	SlT02G009460	iron ion binding	0.17	0.44	0.29	0.01	0.04	0.04	0.04	0.07	0.02	0	0.04	0.04	0.07	0.15	0.07
DC	SlT02G009550	DNA binding	0.32	0.23	0.7	0.05	0.12	0.04	0.1	0.2	0.17	0.05	0.16	0.12	0.23	0.2	0.16
DC	SlT02G009560	-	0.77	0.55	0.35	0.15	0.34	0.34	0.23	0.46	0.15	0.36	0.08	0.05	0.09	0.19	0
DC	SlT02G009570	DNA binding	0.15	0.07	0.14	0.08	0.11	0.05	0.02	0.12	0.06	0.02	0.04	0.07	0.06	0.05	0.06
DC	SlT02G009610	integral component of membrane	18.25	17.12	25.31	10.12	13.48	8.49	9.28	13.23	8.3	8.41	10.56	10.45	12.68	10.54	12.56
DC	SlT02G010000	-	0.4	0.63	0.05	0.23	0.25	0.19	0.16	0.11	0.09	0.18	0.15	0.17	0.03	0.06	0.13
DC	SlT02G010170	metabolic process	0.37	0.34	0.33	0.27	0.43	0.15	0.18	0.31	0.31	0.1	0.16	0.12	0.3	0.34	0.32
DC	SlT02G010190	-	0.63	0.58	1.7	0.02	0.41	0.02	0.02	0.32	0.03	0.02	0.18	0.17	0.43	0.17	0.25
DC	SlT02G010200	-	0.31	0.31	0.45	0.03	0.06	0.05	0.03	0.11	0.05	0.06	0.05	0.1	0.15	0.14	0.15
DC	SlT02G010310	-	1.84	1.8	3.06	0.78	0.73	0.21	0.07	1.19	0.34	0.83	0.52	0.94	1.73	0.85	1.24
DC	SlT02G010620	-	0.94	1.15	1.26	0.28	0.28	0.19	0.23	0.67	0.64	0.29	0.54	0.41	0.85	0.6	0.54
DC	SlT02G010700	-	2.03	2.42	3.8	1.2	1.25	0.72	1.21	1.06	0.69	1.17	1.37	1.52	1.63	1.5	2.33
DC	SlT02G010900	-	1.71	1.83	2.57	0.57	0.75	0.64	0.55	1.11	0.65	0.69	0.87	0.92	1.29	0.8	1.33
DC	SlT02G011080	-	8.11	9.52	31.55	0.84	5.16	0.84	2.06	3.1	0.71	1.19	1.44	3.1	4.58	1.16	6.04
DC	SlT02G011140	catalytic activity	0.39	0.32	0.31	0.07	0.07	0.04	0.04	0.07	0.03	0.09	0.13	0.14	0.19	0.2	0.11
DC	SlT02G011310	protein binding	11.86	12.04	11.89	6.48	7.13	5.42	6.74	7.56	5.86	5.28	6.37	5.52	5.92	5.41	5.66
DC	SlT02G011320	DNA binding	10.24	10.28	7	5.87	5.98	6.15	4.77	6.97	5.03	5.68	5.97	6.29	4.23	3.78	4.04
DC	SlT02G011390	metabolic process	9.41	8.02	8.05	1.14	1.85	1.27	2.77	3.17	2.1	2.51	3.11	2.99	3.54	5.81	5.82
DC	SlT02G011460	-	0.11	0.15	0.19	0.18	0.04	0.08	0.25	0.04	0.03	0.04	0	0	0.08	0.11	0.21
DC	SlT02G011520	catalytic activity	2.69	2.04	3.88	1.3	2.31	1.06	1.19	1.49	0.94	1.2	1.35	1.43	1.72	1.68	2.04
DC	SlT02G011560	ribose-5-phosphate isomerase activity	9.53	9.26	12.84	4.56	5.51	5.42	2.84	4.9	3.17	8.33	5.59	6.42	7.77	5.67	7.76
DC	SlT02G011620	-	1.91	2.05	7.56	0.1	1.31	0.03	0.07	0.49	0.21	0.84	0.81	1.4	2.27	1.01	2.7
DC	SlT02G011690	-	14.93	14.51	82.01	0.48	5.15	0.18	0.04	2.78	0.55	2.72	1.33	6.65	18.86	3.29	20.7
DC	SlT02G011890	nucleic acid binding	1.12	2.57	1.76	0.33	0.94	0.13	0.19	1.08	0.28	0.35	0.67	0.77	0.72	0.39	0.81
DC	SlT02G011920	zinc ion binding	3.45	2.36	3.69	1.75	3.46	1.62	0.78	3.45	0.81	0.34	0.74	1.03	1.36	0.77	1.7
DC	SlT02G012620	protein binding	11.23	9.3	12.03	3.24	3.85	2.47	1.69	3.92	2.53	5.5	5.72	4.72	5.69	6.11	6.76
DC	SlT02G013280	-	2.05	1.71	6.01	1.67	2.07	1.76	2.67	2.14	2	0.97	1.81	1.78	2.13	1.16	2.65
DC	SlT02G013390	ATP binding	0.11	0.09	0.18	0	0.08	0	0	0.11	0	0	0.03	0.01	0.01	0.1	0.05
DC	SlT02G013480	integral component of membrane	0.35	1.35	0.8	0.06	0.52	0.08	0.04	0.71	0.12	0.08	0.39	0.09	0.52	0.21	0.23
DC	SlT02G013650	-	0.16	0.15	0.36	0.03	0.2	0	0.01	0.2	0.02	0.05	0.16	0.02	0.13	0.19	0.09
DC	SlT02G013800	-	7.36	6	8.24	1.02	1.17	0.44	0.42	0.39	0.41	0.92	0.93	1.69	3.63	2.61	3.71
DC	SlT02G013830	DNA binding	27.49	34.5	61.31	4.79	35.07	2.79	2.64	18.09	3.94	9.84	16.41	12.32	20.32	18.18	25.59
DC	SlT02G013960	-	676.78	525.89	733.61	283.15	310.38	205.76	210.86	417.5	285.44	655.36	549.59	567.21	421.52	227.64	227.89
DC	SlT02G013970	-	102.99	73.18	172.52	23.17	49	9.43	7.11	59.2	16.64	44.62	42.24	51.24	54.75	32.23	33.49
DC	SlT02G013980	-	122.2	72.66	98.28	40.45	40.84	18.87	17.92	69.46	24.52	54.12	37	47.39	21.62	14.6	11.66
DC	SlT02G013990	-	113.53	75.37	85.11	41.6	52.34	21.39	17.02	54.25	27.03	41.79	28.67	33.83	17.23	9.82	8.7
DC	SlT02G014000	-	56.94	27.83	36.42	14.57	21.46	5.76	1.95	26.29	4.36	8.96	6.86	14.81	11.31	6.88	4.18
DC	SlT02G014010	-	49.59	29.68	44.8	26.22	24.59	13.58	12.05	45.4	18.27	38.47	24.84	31.66	14.28	12.27	7.7
DC	SlT02G014020	-	716.98	553.32	713.21	260.61	253.52	141.23	119.66	373.64	214.68	423.47	355.91	427.11	362.42	240.5	217.06
DC	SlT02G014080	-	3.24	4.48	2.73	1.21	0.86	1.58	1.02	0.88	1.24	2.09	1.4	1.56	1.49	2.18	1.74
DC	SlT02G014180	integral component of membrane	49.19	60.63	34.54	20.59	15.6	18.27	14.33	18.06	14.8	20.21	19.76	22.09	33.71	30	34.89
DC	SlT02G014340	oxidoreductase activity	26.52	27.11	7.79	8.94	6.4	11.6	7.65	8.08	9.61	9.09	7.21	6.03	4.95	3.28	5.86
DC	SlT02G014680	-	3.21	3.28	0.73	1.52	1.26	2.34	3.19	1.07	0.96	0.57	0.73	1.13	3.1	2.19	2.57
DC	SlT02G014740	-	3.41	2.68	4.04	0.45	0.81	0.47	0.69	1.17	0.77	0.81	0.83	1.07	1.32	1.03	1.37
DC	SlT02G014840	phosphatase activity	3.56	3.58	12.47	0.25	0.61	0.01	0.13	0.63	0.02	0.62	0.9	2.21	2.75	1.01	4.05
DC	SlT02G015350	membrane	3.09	3.54	11.3	0.45	1.73	0.3	0.6	1.51	0.81	1.48	1.54	2.2	2.77	1.85	3.69
DC	SlT02G015390	protein kinase activity	4.97	4.48	1.85	1.64	1.57	1.94	3.17	2.12	1.72	1.54	1.35	1.77	1.01	0.94	0.91
DC	SlT02G015770	proteolysis	0.53	0.8	0.05	0.15	0.4	0.3	0.32	0.21	0.46	0.18	0.01	0.03	0.13	0.11	0.09
DC	SlT02G015940	hydrolase activity, acting on ester bonds	1.07	1.09	1.07	0.07	0.18	0.06	0.13	0.46	0.29	0.22	0.49	0.59	0.45	0.26	0.57
DC	SlT02G015950	lipid metabolic process	4.39	4.43	2.38	0.67	0.48	1.02	0.94	1.25	0.82	1.49	1.4	1.71	1.57	1.13	1.79
DC	SlT02G015980	-	0.19	0.41	0.47	0	0.13	0.07	0.03	0.12	0.04	0.09	0.11	0.1	0.15	0.04	0.17
DC	SlT02G015990	-	0.12	0.4	0.23	0.07	0.09	0	0	0	0	0.06	0	0.04	0	0.06	0.21
DC	SlT02G016000	-	7.04	5.89	8.39	0.82	6.32	0.42	0.47	7.23	0.5	0.95	4.69	0.97	3.81	2.59	2.97
DC	SlT02G016010	hydrolase activity, acting on ester bonds	17.66	15.38	26.89	7.82	15.06	5.37	5.42	11.43	5.87	8.19	10.1	10.96	12.89	10.93	13.61
DC	SlT02G016030	magnesium ion binding	1.71	3.16	3.66	0.75	2.42	0.26	0.35	2.13	0.44	0.55	1.41	1.11	1.52	1.62	1.54
DC	SlT02G016710	DNA binding	6.08	4.9	5.64	2.52	3.04	2.6	1.73	3.64	2.25	2.22	2.16	2.74	2.24	2.34	2.46
DC	SlT02G016750	-	1.7	2.74	0.45	0.42	0.23	0.61	0.49	0.04	0.16	0.13	0.18	0.38	0.81	0.55	0.82
DC	SlT02G016850	structural constituent of cell wall	1.31	1.35	1.79	0.05	0.71	0.06	0.51	0.44	0.32	0.05	0.17	0.71	0.29	0.66	0.94
DC	SlT02G016860	-	11.24	11.71	10.62	1.46	1	0.52	0.38	1.79	1.14	2.74	3.17	5.2	5.04	3.22	2.79
DC	SlT02G017030	-	3.67	8.25	11.99	0.37	7.98	0.07	0.1	8.14	0.16	0.23	2.24	0.38	3.01	1.12	1.14
DC	SlT02G017300	catalytic activity	5.87	5.11	11.15	1.07	2.96	0.71	0.62	1.98	1.07	2.11	2.83	2.6	4.64	3.43	4.46
DC	SlT02G017390	catechol oxidase activity	1.99	2.04	0.72	0.2	0.46	0.22	0.36	0.35	0.38	0.42	0.51	0.56	0.81	0.74	0.89
DC	SlT02G017540	DNA binding	9.23	10.6	5.11	2.91	2.92	2.88	3.28	2.73	1.96	2.59	3	2.26	4.96	5.61	4.65
DC	SlT02G017700	nucleic acid binding	0.59	0.79	0.28	0.4	0.19	0.45	0.59	0.33	0.41	0.11	0.27	0.3	0.15	0.18	0.25
DC	SlT02G017840	protein binding	6.53	8.76	5.41	4.05	4.02	4.38	3.29	3.78	3.12	2.77	2.9	3.18	4.1	3.59	3.43
DC	SlT02G017900	calcium ion binding	9.8	10.86	16.86	5.86	14.29	6.02	8.53	18.34	6.98	3.8	9.6	4.65	10.45	7.72	5.88
DC	SlT02G018430	NAD(P)H dehydrogenase (quinone) activity	22.97	24.74	39.3	11.55	29.74	9.36	8.87	19.13	9.86	8.43	15.55	15.33	25.12	20.18	23.65
DC	SlT02G018660	protein kinase activity	0.81	0.81	0.79	0.28	0.39	0.28	0.49	0.71	0.71	0.37	0.39	0.33	0.53	0.67	0.77
DC	SlT02G018750	-	0.49	0.51	0.94	0.18	0.22	0.11	0.17	0.54	0.6	0.35	0.34	0.52	0.37	0.25	0.47
DC	SlT02G018770	oxidoreductase activity	2.76	3.86	2.11	0.2	0.27	0.06	0.16	0.47	1.02	0.81	1.44	0.94	1.22	1.03	0.92
DC	SlT02G018870	enzyme inhibitor activity	13.99	8.09	7.69	2.79	4.62	1.58	2.33	4.12	4.22	4.73	8.17	5.91	4.8	5.55	5.97
DC	SlT02G019010	binding	6.01	5.57	13.33	0.71	5.23	0.25	0.58	5.82	0.73	1.82	4.61	2.44	4.8	2.98	4.94
DC	SlT02G019250	catalytic activity	76.79	70.63	41.1	38.14	31.81	43.03	40.54	100.44	44.13	71.1	47.64	43.97	40.14	21.48	26.48
DC	SlT02G019330	-	17.5	17.7	10.05	12.95	9.94	11.88	9.16	9.73	10.38	11.75	9.57	9.62	7.61	7.09	6.83
DC	SlT02G019360	aminomethyltransferase activity	30.3	29.02	24.51	14.76	15.74	14.86	10.46	11.46	10.94	13.84	11.59	12.81	14.72	12.65	12.51
DC	SlT02G019370	integral component of membrane	11.87	10.29	16.74	4.9	6.2	3.56	3.5	5.49	3.35	5.47	5.63	6.84	8.03	6.6	7.72
DC	SlT02G019690	oxidoreductase activity	136.9	172.18	51.19	118.92	75.83	117.28	116.31	101.53	111.74	115.22	72.13	66.49	46.28	48.2	49.59
DC	SlT02G019790	sucrose metabolic process	1.35	1.28	1.75	0.66	1.19	0.66	0.81	1.47	0.87	0.69	1.1	1.19	1.06	0.8	1.02
DC	SlT02G019830	protein binding	1.71	2.45	4.76	0.65	0.23	0.21	0.64	0.57	0.19	0.22	0.44	0.77	0.58	1.14	0.86
DC	SlT02G019840	catalytic activity	0.63	0.55	0.87	0	0.06	0.03	0.04	0.07	0.03	0.11	0.1	0.13	0.12	0.19	0.33
DC	SlT02G019920	-	1.28	1.51	4.19	0.06	0.62	0.04	0.11	0.29	0.11	0.43	0.32	0.65	0.91	0.64	1.25
DC	SlT02G020640	-	0.05	0.91	0.06	0	0.13	0	0.02	0.1	0.04	0	0.16	0.01	0.09	0.13	0.17
DC	SlT02G020650	DNA binding	13.21	14.64	28.42	2.72	13.02	1.83	1.49	6.54	1.68	4.51	7.28	5.63	10.75	9.25	12.95
DC	SlT02G021270	nucleus	3.63	2.67	9.05	0.08	0.99	0	0.05	0.96	0.05	0.46	0.57	1.07	2.62	0.62	3.58
DC	SlT02G021320	catalytic activity	1.24	0.76	0.75	0.08	0.29	0.12	0.16	0.41	0.29	0.23	0.35	0.14	0.3	0.24	0.21
DC	SlT02G021390	-	0.21	0.45	0.22	0.08	0.17	0.01	0.07	0.26	0.03	0.07	0.06	0.12	0.11	0.17	0.29
DC	SlT02G021960	zinc ion binding	0.24	0.05	0.3	0.1	0.05	0.04	0	0.03	0.04	0.07	0.18	0.08	0.05	0.02	0.14
DC	SlT02G022000	-	35.66	38.66	35.97	17.31	17.99	20.41	19.19	16.27	18.35	23.77	15.76	22.97	19.98	14.95	20.43
DC	SlT02G022050	peroxidase activity	10.58	8.05	17.44	3.51	14.1	2.44	2.3	14.68	1.91	2.2	10.54	3.01	7.92	5.17	6.62
DC	SlT02G022070	protein binding	10.24	7.21	33.9	0.57	3.45	0.19	0.15	1.64	0.27	1.23	1.35	3	6.5	1.39	9.53
DC	SlT02G022350	-	14.78	12.56	55.39	2.2	5.08	0.2	2.39	2.54	0.25	1.75	1.54	10.96	10.04	2.7	20.77
DC	SlT02G022380	-	0.29	0.2	0.44	0	0.08	0	0.03	0.09	0.14	0.09	0.17	0.04	0.08	0.16	0.22
DC	SlT02G022450	regulation of transcription, DNA-templated	12.54	15.27	14.77	5.2	7.62	4.73	5.03	8.94	3.98	5.63	6.7	6.51	7.37	9.38	8.9
DC	SlT02G022600	GDP-mannose 4,6-dehydratase activity	1.33	3.45	1.92	0.17	1.99	0.09	0.18	1.59	0.42	0.13	1.41	0.17	1.35	0.91	1.27
DC	SlT02G022640	-	1.18	1.61	0.91	0.78	0.5	0.67	0.64	0.77	0.47	0.58	0.64	0.51	0.44	1.05	1.43
DC	SlT02G022780	intracellular	8.64	8.42	2.72	4.98	4.68	5.27	4.99	6.02	6.86	4.19	3.82	4.15	1.85	1.26	1.14
DC	SlT02G022990	RNA polymerase II regulatory region sequence-specific DNA binding	65.46	61.1	79.05	27.23	48.05	22.73	26.69	40.68	23.52	27.28	33.97	31.14	34.17	35.78	44.86
DC	SlT02G023000	aldehyde dehydrogenase [NAD(P)+] activity	5.65	6.39	6.64	1.33	2.75	1.4	2.37	3.26	2.47	2.72	2.72	2.79	4.12	4.51	3.75
DC	SlT02G023030	methyltransferase activity	0.37	0.65	1.07	0.02	0.2	0.01	0.07	0.25	0.05	0.04	0.08	0.13	0.2	0.16	0.35
DC	SlT02G023100	monooxygenase activity	9.62	9.54	6.49	5.13	3.49	4.77	3.78	3.97	3.15	3.45	3.24	3.68	3.39	3.18	3.97
DC	SlT02G023200	response to stress	23.9	27.96	2.57	11.23	10.11	14.77	16.66	5.81	6.68	6.43	1.58	5.27	17.87	10.99	16.99
DC	SlT02G023270	ATP binding	5.11	6.17	6.11	3.11	4.68	1.75	5.71	3.3	4.36	1.69	3.05	2.07	2.69	3.32	4.23
DC	SlT02G023290	iron ion binding	5.18	6.23	2.83	1.78	1.07	1.56	4.99	4.43	4.72	4.02	3.6	3.73	1.75	2.86	1.88
DC	SlT02G023300	-	2.01	1.25	2.47	0.4	0.77	0.21	0.38	0.97	0.6	0.87	0.99	0.82	0.92	0.76	0.98
DC	SlT02G023310	methyltransferase activity	79.13	90.32	57.05	67.94	44.28	59.09	66.09	58.11	62.86	63.09	46.54	53.26	36.42	35.54	38.49
DC	SlT02G023330	-	0.99	0.92	0.64	0.15	0.31	0.12	0.25	0.18	0.2	0.21	0.18	0.29	0.31	0.44	0.5
DC	SlT02G023340	transferase activity, transferring glycosyl groups	15.27	19.63	3.99	10.28	8.48	12.04	5.28	4.59	5.94	1.79	2.25	1.89	9.78	8.7	9.69
DC	SlT02G023350	hydrolase activity, hydrolyzing O-glycosyl compounds	36.84	38.62	18.95	5.44	5.1	4.86	8.98	9.84	8.55	15.17	13.43	14.25	15.72	14.48	14.61
DC	SlT02G023390	catalytic activity	0.93	1.24	4.68	0.28	0.1	0.07	0.07	0.06	0.06	0.15	0.13	0.15	0.08	0.12	0.04
DC	SlT02G023500	DNA binding	1.8	2.39	3.56	0.04	1.52	0.02	0	1.1	0.06	0.16	1.55	0.65	0.46	0.51	0.27
DC	SlT02G023510	-	6.94	10.39	5.54	1.86	2	1.07	1.54	1.18	1.36	0.58	1.7	0.5	4.39	3.83	3.76
DC	SlT02G023570	intracellular protein transport	1.93	1.97	3.05	0.51	1.89	0.54	0.63	1.86	0.41	0.38	1.14	0.48	1.17	0.98	1.28
DC	SlT02G023920	nutrient reservoir activity	0.41	0.57	0.32	0.09	0.08	0.18	0.25	0.05	0.07	0.13	0.06	0.11	0.25	0.37	0.16
DC	SlT02G024130	-	1.73	1.68	2	0.23	0.87	0.22	0.32	0.93	0.46	0.44	0.4	0.15	0.6	0.95	0.51
DC	SlT02G024280	-	1574.17	1256.03	1183.96	1235.43	826.39	1170.79	442.9	721.7	686.59	1146.36	708.85	783.55	718.83	416.7	518.93
DC	SlT02G024300	-	2337.95	1920.94	1785.31	1915	1324.09	1960.05	692.63	1048.08	994.8	1729.83	1069.28	1112.75	1031.49	588.14	753.03
DC	SlT02G024310	-	1972.71	1659.2	1518.93	1469.17	1053.76	1240.72	599.51	1003.01	859.97	1512.5	1034.46	1029.24	854.88	527.05	620.2
DC	SlT02G024350	-	0.59	0.61	0	0.51	0.25	0.39	0.2	0.01	0.14	0.58	0	0.01	0	0.01	0
DC	SlT02G024360	-	0.53	0.59	0	0.52	0.09	0.41	0.16	0.02	0.01	0.65	0.1	0.01	0	0	0.03
DC	SlT02G024550	iron ion binding	89.39	99.1	110.04	26.16	35.49	11.54	9.01	33.68	34.24	25.54	43.4	35.06	66.06	52.2	70.83
DC	SlT02G024570	protein kinase activity	1.26	1.01	1.06	0.67	0.65	0.89	1.11	0.95	0.75	0.54	0.46	0.38	0.21	0.59	0.27
DC	SlT02G024640	-	5.29	7.63	11.42	1.22	4.49	0.86	0.78	4.96	1.1	2.2	3.93	2.77	5.05	3.75	4.99
DC	SlT02G024670	-	0.48	0.62	0.74	0.15	0.46	0.1	0.21	0.45	0.15	0.07	0.37	0.06	0.62	0.46	0.33
DC	SlT02G024740	-	2.91	2.52	3.28	1.18	2.25	1.13	1.22	2.37	1.34	1.64	1.25	1.74	1.67	1.42	1.91
DC	SlT02G024790	metal ion binding	10.49	9.18	17.44	0.85	14.15	0.18	0.38	15.86	0.88	0.53	7	1	5.2	4.29	3.79
DC	SlT02G024840	protein binding	3.19	5.21	8	0.4	3.67	0.26	0.35	4.4	0.44	1.46	2.8	1.93	2.89	3.42	4.42
DC	SlT02G024860	monolayer-surrounded lipid storage body	0.87	1.02	1.89	0.07	0.76	0.17	0.24	0.48	0.32	0.31	0.53	0.4	0.54	0.26	0.85
DC	SlT02G024900	-	5.78	7.36	1.78	0.88	0.79	1.68	2.49	0.62	1.16	0.79	0.74	0.52	3.24	2.58	3.1
DC	SlT02G024950	nucleic acid binding	3.52	5	5.09	0.72	4.62	0.71	1.14	5.69	1	0.84	2.77	0.69	1.7	1.09	0.92
DC	SlT02G025000	-	1.64	1.51	0.86	0.76	0.88	0.3	0.48	1.09	0.1	0.43	0.3	0.37	0.64	1.09	1.08
DC	SlT02G025010	-	3.05	4.03	2.9	2.59	2.5	2.11	1.83	3.27	1.31	1.05	1.35	1.19	2.82	2.74	3.21
DC	SlT02G025180	carbonate dehydratase activity	176.84	145.59	64.07	90.17	51.45	73.59	37	71.34	68.06	71.76	57.43	59.33	39.62	39.21	41.4
DC	SlT02G025280	integral component of membrane	6.03	14.85	18.78	0.09	11.84	0	11.47	12.44	7.87	0	3.89	0.06	5.84	2.46	1.27
DC	SlT02G025400	membrane	36.53	49.5	19.79	12.35	10.73	15.01	16.6	10.55	9.9	20.11	13.68	19.08	15.19	15.52	18.62
DC	SlT02G025430	peroxidase activity	4.06	3.41	1.63	0.52	0.31	0.61	0.3	0.45	0.21	0.61	0.23	0.3	0.93	0.75	0.84
DC	SlT02G025600	membrane	6.54	10.04	4.71	1.85	1.58	2.16	1.75	1.15	0.81	2.98	2.11	2.06	2.84	2.96	3.62
DC	SlT02G025740	-	8.02	7.4	11.36	0.65	7.81	0.16	0.58	9.39	0.61	0.12	5.98	1.14	5.14	3.25	3.61
DC	SlT02G025750	phosphatidylinositol dephosphorylation	11.47	12.49	7.96	8.08	8.2	8.98	12.07	8.15	9.02	6.76	6.32	5.98	5.17	5.71	6.06
DC	SlT02G025850	-	1.78	1.75	2.98	0.44	0.33	0.29	0.12	0.8	0.34	0.58	0.81	1.31	1.97	0.27	0.94
DC	SlT02G026170	DNA binding	1.52	1.38	1.68	0	0.5	0.06	0.03	0.72	0.06	0.11	0.66	0.61	0.31	0.24	0.48
DC	SlT02G026210	GTPase activity	5.83	11.39	26.37	0.18	4.79	0.12	0.12	1.53	0.08	1.96	1.97	3.02	4.64	2.4	5.59
DC	SlT02G026240	DNA binding	0.32	0.71	0.07	0.28	0.24	0.29	0.54	0.23	0.37	0.43	0.13	0.17	0.07	0.08	0.12
DC	SlT02G026300	protein binding	13.84	16.45	23.43	1.46	12.89	0.9	1.18	11.95	0.99	3.83	9.3	4.98	10.01	6.68	10.23
DC	SlT02G026390	-	1.68	0.97	1.9	0.12	0.41	0.11	0.17	0.74	0.6	0.36	0.47	0.54	1.14	0.62	0.84
DC	SlT02G026960	UDP-glucose 6-dehydrogenase activity	36.22	43.51	57.48	16.25	35.95	12.29	13.17	29.56	12.05	15.15	25.18	18.56	32.19	34.96	35.12
DC	SlT02G027110	-	10.52	11.51	47.08	0.89	5.13	0.33	0.58	4.16	1.06	1.52	1.2	4.2	7.98	2.01	10.69
DC	SlT02G027230	-	8.7	8.67	4.57	5.09	3.89	3.69	5.46	3.84	3.27	1.59	1.98	1.49	1.79	2.73	3.76
DC	SlT02G027370	-	91.74	85.35	139.97	24.73	24.7	22.44	15.25	31.92	23.34	51.17	42.2	50.99	60.87	37.93	45.16
DC	SlT02G027440	lipid metabolic process	0.82	0.71	0.95	0.32	0.3	0.48	0.23	0.3	0.35	0.48	0.22	0.46	0.5	0.29	0.39
DC	SlT02G027460	intramolecular transferase activity	0.31	0.24	0.4	0.03	0.09	0.01	0.04	0.03	0.09	0.14	0.03	0.05	0.14	0.14	0.04
DC	SlT02G027640	-	64.86	48.05	81.51	25.26	44.13	19.95	12.77	81.91	28.29	30.49	28.83	37.14	34.28	25.22	39.23
DC	SlT02G027700	-	2.22	3.91	4.93	0.88	2.39	0.69	2.72	3.86	2.34	1.4	2.25	1.54	2.17	2.23	3.65
DC	SlT02G027980	glucan endo-1,3-beta-glucanase activity, C-3 substituted reducing group	1.91	1.9	11.12	0.3	1.12	0.08	0.2	0.86	0.24	0.62	0.69	0.97	2.51	0.79	3.4
DC	SlT02G028000	3-beta-hydroxy-delta5-steroid dehydrogenase activity	17.31	26.44	5.31	5.36	3.55	4.92	2.42	2.19	1.8	3.39	2.83	2.59	4.36	2.74	3.06
DC	SlT02G028460	iron ion binding	9.68	10.05	6.59	7.05	4.67	5.56	4.2	4.32	3.86	4.94	3.82	4.61	4.39	4.22	5.03
DC	SlT02G028470	iron ion binding	0.56	0.47	0.57	0.08	0.24	0.04	0.04	0.09	0.11	0.14	0.11	0.21	0.2	0.15	0.4
DC	SlT02G028540	-	0.27	0.54	0.03	0.07	0.12	0.08	0.08	0.04	0	0.02	0.04	0.03	0.02	0.1	0.07
DC	SlT02G029450	metal ion transport	7.58	2.05	7.74	1.62	0.25	0.13	0.08	1.21	4.37	1.12	0.48	4.66	1.91	0.96	2.63
DC	SlT02G029520	-	2.62	2.81	1.49	0.8	0.46	1.32	2.15	1.12	1.48	0.83	0.48	0.32	0.72	0.8	0.52
DC	SlT02G029530	-	10.27	11.66	2.99	4.85	2.94	6.24	6.68	1.98	2.77	1.37	0.83	1.84	2.05	3.21	2.26
DC	SlT02G030080	DNA binding	8.87	7.38	10.87	0.28	1.57	0.23	0.87	5.61	0.52	0.59	3.82	1.69	4.55	5	4.77
DC	SlT02G030450	-	2.99	3.23	1.08	0.69	0.65	1.05	1.56	0.96	1.73	1.4	0.66	1	1.77	0.96	2.41
DC	SlT02G030600	-	5.2	8.49	6	1.7	2.49	1.53	6.31	5.84	6.89	5.22	5.99	3.97	4.15	3.49	4.23
DC	SlT02G030770	-	59.04	54.37	23.03	34.29	23.18	30.75	19.61	29.6	28.83	35.68	32.76	29.57	13.63	10.32	10.86
DC	SlT02G030790	-	21.37	26.52	9.28	4.04	2.46	3.71	4.48	2.22	2.9	3.87	2.88	4.15	8.25	12.02	9.43
DC	SlT02G031330	nucleotide binding	8.61	8.85	13.29	1.15	7.78	0.5	0.52	5.41	0.47	1.7	3.92	2.52	5.28	4.01	5.85
DC	SlT02G031580	-	0.77	0.87	0.19	0.08	0.11	0.24	0.14	0.12	0.24	0.13	0	0.2	0	0	0
DC	SlT02G031730	-	6.76	9.51	5.83	2.03	1.46	2.56	2.03	3.75	2.35	3.4	2.58	3.84	4.69	4.02	3.92
DC	SlT02G031750	-	12.6	13.76	25.92	2.81	5.09	2.32	0.93	2.37	1.84	3.34	3.31	5.17	7.08	2.75	9.42
DC	SlT02G031790	metal ion binding	4.66	2.99	11.52	1.54	2.93	0.66	1.29	3.07	1.16	1.33	2.16	4.79	3.8	1.83	5.79
DC	SlT02G031890	-	2.78	2.28	2.89	1.15	1.25	1.57	2.45	1.44	1.69	0.89	0.85	0.94	0.75	0.81	0.99
DC	SlT02G031980	-	0.19	0.33	0.13	0.06	0.04	0	0	0.08	0.06	0.07	0.02	0.08	0.1	0.08	0.12
DC	SlT02G032260	-	0.39	0.24	0.18	0	0	0	0.04	0.54	0.14	0.09	0.24	0.1	0.08	0.2	0.07
DC	SlT02G032410	protein kinase activity	0.13	0.08	0.2	0.07	0.1	0	0.06	0.2	0.04	0	0.04	0	0.12	0.11	0.07
DC	SlT02G032560	protein binding	6.13	7.87	11.87	1.74	6.39	1.26	1.37	4.41	1.23	3.59	4.94	4.22	5.4	4.99	6.24
DC	SlT03G000170	transporter activity	1.28	0.15	1.4	0.01	0.05	0	0.02	0	0.35	0.02	0.03	0.01	0.03	0.04	0.01
DC	SlT03G000490	-	2.99	2.81	2.09	1.56	1.14	1.08	1.02	1.57	1.58	1.72	2.11	1.92	1.11	1.2	1.32
DC	SlT03G000540	nucleic acid binding	2.35	2.98	4.74	0.18	2.02	0.1	0.12	1.31	0.13	0.56	1.08	0.76	1.45	1.24	2.26
DC	SlT03G000560	membrane	1.07	0.62	0.78	0.11	0.44	0.29	0.42	0.35	0.28	0.32	0.29	0.5	0.65	0.35	0.5
DC	SlT03G000820	-	119.66	58.95	166.35	90.4	67.94	42.3	37.56	149.03	62.98	158.04	124.82	152.48	58.79	58.31	33.72
DC	SlT03G001020	-	1.7	3.1	3.24	0.14	0.56	0.15	0.27	1.06	0.37	0.17	1.06	0.32	0.95	0.47	0.97
DC	SlT03G001260	hydrolase activity, acting on ester bonds	8.21	6.34	9.7	2.28	4.17	1.51	0.84	2.69	1.64	3.13	3.47	3.06	4.33	3.04	3.68
DC	SlT03G001630	GTPase activator activity	0.36	0.36	0.24	0.15	0.09	0.15	0.44	0.15	0.21	0.15	0.15	0.14	0.1	0.08	0.21
DC	SlT03G001640	-	5.19	6.22	3.13	1.02	1.28	1.34	2.38	1.75	1.87	2.09	2.41	2.52	3.33	2.4	3.17
DC	SlT03G002180	-	8.07	5.95	26.89	0.22	3.21	0.04	0.09	1.67	0.19	0.88	0.79	1.98	3.9	0.9	5.98
DC	SlT03G002370	-	3.33	3.66	3.79	1.43	2.52	1.47	1.89	2.98	1	0.57	1.67	1.35	3.13	1.66	3.07
DC	SlT03G002400	DNA binding transcription factor activity	37.38	44.68	9.24	18.77	21.61	19.2	15.27	17.53	16.73	12.08	15.73	12.1	7.94	7.42	7.16
DC	SlT03G002570	-	4.72	5.51	9.87	0.61	4.12	0.14	0.29	5.25	0.38	1.65	4.48	1.95	3.88	2.66	4.47
DC	SlT03G002900	-	13.24	6	13.51	1.18	8.56	0.63	1.06	11.41	0.91	1.42	8.69	2.1	5.77	4.86	4.79
DC	SlT03G003180	drug transmembrane transport	0.1	0.3	1.16	0.06	0.08	0.01	0	0.02	0.01	0.05	0.03	0.03	0.11	0	0.04
DC	SlT03G003310	-	3.24	4.98	1.21	1.22	0.99	1.82	2.8	0.94	1.81	1.04	0.66	1.28	1.67	1.56	1.83
DC	SlT03G003370	-	24.38	34.72	42.47	7.1	20.18	5.38	2.75	10.3	7.52	9.23	15.3	13	30.19	14.99	23.19
DC	SlT03G003440	-	0.26	0.72	0.33	0.02	0.23	0.07	0.03	0.35	0.08	0.1	0.21	0.15	0.33	0.16	0.28
DC	SlT03G003450	microtubule motor activity	5.23	4.21	17.22	0.28	3.8	0.04	1.21	1.74	0.62	1.27	1.52	2.21	4.17	1.61	5.29
DC	SlT03G003690	catalytic activity	49.93	56.68	9.53	26.16	19.58	23.77	22.31	23.89	26.41	9.92	13.78	9.37	6.96	6.36	5.68
DC	SlT03G003770	-	2.34	2.69	0.52	0.52	0.39	0.94	2.24	0.62	0.12	0.17	0.04	0.24	1.64	0.52	1.09
DC	SlT03G003780	-	0.95	2.07	2.28	0.15	1.44	0.13	0.23	1.04	0.09	0.18	0.55	0.11	0.65	0.34	0.29
DC	SlT03G005010	-	1.76	2.49	8.89	0.74	0.78	0.79	1.27	1.06	1.25	0.97	0.77	1.72	1.79	1.17	2.64
DC	SlT03G005090	farnesyl-diphosphate farnesyltransferase activity	25.17	28.45	11.8	17.21	13.7	18.19	12.41	9.96	11.65	9.24	10.62	8.74	7.03	6.12	7.45
DC	SlT03G005100	catalytic activity	0.15	0.05	0.29	0	0	0	0.02	0.06	0.11	0.02	0.01	0.03	0.01	0.05	0.03
DC	SlT03G005400	nucleus	6.62	5.17	19.98	0.71	4.59	0.03	0.47	3.81	0.68	1.75	2.15	3.81	6.06	1.73	9.1
DC	SlT03G005420	O-methyltransferase activity	0.44	0.6	0.6	0.1	0.19	0.02	0.19	0.15	0.11	0.13	0.07	0.12	0.16	0.23	0.13
DC	SlT03G005580	-	1.9	1.46	2.51	0.24	0.43	0.24	0.31	0.43	0.43	0.25	0.31	0.7	1.45	0.4	1.53
DC	SlT03G005600	-	0.16	0.15	0.07	0.06	0.04	0	0.04	0	0.12	0.2	0.04	0.07	0.08	0.01	0.03
DC	SlT03G005760	-	1.53	1.84	1.59	0.6	0.47	1.02	1.02	1.09	1.24	0.96	1.08	1.21	0.91	0.75	0.82
DC	SlT03G005900	response to auxin	18.36	11.98	6.5	1.41	1.04	1.59	6.89	8.77	9.07	5.66	4.52	5.37	5.86	6.11	6.52
DC	SlT03G006030	-	1.38	0.9	1.91	0.92	0.38	0.64	2.17	0.78	0.75	0.54	0.29	0.35	0.59	1.09	0.72
DC	SlT03G006280	protein dimerization activity	3.15	2.69	1.75	1.18	0.65	0.68	1.02	1.68	1.24	1.24	1	1.72	1.04	1.1	1.22
DC	SlT03G006630	lipid transport	12.03	12.41	51.66	1.95	4.35	0.06	1.05	13.01	5.19	9.11	13.26	16.47	12.42	12.42	7.94
DC	SlT03G006700	drug transmembrane transport	1.47	1.76	1.53	1.06	0.88	1.26	0.69	0.78	0.37	1.45	0.9	1.55	1.11	0.49	0.72
DC	SlT03G006770	protein binding	2.43	2.6	1.39	1.68	0.98	1.51	2.12	1.05	1.65	0.68	0.94	1	0.62	0.87	0.96
DC	SlT03G007050	-	5.65	4.83	7.6	0.51	0.92	0.31	0.78	1.55	0.84	1.73	2.12	2.31	3.14	2.4	2.92
DC	SlT03G007200	hydrolase activity	0.58	0.62	1.42	0.29	0.11	0.32	0.1	0.13	0.13	1.15	0.31	0.77	0.1	0.34	0.28
DC	SlT03G007560	DNA binding	0.51	0.48	1.14	0.09	0.08	0.06	0.03	0.09	0.06	0.25	0.16	0.28	0.22	0.11	0.39
DC	SlT03G007570	protein dimerization activity	0.55	0.32	1.27	0.07	0.12	0.05	0.05	0.18	0.15	0.25	0.13	0.26	0.31	0.32	0.32
DC	SlT03G008140	-	4.66	7.12	1.33	2.2	2.02	2.98	4.57	2.39	3.31	3.29	2.29	2.68	1.32	1.45	2.05
DC	SlT03G008390	ammonium transmembrane transporter activity	8.11	7.14	5.08	2.45	1.7	2.04	1.65	2.84	3.09	4.44	3.3	3.57	2.4	1.96	2.06
DC	SlT03G009220	nucleosome	93.75	116.92	288.55	26.51	52.89	21.63	22.19	59.35	34.01	71.51	53.55	93.64	90.55	74.19	101.98
DC	SlT03G010070	-	0.7	1.11	0.17	0.04	0.09	0.13	0.21	0	0	0.05	0	0.15	0.05	0.1	0.28
DC	SlT03G010160	lipid metabolic process	11.13	8.61	10.09	5.79	5.69	5.53	3.86	4.94	3.7	8.04	6.56	6.92	5.13	3.95	3.61
DC	SlT03G010190	-	0.25	0.3	0.5	0.25	0.12	0.08	0	0.36	0.17	0.15	0.03	0.35	0.12	0.08	0.21
DC	SlT03G010700	-	0.91	0.71	1.3	0.22	0.42	0.11	0.14	0.52	0.37	0.22	0.48	0.64	0.47	0.58	0.65
DC	SlT03G010740	protein binding	60.68	82.86	23.48	50.53	37.83	56.99	48.19	34.09	44.29	36.69	26.24	26.69	21.41	19.78	22.24
DC	SlT03G012330	protein kinase activity	2.63	2.45	4.53	0.39	0.89	0.2	0.44	0.97	0.36	1.15	1.3	1.84	1.16	1.44	2.06
DC	SlT03G012490	-	0.62	0.54	0.13	0.07	0.03	0.09	0.05	0.23	0.05	0.17	0.25	0.16	0.13	0.19	0.1
DC	SlT03G013610	serine-type endopeptidase activity	0.16	0.12	0.16	0	0.09	0	0	0.04	0.01	0	0.01	0.01	0.08	0.02	0.01
DC	SlT03G013650	metabolic process	0.53	1.34	0.49	0.24	0.15	0.29	0.49	0.12	0.18	0.17	0.13	0.22	0.45	0.45	0.54
DC	SlT03G013840	zinc ion binding	0.77	1.31	1.33	0	0.32	0.01	0	0.81	0.03	0.12	0.45	0.12	0.6	0.31	0.67
DC	SlT03G013990	-	0.24	0.23	0.12	0.02	0	0	0.05	0.02	0.11	0.02	0	0.02	0.06	0	0.02
DC	SlT03G014130	metabolic process	0.26	0.64	0.19	0	0.07	0.07	0.44	0.14	0.04	0.01	0.07	0.36	0.12	0.11	0.31
DC	SlT03G014540	oxidoreductase activity	4.1	3.84	6.69	0.62	0.58	0.75	2.76	1.96	1.84	1.26	0.65	1.2	2.12	4.38	2.95
DC	SlT03G014860	protein kinase activity	0.81	0.99	0.45	0.31	0.31	0.44	0.95	0.78	0.62	0.81	0.46	0.52	0.33	0.38	0.39
DC	SlT03G015240	protein binding	4.12	6.16	10.83	0.34	2.2	0.18	0.1	2.6	0.29	0.92	1.93	1.58	2.94	2.36	4.28
DC	SlT03G015870	-	0.22	0.2	0.02	0	0.05	0	0.18	0.22	0.03	0.09	0.11	0.12	0.05	0.07	0.09
DC	SlT03G016210	copper ion binding	5.04	10.36	13.61	2.08	5.7	1.38	2.08	5.54	1.84	2.91	4.18	5.17	4.85	4.86	7.61
DC	SlT03G016440	-	0.23	0.38	0.5	0.06	0	0	0	0	0.13	0	0	0	0.3	0.08	0.05
DC	SlT03G016520	integral component of peroxisomal membrane	21.19	19.86	6.74	4.43	2.67	4.9	5.06	7.12	9.34	11.25	7.5	8.99	5.97	4.64	5.39
DC	SlT03G016600	protein binding	6.34	9.53	12.94	1.26	6.88	0.56	0.91	5.05	0.9	2.36	4.53	3.65	5.54	4.39	6.44
DC	SlT03G016640	protein binding	2.86	3.47	10.03	0.46	1.44	0.36	0.58	1.62	0.64	1.36	1.75	2.34	2.68	1.37	3.67
DC	SlT03G017120	ATP binding	5.45	5.84	7.46	3.01	4.49	2.6	2.36	3.94	1.66	2.97	3.84	2.45	4.03	3.52	4.25
DC	SlT03G017160	-	0.19	0.3	0.11	0.16	0	0.02	0	0	0.33	0.05	0.16	0.01	0	0	0.06
DC	SlT03G017210	-	5.11	5.69	11.81	0.3	7.43	0.16	0.12	8.25	0.17	0.04	4.26	0.17	5.89	1.75	1.3
DC	SlT03G017820	-	5.43	8.06	12.93	1.21	5.37	0.82	0.83	3.39	0.97	2.58	4.98	4.08	4.8	4.22	5.95
DC	SlT03G017850	defense response	0.65	0.36	0.25	0.07	0.08	0.04	0.26	0.08	0.23	0.03	0.02	0.03	0.03	0.02	0.1
DC	SlT03G018190	-	1.26	1.09	3.02	0.02	0.36	0	0.08	0.35	0.07	0.42	0.18	0.45	0.22	0.2	0.62
DC	SlT03G018290	antioxidant activity	2.1	1.71	0	0.45	0.28	0.61	0.69	0.08	0.09	0.04	0	0.48	0	0.1	0.07
DC	SlT03G018720	protein binding	0.57	1.21	0.06	0.85	0.28	0.63	0.5	0.14	0.33	0.26	0.16	0.54	0.04	0.25	0.07
DC	SlT03G018730	protein binding	3.4	4.64	1.4	0.55	0.23	0.53	2.68	1.73	1.93	2.45	1.66	4.05	0.63	2.08	0.9
DC	SlT03G018880	-	73.09	85.46	43.74	18.59	11.71	31.01	22.8	69.33	42.26	61.42	43.97	55.71	44.2	20	34.85
DC	SlT03G018990	protein kinase activity	3.59	7.95	11.66	0.55	4.86	0.27	0.29	3.85	0.33	1.41	2.49	2.12	3.56	2.04	3.9
DC	SlT03G019200	proteolysis	0.6	0.67	1.46	0.11	0.83	0.02	0.05	0.95	0.02	0.03	0.26	0.31	0.36	0.19	0.53
DC	SlT03G019210	calcium ion binding	0.37	0.4	0.78	0	0.44	0.09	0.14	0.37	0.03	0.08	0.25	0.09	0.35	0.27	0.39
DC	SlT03G019280	3-beta-hydroxy-delta5-steroid dehydrogenase activity	11.52	8.57	10.96	3.53	3.85	2.95	1.68	2.44	1.64	1.64	2.95	1.97	3.33	6.82	5.21
DC	SlT03G019480	-	18.53	20.63	10.15	15.76	16.06	17.91	12.75	10.77	12.17	11.27	10.36	9.17	7.62	7.11	7.56
DC	SlT03G019560	oxidoreductase activity	0.94	1.65	0.86	0.24	0.05	0.16	0.26	0.12	0.17	0.04	0.09	0.17	0.31	0.29	0.52
DC	SlT03G019620	transferase activity, transferring acyl groups other than amino-acyl groups	1.29	1.95	2.14	0.29	0.28	0.23	0.32	0.38	0.41	0.17	0.5	0.26	0.71	0.47	0.58
DC	SlT03G019650	-	4.51	5.82	6.01	0.9	2.91	0.49	1.68	4.43	1.47	1.69	3.73	1.95	3.49	3.12	3.04
DC	SlT03G019680	integral component of membrane	3.96	2.77	8.78	0.19	10.34	0.06	0.45	6.47	0.45	0.53	5.71	3.36	0.85	0.29	0.59
DC	SlT03G019720	integral component of membrane	1.47	1.18	0.18	1.18	0.47	0.88	0.91	0.63	0.72	0.81	0.65	0.73	0.11	0.41	0.45
DC	SlT03G020400	catalytic activity	0.68	1.56	1.7	0	0.11	0.01	0.02	0.2	0	0.11	0.21	0.32	0.41	0.57	0.73
DC	SlT03G020820	-	105.11	142.19	78.84	65.06	34.46	53.11	34.91	35.28	40.36	48.71	37.89	69.02	61.42	57.68	59.34
DC	SlT03G021140	channel activity	21.43	33.63	5.95	11.5	7.53	13.31	18.66	9.06	8.83	3.88	4.69	7.55	14.67	14.56	18.3
DC	SlT03G021250	RNA polymerase II regulatory region sequence-specific DNA binding	4.02	5.82	4.02	1.35	0.59	1.19	0.43	0.21	0.65	0.57	0.94	0.52	1.68	1.19	2.44
DC	SlT03G021350	-	0.18	0.05	0.1	0	0	0	0	0.08	0.01	0	0	0	0.03	0.08	0.05
DC	SlT03G021590	catalytic activity	7.14	9.23	4.59	6.46	4.27	7.13	3.32	3.89	4.34	5.89	2.92	1.58	2.35	1.28	2.03
DC	SlT03G022130	-	17.03	10.57	12.4	0.83	0.96	1.16	1.76	5.35	3.5	6.58	6.03	6.53	8.17	3.45	5.1
DC	SlT03G022200	nucleic acid binding	7.17	4.31	4.83	3.17	1.17	1.51	0.44	0.34	1.74	4.49	3.05	1.92	1.47	1.08	0.82
DC	SlT03G022250	-	27.34	19.33	27.71	8.51	15.54	6.81	5.98	14.12	6.68	12.82	14.43	18.3	15.84	11.89	14.96
DC	SlT03G022260	-	45.6	18.05	19.81	5.06	14.72	1.72	4.37	14.03	11.93	10.3	18.37	13.93	11.51	13.13	13.75
DC	SlT03G022300	-	3.4	12.67	7.65	0.55	2.97	0.39	1.59	1.58	0.48	0.16	2.51	1.07	2.73	1.46	2.13
DC	SlT03G022390	iron ion binding	0.27	0	0.23	0	0.53	0	0	0	0	0	0.23	0	0	0	0.16
DC	SlT03G022440	iron ion binding	4.68	5.52	0.93	2.27	1.56	2.07	1.83	2.07	3.26	3.39	1.56	1.07	0.94	0.66	0.99
DC	SlT03G022450	iron ion binding	19.59	20.12	7.63	7.8	7.26	8.63	13.21	10.64	11.35	10.64	8.32	7.91	4.69	5.08	3.85
DC	SlT03G022480	iron ion binding	5.23	4.99	13.78	0.61	1.12	0.73	0.95	2.09	1.3	2.5	2.36	2.96	3.29	2.08	4.17
DC	SlT03G022710	-	1.37	1.1	1.07	0.45	0.53	0.44	0.74	0.82	0.44	0.55	0.72	0.51	0.84	0.78	0.75
DC	SlT03G022860	monolayer-surrounded lipid storage body	6.83	13.58	3.36	3.06	1.43	4.51	1.43	0.62	0.5	0.87	0.71	1.68	1.71	1.09	1.39
DC	SlT03G023470	-	11.75	19.39	40.69	3.16	10.46	0.65	0.59	8.26	1.04	4.43	4.5	7.5	12.63	6.02	15.9
DC	SlT03G023480	-	3.95	6.54	16.03	0.6	4.22	0.34	0.11	2.51	0.24	1.14	1.02	2.76	4.36	2.25	5.02
DC	SlT03G023520	oxidoreductase activity, acting on single donors with incorporation of molecular oxygen, incorporation of two atoms of oxygen	0.68	0.41	0.45	0.04	0.12	0.01	0.76	0.2	0.46	0.18	0.11	0.1	0.24	0.16	0.19
DC	SlT03G023570	-	0.49	0.29	0.45	0.19	0.13	0.3	0.27	0.26	0.33	0.33	0.22	0.35	0.23	0.17	0.34
DC	SlT03G023660	DNA binding	130.24	144.72	61.06	39.26	26.36	39.03	56.88	45.26	42.9	48.78	49.18	60.92	62.39	66.8	84.37
DC	SlT03G023840	-	0.26	0.27	0.19	0.03	0.05	0.05	0.16	0.03	0.14	0.03	0.09	0.09	0.1	0	0.07
DC	SlT03G023870	-	3.93	4.05	1.67	1.5	0.94	1.2	1.61	0.92	1.04	1.2	0.94	1.8	1.86	1.71	1.84
DC	SlT03G023890	DNA binding	1.97	5.49	4.56	0.09	0.44	0.01	0.93	2.66	0	0.03	1.75	0.37	1.71	1.5	1.45
DC	SlT03G024100	DNA binding transcription factor activity	4.2	5.01	10.53	0.37	3.59	0.27	0.42	2.79	0.37	1.77	3.34	2.41	3.11	2.49	4.83
DC	SlT03G024160	-	0.43	0.97	0.81	0.12	0.49	0.11	0.08	0.6	0.1	0.16	0.31	0.21	0.62	0.41	0.49
DC	SlT03G024180	-	0.35	0.8	0.6	0.09	0.42	0.09	0.1	0.58	0.07	0.17	0.23	0.17	0.45	0.39	0.33
DC	SlT03G024550	-	0.44	0.42	0.26	0.07	0	0.06	0.12	0.04	0.1	0.17	0.1	0.23	0.09	0.18	0.21
DC	SlT03G024760	microtubule motor activity	3.82	3.36	9.22	0.7	1.96	0.25	0.64	1.5	0.51	1.22	1.49	2.02	2.5	1.2	3.66
DC	SlT03G024910	mitotic cell cycle	11.2	13.51	23.08	2.49	13.87	0.98	1.58	14.07	1.62	3.09	10.44	5.7	11.25	9.41	13.4
DC	SlT03G024920	biosynthetic process	6.29	4.16	9.31	0.13	4.93	0	0.05	5.45	1.57	1.73	3.35	3.26	2.13	2.92	1.93
DC	SlT03G025030	-	0.62	0.66	0.68	0.05	0.39	0.1	0.17	0.38	0.14	0.13	0.24	0.33	0.61	0.33	0.12
DC	SlT03G025070	protein binding	7.96	10.32	18.56	0.91	7.84	0.49	0.27	5.92	0.61	2.44	5.24	3.13	5.58	5.1	7.98
DC	SlT03G025250	intramolecular transferase activity	6.41	9.19	17.75	0.49	1.65	0.44	1.31	2.29	0.7	1.57	1.22	1.63	5.34	3.83	6.9
DC	SlT03G025450	nucleic acid binding	17.77	25.69	45.39	0.95	16.68	0.38	0.4	11.35	1.1	4.69	8.91	6.59	10.69	11.53	20.7
DC	SlT03G025580	iron ion binding	25.56	29.73	9.66	9.64	6.93	7.9	2.87	3.23	3.64	7.1	6.82	5.71	8.38	7.3	7.91
DC	SlT03G026310	hydrolase activity, acting on ester bonds	0.58	0.77	0.1	0.47	0.27	0.32	0.3	0.22	0.59	0.11	0.13	0.1	0.13	0.48	0.67
DC	SlT03G026420	-	36.51	50.39	92.94	0.54	5.27	0.31	0.62	7.2	0.86	5.84	6.08	9.86	19.93	14.97	31.9
DC	SlT03G026540	-	2.45	3.67	3.98	1.49	1.37	1	2.15	1.67	1.54	1.31	1.97	2.03	2.7	2.11	2.28
DC	SlT03G026590	oxidoreductase activity	0.65	1.23	0.61	0.2	0.59	0.33	0.37	0.41	0.28	0.14	0.18	0.07	0.14	0.14	0.3
DC	SlT03G026610	oxidoreductase activity	0.26	0.21	0.16	0.11	0	0.06	0.11	0.12	0.24	0.11	0.05	0.06	0.06	0.09	0.06
DC	SlT03G026660	metal ion binding	4.44	2.75	4.96	0.66	3	0.34	0.71	3.8	0.56	0.92	2.71	1	2.45	2.32	2.65
DC	SlT03G026800	-	2.42	3.78	6.13	0.19	1	0.06	0.26	0.66	0.49	0.08	1.06	0.32	0.87	0.64	1.18
DC	SlT03G026810	-	11	9.6	18.54	4.27	8.71	2.91	8.99	10.91	6.53	2.35	8.61	3.57	9.16	9.13	11.96
DC	SlT03G026860	-	28.92	36.63	11	26.08	17.82	28.39	19.26	16.29	24.23	21.94	15.93	20.2	13.39	10.12	14.77
DC	SlT03G026900	DNA binding	5.2	4.46	5.39	1.69	1.74	2.17	1.54	2.77	1.93	2.49	2.56	2.28	3.15	2.36	3.13
DC	SlT03G026920	-	43.6	54.22	8.57	16.32	10.03	14.02	14.18	11.92	15.23	7.16	9.92	10.62	9.25	9.12	13.27
DC	SlT03G026930	-	3.62	4.53	5.38	1.39	2.04	0.85	1.41	2.36	0.91	1.43	1.89	1.84	2.61	1.74	2.63
DC	SlT03G027030	-	16.68	14.45	18.4	5.72	10.6	2.65	3.52	8.24	3.45	4.81	6.79	7.18	7.18	6.79	7.64
DC	SlT03G027430	DNA binding	0.28	0.52	0.04	0.09	0.11	0.13	0.28	0.29	0.06	0.12	0.09	0.07	0.11	0.04	0.04
DC	SlT03G028080	protein kinase activity	1.54	2.05	2.54	0.38	1.34	0.16	0.32	1.75	0.24	0.36	1.51	0.28	1.37	1.41	1.26
DC	SlT03G028380	-	36.59	28.05	35.19	9.41	12.37	8.87	6.06	15.07	7.86	14.55	18.76	13.6	18.6	16.44	18.55
DC	SlT03G028660	-	2.86	8.78	10.51	0.44	6.33	0.28	0.91	6.39	1.12	0.43	2.13	0.47	4.72	1.44	1.46
DC	SlT03G028930	-	10.77	13.01	11.65	4.83	3.73	4.68	5.15	5.13	6.3	4.33	4.09	4.44	8.93	5.96	8.45
DC	SlT03G029140	-	3.96	3.4	3.17	2.32	0.27	0.51	0.18	0.59	2.42	2.97	2.3	2.51	2.42	1.05	1.02
DC	SlT03G029220	DNA binding	1.78	2.23	4.67	0.54	2.83	0.21	0.15	2.57	0.33	0.48	1.11	0.79	1.03	1.06	1.94
DC	SlT03G029250	-	0.62	1.26	0.89	0.38	0.54	0.17	0.29	0.2	1.13	0.1	0.29	0.12	0.33	0.18	0.81
DC	SlT03G029650	protein kinase activity	6.61	8.63	18.96	1.77	8.29	0.63	1.23	6.28	0.78	2.85	4.57	3.46	6.91	4.86	8.12
DC	SlT03G029740	-	1.99	0.41	13.79	0.09	0.31	0.03	0.3	0.26	0.19	0.16	0.28	0.16	0.31	5.07	2.66
DC	SlT03G029770	lipid transport	6.63	116.84	39.52	1.19	28.15	0.14	1.06	8.63	0.3	0.96	9.74	14.14	10.57	2.61	24.26
DC	SlT03G030100	oxidoreductase activity	5.9	5.41	0.67	2.68	1.55	2.08	2.87	2.2	2.74	2.09	1.1	1.82	0.56	0.56	0.33
DC	SlT03G030130	-	1.96	1.63	5.84	0.06	0.51	0.01	0.04	0.32	0.02	0.24	0.24	0.59	1.46	0.35	1.98
DC	SlT03G030480	-	3.31	2.47	3.85	0.04	0.45	0.04	0.02	0.4	0.1	0.49	0.57	0.82	0.7	0.41	1.45
DC	SlT03G030550	-	8.3	6.55	9.92	4.23	3.32	1.24	1.99	3.45	8.45	4.72	7.26	3.87	4.64	3.92	3.31
DC	SlT03G030560	-	5.93	5.12	4.12	3.81	1.58	1.56	1.67	2.1	5.63	2.29	3.84	2.04	2.91	2.18	1.24
DC	SlT03G030580	protein binding	2.02	2.47	1.78	0.19	1.93	0.04	0.42	1.38	0.57	0.18	0.65	0.86	0.72	0.69	1.67
DC	SlT03G030690	channel activity	15.55	13.38	9.01	9.35	6.17	9.84	11.92	8.61	10.4	12.58	5.31	8.05	7.46	6.57	5.09
DC	SlT03G030990	peroxidase activity	4.15	11.21	11.73	0.83	8.58	0.23	0.32	9.45	0.45	0.44	3.5	2.46	4.46	2.61	3.14
DC	SlT03G031000	microtubule motor activity	15.88	15.08	26.15	4.99	8.1	3.97	5.36	9.34	5.47	7.84	10.76	8.93	11.99	8.86	11.95
DC	SlT03G031050	electron transfer activity	1.84	9.18	4.35	0.19	4.53	0.09	0	3.86	0.32	0.5	1.36	1.07	2.11	2.2	2.51
DC	SlT03G031150	-	3.4	4.01	16.8	0.19	1.48	0.14	0.04	0.59	0.05	0.64	0.62	1.1	2.85	1.21	4.67
DC	SlT03G031280	-	24.17	25.06	21.38	11.53	8.64	11.33	20.49	14.85	17.98	11.51	10.58	12.23	9.71	11.07	13.3
DC	SlT03G031300	acid phosphatase activity	68.11	54.52	105.31	2.38	40.79	0.41	8.01	51.18	7.59	7.71	50.83	13.08	37.45	16.73	27.91
DC	SlT03G031320	DNA binding	5.88	5.84	7.5	4.27	4.5	4.14	3.17	3.77	2.51	2.79	2.93	2.93	4.07	3.64	3.74
DC	SlT03G031550	-	2.61	3.27	2.39	0.96	1.21	0.66	0.67	1.81	1.35	0.54	0.9	0.87	1.01	0.75	0.94
DC	SlT03G031850	hydrolase activity, hydrolyzing O-glycosyl compounds	2.1	1.83	2.35	0.99	1.29	1.19	0.65	1.41	1.05	1.07	1.19	0.81	1.53	0.92	1.22
DC	SlT03G031910	DNA binding	0.6	0.37	0.88	0.02	0.08	0	0	0.57	0.05	0.1	0.1	0.05	0.3	0.36	0.33
DC	SlT03G031930	-	0.89	1.39	0.68	0.98	0.51	0.43	0.85	0.73	0.67	0.33	0.49	0.67	0.51	0.67	0.72
DC	SlT03G032290	catalytic activity	6.73	4.51	4.46	1.75	2.81	1.24	1.63	2.61	2.36	1.62	2.95	2.61	2.82	2.25	2.01
DC	SlT03G032570	manganese ion binding	35.87	16.72	46.19	23.9	18.52	24.28	8.59	17.87	12.38	20.24	12.64	15.4	19.83	6.93	9.04
DC	SlT03G032660	-	0.27	0.25	0.32	0.08	0.09	0.02	0.06	0.18	0.16	0.03	0.18	0.2	0.14	0.13	0.16
DC	SlT04G000160	DNA binding	32.16	34.63	13.77	21.27	23.79	24.71	20.42	22.9	22.77	20.19	20.01	20.78	20.56	10.81	12.81
DC	SlT04G000180	-	19.08	21.86	20.21	11.54	9.79	11.9	7.67	8.71	8.59	10.95	10.21	11.88	9.91	7.94	9.66
DC	SlT04G000730	protein dimerization activity	0.72	0.42	0.64	0.12	0.11	0.14	0.21	0.45	0.44	0.24	0.29	0.53	0.12	0.27	0.19
DC	SlT04G001060	catalytic activity	14.22	17.64	21.65	5.28	8.71	3.35	4.65	10.54	5.82	8.87	8.68	7.04	12.83	10.29	13.13
DC	SlT04G001240	regulation of systemic acquired resistance	0.13	0.16	1.26	0	0	0	0.16	0.06	0.05	0	0	0	0.17	0.45	0.09
DC	SlT04G001390	-	2.12	2.92	0.32	0.76	0.48	1.16	0.78	0.21	0.21	0.24	0.17	0.26	0.19	0.32	0.26
DC	SlT04G001430	-	17.8	30.27	36.72	5.8	26.23	2.41	2.68	27.57	3.41	2.85	11.67	3.03	12.09	5.3	6.15
DC	SlT04G001500	oxidoreductase activity	19.28	16.6	29.95	11.54	11.73	9.73	6.4	10.98	6.87	8.61	9.16	13.17	13.35	10.97	13.49
DC	SlT04G001810	integral component of membrane	9.61	6.22	8.34	1.31	2.81	1.34	5.91	11.37	6.92	3.66	5.07	4.26	5.43	3.46	6.12
DC	SlT04G001920	defense response	1.62	1.78	2.06	0.15	0.98	0.35	0.21	0.23	0.42	0	0.02	0.25	0.39	0.12	0.22
DC	SlT04G002080	-	0.46	0.66	0.04	0.11	0.08	0.07	0	0	0.12	0.07	0	0	0.13	0.41	0.13
DC	SlT04G002220	nucleus	13.57	7.55	24.14	0.84	17.43	0.01	0.21	18.43	0.04	0.02	11.63	0.39	9.35	5.53	5.1
DC	SlT04G002230	endopeptidase inhibitor activity	0.15	0	0.2	0	0	0	0	0.04	0	0	0	0	0.07	0.08	0.08
DC	SlT04G002740	protein binding	18.5	18.43	8.92	14.55	12.47	15.3	10.78	12.68	12.78	14.97	12.83	12.23	8.15	7.26	7.08
DC	SlT04G002840	oxidoreductase activity	0.12	0.62	0.07	0	0	0.04	0	0	0	0.03	0	0.02	0	0.03	0.02
DC	SlT04G002990	-	3.97	7.42	11.77	0.75	4.29	0.69	0.41	2.28	0.3	1.21	1.75	2.02	3.13	2.42	4.98
DC	SlT04G003080	-	25.13	10.33	25.08	0.28	0.32	0.08	0.66	2.73	1.17	1.26	2.82	1.74	3.28	3.16	3.56
DC	SlT04G003100	-	18.16	8.11	19.2	0.26	0.19	0.08	0.84	2.43	1.22	1.45	2.79	1.68	2.79	3.04	3.08
DC	SlT04G003120	-	2.03	1.15	2.23	0	0.02	0	0.1	0.28	0.11	0.17	0.28	0.21	0.29	0.34	0.34
DC	SlT04G003130	-	0.56	0.45	0.37	0.1	0.21	0.04	0.13	0.12	0.07	0.04	0.2	0	0.05	0.19	0.12
DC	SlT04G003230	glucose metabolic process	496.07	395.26	412.67	376.46	329.39	321.98	167.88	324.27	248.25	353.05	292.8	304.24	263.9	178.93	188.74
DC	SlT04G003250	-	34.5	37.73	15.94	27.98	22.83	27.93	25.49	23.73	23.41	21.41	21.95	19.08	10.2	11.31	12.37
DC	SlT04G003440	ADP binding	0.27	0.26	0.37	0.05	0.22	0.12	0.12	0.23	0.13	0.27	0.08	0.16	0.1	0.07	0.12
DC	SlT04G003700	nucleus	9.01	10	5.56	3.23	3.86	2.82	3.2	4.33	3.58	2.68	3.34	3.06	3.61	3.98	3.99
DC	SlT04G004010	-	1.03	0.52	0.54	0.04	0.18	0.13	0.42	0.14	0.23	0.4	0.03	0.07	0.22	0.3	0.4
DC	SlT04G004070	-	14.26	12.66	10.83	1.8	0.53	0.53	3.49	5.63	5.38	3.96	2.57	3.39	2.34	5.2	3
DC	SlT04G004110	protein kinase activity	8.82	11.4	5.56	2.25	2.86	1.85	2.93	3.49	2.59	3.98	3.69	4.22	4.45	4.57	5.1
DC	SlT04G004210	-	3.09	1.46	3	0.64	1.86	0.17	0.55	3.8	0.43	0.63	1.68	1.06	1.65	1.96	2.19
DC	SlT04G004680	nucleosome	81.98	120.41	271.1	2.35	55.55	1.5	3.2	63.59	6.43	22.75	29.82	51.24	56.18	42.62	79.35
DC	SlT04G004830	-	5.12	8.03	5.94	2.34	2.81	3.22	1.79	2.23	2.02	3.06	3.04	2.41	2.6	2.12	3.92
DC	SlT04G005330	DNA binding	0.81	1.43	0.48	0.71	0.53	0.41	0.78	0.61	0.59	0.8	0.76	0.47	0.23	0.36	0.37
DC	SlT04G005340	ribonucleoside-diphosphate reductase activity, thioredoxin disulfide as acceptor	18.04	27.37	53.61	2.33	15.61	1.65	0.89	6.81	1.58	6.67	7.47	8.12	18.41	17.73	27.63
DC	SlT04G005640	-	1.87	1.63	2.79	0.24	1	0.59	0.21	1.07	0.58	0.43	1.04	1.19	1.48	0.39	0.83
DC	SlT04G005880	catalytic activity	37.31	29.8	34.22	19.85	32.67	19.44	10.73	21.54	10.92	24.63	20.97	26.95	22.19	15.35	16.92
DC	SlT04G005900	-	3.47	1.8	9.88	0.55	0.43	0.36	0.26	0.79	0.69	2.37	2.35	1.98	1.83	2.03	1.34
DC	SlT04G005980	-	17.38	14.09	25.13	1.91	4.02	0.83	0.89	4.61	1.58	5.92	9.63	7.02	5.83	5.42	5
DC	SlT04G005990	-	15.75	15.91	21.08	5.28	9.66	2.82	5.51	10.96	5.37	5.74	12.02	9.96	7.46	8.3	6.68
DC	SlT04G006000	-	0.79	0.98	1.43	0.02	0.12	0	0.15	0.42	0.11	0.09	0.39	0.29	0.25	0.1	0.38
DC	SlT04G006010	-	6.15	4.29	7.47	0.66	0.47	0.24	1.19	2	1.65	2.16	3.13	2.61	2.03	3.26	2.98
DC	SlT04G006020	protein binding	4.26	3.18	4	0.5	0.83	0.26	1.2	1.79	0.81	1.58	2.17	1.57	1.79	2	1.69
DC	SlT04G006030	protein kinase activity	2.96	2.92	3.68	0.35	0.43	0.3	0.86	1.12	0.72	1.19	1.64	1.77	1.21	1.41	1.62
DC	SlT04G006040	protein kinase activity	5.19	3.8	6.49	0.79	0.52	0.48	0.96	2.48	1.03	2.37	2.13	2.21	2.66	2.57	2.5
DC	SlT04G006490	-	1.16	1.09	0.56	0.23	0.26	0.23	0.46	0.4	0.32	0.55	0.23	0.57	0.59	0.6	0.56
DC	SlT04G007050	-	2.03	4.14	4.16	0.64	2.73	0.38	0.73	2.14	0.44	0.97	1.89	1.02	1.75	1.86	1.68
DC	SlT04G007070	biosynthetic process	204	166.69	136.83	112.66	104.82	85.71	55.4	104.49	74.2	148.78	140.09	125.2	93.76	67.23	58.5
DC	SlT04G007340	microtubule motor activity	1.96	1.71	5.43	0.41	1.02	0.06	0.45	0.51	0.26	0.33	0.49	1.18	1.23	0.52	2.23
DC	SlT04G007410	protein binding	1.59	2.39	2.4	0.79	1.58	0.49	0.73	1.48	0.57	0.84	1.29	0.83	1.43	1.4	1.6
DC	SlT04G007560	-	0.3	0.14	0.12	0	0.03	0	0	0.01	0.04	0.08	0.01	0.04	0	0.23	0.04
DC	SlT04G008600	metabolic process	18.56	21.87	9.7	7.53	5.88	8.71	16.35	4.98	9.74	4.9	3.81	5.99	7.28	8.49	10.03
DC	SlT04G008620	chlorophyllide a oxygenase [overall] activity	73.8	75.18	33.24	51.99	46.23	52.14	35.09	51.68	46	56.64	59.38	48.32	23.35	17.66	16.92
DC	SlT04G008680	microtubule motor activity	6.42	7.54	7.35	3.07	5.78	3.25	3.72	5.34	2.08	2.95	3.71	2.39	4.25	3.64	4.06
DC	SlT04G009850	-	1.72	1.16	1.31	0.71	0.73	0.45	0.62	0.73	0.57	0.45	0.47	0.59	0.64	0.53	0.68
DC	SlT04G010050	membrane	0.05	0.17	0.14	0	0	0	0	0.16	0	0	0.04	0.04	0.03	0.04	0.08
DC	SlT04G011400	-	1.39	1.69	4.5	0.25	1.53	0.06	0.18	0.49	0.08	0.12	0.4	1.01	0.31	0.63	1.11
DC	SlT04G011690	DNA primase activity	3.9	4.81	9.51	0.61	4.62	0.29	0.31	2.44	0.45	1.46	2.29	2.54	3.19	3.5	5.08
DC	SlT04G012940	-	1.19	1.41	0.51	0.67	0.61	0.99	0.64	0.24	0.6	0.79	0.31	1.05	0.32	0.42	0.2
DC	SlT04G013140	nucleic acid binding	0.56	0.88	0.94	0.17	1.09	0.06	0.1	0.65	0.23	0.03	0.09	0.15	0.11	0.12	0.33
DC	SlT04G013320	protein kinase activity	1.4	1.15	1.3	0.19	0.29	0.14	0.21	0.59	0.19	0.42	0.49	0.61	0.63	0.51	0.53
DC	SlT04G013580	ammonium transmembrane transporter activity	4.34	3.83	2.87	2.46	1.93	2.27	2.15	2.7	2.66	3.77	3	3.49	1.63	1.44	1.69
DC	SlT04G014400	membrane	3.45	1	3.15	0.44	0.22	0.04	0.12	0.05	0.78	0.93	0.09	0.56	0.21	0.22	0.49
DC	SlT04G014630	ribonucleoside-diphosphate reductase activity, thioredoxin disulfide as acceptor	10.27	15.08	16.75	3.73	9.29	3.57	2.46	8.11	2.56	4.87	6.31	4.62	7.74	7.41	11.28
DC	SlT04G014920	DNA binding transcription factor activity	0.28	0.12	0.68	0.04	0.19	0.23	0.71	0.1	0.4	0.01	0	0.03	0.09	0.42	0.24
DC	SlT04G015010	ATP binding	94.06	94.39	34.85	57.62	41.39	55.38	40.03	40.27	41.68	50.84	42.66	41.5	29.18	25.92	25.94
DC	SlT04G015160	response to auxin	0.34	0.12	0.32	0.04	0.04	0	0.08	0.15	0.12	0.05	0.11	0.07	0.19	0.14	0.15
DC	SlT04G015460	-	1.37	1.39	0.67	0.03	0.19	0.15	0.36	0.16	0.28	0.04	0.35	0.38	0.21	0.67	0.67
DC	SlT04G015660	iron ion binding	0.07	0.19	0.16	0.06	0.03	0.04	0.05	0.02	0.06	0.1	0.1	0.02	0.07	0.04	0.07
DC	SlT04G016020	-	0.84	0.76	0.98	0.08	0.67	0.13	0.12	0.59	0.42	0.09	0.25	0.12	0.44	0.33	0.37
DC	SlT04G016190	inositol-3-phosphate synthase activity	266.82	261.57	182.8	53.68	103	42.59	34.3	103.04	68.43	39.2	58.47	48.47	80.35	64.8	108.52
DC	SlT04G016310	-	0	0.13	0.28	0	0	0	0	0	0	0	0	0	0	0.01	0
DC	SlT04G016440	protein binding	0.45	0.36	0.93	0.32	0.6	0.3	0.34	0.63	0.24	0.19	0.47	0.26	0.43	0.47	0.78
DC	SlT04G016460	tricarboxylic acid cycle	0.63	0.15	0	0.08	0.09	0.16	0.08	0	0	0	0.03	0.06	0.01	0.06	0.09
DC	SlT04G016610	-	13.11	16.3	39.95	3.58	15.06	3	5.24	8.61	4.24	6.72	7.07	8.21	14.52	8.65	17
DC	SlT04G016820	DNA binding transcription factor activity	1.32	0.09	1.78	0.07	0.01	0	0	0.01	0.31	0.01	0.01	0.01	0	0.02	0.01
DC	SlT04G016840	lipid storage	0.48	0.22	0.26	0.08	0.29	0.08	0.15	0.16	0.01	0.06	0.14	0.12	0.04	0.07	0.1
DC	SlT04G017680	metal ion binding	2.8	3.34	1.1	1.45	1.03	2.08	0.36	1.2	1.01	0.92	0.26	1.4	0.17	0.05	0.14
DC	SlT04G017690	protein kinase activity	1.85	1.6	0.59	0.78	0.38	0.58	0.73	0.68	1	1.36	0.54	0.8	0.32	0.54	0.71
DC	SlT04G017720	calcium ion binding	3.16	2.53	0.85	1.25	0.52	1.88	2.15	1.74	1.48	2.84	1.17	2.6	0.99	0.64	1.21
DC	SlT04G018310	-	2.3	2.29	3.76	0.74	0.7	0.44	0.37	1.01	0.28	0.27	0.6	1.59	1.59	0.87	1.34
DC	SlT04G018450	-	4.77	0.67	3.1	0.34	1.21	0.14	3.86	3.26	1.49	0.01	1.21	1.41	1.67	2.81	2.51
DC	SlT04G018580	ATP binding	1.4	1.58	3.42	0.22	1.49	0.19	0.12	0.98	0.15	0.34	0.49	0.64	0.88	0.57	0.93
DC	SlT04G018680	nucleic acid binding	9.58	10.21	9.96	7.11	6.49	7.06	5.25	5.62	4.64	4.15	3.11	3.76	4.75	3.82	3.83
DC	SlT04G018790	-	5.23	8.96	2.69	1.06	0.98	1.7	1.91	1.55	1.67	3.25	1.34	1.41	2.94	1.21	3.85
DC	SlT04G018980	carbohydrate metabolic process	61.9	66.08	35.61	28.54	25.16	25.66	23.95	29.76	20.45	15.82	23.51	17.53	22.38	21	14.4
DC	SlT04G019030	-	4.59	2.69	1.03	0.58	0.18	0.67	1.96	0.94	1.67	1.14	0.49	1.44	1.06	1.83	2.21
DC	SlT04G019050	membrane	0.32	0.27	0.17	0.21	0.18	0.19	0.05	0.09	0.04	0.09	0.06	0.11	0.07	0.02	0.16
DC	SlT04G019190	response to stress	36.02	31.83	21.1	12.8	8.45	11.61	9.43	10.46	9.45	11.2	12.09	11.99	12.62	13.6	13.57
DC	SlT04G019480	-	29.08	28.49	28.29	18.11	14.95	14.85	8.11	14.67	11.48	21.79	18.05	19.11	22.3	15.56	18.39
DC	SlT04G019580	-	12.26	12.89	9.32	9.66	8.54	9.85	6.9	8.01	7.95	7.47	6.33	7.26	7.21	4.88	5.33
DC	SlT04G019610	-	10.24	12.07	8.6	5.03	6.15	5.37	2.63	4.46	4.24	3.72	5.52	4.23	6.04	4.3	5.41
DC	SlT04G019690	-	2.29	3.38	4.41	1.06	2.71	0.48	0.75	3.61	0.53	1.08	2.82	1.06	1.97	2.27	2.16
DC	SlT04G020420	secondary active sulfate transmembrane transporter activity	7.36	4.33	3.48	1.75	1.81	2.05	0.93	3.69	1.66	1.75	2.66	3.33	3.62	1.43	1.1
DC	SlT04G020650	protein kinase activity	2.17	1.93	3.57	0.2	0.67	0.23	1.13	0.97	0.94	0.24	0.89	0.38	0.62	1.52	0.82
DC	SlT04G020670	protein binding	0.61	0.68	0.97	0.02	0.14	0.03	0.28	0.21	0.14	0.05	0.3	0.1	0.25	0.56	0.31
DC	SlT04G020680	protein kinase activity	0.76	0.56	1.37	0.04	0.18	0.01	0.31	0.34	0.2	0.06	0.3	0.15	0.16	0.7	0.42
DC	SlT04G020690	protein binding	0.68	0.78	1.6	0.04	0.22	0.05	0.48	0.48	0.28	0.08	0.46	0.13	0.36	0.95	0.46
DC	SlT04G020710	protein kinase activity	0.36	0.36	0.94	0.16	0.14	0.14	0.53	0.33	0.38	0.23	0.24	0.19	0.29	0.54	0.43
DC	SlT04G020790	-	7.43	2.41	7.9	0.4	5.57	0.28	0.24	6.56	0.31	0.36	5.49	0.41	4.48	1.9	1.7
DC	SlT04G020880	-	14.72	13.09	19.7	5.17	7.29	4.59	3.57	8.49	4.21	6.84	8.6	7	10.44	8.24	10.59
DC	SlT04G021300	electron transfer activity	10.48	7.51	13.95	0.48	6.94	0.21	0.73	7.05	0.44	0.61	7.37	1.86	6.5	4.85	5.66
DC	SlT04G021340	-	0.48	0.52	0.47	0.16	0.09	0.06	0.15	0.07	0.07	0.12	0.13	0.12	0.19	0.26	0.18
DC	SlT04G021410	drug transmembrane transport	4.45	5.92	3.03	3.33	2.54	3.11	2.25	2.29	2.71	1.71	1.58	1.42	1.21	1.26	3.11
DC	SlT04G021860	protein dimerization activity	0.22	0.15	0.38	0	0.03	0	0.03	0.05	0.08	0.09	0.1	0.18	0.13	0.03	0.08
DC	SlT04G021900	RNA polymerase II regulatory region sequence-specific DNA binding	0.3	0.78	0.44	0.2	0.21	0.43	0.07	0.22	0.15	0.38	0.33	0.13	0.23	0.2	0.35
DC	SlT04G021930	microtubule motor activity	2.84	4.99	7.76	0.24	2.06	0.16	0.2	1.38	0.29	0.81	1.2	1.19	1.96	1.1	2.47
DC	SlT04G022100	protein kinase activity	0.89	1.64	0.69	0.21	0.63	0.45	1.03	0.65	0.44	0.39	0.36	0.24	0.34	0.47	0.39
DC	SlT04G022230	catalytic activity	0.8	1.24	1.66	0.03	1.23	0.03	0.22	0.45	0.07	0.07	0.96	0.29	0.41	0.51	0.53
DC	SlT04G022290	transmembrane transport	4.05	3.6	4.9	0.53	4.15	0.02	2.43	4.41	2.21	0.26	3.01	0.48	2.57	1.41	1.37
DC	SlT04G022530	protein kinase activity	28.85	32.44	12.95	10.44	7.86	11	21.18	14.99	14.99	19.55	18.02	18.66	12.41	13	15.48
DC	SlT04G022580	-	26.31	37.06	17.8	10.22	9.56	11.58	30.39	11.13	17.38	17.47	10.7	13.65	14.41	11.26	16.56
DC	SlT04G022710	DNA binding	0.83	0.89	0.13	0.31	0.19	0.33	0.51	0.25	0.31	0.16	0.25	0.13	0.39	0.19	0.47
DC	SlT04G023030	microtubule motor activity	4.85	6.39	13.98	1.34	6.53	0.93	1.47	5.64	1.74	1.82	3.03	2.49	4.96	2.38	4.56
DC	SlT04G023150	serine-type carboxypeptidase activity	16.13	18.52	26.64	5.21	11.75	3.72	2.23	4.43	3.07	5.92	7.69	6.93	12.88	7.64	11.34
DC	SlT04G023200	-	0.98	1.2	0.9	0.85	0.58	0.68	0.92	0.6	0.74	0.5	0.63	0.51	0.75	1.05	0.89
DC	SlT04G023320	-	18.6	18.04	4.04	7.87	4.41	6.72	14.13	13.56	14.77	8.13	6.67	8.56	4.44	7.75	6.53
DC	SlT04G023450	integral component of membrane	0.4	1.43	1.43	0	0.62	0.02	0	0.54	0	0.14	0.22	0.21	0.82	0.36	0.63
DC	SlT04G023520	serine-type endopeptidase activity	5	5.47	3.65	1.34	1.01	0.72	0.97	1.97	0.88	1.87	2.66	2.58	1.12	1.88	2.2
DC	SlT04G023990	protein kinase activity	15.36	13.46	27.42	0.91	9.94	0.28	1	9.64	1.93	4.13	9.8	6.44	9.4	9.03	10.25
DC	SlT04G024330	protein binding	7.04	7.73	12.28	2.06	4.81	1.61	2.08	3.1	1.56	2.07	2.57	2.7	3.38	2.64	3.96
DC	SlT04G024390	serine-type carboxypeptidase activity	0.9	1.53	2.02	0.34	0.4	0.24	0.17	0.72	0.3	0.67	0.44	0.73	0.49	0.37	0.41
DC	SlT04G024460	calcium ion binding	1.34	1.42	0.55	0.18	0.41	0.53	0.16	0.07	0.25	0.18	0.04	0.04	0.4	0.11	0.24
DC	SlT04G024510	DNA binding	6.32	7.5	25.13	0.24	4.53	0.1	0.07	2.3	0.23	1.8	2.4	3.78	6.02	2.01	9.21
DC	SlT04G024570	metabolic process	1.67	1.41	1.16	0.39	0.33	0.6	0.27	0.62	0.36	0.64	0.55	0.54	0.9	0.44	0.64
DC	SlT04G024600	lipid metabolic process	0.95	1.08	0.98	0.21	0.19	0.67	0.81	1.29	0.6	1.43	0.38	1.17	0.3	0.52	0.56
DC	SlT04G024880	membrane	0.74	1.32	0.65	0.59	0.35	0.44	0.37	0.3	0.26	0.38	0.23	0.35	0.26	0.34	0.33
DC	SlT04G025280	-	5.63	4.61	5.23	2.96	3.44	2.55	1.66	2.43	1.37	1.99	2.43	2	3.81	3.34	3.12
DC	SlT04G025370	-	9.34	8.84	2.9	5.59	5.01	6.67	5.38	5.01	5.12	3.86	3.2	3.24	1.04	0.69	1.02
DC	SlT04G025400	protein binding	0.26	3.8	0.31	0.22	0.51	0.19	0.82	0.21	0.42	0.18	0.16	0.23	0.07	0.22	0.56
DC	SlT04G025500	-	7.84	7.55	9.94	2.44	3.12	1.94	3.54	3.71	2.81	3.45	4.24	3.46	4.38	3.86	4.06
DC	SlT04G025520	-	7.26	7.74	14.23	0.55	3.17	0.34	0.36	3.37	0.29	1.82	3.48	2.26	4.99	3.53	5.05
DC	SlT04G025540	-	1.64	2.25	3.47	0.27	0.96	0.13	0.12	1.92	0.05	0.34	0.72	0.69	0.88	1.17	1.64
DC	SlT04G025720	methyltransferase activity	69.19	93.6	13.79	56.27	35.01	48.7	40.77	26.22	38.6	28.84	19.83	12.87	9	11	10.42
DC	SlT04G025960	hydrolase activity, hydrolyzing O-glycosyl compounds	4.09	3.07	3.79	0.3	0.81	0.11	0.06	0.58	0.22	0.74	0.86	1.52	1.55	0.95	1.54
DC	SlT04G026100	peroxidase activity	128.51	106.52	169.17	4.47	57.11	0	5.31	70.49	5.88	0.02	49.21	12.71	53.52	59.15	65.31
DC	SlT04G026190	glycerol ether metabolic process	177.31	178.89	242.86	112.2	137.22	109.96	104.37	145.55	116.53	88.18	74.92	122.63	138.9	140.27	141.06
DC	SlT04G026350	RNA polymerase II regulatory region sequence-specific DNA binding	151.32	134.93	164.2	67.59	105.93	69.27	80.11	95.96	72.29	57.92	88.44	77.57	112.84	97.9	122.07
DC	SlT04G026430	protein kinase activity	4.42	4.09	8.83	0.31	1.88	0.04	0.27	2.91	0.35	1.76	2.5	2.83	2.64	2.37	3.03
DC	SlT04G026580	-	32.55	31	21.42	22.89	20.66	24.78	21.15	17.57	19.83	12.5	10.3	11.24	16.43	13	18.82
DC	SlT04G026650	-	26.84	31.32	7.38	7.47	5.42	9.59	11.42	7.17	10.79	7.5	6.94	6.91	12.25	11.27	18.11
DC	SlT04G026710	DNA binding transcription factor activity	7.46	5.01	10.34	0.63	6.76	0.18	0.66	6.65	0.77	0.99	5.43	1.02	4.48	4.06	4.64
DC	SlT04G027440	serine-type endopeptidase activity	1.15	2.19	1.15	0.35	0.28	0.45	1.17	0.8	0.57	0.23	0.36	0.42	0.39	0.45	0.46
DC	SlT04G027510	zinc ion binding	1.65	0.68	1.08	0.26	0.47	0.24	0.36	0.5	0.21	0.02	0.65	0.09	0.92	0.88	0.45
DC	SlT04G027690	-	11.65	10.17	34.51	2.31	4.76	1.55	2.53	4.48	2.62	4.26	3.87	6.87	9.24	5.51	12.78
DC	SlT04G027730	nucleus	8.95	6.27	23.19	0.65	5.49	0.11	0.2	3.91	0.14	1.25	2.04	3.3	5.62	1.38	7.76
DC	SlT04G027780	heme binding	1.16	1.16	1.07	0.59	0.58	0.57	1.35	0.8	0.91	0.63	0.29	0.47	0.43	0.67	0.58
DC	SlT04G027790	protein binding	3.64	3.53	2.26	1.61	1.45	1.84	2.41	2.15	2.37	2.84	2.59	2.24	1.5	1.42	1.48
DC	SlT04G028050	-	1.23	1.74	0.79	0.37	0.45	0.69	1.01	0.67	0.73	0.8	0.45	0.43	0.35	0.65	0.76
DC	SlT04G028070	3-beta-hydroxy-delta5-steroid dehydrogenase activity	5.99	6.4	9.47	1.02	3.43	0.42	0.65	3.12	1.08	2.56	3.13	3.01	4.18	3.82	3.72
DC	SlT04G028150	integral component of membrane	5.31	6.42	3.57	3.79	2.15	2.28	2.8	2.48	2.98	2.26	2.07	2.5	2.3	1.71	3.21
DC	SlT04G028160	protein kinase activity	35.37	30.73	102.69	2.39	27.89	1.43	1.88	19.32	2.2	8.23	14.49	16.72	34.68	13.93	34.69
DC	SlT04G028220	protein binding	14.25	14.81	25.75	7.54	9.36	8.13	11.88	8.8	7.71	8.17	6.77	9.71	11.07	8.12	13.6
DC	SlT05G000060	enzyme inhibitor activity	0.6	0.47	1.74	0	0.9	0	0	0.67	0	0	0.37	0.02	0.85	0.09	0.28
DC	SlT05G000530	protein phosphatase inhibitor activity	3.74	4.47	1.28	0.91	0.73	1.31	1.77	1.29	2.35	1.47	1.25	1.4	1.34	1.23	1.27
DC	SlT05G000580	-	3.28	3	13.38	0.24	0.91	0.05	0.2	0.88	0.15	0.52	0.7	1.48	2.42	0.58	4.53
DC	SlT05G000600	-	8.52	8.75	10.78	3.56	7.78	3.5	6.92	9.58	4.34	3.82	5.29	3.32	6.83	4	6.38
DC	SlT05G000860	membrane	2.56	5.26	0.62	0.55	0.49	1.04	0.66	0.24	0.69	0.55	0.31	0.41	0.26	0.33	0.32
DC	SlT05G000870	defense response	11.79	13.83	25.38	3.2	9.48	3.11	1.72	8.26	4.5	6.39	9.32	8.25	7.43	7.88	8.03
DC	SlT05G001900	glycerol ether metabolic process	5.03	9.14	6.52	3.48	4.3	4.94	6.67	4.57	8.28	4.48	2.9	5.15	5	2.57	3.72
DC	SlT05G001910	glycerol ether metabolic process	23.31	21.19	31.09	6.25	13.76	1.71	4.64	12.57	5.89	4.25	7.31	10.38	12.5	8.32	15.66
DC	SlT05G002240	protein dimerization activity	0.82	1.47	1.32	0	0.13	0.09	0	0.27	0.11	0.18	0.14	0.49	0.6	0.13	0.15
DC	SlT05G002410	DNA binding	3.41	7.03	9.55	0.3	3.7	0.09	0.2	4.35	0.35	0.88	1.96	1.62	2.79	3.09	5.16
DC	SlT05G002430	ATP binding	0.75	0.85	0.43	0.22	0.25	0.33	0.83	0.38	0.41	0.56	0.38	0.61	0.25	0.55	0.23
DC	SlT05G002470	nucleic acid binding	28.07	25.82	38.8	16.69	14.42	14.66	14.61	13.16	11.7	11.91	11.3	11.31	15.2	25.82	19.3
DC	SlT05G002640	-	4.46	3.36	3.56	1.52	1.39	1.21	1.84	1.71	1.78	2.24	1.91	3.04	2.09	1.91	1.89
DC	SlT05G002710	protein binding	1.53	1.56	4.92	0.15	0.3	0.04	0.1	0.24	0.04	0.29	0.1	0.7	1.33	0.4	1.84
DC	SlT05G002730	calcium ion binding	49.65	49.58	49.66	18.66	12.39	16.76	7.08	12.42	11.77	38.29	23.28	28.18	28.21	19.5	27.99
DC	SlT05G002880	RNA binding	4.32	3.84	4.78	0.84	1.06	1.03	1.33	1.34	1.6	1	1.52	2.44	2.72	0.52	1.64
DC	SlT05G002920	secondary active sulfate transmembrane transporter activity	37.96	47.19	14.74	18.37	12.46	15.48	24.48	21.08	17.09	20.28	18.31	20.39	11.14	13.01	11.13
DC	SlT05G003590	metal ion binding	10.76	2.48	13.29	0.37	8.33	0	0.02	7.23	0.04	0.05	4.44	0.03	2.71	2.13	3.63
DC	SlT05G004150	-	0.48	0.28	0	0.16	0.08	0.24	0.28	0.01	0	0.02	0	0.03	0	0	0.01
DC	SlT05G004430	-	0.09	0.1	0.77	0	0.05	0	0.04	0.01	0	0	0.02	0	0.05	0.24	0.14
DC	SlT05G004670	-	3	3.25	2.31	1.25	0.91	1.35	1.03	1.3	0.89	2.11	1.55	1.5	1.7	1.45	1.71
DC	SlT05G004880	-	27.44	26.89	13.22	15.69	12.86	17.89	20.22	13.4	14.4	19.1	16.27	15.14	12.46	11.01	11.59
DC	SlT05G004980	-	3.52	4.27	0.37	0.19	0.48	0.67	0.44	0.31	0.41	0.12	0.2	0.21	0.17	0.12	0.09
DC	SlT05G004990	-	0.72	0.6	0.37	0.31	0.12	0.45	0.23	0.21	0.15	0.21	0.02	0.38	0.13	0.03	0.11
DC	SlT05G005150	oxidoreductase activity	3.57	3.64	1.97	2.54	1.73	2.61	1.6	1.91	2.01	2.95	1.81	1.68	1.75	1.16	1.58
DC	SlT05G005270	intramolecular lyase activity	27.68	28.93	29.39	12.84	12.08	7.72	8.47	11.84	12.38	10.97	16.1	15.71	19.4	18.56	19.88
DC	SlT05G005680	ubiquitin-protein transferase activity	0.33	0.8	0.76	0.01	0.17	0.01	0.04	0.25	0.03	0.01	0.28	0.07	0.2	0.28	0.36
DC	SlT05G005720	metabolic process	26.8	20.79	25.25	1.96	2.11	1.82	1.74	3.63	1.65	8.73	6.69	8.7	11.4	10.69	14.1
DC	SlT05G005970	sulfotransferase activity	1.57	2.12	1.26	0.04	0.1	0	0.11	0.42	0.18	0.61	0.4	0.56	0.65	0.52	0.71
DC	SlT05G006000	metabolic process	0.12	0.83	0.79	0.03	0.27	0	0	0.04	0.08	0	0.05	0.02	0.04	0	0
DC	SlT05G006020	sulfotransferase activity	65.6	57.37	58.5	0.93	1.87	0.82	3.8	12.25	8.76	17.58	21.39	19.92	32.91	12.8	23.95
DC	SlT05G006200	multicellular organism development	11.26	13.67	11.19	3.69	4.84	2.41	2.32	3.51	2.19	4.99	6.26	3.56	7.35	4.6	7.42
DC	SlT05G006210	protein binding	2.42	3.63	3.91	0.43	2.84	0.2	0.36	3.05	0.34	0.64	2.27	0.71	2.1	2.14	2.32
DC	SlT05G006220	intramolecular transferase activity	94.49	69.55	133.76	9.89	67.42	9.35	13.45	39.14	12.76	16.94	68.79	21.88	63.97	50.86	65.12
DC	SlT05G006410	nucleic acid binding	1	1.64	0.91	0.38	0.53	0.25	0.27	0.62	0.21	0.53	0.51	0.52	0.43	0.48	1.2
DC	SlT05G006510	nitrogen compound transport	15.99	16.1	8.09	6.53	4.9	7.84	4.73	3.9	4.65	6.72	5.32	5.45	3.87	3.99	3.48
DC	SlT05G006580	nucleus	17.97	15.31	18.64	9.19	8.51	9.61	5.94	6.99	6.57	10.83	9.18	11.79	11.96	8.91	13.1
DC	SlT05G006760	-	27.43	28.36	44.41	17.75	12.61	13.25	13.79	12.82	12.38	21.05	16.3	18.18	21.7	23.46	22.74
DC	SlT05G007180	sulfotransferase activity	9.14	5.98	4	1.14	2.29	1.01	1.01	1.61	2.79	1.83	2.72	2.23	2.45	2.1	3.46
DC	SlT05G007470	peroxidase activity	0.08	0.27	0.34	0	0.19	0	0.01	0.21	0	0.02	0	0.07	0.08	0	0
DC	SlT05G007480	-	3.54	11.48	10.98	0.4	7.71	0.05	0	6.43	0.09	0.19	2.72	0.55	2.92	2.14	1.81
DC	SlT05G007500	catalytic activity	195.16	194.93	90.16	139.56	103.99	144.52	63.21	80.38	86.13	92.54	75.48	66.54	53.3	40.07	47.68
DC	SlT05G008000	-	4.53	3.52	5.5	1.04	2.11	1.05	1.13	2.89	1.44	1.51	2.2	3.05	2.85	2.37	3.42
DC	SlT05G008270	membrane	7.92	7.81	4.48	2.31	1.69	2.03	1.55	1.95	1.89	2.44	2.04	2.53	2.51	2.07	1.83
DC	SlT05G008350	-	2.33	2.12	7.63	0.2	1.28	0.08	0.17	0.72	0.19	0.54	0.8	0.9	1.38	0.57	2.46
DC	SlT05G008470	-	11.81	9.35	38.69	1.47	7.02	0.93	1.09	5.23	1.56	4.08	5.92	7.07	12.76	6.12	13.41
DC	SlT05G008600	DNA binding	7.08	8.51	14.58	1.2	6.21	0.52	0.62	4.66	1	2.19	3.87	2.96	5	5.06	7.25
DC	SlT05G008620	3-oxoacyl-[acyl-carrier-protein] reductase (NADPH) activity	2.82	3.19	4.2	0.46	2.14	0.26	0.36	2.15	0.33	0.83	1.69	1.32	2.08	1.89	1.93
DC	SlT05G009210	protein heterodimerization activity	5.88	10.65	16.21	0.87	6.77	0.19	0.25	8.53	0.39	1.33	4.91	1.41	6.59	5.35	7.42
DC	SlT05G009230	-	4.01	8.32	6.48	1.84	10.37	0.91	1.19	11.43	1.19	0.23	3.86	0.28	2.89	1.11	1.41
DC	SlT05G009240	-	2.81	5.99	4.97	1.37	7.71	0.61	0.71	9.44	0.72	0.25	3.35	0.18	2.32	1.56	1.24
DC	SlT05G009250	-	3.33	6.53	5.31	1.47	8.12	0.88	0.77	9.11	0.83	0.81	4.07	0.11	2.43	1.56	1.29
DC	SlT05G009660	-	0.17	0.9	0	0.04	0.04	0	0.07	0	0.35	0.05	0.14	0.22	0	0	0.05
DC	SlT05G009700	DNA binding	28.87	28.11	18.67	9.21	8.33	7.11	8.47	10.2	8.24	12.9	14.95	10.26	9.26	11.61	10.63
DC	SlT05G009810	-	1.74	3.56	0.3	0.68	0.47	1.46	1.31	0.17	0.34	0.32	0.03	0.16	0.53	0.25	0.64
DC	SlT05G009960	-	34.45	48.55	16.38	24.13	17.42	29.7	43.13	22.45	35.13	18.25	10.42	19.7	30.89	25.99	32.79
DC	SlT05G010060	-	0.16	0.29	0.35	0.19	0	0	0	0.08	0	0.04	0	0.03	0.24	0.06	0.08
DC	SlT05G010560	catalytic activity	16.22	22.12	30.6	14.54	26.66	12.4	7.96	11.81	10.66	10.43	12.78	9.63	21.25	15.96	18.52
DC	SlT05G010860	oxidoreductase activity	8.54	8.87	4.94	4.77	3.36	4.33	3.29	2.66	3.81	3.51	3.59	2.9	2.22	3.28	3.19
DC	SlT05G011110	3-hydroxyisobutyryl-CoA hydrolase activity	9.65	16.39	0.06	6.05	4.14	6.62	4.51	3.18	6.44	0.04	0.03	0.07	0.08	7.96	12.88
DC	SlT05G012620	-	11.78	12.72	7.68	6.34	9.22	6.76	10.6	7.61	6.14	5.98	5.54	3.47	3.37	3.6	3.43
DC	SlT05G014460	3-hydroxyisobutyryl-CoA hydrolase activity	12.56	11.97	9.31	8.07	8.33	7.24	5.59	7.44	8.2	3.64	4.59	3.82	6.6	6.57	6.15
DC	SlT05G016550	-	0.16	0.09	0.6	0.01	0.05	0.01	0.01	0.08	0.05	0.09	0.16	0.13	0.14	0.08	0.09
DC	SlT05G016610	defense response	7.27	2.62	3.62	0.51	2.42	0.49	0.7	3.29	2.41	1.36	4.74	3.81	1.52	2.57	1.22
DC	SlT05G017160	iron ion binding	1.38	1.96	0.69	0.73	0.36	1.32	1.04	0.95	0.68	0.89	0.45	0.84	0.25	0.3	0.34
DC	SlT05G017520	-	20.46	19.88	11.07	10.33	7.53	9.53	4.46	8.28	6.08	10.02	10.52	10.75	8.7	6.87	8.73
DC	SlT05G017640	lipid metabolic process	3.12	4.55	7.11	1.9	1.55	1.81	1.15	1.86	1.64	2.59	2.78	1.52	3.91	2.42	2.63
DC	SlT05G018290	nucleic acid binding	0.6	0.78	0.59	0.53	0.37	0.3	0.98	0.41	0.47	0.33	0.18	0.27	0.37	0.34	0.37
DC	SlT05G018340	-	25.73	19.38	33.68	12.44	27.77	12.25	23.41	31.78	20.21	10.33	14.15	11.31	16.4	15.52	19.51
DC	SlT05G018360	protein folding	0.51	0.61	0.47	0.38	0.4	0.4	0.37	0.36	0.4	0.45	0.29	0.19	0.12	0.35	0.27
DC	SlT05G018470	chromosome segregation	4	5.45	8.52	1.17	4.46	0.69	1.03	3.95	0.8	1.98	3.55	1.9	4.12	3.57	4.19
DC	SlT05G018570	catalytic activity	0.58	0.41	0.62	0.09	0.29	0.02	0	0.13	0.04	0.05	0.16	0	0.14	0.13	0.25
DC	SlT05G018710	DNA binding	63.94	62.94	24.29	6.07	2.44	4.14	36.66	39.47	39.82	36.08	26.11	29.6	15.2	16.86	22.67
DC	SlT05G018970	-	1.75	2.54	0.58	0.92	0.65	1.28	0.45	0.74	1.01	1.08	0.42	0.81	0.52	0.27	0.52
DC	SlT05G019090	ATP binding	0.71	1.16	0.35	0.23	0.22	0.4	0.46	0.14	0.27	0.3	0.25	0.26	0.39	0.66	0.43
DC	SlT05G019800	intramolecular lyase activity	79.82	71.25	33.42	17.51	23.17	11.91	8.26	18.1	14.96	18.91	26.96	25.76	27.38	18.55	23.42
DC	SlT05G019940	copper ion binding	0.61	0.61	0.3	0.38	0.25	0.32	0.55	0.11	0.26	0.13	0.11	0.16	0.28	0.68	0.31
DC	SlT05G020140	carbohydrate metabolic process	78.77	69.49	60.94	50.02	40.87	56.44	24.56	33.44	35.99	58.26	45.98	44.75	43.3	30.6	35.2
DC	SlT05G020190	transferase activity, transferring acyl groups other than amino-acyl groups	0.33	1.72	1.3	0.01	0.77	0.03	0.02	0.58	0.07	0.09	0.24	0.03	0.38	0.2	0.28
DC	SlT05G020200	transferase activity, transferring acyl groups other than amino-acyl groups	1.16	0.78	2.45	0.11	0.84	0.19	0.24	1.27	0.47	0.2	0.76	0.41	1	0.94	0.64
DC	SlT05G020210	transferase activity, transferring acyl groups other than amino-acyl groups	1.37	1.6	3.81	0.05	1.86	0.18	0.03	1.52	0.12	0.31	1.6	0.15	2.78	0.64	0.79
DC	SlT05G020400	-	1.01	0.96	0.21	0.22	0.09	0.31	0.26	0.38	0.42	0.39	0.19	0.27	0.18	0.42	0.56
DC	SlT05G020460	-	6.22	6.18	6.79	5.27	5.16	4.28	3.31	4.01	3.79	4.61	4.86	5.9	5.78	5.27	4.99
DC	SlT05G020580	-	56.54	54.78	59.35	20.74	22.39	22.83	24	24.51	18.76	17.74	16.67	27.22	34.25	42.51	44.91
DC	SlT05G020620	-	1.2	2.21	1.73	0.14	0.19	0.14	0.27	0.31	0.12	0.25	0.28	0.4	0.46	0.26	0.38
DC	SlT05G020670	-	3.36	2.32	0.55	1.39	1.69	1.12	1.29	0.4	0.16	0.49	0.08	0.64	1.45	0.34	0.54
DC	SlT05G020680	-	0.37	0.93	0.1	0.08	0.05	0.14	0.06	0	0.02	0.1	0.17	0.07	0.32	0.21	0.13
DC	SlT05G020880	-	11.04	20.25	8.23	1.59	2.75	1.49	2.43	1.8	1.37	2.78	2.25	2.33	3.18	1.84	2.07
DC	SlT05G020990	-	7.62	17.21	31.4	1.17	18.3	0.69	0.81	13.89	0.96	2.06	4.4	3.35	8.69	3.19	7.04
DC	SlT05G021020	-	292.13	278.42	78.88	28.53	19.69	8.96	4.79	7.74	6.54	30.53	32.36	37.45	50.89	30.2	38.52
DC	SlT05G021070	-	10.48	11.05	7.32	4.8	4.73	4.63	4.82	3.87	3.46	4.44	4.47	3.92	3.97	4.51	4.11
DC	SlT05G021240	-	77.17	95.38	23.66	31.9	28.07	40.73	39.65	34.17	41.74	34.55	31.26	34.83	32.41	32.01	41.7
DC	SlT05G021290	-	139.27	125.47	231.62	50.57	96.3	37.91	32.56	82.84	37.66	58.16	76.61	71.21	98.21	80.6	104.02
DC	SlT05G021690	protein methylation	32.6	21.35	30.42	6.5	23.69	4.61	5.96	30	3.18	3.19	21.32	7.52	15.28	14.19	14.77
DC	SlT05G021880	DNA binding	54.32	52.19	36.21	27.41	27.45	24.95	37.1	39.27	35.73	27.7	32.94	27.85	23.1	25.16	27.17
DC	SlT05G022070	nucleosome	5.6	7.26	16.17	0.07	1.14	0.02	0.39	2	0.23	0.76	0.69	1.96	2.83	2.34	4.97
DC	SlT05G022640	-	4.9	5.85	2.52	1.08	0.34	0.71	0.98	1.16	1.52	2.2	1.48	1.85	1.17	0.96	0.96
DC	SlT05G022780	metabolic process	1.69	1.28	2.12	0.44	0.59	0.15	0.28	0.71	0.35	0.65	0.9	0.83	0.76	0.66	0.88
DC	SlT05G022810	-	0.22	0.27	0.18	0.02	0	0.03	0.16	0.14	0.11	0.03	0.19	0.14	0.12	0.09	0.08
DC	SlT05G023100	protein tyrosine phosphatase activity	8.55	7.56	2.38	2.2	1.1	1.83	3.11	3.22	3.55	4	2.39	2.66	1.53	1.47	1.17
DC	SlT05G023110	DNA binding transcription factor activity	0.29	0.35	0.04	0.06	0.04	0	0.09	0.08	0.11	0.09	0.06	0.04	0.03	0.04	0
DC	SlT05G023120	isopentenyl-diphosphate delta-isomerase activity	21.17	16.8	31.86	9.01	15.52	7.78	4.8	12.56	5.89	9.43	13.41	9.34	21.64	13.13	17.22
DC	SlT05G023190	metabolic process	6.56	6.79	3.83	3.06	2.2	3.16	3.29	2.89	3.04	6.09	3.96	4.06	3.13	2.54	2.61
DC	SlT05G023630	cell redox homeostasis	81.51	80.79	58.01	72.26	59.28	70.32	48.21	59.45	65.75	67.4	65.28	70.55	44.48	34.57	36.17
DC	SlT06G000150	membrane	3.86	4.24	1.45	0.83	0.46	0.71	0.56	0.96	0.77	3.15	1.23	2.2	1.26	1.18	1.52
DC	SlT06G000580	gene silencing by RNA	0.84	1.42	0.89	0.37	0.23	0.04	0.1	0.45	0.39	0.4	0.31	0.56	0.49	0.36	0.34
DC	SlT06G000720	-	36.19	27.46	36.66	20.22	20.12	16.21	11.25	23.8	17.47	32.36	24.79	26.17	20.41	14.36	15.76
DC	SlT06G000750	lipid transport	0.41	0.22	0.34	0.02	0.16	0	0.09	0.1	0.13	0.05	0.13	0.14	0.15	0.12	0.09
DC	SlT06G000900	GTPase activity	14.68	17.71	15.49	4.94	9.6	3.17	2.44	9.1	3.19	2.55	4.24	3.29	7.44	4.11	4.99
DC	SlT06G001040	protein binding	0.28	0.38	0.29	0.2	0.21	0.22	0.12	0.08	0.07	0.38	0.15	0.23	0.21	0.2	0.13
DC	SlT06G001910	protein binding	25.5	49.32	14.04	7.33	2.84	9.98	10.62	29.56	14.08	19.9	20.5	21.93	14.14	8.3	8.43
DC	SlT06G002090	-	1.3	1.16	1.07	0.53	0.26	0.34	1.1	0.63	0.58	0.87	0.88	0.95	0.6	0.54	0.81
DC	SlT06G002130	metal ion binding	5.35	7.62	12.93	1.99	5.38	2.11	1.45	3.97	1.28	2.13	3.05	2.71	4.54	4.19	6.24
DC	SlT06G002380	-	11.05	11.98	20.41	1.04	4.43	0.4	0.45	5.05	0.64	3.71	6.4	5.55	7.85	5.31	9.8
DC	SlT06G002450	protein binding	0.36	0.44	0.13	0.03	0.01	0.02	0.12	0.1	0.33	0.07	0.07	0.03	0.15	0.11	0.25
DC	SlT06G002490	-	14.04	14.18	2.57	4.64	3.43	3.85	2.6	4.03	2.98	4.24	1.92	4.62	1.84	2.54	2.31
DC	SlT06G002730	-	1.17	1.76	1.47	0.09	0.84	0	0.07	1.25	0.02	0.13	0.97	0.18	0.77	0.8	1.26
DC	SlT06G002860	-	5.47	4.24	17.83	0.24	2.46	0.09	0.08	1.29	0.2	0.65	0.74	1.63	3.55	1.07	4.04
DC	SlT06G003220	DNA binding	0.21	0.45	0.24	0.31	0.06	0.16	0.33	0.34	0.21	0.22	0.09	0.06	0.07	0.16	0.04
DC	SlT06G005660	-	0.11	0.1	0.14	0.03	0	0	0.05	0	0.01	0	0.01	0	0.05	0.03	0.04
DC	SlT06G006180	-	0.53	0.27	0.32	0	0	0	0	0	0	0	0.07	0.02	0.15	0.17	0.19
DC	SlT06G006210	monolayer-surrounded lipid storage body	4.83	2.65	0.42	0.75	0.21	0.84	0.85	0.26	0	0.15	0.09	0.86	0.3	0.21	0.04
DC	SlT06G006310	DNA binding	0.64	0.74	2.24	0.11	0.32	0.21	0.18	0.38	0.14	0.4	0.5	0.37	0.51	0.28	0.67
DC	SlT06G006690	oxidoreductase activity, acting on CH-OH group of donors	2.74	2.5	3.73	0.34	1.51	0.18	0.18	1.13	0.54	0.57	1.65	0.89	1.45	1.23	1.68
DC	SlT06G006810	iron ion binding	1.12	0.96	2.17	0.01	0.19	0	0	0.13	0.02	0.01	0.15	0.09	0.39	0.92	1.21
DC	SlT06G007130	-	1.2	1.5	2.81	0.22	0.34	0.05	0	0.19	0.19	0.74	0.43	0.51	1.07	0.44	1.37
DC	SlT06G007140	-	2.46	1.64	4.19	0.24	0.54	0.09	0.12	0.61	0.37	0.51	0.5	1.05	1.62	0.67	2.07
DC	SlT06G007480	-	104.13	64.92	70.97	78.42	56.61	45.47	19.01	49.61	31.7	65.81	64.9	60.75	53.92	26.65	35.88
DC	SlT06G007500	-	0.23	0.41	0.51	0.26	0.26	0.12	0.37	0.25	0.15	0.14	0.14	0.18	0.25	0.25	0.17
DC	SlT06G007830	protein binding	6.38	4.95	22.09	0.41	3.87	0.08	0.16	2.6	0.48	1.15	1.27	1.6	5.24	1.04	6.38
DC	SlT06G008420	-	11.45	8.58	0.23	2.59	2.09	5.94	3.17	0.25	0.08	1.18	0	3.61	0.13	0.69	0.72
DC	SlT06G008620	extracellular region	7.15	7.43	6.04	0.29	0.53	0.52	5.2	5.11	3.63	3.64	2.68	3.23	4.94	3.54	1.85
DC	SlT06G008750	-	27.28	30.57	6.04	21.91	18.89	24.22	13.35	12.75	16.08	13.46	10.25	8.64	6.98	4.07	4.24
DC	SlT06G009080	protein kinase activity	2.11	1.74	6.6	0.1	0.6	0.04	0.07	0.81	0.17	0.86	0.98	1.07	1.8	0.98	2.35
DC	SlT06G009480	methyltransferase activity	0.27	0.08	0.36	0.01	0.17	0.01	0.02	0.14	0.03	0	0.16	0.02	0.11	0.12	0.14
DC	SlT06G009710	mitotic sister chromatid cohesion	1.55	2.68	4.37	0.11	1.33	0.04	0.05	0.51	0.17	0.43	0.48	0.52	0.99	0.88	1.65
DC	SlT06G010200	integral component of membrane	12.37	16.33	8.26	6.72	5.33	8.24	7.24	4.61	5.74	5.67	6.33	4.85	9.79	9.21	11
DC	SlT06G010740	-	6.69	4.37	2.49	5.25	1.08	1.2	0	0.87	5.57	0.97	0.77	5.22	1.48	0	1.51
DC	SlT06G010780	-	2.13	2.33	2.76	0.32	1.21	0.21	0.7	1.33	0.35	0.74	1.22	1.29	1.41	1.37	1.3
DC	SlT06G010900	integral component of membrane	0.78	0.92	0.89	0.41	0.47	0.74	0.65	0.44	0.57	0.31	0.6	0.35	0.61	0.39	0.5
DC	SlT06G011060	protein kinase activity	1.5	1.72	1.55	0.27	0.14	0.3	0.32	0.5	0.58	0.58	0.59	0.64	0.71	0.74	0.74
DC	SlT06G011070	-	0.78	1.05	1.25	0.15	0.07	0.14	0.11	0.23	0.32	0.41	0.63	0.63	0.37	0.37	0.57
DC	SlT06G011110	SNAP receptor activity	5.53	5.66	20.04	0.19	0.98	0.04	0.04	0.61	0.06	0.88	0.38	1.21	2.99	0.83	4.83
DC	SlT06G011250	catalytic activity	0.55	0.42	0.55	0.02	0.09	0.02	0.03	0.11	0.11	0.02	0.11	0.08	0.18	0.08	0.13
DC	SlT06G011810	protein kinase activity	3	2.83	2.37	0.93	0.93	0.93	1.06	1.02	1.02	1.3	1.56	1.31	1.78	1.66	1.58
DC	SlT06G011980	-	3.35	1.88	5.48	0.76	0.24	0.13	0	0.75	0.2	0.25	0.72	2.51	2.65	0	0.52
DC	SlT06G012020	fatty acid metabolic process	18.57	15.18	8.2	6.02	6.71	5.4	6.08	5.72	7.91	3.4	6.69	5.38	5.2	5.76	5.67
DC	SlT06G012040	integral component of membrane	1	1.06	1.55	0.13	0.45	0.1	0.25	0.73	0.41	0.32	0.63	0.53	0.46	0.42	0.77
DC	SlT06G012090	-	40.77	33.72	36.85	18.33	16.15	13.26	12.36	15.95	12.09	21.46	21.71	19.32	18.52	15.99	18.36
DC	SlT06G012130	metabolic process	4.28	2.55	6.79	1.18	1.53	0.98	0.92	2.22	1.06	1.46	2.7	1.79	2.23	3.24	2.43
DC	SlT06G012270	oxidoreductase activity	1.35	0.39	1.23	0	0.42	0	0	0.2	0.06	0.01	0.24	0.04	0.19	0.22	0.25
DC	SlT06G012510	-	2.77	3.52	4.66	0.46	1.33	0.18	0.66	1.34	0.52	0.76	1.75	1.08	1.71	1.48	2.46
DC	SlT06G012530	-	407.98	362.38	268.97	189.76	192.08	188.41	61.37	125.04	116.96	191.04	164.43	160.35	177.41	93.07	117.39
DC	SlT06G012710	-	2.36	1.36	2.76	0.12	0.75	0.35	0.15	0.62	0.22	0.07	0.53	0.25	0.44	1.09	1.26
DC	SlT06G012800	-	8.23	8.98	4.31	1.14	1.24	0.74	0.38	0.74	0.53	1.39	2.15	2.31	2.9	2.18	3.16
DC	SlT06G013070	monolayer-surrounded lipid storage body	5.72	8.03	2.1	2.67	1.23	2.63	3.17	0.6	0.24	0.43	0.11	2.12	1.04	2.16	2.03
DC	SlT06G013090	-	2.57	5.07	7.01	0.14	2.97	0.03	0.11	3.27	0.23	0.85	1.98	1.3	1.91	1.54	2.55
DC	SlT06G013140	integral component of membrane	2.56	3.43	2.01	1.09	0.77	0.83	1.23	0.99	1	0.77	0.72	0.8	1.91	1.67	1.8
DC	SlT06G013390	embryo development ending in seed dormancy	1.26	1.64	0.15	0.45	0.38	0.71	0.57	0.14	0.03	0.2	0	0.75	0.06	0.27	0.08
DC	SlT06G014470	intracellular	6.3	8.04	5.7	1.92	1.77	2.12	3.49	3.67	2.91	3.02	3.62	3.15	4.04	4.19	3.03
DC	SlT06G014740	aspartate kinase activity	13.98	10.37	15.08	7.03	9.19	5.47	1.94	6.25	2.53	6.69	5.72	5.54	8.04	4.91	6.23
DC	SlT06G014750	-	2.92	3.48	6.8	0.81	3.58	0.73	0.87	3.37	0.85	2.21	2.56	1.75	3.03	1.9	1.7
DC	SlT06G014790	-	11.81	11.81	3.83	2.65	2.28	3.29	2.74	4.91	3.15	3.21	2.78	3.98	3.08	2.9	2.95
DC	SlT06G015070	hydrolase activity, acting on ester bonds	1.07	0.14	0.55	0.01	0.14	0	0.23	0.13	0.02	0	0.05	0	0.04	0.11	0.24
DC	SlT06G015300	response to auxin	0.45	0.12	0.13	0	0.06	0	0	0.17	0	0	0.1	0	0	0	0.06
DC	SlT06G015440	protein kinase activity	1.05	1.02	1.27	0.3	0.38	0.26	0.24	0.14	0.14	0.45	0.22	0.23	0.6	0.24	0.77
DC	SlT06G015450	-	0.9	0.78	1.05	0.31	0.2	0.13	0.12	0.11	0.11	0.34	0.13	0.14	0.57	0.02	0.45
DC	SlT06G015700	-	2.47	4.53	5.26	0.62	3.35	0.35	0.35	4.13	0.24	0.51	1.91	0.54	1.85	1.36	1.11
DC	SlT06G015970	-	2.23	2.81	2.05	1.26	1.23	1.33	2.16	1.21	1.32	1.08	0.68	1.38	1.43	2.02	1.33
DC	SlT06G015980	-	336.31	277.65	442.71	229.3	274.52	226.78	147.33	262.35	148.45	123.6	87.45	145.51	101.09	70.81	91.81
DC	SlT06G016000	hydrogen ion transmembrane transporter activity	39.08	35.21	31.77	14.55	11.96	13.24	6.64	15.08	9.78	15.4	14.27	17.9	19.95	12.15	15.2
DC	SlT06G016020	hydrogen ion transmembrane transporter activity	216.74	208.99	179.7	137.96	103.2	139.07	70.07	99.67	90.81	105.77	88.45	104.59	112.23	85.91	94.24
DC	SlT06G016180	-	1.6	1.04	2.49	0.18	0.18	0.03	0.02	0.49	0.1	0.16	0.25	0.57	0.49	0	0.22
DC	SlT06G016190	-	6.85	5.55	10.96	1.74	3.58	1.45	0.89	3.68	3.14	2.57	3.79	4.48	5.39	3.32	2.98
DC	SlT06G016310	-	2.26	2.94	1.74	0.47	0.76	0.59	1.11	0.98	0.94	0.52	0.43	0.47	0.79	1	1.23
DC	SlT06G016700	-	1.5	1.62	0.63	0.21	0.08	0.11	0	0.36	0.21	0.4	0.2	0.26	0.24	0.14	0.21
DC	SlT06G016740	-	7.66	11.87	26.99	0.08	5.09	0.03	0	3.36	0.16	2.78	3.38	7.13	7.19	5.34	9.02
DC	SlT06G016830	oxidoreductase activity	5.81	2.45	2.62	0.11	0.86	0.15	0.33	2.03	0.61	1.09	1.5	2.29	0.71	1.15	0.28
DC	SlT06G017160	-	37.38	60.03	15.69	23.52	16.25	31.63	25.1	11	13.39	10.18	6.36	7.56	17.71	21.65	24.46
DC	SlT06G017170	protein binding	1.34	4.04	4.41	0.05	1.73	0	0.41	0.58	0.18	0.45	0.43	0.56	1.39	0.43	1.31
DC	SlT06G017190	zinc ion binding	0.56	0.42	0.32	0.11	0.14	0.16	0.19	0.19	0.12	0.24	0.15	0.31	0.13	0.24	0.28
DC	SlT06G017580	protein kinase activity	2.05	2.23	2.54	0.67	1.87	0.53	1.2	2.4	1.08	0.3	1.36	0.43	1.24	1.06	1.31
DC	SlT06G017660	-	2.28	1.59	0.85	0.33	0.2	0.09	0.36	0.8	0.42	0.26	0.61	1.14	0.53	0.42	0.71
DC	SlT06G017690	-	1.6	2.99	2.07	0.87	0.75	0.62	0.84	0.82	0.49	0.46	0.58	0.88	0.91	1.02	2.06
DC	SlT06G017950	phosphoethanolamine N-methyltransferase activity	18.61	21.65	39.13	7.22	19.58	6.48	3.84	13.89	6.28	14.13	15.86	16.08	17.43	11.41	16.38
DC	SlT06G017960	calcium ion binding	14.05	13.07	16.73	6.24	6.3	6.65	3.45	4.92	4.42	7.11	4.63	7.32	7.16	6.87	6.74
DC	SlT06G017970	cytoplasm	2.41	3.37	2.27	1.9	2.05	2.16	2.44	1.65	2.25	1.84	1.72	1.33	1.09	1.44	1.16
DC	SlT06G018080	-	0.9	2.29	2.75	0.05	1.01	0.04	0.02	0.75	0.15	0.06	0.88	0.29	0.53	0.53	0.69
DC	SlT06G018200	ATP binding	3.49	3.81	6.16	0.87	3	0.43	0.58	2.14	0.66	0.93	1.48	1.3	2.24	1.69	2.72
DC	SlT06G018850	-	0.7	0.45	0.61	0.26	0.08	0.08	0.16	0.45	0.17	0.2	0.22	0.34	0.21	0.23	0.34
DC	SlT06G018960	-	3.91	10.19	15.05	0.23	4.39	0.01	0.15	3.86	0.27	1.09	1.75	1.61	4.44	2.31	4.68
DC	SlT06G019120	zinc ion binding	0.63	0.21	0.73	0.01	0.31	0.01	0	0.57	0.02	0.04	0.35	0.04	0.21	0.17	0.16
DC	SlT06G019680	intracellular protein transport	0.49	0.52	0.96	0	0.17	0	0.02	0.05	0	0.02	0.06	0.07	0.1	0.14	0.18
DC	SlT06G020100	channel activity	3.15	5.1	0.87	3.26	1.97	3.61	2.09	1.05	0.91	0.41	0.3	0.73	1.15	1.01	0.73
DC	SlT06G020210	nucleosome	1.03	3.29	5.19	0.06	0.95	0.03	0.1	0.51	0.25	0.47	0.31	0.86	1.68	0.93	2.59
DC	SlT06G020420	DNA binding	2.08	1.54	2.32	0.28	1.26	0.17	0.04	0.6	0.18	0.26	0.37	0.63	1.1	0.94	0.83
DC	SlT06G020570	-	2.7	5.28	6.19	0.21	2.43	0.26	0.35	1.24	0.28	0.58	1.02	0.84	1.6	2.08	2.39
DC	SlT06G020580	oxidoreductase activity	1.95	2.1	0.49	1.23	0.79	1.01	1.49	0.41	0.42	0.13	0.37	0.91	0.32	1.23	0.56
DC	SlT06G020620	DNA binding transcription factor activity	23.61	25.31	15.17	5.33	5.06	5.35	3.62	5.89	4.9	10.25	9.31	7.96	10.72	8.89	9.41
DC	SlT06G020670	SNAP receptor activity	0.79	0.71	0.76	0.06	0.2	0.08	0.13	0.25	0.12	0.19	0.21	0.35	0.21	0.3	0.34
DC	SlT06G020680	nucleic acid binding	11.38	11.9	6.34	2.71	3.73	2.34	1.95	7.78	2.31	2.54	7.13	1.96	4.22	4.49	4.48
DC	SlT06G020720	-	5.03	6.93	16.65	0.13	3.28	0.04	0.12	2.06	0.18	0.73	2.2	1.79	3.68	1.14	3.74
DC	SlT06G020740	protein binding	10.56	8.53	24.17	1.24	6.93	0.73	1.48	5.07	1.72	2.94	4.33	4.49	8.68	4.04	9.53
DC	SlT06G020760	-	25.36	30.57	19.4	19.43	15.15	19.11	15.46	12.69	15.04	8.05	11.73	11.32	12.59	8.68	14.78
DC	SlT06G020770	-	0.08	0.17	0.1	0.02	0.03	0.02	0.1	0.07	0.02	0.01	0.07	0.12	0.02	0.04	0.05
DC	SlT06G020980	hydrolase activity, acting on ester bonds	0.06	0.31	0.76	0	0.09	0	0	0.09	0.02	0.08	0.06	0.02	0	0.09	0.18
DC	SlT06G021180	catalytic activity	175.27	152.15	118.83	138.12	109.76	146.24	65.52	89.44	87.63	133.9	95.36	100.31	87.52	59.06	60.17
DC	SlT06G021240	-	625.93	598.76	235.06	388.9	284.1	335.65	333.22	328.81	325.64	447.72	486.92	400.15	234.01	229.31	224.88
DC	SlT06G021470	acyl-CoA dehydrogenase activity	1.2	0.62	1.15	0.3	0.46	0.16	0.31	0.36	0.38	0.45	0.72	0.52	0.48	0.47	0.71
DC	SlT06G021560	-	1.93	1.68	0.79	0.2	0.07	0.07	0.51	0.37	0.24	0.8	0.28	0.24	0.57	0.3	0.84
DC	SlT06G021700	hydrolase activity, hydrolyzing O-glycosyl compounds	106.28	89.56	160.58	7.76	102.29	0.78	0.73	83.44	8.98	6.82	57.98	22.82	40.87	22.82	36.52
DC	SlT06G021850	biosynthetic process	2.34	2.3	2.68	0.66	0.89	0.7	1.02	1.49	0.79	1.11	1.12	1.28	1.62	1.1	1.99
DC	SlT06G022090	DNA binding	52.97	56.28	30.23	20.93	13.11	18.21	31.37	30.83	32.28	43.36	35.52	32.59	24.12	22.32	24.14
DC	SlT06G022180	-	373.09	321.95	408.74	239.46	198.27	206.81	93.1	253.75	192.17	331.56	194.21	335.25	260.84	151.56	176.08
DC	SlT06G022420	-	4.76	2.48	3.38	0.29	1.11	0.42	0.45	1.33	0.6	0.69	1.46	0.87	1.43	1.42	1.28
DC	SlT06G022620	-	0.98	1.61	1.7	0.13	0.57	0.04	0.16	0.96	0.09	0.08	0.68	0.07	0.81	0.58	0.87
DC	SlT06G022680	transferase activity, transferring acyl groups other than amino-acyl groups	6.85	7.21	2.28	2.07	1.75	3.25	3.33	1.09	1.5	0.81	0.88	1.01	2.5	2.4	5.27
DC	SlT06G022700	nucleic acid binding	5.59	5.98	8.03	2.75	3.33	1.37	3.37	3.77	1.99	1.74	3.31	3.1	3.93	3.54	5.49
DC	SlT06G022770	nucleosome	139.77	191.7	405.57	2.45	48.49	1.97	6.25	128.58	11.71	45.34	70.25	84.92	98.02	83.08	169.14
DC	SlT06G022780	nucleic acid binding	6.57	5.06	2.7	0.72	0.6	0.81	2.29	3.31	2.95	2.2	2.89	2.6	2.41	1.91	2.32
DC	SlT06G022850	protein binding	2.37	13.34	5.06	1.24	5.54	0.1	0.21	6.09	0.21	0.04	1.23	0.41	1.24	0.77	1.97
DC	SlT06G022860	nuclear chromosome	0.87	6.96	3.51	0.71	3.25	0.15	0.39	3.47	0.09	0.09	0.49	0.25	1.03	0.52	1.1
DC	SlT06G023060	-	4.73	4.71	2.43	2.77	1.57	2.23	1.36	1.69	0.88	2.14	1.67	2.67	1.44	1.73	2.24
DC	SlT06G023070	-	0.33	0.41	0.1	0.08	0.12	0.12	0.35	0.3	0.2	0.21	0.15	0.21	0.1	0.06	0.14
DC	SlT06G023180	-	2.24	1.84	4.25	0.69	1.2	0.66	0.4	2.02	1.16	1.03	1.5	2.1	2.02	1.09	1.12
DC	SlT06G023210	nutrient reservoir activity	0.33	0.35	0.42	0.09	0.19	0.09	0.01	0.12	0.11	0.04	0.31	0.33	0.2	0.09	0.18
DC	SlT06G023480	microtubule motor activity	5.52	4.46	10.46	1.12	4.03	0.85	1.07	3.04	1.13	2.24	3.16	2.1	3.2	2.15	3.11
DC	SlT06G023490	-	4.15	6.6	2.64	0.87	0.42	0.86	0.85	0.72	1.47	0.88	0.58	1.32	1.36	1.21	2.19
DC	SlT06G023750	nucleosome	133.91	191.37	299.1	10.38	77.63	5.92	5.75	102.46	12.89	46.54	61.91	78.85	93.92	64.08	116.15
DC	SlT06G023800	nucleosome	66.02	95.93	179.61	7.96	39.33	8.34	6.71	78.83	13.34	31.22	25.48	52.08	44.25	37.13	56.07
DC	SlT06G023860	-	3.86	7.03	2.43	1.32	1.16	1.55	2.38	1.07	1.08	0.87	0.41	0.75	2.03	1.1	1.92
DC	SlT06G024070	gene silencing by RNA	2.55	3.7	2.03	1.13	1.56	0.61	0.74	1.68	0.42	0.68	1.21	0.39	1.14	1.15	1.88
DC	SlT06G024500	DNA binding	34.46	48.97	79.39	4.57	41.84	2.39	2.45	30.46	3.15	8.25	21.52	11.96	34.59	22.7	36.13
DC	SlT06G024680	DNA replication initiation	3.74	6.34	9.5	0.35	2.86	0.05	0.12	2.49	0.23	0.76	1.89	1.24	3.67	2.13	4.03
DC	SlT06G024690	intracellular	30.37	38.72	54.81	6.6	22.21	0.74	3.54	31.22	9.63	15.13	18.53	31.96	19.98	14.83	25.83
DC	SlT06G024720	-	0.55	0.81	0.96	0.08	0.52	0.34	0.89	0.91	0.32	0.24	0.2	0.31	0.61	0.78	0.46
DC	SlT06G024760	ATP binding	2.88	0.64	2.22	0.08	1.93	0	0.05	2.82	0.03	0.01	1.93	0.05	1.32	0.9	0.77
DC	SlT06G024950	-	1.19	1.54	2.51	0.17	0.54	0	0	0.38	0.03	0.44	0.14	0.71	0.79	0.34	1.65
DC	SlT06G025120	-	4.51	7.12	9.59	0.73	6.43	0.67	0.79	6.41	0.56	0.47	1.92	0.68	2.06	1.31	1.28
DC	SlT06G025310	-	16.08	11.3	19.83	3.18	11.31	2.39	2.33	12	2.55	5.18	10.74	4.85	10.13	7.63	8.47
DC	SlT06G025530	-	0.13	0.1	0.48	0	0.08	0	0.21	0.15	0.13	0	0.16	0.14	0.17	0.17	0.12
DC	SlT06G025790	calcium ion binding	2.1	1.12	1.11	0.77	0.55	0.47	0.41	0.88	1.03	0.39	0.9	0.37	0.84	0.51	1.19
DC	SlT06G026300	oxidoreductase activity	19.92	13.9	36.27	3.64	12.73	1.79	0.88	9.3	3.02	5.16	8.65	7.21	8.55	7.03	8.03
DC	SlT06G026590	-	0.83	0.74	1.11	0.16	0.2	0.12	0.24	0.41	0.18	0.29	0.55	0.31	0.36	0.49	0.65
DC	SlT06G026600	cytoplasm	23.23	23.37	33.66	15.46	15.82	13.13	9.42	15.35	10.74	10.8	11.67	12.53	15.91	14.08	15.81
DC	SlT06G026790	metabolic process	0.98	0.94	1.56	0.36	0.55	0.37	0.08	0.35	0.23	0.38	0.63	0.37	0.93	0.61	0.77
DC	SlT06G026850	nucleosome	36.18	49.13	112.21	2.12	44.24	0.89	1.69	31.94	2.98	10.78	21.4	21.42	26.66	17.1	32.99
DC	SlT06G026970	binding	7.95	9.47	12.2	3.07	7.24	2.44	1.95	7.46	2.13	4.47	5.69	4.39	7.23	6.22	6.98
DC	SlT06G027170	signal transduction	3.28	4.01	13.58	0.59	1.68	0.36	0.46	1.02	0.47	1.41	1.23	2.42	3.23	1.36	4.3
DC	SlT07G000120	DNA binding	16.22	22.84	36.12	3.48	16.35	2.22	1.25	7.97	1.62	6.39	9.11	8.59	15.97	13.08	16.52
DC	SlT07G000190	carbohydrate metabolic process	11.4	9.31	5.19	5.96	5.57	5.83	11.59	8.3	7.11	6.24	3.16	5.25	2.91	4.61	4.73
DC	SlT07G000330	-	3.4	2.76	5	3.24	3.58	2.57	4.44	2.72	3.04	2.37	3.21	2.59	2.65	3.94	2.43
DC	SlT07G000490	defense response	26.08	23.45	18.79	10.36	6.35	13.53	5.02	9.45	8.4	15.19	8.57	12.87	16.45	4.48	5.68
DC	SlT07G000510	metabolic process	163.14	156.94	111.88	76.32	107.15	65.97	36.44	68.85	55.65	72.01	88.94	74.78	63.76	30.98	38.71
DC	SlT07G001210	-	7.57	7.29	5.11	4.62	3.47	4.66	2.59	4.68	5.2	4.58	3.05	3.19	3.7	2.37	3.92
DC	SlT07G001230	protein binding	3.35	3.47	5.29	1.29	2.59	1.2	1.24	2.56	1.05	1.98	2.53	1.63	2.26	2.12	2.71
DC	SlT07G001250	-	0.34	0.24	0.6	0.05	0.02	0	0.15	0.02	0.11	0.07	0.02	0.11	0.03	0.02	0.09
DC	SlT07G001470	-	0.48	0.2	0.71	0.03	0.06	0.04	0.08	0.12	0.1	0.06	0.11	0.11	0.17	0.1	0.17
DC	SlT07G001580	-	0.34	0.49	0.38	0.04	0.02	0.05	0.29	0.13	0.41	0.15	0.21	0.22	0.18	0.17	0.28
DC	SlT07G001780	-	1.46	2.22	3.77	0	1.93	0	0.29	2.45	0	0.27	0	0.13	1.13	0.49	0.96
DC	SlT07G001890	extracellular region	3.42	2.78	4.6	2.06	2.32	1.69	0.76	2.51	2.35	4.18	2.64	3.33	2.21	0.98	1.19
DC	SlT07G002210	protein kinase activity	4.04	3.01	3.09	0.94	0.74	0.79	3.14	2.5	2.78	2.72	2.14	2.05	1.5	1.43	1.56
DC	SlT07G002370	-	8.88	7.42	30.91	0.54	2.51	0.09	0.26	1.22	0.19	1.25	1.18	2.87	5.4	1.41	8.26
DC	SlT07G002420	endopeptidase inhibitor activity	162.7	150.74	205.02	14.11	66.78	8.64	9.45	61.89	71.69	16.56	59.07	56.24	89.8	31.9	70.02
DC	SlT07G002450	N,N-dimethylaniline monooxygenase activity	0.11	0.23	0.2	0	0.11	0	0	0.06	0	0.01	0.11	0.03	0.09	0	0.06
DC	SlT07G002490	-	7.15	11.67	2.75	1.3	0.68	1.68	2.54	2.1	2.3	3.67	2.9	2.79	2.51	1.98	3.73
DC	SlT07G002870	defense response	1.65	1.8	0.14	0	0.11	0	0.26	0	0.37	0.21	0	0.11	0.69	0.19	0.57
DC	SlT07G003030	binding	0.83	0.95	2.02	0.11	0.51	0.03	0.13	0.44	0.11	0.2	0.4	0.36	0.59	0.57	0.91
DC	SlT07G003100	-	0.44	0.46	0.73	0.05	0.07	0.03	0.02	0.01	0.1	0.12	0.04	0.27	0.23	0.29	0.34
DC	SlT07G003230	electron transfer activity	1.96	2.04	4.3	0.14	1.21	0.26	0.39	1.23	0.48	0.24	1.24	0.26	1.44	1.04	1.19
DC	SlT07G003320	metabolic process	0.25	0.13	0.23	0.05	0.06	0.03	0.02	0.12	0	0.02	0.11	0.18	0.13	0.02	0.08
DC	SlT07G003370	-	33.18	57.68	7.26	7.62	5.74	10.94	19.01	10.16	17.39	10.75	6.24	10.36	11.46	8.69	13.13
DC	SlT07G003380	-	0.17	0.3	0.17	0.05	0	0.08	0.13	0.18	0.13	0.04	0.05	0.11	0.1	0.09	0.2
DC	SlT07G003670	transporter activity	0.9	1.12	0.41	0.25	0.21	0.36	0.37	0.29	0.26	0.42	0.52	0.6	0.47	0.55	0.23
DC	SlT07G003860	magnesium ion binding	0.24	0.08	0.01	0.01	0.02	0	0.01	0.01	0	0.02	0.01	0.03	0	0.03	0.03
DC	SlT07G004380	-	3.56	10.92	7.47	0.09	1.58	0.04	0.15	0.9	0.04	0	0.6	1.18	1.6	0.61	1.34
DC	SlT07G005220	catalytic activity	3.07	1.64	1.82	0.63	0.75	0.53	0.45	0.67	0.64	0.65	0.95	0.59	1.33	1.07	1.09
DC	SlT07G005300	ATP binding	11.36	9.55	12.76	4.5	7.74	3.91	4.01	5.42	4.05	5.03	6.38	5.42	7.99	7.48	9.25
DC	SlT07G005370	pseudouridine synthesis	7.91	6.88	9.3	5.69	6.34	4.95	3.52	5.36	3.86	3.92	4.34	3.26	3.59	3.91	3.74
DC	SlT07G005870	nucleotide binding	114.19	106.71	83.36	54.23	50.39	56.37	57.53	49.5	47.07	57.75	51.68	60.47	46.16	50.16	62.83
DC	SlT07G005920	catalytic activity	7.99	6.35	11.31	2.2	4.5	1.98	0.9	2.34	1.3	1.93	2.61	2.41	4.03	2.94	4.39
DC	SlT07G005940	peroxidase activity	2.85	6.03	1.46	0.75	0.38	0.82	2.79	0.99	1.1	1.17	0.92	1.79	1.79	1.59	2.39
DC	SlT07G006380	nucleic acid binding	16.04	18.97	31.73	2.16	11.59	0.65	0.85	7.99	0.76	3.65	8.69	5.61	10.44	9.94	16.49
DC	SlT07G006600	NADPH-hemoprotein reductase activity	34.57	47.15	18.46	13.54	16.65	15.83	27.56	14.16	16.92	15.74	16.99	15.27	20.39	24.74	17.16
DC	SlT07G006980	GTPase activity	11.68	11.31	22.62	3.62	5.62	2.79	2.41	4.44	2.35	5.84	5.61	6.93	8.61	5.72	8.61
DC	SlT07G007600	-	0.11	0.49	0.03	0	0	0	0.06	0.06	0	0	0.06	0	0	0	0
DC	SlT07G007750	catalytic activity	12.08	18.81	5.08	10.51	7.2	11.96	18.01	8.15	9.45	5.47	3.01	3.7	4.64	6.74	6.42
DC	SlT07G008150	-	5.14	5.89	9.58	0.85	3.65	0.42	0.5	3.11	0.49	1.51	4.07	1.94	4.16	3.69	4.88
DC	SlT07G008260	protein binding	1.18	1.24	0.35	0.54	0.24	0.38	0.32	0.4	0.68	0.75	0.47	0.52	0.38	0.24	0.35
DC	SlT07G008960	transporter activity	0.16	0.22	0.1	0.05	0	0.03	0.04	0.03	0.02	0.05	0	0	0.04	0.03	0.06
DC	SlT07G009310	-	22.2	19.75	21.81	11.69	10.41	10.42	7.31	7.58	7.04	6.18	5.05	4.37	5.21	4.85	5.05
DC	SlT07G010240	DNA binding transcription factor activity	8.25	7.26	8.28	8.87	6.37	6.97	5.12	5.57	5.51	5.95	5.76	5.29	3.64	3.55	4.26
DC	SlT07G010400	oxidoreductase activity	12.67	10.68	13.14	3.03	5.03	2.21	3.23	7.77	4.82	5.85	7.54	6.98	7.97	6.33	7.41
DC	SlT07G010690	DNA binding transcription factor activity	12.12	17.89	2.91	5.86	3.9	6.9	12.24	6.2	6.42	3.98	5.19	3.77	4.17	4.43	3.08
DC	SlT07G010900	metabolic process	1.41	0.91	0.99	0.21	0.16	0.07	0.77	0.65	0.64	0.14	0.17	0.27	0.15	0.47	0.55
DC	SlT07G011020	mRNA binding	1.64	1.91	0.57	0.38	0.46	0.7	0.18	0.57	0.69	0.32	0.63	0.21	0.75	0.58	0.71
DC	SlT07G012380	binding	5.04	5.32	13.34	0.68	3.69	0.38	0.62	3.13	0.6	2.86	3.84	3.07	4.61	2.83	5.36
DC	SlT07G012440	intramolecular transferase activity	9.95	8.86	7.47	1.89	1.67	2.37	0.89	1.76	1.27	2.36	2.15	2.41	3.48	3.22	4.5
DC	SlT07G012760	protein binding	2.32	1.82	3.75	0.27	0.96	0.27	0.29	1.29	0.41	0.88	1.22	0.81	1.51	1.13	1.89
DC	SlT07G012840	-	2.98	4.37	17.23	0.1	0.8	0.06	0.04	0.34	0.1	0.56	0.22	1.45	3.36	1.03	5.55
DC	SlT07G012900	-	0.14	0.28	0	0	0	0.06	0	0	0.07	0	0	0	0	0	0
DC	SlT07G013010	cell wall	3.32	3.76	4.5	0.31	0.41	0.29	0.13	0.53	0.43	0.69	0.95	1.81	2.18	0.27	1.07
DC	SlT07G013120	membrane	437.86	530.61	538.75	222.59	270.57	144.81	43.62	145.99	114.54	140.53	179.24	155.22	346.21	195.5	264.64
DC	SlT07G013130	metabolic process	3.57	5.18	6.68	0.16	1.11	0	0.05	0.57	0.12	1.04	1.7	1.88	1.17	1.3	1.97
DC	SlT07G013150	oxidoreductase activity	1216.93	1554.74	1832.23	660.53	830.37	294.76	153.9	433.82	516.92	437.34	649.91	440.95	1023.5	616.62	792.21
DC	SlT07G013210	metabolic process	29.54	38.86	37.44	0.78	1.29	0.76	1.45	2.18	1.41	10.54	11.01	9.39	21.45	12.18	15.64
DC	SlT07G013690	-	17.21	13.05	31.32	1.17	12.94	0.4	0.68	12.34	0.68	3.13	13.06	4.52	12.32	6.85	10.69
DC	SlT07G013700	DNA binding	1.83	2.09	0.56	0.47	0.62	0.83	1.04	0.29	0.9	0.51	0.36	0.36	0.32	0.15	0.39
DC	SlT07G013800	-	13.83	15.71	6.71	4.29	3.13	5.07	6.34	2.69	3.7	1.84	4.17	5.12	7.18	8.95	10.41
DC	SlT07G013920	-	31.56	24.81	36.1	7.23	6.22	4.94	3.9	7.5	4.53	11.53	10.2	12.05	13.26	12.23	12.57
DC	SlT07G014790	-	0.96	1.4	2.02	0.17	0.95	0.08	0.16	0.88	0.11	0.35	0.48	0.32	0.9	0.7	1.12
DC	SlT07G014990	6-phosphofructokinase activity	19	13.57	24.18	3.19	17.93	2.09	3.3	18.85	2.57	4.6	14.86	4.76	12.2	8.97	8.16
DC	SlT07G015160	hydrolase activity, acting on ester bonds	36.84	29.81	20.21	10.56	10.15	12.32	6.94	9.39	9.51	9.91	10.47	8.72	12.83	12.8	16.71
DC	SlT07G015420	condensin complex	4.52	6.46	11.29	1.04	6	0.43	0.81	4.59	0.76	2.49	3.72	2.94	4.28	3.38	5.17
DC	SlT07G015660	membrane	3.48	4.19	1.31	2.25	1.65	3.23	2.39	1.78	3.14	2.74	1.51	1.68	0.98	1.32	1.54
DC	SlT07G015740	magnesium ion binding	2.41	2.38	1.7	0.13	0.4	0.15	0.05	0.24	0.2	0.3	0.5	0.54	1.5	0.65	0.61
DC	SlT07G015990	DNA binding	0.17	0.01	0.37	0.03	0	0.02	0	0.01	0.23	0.02	0.02	0.04	0	0.04	0.04
DC	SlT07G016030	nucleotide binding	5.93	5.5	8.33	2.07	2.94	1.56	1.37	2.67	1.53	2.84	3.63	2.5	3.89	3.28	4.19
DC	SlT07G016060	-	0.07	0.09	0.3	0	0.08	0	0.04	0.07	0	0.01	0	0	0.09	0.04	0.05
DC	SlT07G016090	drug transmembrane transport	0.72	0.83	1.23	0.03	0.6	0.01	0.02	0.78	0.07	0.08	0.28	0.19	0.46	0.37	0.59
DC	SlT07G016210	protein binding	1.78	8.11	6.29	0.11	0.47	0	0.67	3.57	0	0	3.21	0.15	2.28	0.92	1.56
DC	SlT07G016250	peroxidase activity	0.27	0.87	1.11	0	0.13	0	0.7	0.25	0.06	0	0.18	0.36	0.33	0.18	0.82
DC	SlT07G016320	regulation of cyclin-dependent protein serine/threonine kinase activity	20.22	18.53	11.82	11.68	8.03	14.05	5.96	8.1	8.44	13.17	9.85	12.32	10.3	6.13	9.08
DC	SlT07G016420	DNA binding	1.22	2.35	0.16	0.49	0.36	0.67	1.32	0.4	0.81	0.16	0	0.1	0.49	1.42	1.96
DC	SlT07G016790	protein kinase activity	0.91	0.79	1.94	0.15	0.29	0.05	0.11	0.39	0.2	0.23	0.55	0.35	0.59	0.54	0.73
DC	SlT07G016800	protein kinase activity	2.08	2.2	1.23	1.16	0.67	1.09	2.06	1.74	2.11	1.55	1.02	1.05	0.83	0.93	1.19
DC	SlT07G016810	intracellular	56.23	59.01	24.32	41.34	29.85	39.49	28.44	38.04	40.24	36.16	32.28	30.48	20.59	17.95	18.32
DC	SlT07G016850	protein binding	35.09	36.02	20.29	12.71	10.48	11.71	12.64	11.58	11.7	15.72	16.28	14.64	15.56	15.86	18.51
DC	SlT07G016910	DNA binding	1.29	1.3	4.12	0.43	0.62	0.37	0.67	1.06	0.72	0.46	1.38	0.48	0.94	1.19	1.12
DC	SlT07G016960	metabolic process	4.37	7.75	14.22	4.34	8.09	2.68	3.48	5.48	2.7	1.85	3.03	3.73	5.18	3.39	6.81
DC	SlT07G016990	ATP binding	1.35	4.98	3.68	0.01	0.13	0	0.01	0.72	0.01	0.08	0.55	0.3	0.5	0.52	0.72
DC	SlT07G017050	-	3.14	5.27	1.04	1.21	1.11	2.35	5.24	1.21	1.48	0.67	0.55	0.87	2.28	2.7	2.11
DC	SlT07G017100	-	0.72	0.89	2.7	0	0.11	0	0.06	0.12	0.03	0.16	0.09	0.43	0.6	0.59	1.11
DC	SlT07G017180	GTPase activity	16.28	17.22	38.94	7.06	17.19	6.11	5.53	14.47	7.26	9.97	11.94	12.3	19.5	12.89	19.98
DC	SlT07G017390	-	3.86	3.92	17.52	0.59	1.41	0.11	0.66	0.64	0.12	0.68	0.69	3.21	3.64	1.16	5.88
DC	SlT07G017470	-	3.26	2.44	9.48	0.31	1.18	0.15	0.56	0.95	0.38	0.56	0.94	1.19	2.28	0.98	3.4
DC	SlT07G017500	protein kinase activity	5.16	6.53	13.76	0.69	5.14	0.21	0.32	3.62	0.63	1.89	3.64	2.99	4.06	2.75	5.51
DC	SlT07G017630	-	8.94	12.76	23.01	0.61	5.25	0.23	0.3	6.7	0.6	2.24	4.99	4.11	8.34	6.25	12.13
DC	SlT07G017820	structural molecule activity	2.49	2.59	3.61	0.22	1.86	0.11	0.11	2.23	0.44	0.32	1.73	0.69	1.38	1.15	1.38
DC	SlT07G017920	catalytic activity	3.06	1.78	1.56	0.1	0.77	0.02	0.04	0.39	0.24	0.32	0.28	0.35	0.36	0.55	0.52
DC	SlT07G018290	calcium ion binding	0.29	0.23	0.15	0.17	0.18	0.17	0.08	0.06	0.18	0.07	0.1	0.09	0.11	0.16	0.23
DC	SlT07G018310	-	2.37	2.21	8.83	0.55	0.71	0.01	0.76	0.42	0.07	0.34	0.39	2.72	1.39	0.96	4.17
DC	SlT07G018440	-	2.62	1.93	1.5	0.73	0.49	0.74	0.66	1.3	0.92	1.34	1.02	1.99	1.15	0.95	1.09
DC	SlT07G018500	oxidoreductase activity	0.09	0.1	0.13	0.06	0.09	0	0.02	0.13	0.03	0	0.01	0.03	0.1	0.01	0.03
DC	SlT07G018530	-	9.02	6.53	5.57	1.12	2.57	0.57	1.12	1.48	1.43	1.54	1.18	1.31	2.12	1.76	1.71
DC	SlT07G018540	-	0.3	0.39	0.35	0.23	0.01	0.05	0.13	0.05	0	0.18	0.02	0.01	0.15	0.06	0.07
DC	SlT07G018550	oxidoreductase activity	0.46	0.71	0.95	0.02	0.35	0.01	0.01	0.28	0.05	0.04	0.17	0.07	0.12	0.25	0.32
DC	SlT07G018640	catalytic activity	68.25	57.19	47.94	29.94	35.45	29.79	17.9	17.6	16.83	24.74	27.64	23.46	30.82	28.03	31.67
DC	SlT07G018690	-	2.7	6.36	8.68	0.64	4.01	0.2	0.43	4.58	0.52	1.6	2.65	1.48	2.44	2.06	3.53
DC	SlT07G018740	lipid metabolic process	6.77	6.1	6.91	1.42	1.94	1.32	1.72	3.44	1.43	2.56	3.04	2.85	3.96	3.42	4.71
DC	SlT07G018850	-	32.68	40.03	14.57	14.71	10.68	15.54	13.99	11.1	15.26	14.91	15.31	13.77	14.3	12.37	14.15
DC	SlT07G019110	protein kinase activity	15.34	19.12	2.15	4.19	3.69	6.36	5.04	2.79	6.01	7.21	2.07	6.25	3.47	1.82	4.46
DC	SlT07G019380	tricarboxylic acid cycle	6.23	7.69	5.82	3.07	5.12	3.36	2.7	6.19	1.19	0.93	4.2	1.11	4.49	6.08	5.39
DC	SlT07G019590	-	2.55	2.11	8.64	0.42	1.48	0.07	0.28	0.74	0.17	0.5	0.56	1.51	1.65	0.56	2.68
DC	SlT07G019810	polygalacturonase activity	0.16	0.01	0.17	0.04	0	0	0	0	0.02	0.04	0.02	0.02	0	0.02	0.03
DC	SlT07G019840	metabolic process	4.42	18.29	11.47	1.06	3.74	0.83	6.61	4.29	2.02	2.25	3.12	4.98	4.62	3.17	5.91
DC	SlT07G019990	protein binding	7.38	5.68	10.99	0.79	3.43	0.42	0.67	2.71	0.58	2.26	2.3	2.86	4.26	3.63	4.91
DC	SlT07G020060	-	3.91	4.16	6.9	0.87	3.44	0.78	0.99	4.44	0.93	1.89	3.24	1.85	3.29	2.48	2.19
DC	SlT07G020070	catalytic activity	227.47	230.43	130.39	182.65	132.26	205.48	119.76	126.06	132	138.18	99.98	117.19	92.94	73.84	89.31
DC	SlT07G020240	-	0.31	0.15	0.29	0.02	0	0.04	0.11	0.02	0.13	0.1	0.01	0	0	0.02	0
DC	SlT07G020400	-	0.11	0.09	0.13	0	0.03	0	0.15	0.02	0.08	0.04	0.03	0	0	0	0.02
DC	SlT07G020610	-	6.09	8.68	14.32	0.09	3.2	0.02	0.14	2.64	0.19	0.59	1.64	1.2	2.88	2.79	5.72
DC	SlT07G020650	dTDP-glucose 4,6-dehydratase activity	118.85	112.69	122.61	25.84	74.11	24.19	27.27	50.67	27	32.83	87.71	32.4	79.09	77.19	80.83
DC	SlT07G020870	transcription, DNA-templated	0.6	0.66	0.66	0	0.44	0	0	0.58	0.06	0	0.45	0.03	0.48	0.22	0.17
DC	SlT07G021020	catalytic activity	2.87	3.61	2.36	1.38	1.55	1.12	1.02	0.91	0.73	1.52	1.78	1.46	1.78	1.64	2.1
DC	SlT07G021480	-	0.37	0.18	0.02	0	0.09	0.05	0.07	0.09	0	0	0	0	0	0	0.06
DC	SlT07G021570	GTPase activity	2.83	3.98	10.52	0.29	2.43	0.13	0.31	2	0.3	1.1	1.82	1.44	2.72	1.35	2.89
DC	SlT07G021690	microtubule-based process	1.92	2.69	2.45	0.5	0.65	0.21	0.71	0.77	0.4	0.45	0.61	2.07	0.82	0.74	0.99
DC	SlT07G021790	-	1.04	1.94	2.1	0.19	0.75	0.12	0.39	0.49	0.99	0.11	0.66	0.31	0.52	0.76	0.78
DC	SlT07G022060	-	9.2	9.75	9.71	5.04	6.25	5.64	5.97	5.03	4.35	2.52	3.4	4.18	4.63	4.14	4.66
DC	SlT07G022110	microtubule-based process	39.19	36.42	19.55	10.09	6.87	9.32	16.04	25.34	27.41	23.9	18.58	22.03	13.62	12.34	14.43
DC	SlT07G022270	protein kinase activity	1.65	1.5	1.44	0.67	0.42	0.6	0.87	0.89	0.85	0.8	0.53	0.55	0.57	1	0.71
DC	SlT07G022410	-	42.66	41.6	19.9	12.49	9.27	14.77	16.91	21.38	19.26	10.2	10.73	17.43	26.81	18.53	32.93
DC	SlT07G022420	transporter activity	0.11	0.15	0.12	0.03	0.02	0.02	0.05	0.03	0.06	0.06	0.06	0.05	0.06	0.05	0.08
DC	SlT07G022760	protein binding	2.57	3.33	2.2	0.87	1.6	0.66	0.67	1.72	0.59	0.37	1.05	0.49	1	1.08	0.81
DC	SlT07G023690	-	1.58	1.42	0.43	0.24	0.2	0.34	0.46	0.72	0.54	0.87	0.41	1.61	0.37	0.36	0.46
DC	SlT07G023720	-	0.56	0.76	0.68	0.06	0.14	0.03	0.06	0.26	0.23	0.42	0.29	0.17	0.43	0.25	0.25
DC	SlT07G023740	microtubule motor activity	6.55	6.28	21.03	0.16	2.83	0.07	0.04	1.45	0.11	0.86	1.31	1.9	3.76	1.08	4.55
DC	SlT07G023860	cytoplasm	143.55	142.2	33.92	27.61	20.44	29.98	69.09	62.95	71.94	90.91	48.2	74.3	44.38	45.52	63.91
DC	SlT07G023950	-	1.78	2.58	3.96	0.36	2.94	0.37	0.33	2.96	0.38	1.07	0.71	0.26	0.9	0.51	0.58
DC	SlT07G023960	DNA catabolic process, endonucleolytic	7.71	11.4	16.87	1.53	9.68	0.64	0.49	11.09	0.57	1.14	4.81	1.08	4.53	1.91	3.86
DC	SlT07G024040	-	15.72	18.72	83.04	0.64	6.86	0.46	0.51	3.09	0.72	3.37	2.08	5	13.43	2.93	19.8
DC	SlT07G024100	-	2.46	3.38	5.11	0.3	2.73	0.13	0.45	2.57	0.31	0.99	2.33	1.27	2.19	1.67	2.23
DC	SlT07G024150	membrane	1.47	1.7	0.74	0.58	0.36	0.52	0.67	0.41	0.7	0.4	0.41	0.61	0.7	0.79	0.71
DC	SlT07G024370	catalytic activity	32.29	31.57	11.95	12.29	8.67	11.66	5.07	4.17	5.17	3.32	2.12	3.41	2.79	3.78	4.03
DC	SlT07G024540	protein binding	10.96	10.57	26.57	2.64	7.34	2.01	2.35	5.28	3.39	5.66	5.36	6.67	11.45	5.16	13.53
DC	SlT07G025080	phosphoglycerate kinase activity	200.36	165.9	203.47	112.81	108.94	99.93	44.55	103.98	70.97	122.87	113.53	113.88	135.02	84.49	102.63
DC	SlT07G025110	-	0.51	0.56	0.46	0.1	0.13	0.1	0.1	0.16	0.15	0.09	0.22	0.18	0.18	0.19	0.35
DC	SlT07G025130	nucleus	10.76	11.12	15.2	4.83	8.21	3.73	4.45	6.39	3.14	6.35	7.91	5.79	8.15	7.52	8.54
DC	SlT08G000560	membrane	1.33	1.38	1.95	0.53	0.42	0.34	0.36	0.7	0.42	0.6	0.55	0.64	0.53	0.47	0.98
DC	SlT08G000590	ATP binding	0.93	1	0.96	0.22	0.18	0.23	0.65	0.35	0.42	0.67	0.46	0.71	0.38	0.42	0.53
DC	SlT08G000660	magnesium ion binding	2.91	2.89	5.28	0.12	0.39	0.04	0.06	0.4	0.11	0.76	0.83	0.93	1.64	1.37	1.66
DC	SlT08G000800	hydrolase activity	0.3	0.31	0.14	0.04	0.02	0.05	0.35	0.04	0.12	0.06	0.1	0.13	0.02	0.13	0.03
DC	SlT08G000960	-	14.96	21.54	83.96	2.86	9.96	1.21	0.78	7.64	1.08	5.25	10.31	10.21	19.02	14.5	24.7
DC	SlT08G001210	DNA binding	0.2	0.17	0.29	0.1	0.12	0.06	0.1	0.03	0.05	0.1	0.1	0.1	0.07	0.04	0.22
DC	SlT08G001470	nucleic acid binding	1.89	1.15	1.02	0.54	0.61	0.87	1.26	0.84	0.99	0.49	0.51	0.34	0.48	0.85	0.59
DC	SlT08G001560	Rho guanyl-nucleotide exchange factor activity	2.54	2.78	8.09	0.15	0.78	0.08	0.03	0.54	0.12	0.89	0.87	1.46	2.76	1.14	3.03
DC	SlT08G001570	catalytic activity	0.26	0.23	0.51	0.1	0.17	0.05	0.09	0.12	0.24	0.19	0.18	0.14	0.15	0.2	0.11
DC	SlT08G001710	glutathione peroxidase activity	3.58	2.85	4.81	1.47	1.93	1.48	1.86	2.23	1.92	1.78	2.07	2.38	2.13	1.68	2.07
DC	SlT08G001730	-	4.91	9.53	9.48	0.47	0.61	0.11	0.58	2.6	0.57	0.3	2.2	1.42	0.81	0.37	0.91
DC	SlT08G001740	catalytic activity	1.83	2.38	2.9	0.23	0.57	0.13	0.6	2.01	0.79	0.21	1.6	0.76	0.56	0.47	0.81
DC	SlT08G001750	catalytic activity	2.09	1.53	1.73	0.29	0.33	0.22	0.45	0.87	0.8	0.52	1.18	0.61	0.89	0.75	0.82
DC	SlT08G001800	electron transfer activity	16.46	15.99	63.02	0.34	3.68	0.2	0.13	2.96	0.4	1.7	0.96	4.22	9.27	1.78	15.36
DC	SlT08G001810	-	2.2	2.38	0.58	0	0	0.15	0.16	0.1	0	0	0	0.19	0.54	0.11	0.33
DC	SlT08G001830	integral component of membrane	28.59	32.01	52.32	7.64	29.19	4.96	4.2	26.69	6.17	11.75	21.79	14.62	24.51	20.39	24.24
DC	SlT08G002010	malate transport	2.41	2.69	1.64	0.45	0.21	0.45	0.25	0.42	0.41	0.65	0.78	0.41	0.68	0.57	0.7
DC	SlT08G002350	ATP binding	7.27	7.22	11.53	1.49	8.56	0.62	0.82	10.06	0.91	1.33	5.68	1.46	5.4	2.55	2.99
DC	SlT08G002740	serine-type endopeptidase activity	0.6	1.15	2.63	0.01	0.27	0.01	0.02	0.2	0.01	0.25	0.45	0.4	0.66	0.33	0.76
DC	SlT08G002830	catalytic activity	6.62	7.47	9.53	2.65	3.64	2.01	2.16	2.56	2	2.96	3.77	3.03	4.13	4.59	4.68
DC	SlT08G003320	-	5.4	5.87	5.09	3.7	2.43	3.69	3.75	3.55	3.64	2.43	2.47	3.34	4.26	3.95	4.49
DC	SlT08G003450	mitochondrial inner membrane	7.21	9.78	4.71	5.3	3.87	5.81	2.63	1.81	1.91	2.41	1.45	2.01	1.06	1.46	1.6
DC	SlT08G003460	-	0.51	0.29	0.56	0.05	0.31	0.03	0.11	0.43	0.21	0.15	0.37	0.1	0.34	0.25	0.36
DC	SlT08G003510	DNA binding	7.23	7.91	5.75	0.88	1.07	0.73	1.51	3.77	1.18	1.26	3	2.87	4	4.31	2.77
DC	SlT08G003570	catalytic activity	1.91	0.96	0.77	0.17	0.44	0.13	0.32	0.34	0.19	0.25	0.89	0.47	0.54	0.58	0.43
DC	SlT08G003610	hydrolase activity, acting on ester bonds	32.06	67.3	70.15	1.51	15.2	0	1.09	18.96	0.05	0.06	9.17	8.82	9.62	8.81	11.6
DC	SlT08G003620	-	55.87	54.94	29.08	33.16	27.03	38.98	20.37	26.08	30.93	33.17	26.58	26.37	23.97	16.59	19.89
DC	SlT08G003770	-	1.51	1.1	2.26	1.28	1.03	1.29	1.5	1.46	1.2	0.61	0.58	1.17	0.48	0.84	0.53
DC	SlT08G003850	transferase activity, transferring acyl groups other than amino-acyl groups	0.13	0.03	0.24	0.01	0.03	0	0	0.06	0.01	0	0.06	0	0.06	0.06	0
DC	SlT08G003950	protein kinase activity	4.86	6.22	11.79	0.65	4.63	0.45	0.57	2.87	0.48	1.81	3.14	2.21	3.8	2.7	4.36
DC	SlT08G004010	-	2.15	1.96	2.6	0.43	0.87	0.67	1.34	1.35	1.21	1.58	1.56	1.37	1.28	1.11	1.36
DC	SlT08G004160	iron ion binding	7.31	5.76	3.76	1.67	1.89	1.16	2.05	1.72	1.65	2.45	1.84	1.72	2.09	2.26	1.84
DC	SlT08G004260	copper ion binding	0.15	0.08	0.19	0.1	0.08	0.07	0.06	0.1	0.04	0.1	0.12	0.11	0.1	0.1	0.09
DC	SlT08G004760	-	5.16	6.42	10.51	0.49	7.07	0.2	0.3	6.31	0.17	0.71	5.2	0.72	3.79	1.65	2.24
DC	SlT08G005010	-	69.32	72.56	26.15	42.27	33.59	46.47	23.59	30.28	32.4	32.88	31.58	26.78	16.93	15.17	16.69
DC	SlT08G005150	protein binding	0.51	0.82	0.17	0.29	0.11	0.23	0.89	0.43	0.27	0.27	0.12	0.19	0.05	0.06	0.14
DC	SlT08G005340	-	0.54	0.57	0.72	0.22	0	0.15	0.11	0.09	0.09	0.04	0.09	0.3	0.09	0.28	0.14
DC	SlT08G005470	proteolysis	1.34	1.53	1.34	0.45	0.86	0.59	1.61	0.84	0.98	0.44	0.4	0.29	0.7	0.86	0.39
DC	SlT08G005480	proteolysis	1.12	1.5	0.85	0.37	0.92	0.81	1.67	0.59	1.12	0.66	0.36	0.44	0.65	0.88	0.52
DC	SlT08G007340	hydrolase activity, hydrolyzing O-glycosyl compounds	1.94	1.26	1.85	0.61	0.76	0.31	0.21	0.41	0.26	0.46	0.79	0.68	0.53	0.47	0.6
DC	SlT08G008500	-	6.05	10.51	13.46	1.14	7.29	0.76	0.93	5.42	0.72	1.99	4.29	2.57	4.55	4.38	6.42
DC	SlT08G010060	nucleic acid binding	1.17	0.33	0.4	0.57	0.5	0.2	0.76	0.02	0.44	0.05	0.03	0.11	0.75	0.11	0.14
DC	SlT08G010070	-	1.29	0.68	0.69	0.56	0.52	0.51	0.72	0.03	0.51	0.18	0.08	0.17	0.62	0.34	0.17
DC	SlT08G010080	-	1.36	0.88	0.48	0.88	0.46	0.7	1.48	0.12	0.49	0.25	0.04	0.15	0.77	0.25	0.37
DC	SlT08G010090	-	1.38	0.71	0.37	0.38	0.86	0.55	0.96	0.07	0.71	0.22	0.22	0.33	0.95	0.45	0.25
DC	SlT08G010100	nucleic acid binding	1.84	1.04	0.98	0.29	0.55	0.32	0.89	0	0.75	0.17	0	0.17	0.43	0.26	0.24
DC	SlT08G011330	protein binding	2.55	1.69	4.77	1.04	1.53	0.71	1.55	2.28	1.5	1.09	1.11	1.06	1.39	2.88	2.04
DC	SlT08G011810	protein binding	4.23	5.49	14.45	0.5	2.04	0.28	0.49	1.77	0.62	1.58	2.42	3.25	4.45	1.82	5.5
DC	SlT08G011950	lipid metabolic process	4.47	6.52	13.06	1.39	5.36	0.51	1.33	8.02	1.06	2.21	5.45	6.68	3.88	3.1	5.11
DC	SlT08G012100	catalytic activity	186.38	188.46	90.35	71.21	54.76	61.92	28.89	41.95	39.55	45.76	39.77	34.22	37.05	29.12	35.93
DC	SlT08G012410	proteolysis	282.24	549.51	107.42	199.07	180.77	375.63	252.09	127.97	231.04	175.84	89.82	116.08	150.72	137.47	199.3
DC	SlT08G012770	protein kinase activity	6.86	5.79	21.01	0.58	4.89	0.22	0.42	2.76	0.56	1.23	2.05	2.69	5.64	2.01	6.1
DC	SlT08G012900	catalytic activity	2.73	1.63	2.39	0.2	0.35	0.22	0.18	0.17	0.06	0.1	0.16	0.19	0.32	0.27	0.2
DC	SlT08G012920	catalytic activity	1.26	0.42	0.58	0.08	0.28	0.07	0.24	0.69	0.36	0.28	0.56	0.55	0.31	0.57	0.33
DC	SlT08G012970	protein kinase activity	1.8	1.96	1.15	0.76	0.44	0.64	2.08	1.17	1.28	0.73	0.4	0.5	0.6	1.22	0.76
DC	SlT08G013070	-	17.65	14.85	13.44	2.78	2.71	3.02	1.84	5.09	3.19	6.83	5.77	6.61	5.82	2.56	5.21
DC	SlT08G013120	DNA binding	0.36	0.4	0.69	0	0.1	0	0.06	0.05	0.08	0	0.18	0.18	0.12	0.05	0.29
DC	SlT08G013360	protein glycosylation	0.48	0.69	0.45	0.05	0.13	0.13	0.15	0.28	0.11	0.25	0.31	0.21	0.27	0.32	0.31
DC	SlT08G013380	oxidoreductase activity, acting on single donors with incorporation of molecular oxygen, incorporation of two atoms of oxygen	0.2	0.44	0.14	0.15	0.1	0.2	0.28	0.04	0.28	0.26	0.17	0.17	0.04	0.1	0.11
DC	SlT08G013550	catalytic activity	326.32	334.97	423.28	132.03	141.63	59.86	30.55	61.71	68.65	135.99	151.51	113.01	119.79	73.05	133.78
DC	SlT08G013680	protein methylation	23.16	17.8	29.3	5.22	16.26	3.74	3.66	17.09	3.04	5.9	15.35	6.26	15.13	11.37	12.52
DC	SlT08G013850	protein binding	5.19	5.76	6.62	2.99	3.88	2.79	2.49	3.36	1.62	2.62	2.95	2.33	3.55	2.97	3.28
DC	SlT08G013890	protein binding	5.62	6.43	9.27	1.66	4.41	1.09	1.18	3.93	1.23	2.44	3.49	2.76	4.27	3.64	5.3
DC	SlT08G013950	protein kinase activity	0.34	0.3	0.14	0.08	0.07	0.23	0.09	0.23	0.09	0.09	0.08	0.06	0.14	0.07	0.09
DC	SlT08G014250	-	14.77	16.95	5.22	0.87	0.57	1.69	7.47	1.69	5.05	2.22	1.24	2.59	5.09	2.72	5.65
DC	SlT08G014670	nucleic acid binding	1.58	1.95	3.96	0.44	1.8	0.17	0.46	1.82	0.27	0.66	1.47	0.91	1.35	0.93	1.66
DC	SlT08G014850	DNA binding	6.53	6.15	17.8	0.8	4.08	0.4	0.79	2.39	0.62	2.2	3.11	2.93	5.38	2.79	6.09
DC	SlT08G014920	catalytic activity	14.37	15.54	13.7	13.15	10.13	9.85	4.81	6.48	5.68	10.91	7.94	9.03	8.54	4.43	5.49
DC	SlT08G015080	-	0.37	0.94	0.31	0.4	0.07	0.24	0.51	0.25	0.15	0.25	0.08	0.21	0.09	0.19	0.16
DC	SlT08G015300	aspartic-type endopeptidase activity	2.81	2.99	2.65	0.9	1.03	1.02	1.03	0.8	0.97	0.87	0.99	0.74	0.65	0.94	0.56
DC	SlT08G015830	-	0.74	0.61	1.64	0.16	0.35	0.03	0	0.1	0.06	0.22	0.09	0.49	0.53	0.22	0.37
DC	SlT08G016010	catechol oxidase activity	210.48	114.42	284.85	25.69	95.87	6.45	21.89	139.17	73.65	57.62	143.53	62.25	72.49	61.95	120.64
DC	SlT08G016080	catechol oxidase activity	0.62	0.64	0.59	0.08	0.11	0.04	0.14	0.32	0.15	0.23	0.41	0.21	0.39	0.26	0.2
DC	SlT08G016130	-	0.36	0.02	0.99	0	0	0	0	0	0.17	0.03	0	0.06	0	0	0
DC	SlT08G016380	-	1.53	1.5	1.21	0.57	0.41	0.55	0.47	0.85	0.62	0.66	1	0.83	0.7	0.72	0.81
DC	SlT08G016450	hydrolase activity	15.95	17.28	6.08	6.74	5.47	6.03	9.16	8.95	9.36	6.92	5.55	5.58	5.62	4.07	6.22
DC	SlT08G016490	-	8.15	8.73	14.35	0.58	2.93	0.26	0.25	2.48	0.35	2.02	2.55	2.17	4.7	3.05	4.96
DC	SlT08G016590	transferase activity, transferring acyl groups other than amino-acyl groups	14.57	23.69	20.85	0.43	1.02	0.26	2.77	4.49	2.55	3.81	4.99	5.34	9.84	5.85	7.87
DC	SlT08G016730	-	1.69	0	0.43	0	0.39	0	0	0.75	0	0	0	0	0.13	0.28	0.27
DC	SlT08G016880	protein dimerization activity	1.66	0.89	3.33	0	0.16	0	0.06	0.42	0.15	0.41	0.38	1.04	1.32	0.25	0.71
DC	SlT08G016890	-	0.87	0.24	2.61	0.02	0.12	0	0.04	0.15	0.02	0.35	0.24	0.4	0.94	0.19	0.68
DC	SlT08G016910	oxidoreductase activity, acting on single donors with incorporation of molecular oxygen, incorporation of two atoms of oxygen	68.14	62.9	33.63	13.29	10.34	13.29	20.01	26.79	23.98	44.26	42.06	35.1	22.29	19.29	20.47
DC	SlT08G017000	protein kinase activity	0.08	0.1	0.17	0.02	0.02	0	0.02	0.06	0.03	0.05	0.04	0.05	0.03	0.04	0.05
DC	SlT08G017500	protein binding	17.13	13.29	10.24	10.76	11.24	9.56	7.43	14.74	10.52	13.51	14.92	13.38	7.66	6.59	6.37
DC	SlT08G017580	ATP binding	224.95	212.34	178.32	168.11	136.79	182.63	89.73	126.02	125.41	158.4	107.41	116.74	89.63	59.79	71.93
DC	SlT08G017630	-	58.46	50.9	45.68	49.97	38.67	43.31	23.18	33.64	33.51	45.3	33.16	30.4	28.4	18.42	23.08
DC	SlT08G018170	ubiquitin-dependent protein catabolic process	5.24	7.05	9.82	1.53	3.83	1.1	2.27	3.76	1.89	2.22	3.34	2.62	4.45	4.41	5.62
DC	SlT08G018330	metabolic process	1.45	1.44	1.56	0.46	0.71	0.24	0.35	0.73	0.72	0.53	0.86	0.45	1.1	0.49	0.54
DC	SlT08G018390	membrane	1.38	1.5	1.82	0.5	0.63	0.12	0.54	1.83	0.83	0.64	1.69	0.88	0.74	0.7	0.62
DC	SlT08G018400	magnesium ion binding	14.2	8.03	14.07	4.85	11.66	4.23	3.27	12.1	3.45	2.96	9.5	3.55	8.87	6.88	6.99
DC	SlT08G018580	GTPase activity	4.22	3.68	8.44	1.27	4.13	0.83	0.92	3.85	0.93	1.11	1.98	1.64	2.39	2.52	3.45
DC	SlT08G018620	mitochondrion	1.76	4	3.16	0.4	1.21	0.76	0.37	0.74	0.31	0.72	0.57	0.84	1.63	1.24	2.07
DC	SlT08G019150	protein kinase activity	7.77	9.65	16.59	1.16	9.58	0.54	0.43	8.12	0.71	1.61	5.06	1.93	4.72	3.68	5.44
DC	SlT08G019200	FAD binding	2.53	3.68	2.55	1.21	0.58	1.05	2.57	1.21	1.69	1.02	0.66	0.8	2.16	2.34	2.19
DC	SlT08G019270	thiol-dependent ubiquitin-specific protease activity	10.4	8.71	11.7	2.57	9.83	2.16	3.32	11.38	2.1	1.9	8.67	3.27	7.02	6.09	7.22
DC	SlT08G019290	monolayer-surrounded lipid storage body	6.61	10.26	0.77	3.43	2.71	5.87	2.22	0.38	0	1.05	0.07	1.43	0.25	0.62	0.48
DC	SlT08G019540	acyl-CoA oxidase activity	1.22	0.8	0.82	0.49	0.65	0.29	0.27	0.43	0.44	0.38	0.4	0.56	0.4	0.33	0.29
DC	SlT08G019600	metabolic process	0.74	0.96	0.99	0.24	0.37	0.25	0.58	0.69	0.17	0.14	0.31	0.5	0.14	0.44	0.31
DC	SlT08G019790	cell wall	5.11	5.24	23.08	0.29	2.59	0.09	0.27	1.87	0.49	1.53	1.64	1.76	5.19	2.19	7.83
DC	SlT08G019860	-	0.64	0.93	0.92	0.08	0.69	0.06	0.29	1.25	0.68	0	0.25	0.19	0.32	0.51	0.62
DC	SlT08G020070	-	0.36	0.49	1.11	0	0.38	0	0	0.1	0	0	0.03	0.2	0	0	0.11
DC	SlT08G020100	-	18.06	18.33	29.65	0.63	9.96	0.42	0.76	4.88	1.32	6.77	12.46	12.1	2.56	1.45	2.75
DC	SlT08G020430	DNA binding	0.41	0.29	0.65	0.14	0.42	0.25	0.12	0.43	0.11	0.19	0.16	0.26	0.16	0.16	0.31
DC	SlT08G020670	deoxyribodipyrimidine photo-lyase activity	7.56	9.53	8.57	2.73	4.45	2.52	1.24	2.56	1.44	3.97	4.51	3.38	4.82	3.36	4.51
DC	SlT08G020920	integral component of membrane	1.15	1.34	0.78	0.67	0.47	0.78	0.7	0.7	1.04	0.92	0.5	0.47	0.34	0.45	0.58
DC	SlT08G021020	serine-type endopeptidase activity	2.55	1.67	2.64	0.84	0.57	0.76	1.38	0.59	0.33	0.72	0.54	0.42	0.4	0.8	0.69
DC	SlT08G021050	serine-type endopeptidase activity	0.24	0.1	0.59	0.03	0.02	0.03	0.11	0.06	0.04	0.1	0.04	0.05	0.04	0.08	0.05
DC	SlT08G021290	catalytic activity	66.03	114.15	95.9	9.77	44.43	7.26	4.96	11.04	6.46	10.07	13.9	12.89	27.7	19.66	26.09
DC	SlT08G021390	-	2.45	1.96	2.8	0.57	1.63	0.47	0.35	1.43	0.53	0.84	1.41	1.04	1.61	1.37	1.53
DC	SlT08G021490	-	1.01	1.15	2.43	0.1	0.3	0.08	0.28	0.24	0.14	0.31	0.36	0.56	0.77	0.56	0.74
DC	SlT08G021520	iron ion binding	0.19	0.33	0.47	0	0.15	0	0.03	0.06	0.04	0.04	0.08	0.09	0.08	0.11	0.25
DC	SlT08G021530	-	1.91	3.29	3.38	0.48	3.14	0.01	0.1	2.76	0.09	0.05	1.33	0.07	1.19	1.23	1.04
DC	SlT08G021680	-	0.6	0.25	0.88	0	0.17	0.08	0.47	0.23	0.16	0.01	0.1	0.15	0.13	0.42	0.11
DC	SlT08G021710	-	163.2	205.42	82.07	69.04	40.23	67.96	53.77	38.95	44.99	73.82	32.71	76.86	40.61	52.9	53.18
DC	SlT08G021720	-	157.93	182.52	73.05	81.16	71.95	102.82	58.5	62.05	44.2	95.62	33.48	93.2	50.5	69.07	72.44
DC	SlT08G021930	nucleotide binding	0.92	1.3	2.08	0.58	1.99	0.41	0.4	1.04	0.48	0.59	0.86	1.03	1.09	0.75	0.99
DC	SlT08G021990	-	0.03	0.03	0.34	0	0.22	0	0.07	0.1	0.19	0	0.04	0.05	0.06	0.22	0.02
DC	SlT08G022510	protein kinase activity	2.16	2.45	2.68	0.8	1.12	0.71	0.93	1.49	0.69	1.2	1.25	0.84	1.24	1.46	1.58
DC	SlT08G022520	DNA binding	0.21	0.11	0.3	0	0.09	0	0.04	0.21	0.09	0.03	0.06	0.14	0.03	0.05	0.1
DC	SlT08G022610	DNA catabolic process, endonucleolytic	3.23	1.62	5.21	0.1	3.39	0	0.05	4.41	0	0.1	2.73	0.33	2.62	1.51	1.23
DC	SlT08G022830	-	3.42	3.74	8.84	1.2	1.89	0.74	0.37	2.51	1.88	1.98	2.44	2.59	3.53	1.75	3.24
DC	SlT08G022900	-	0.6	0.41	0.62	0.11	0.18	0.14	0.04	0.4	0.19	0.34	0.16	0.43	0.3	0.18	0.43
DC	SlT08G022920	-	0.2	0.08	0.16	0	0	0	0.04	0	0.01	0	0.03	0	0.06	0	0.05
DC	SlT08G023110	-	5.14	4.98	19.44	0.54	1.98	0.41	0.51	1.19	0.43	1.91	1.49	3.44	5.29	1.84	6.84
DC	SlT08G023190	-	33.72	26.44	48.37	5.09	20.35	3.54	5.99	15.11	4.01	6.63	17.8	22.04	18.99	17.01	21.29
DC	SlT08G023240	DNA primase activity	1.64	3.05	5.78	0.52	2.96	0.29	0.35	1.63	0.39	1.02	1.56	1.12	2.12	2	2.09
DC	SlT08G023320	zinc ion binding	27.29	28.2	39.31	11.35	19.73	8.85	6.57	15.59	7.73	14.62	17.57	16.33	20.12	16.69	22.36
DC	SlT08G023400	-	10.69	12.02	2.83	2.36	2.2	3.93	5.62	2.98	5.99	4.18	1.86	3.31	6.18	4.16	9.76
DC	SlT08G023780	-	3.14	5.96	5.59	0.5	4.55	0.27	0.33	5.49	0.33	0.48	2.59	0.43	2.19	1.04	1.15
DC	SlT08G024280	protein binding	35.95	23.36	38.76	6.92	9.51	2.19	8.47	23.23	7.27	11.58	17.4	17.03	16.27	18.48	17.8
DC	SlT08G024310	electron transfer activity	3.24	3.75	11.84	0.26	2.6	0.21	0.19	1.72	0.18	1.67	2.03	2.69	3.82	2.1	4.37
DC	SlT08G024360	hydrolase activity, hydrolyzing O-glycosyl compounds	8.38	8.88	19.03	2.62	9.03	1.76	2.27	6.07	2.24	2.13	3.86	4.41	4.92	5.34	9.05
DC	SlT08G024370	glycogen (starch) synthase activity	141.11	134.88	106.07	97.46	80.63	78.45	69.95	74.62	68.04	58.7	63.84	58.43	53.9	48.41	51.51
DC	SlT09G000180	magnesium ion binding	1.75	1.57	2.78	0.37	2.84	0.38	1	1.82	0.6	0.23	1.37	0.28	1.23	0.73	0.48
DC	SlT09G000270	-	3.12	4.39	4.79	1.12	3.51	1.04	0.77	3.47	0.58	1.6	2.53	1.08	2.4	1.78	2.03
DC	SlT09G000430	-	3.29	2.51	4.5	0.43	3.05	0.22	0.26	2.85	0.54	0.71	2.23	1.01	2.55	2.01	1.83
DC	SlT09G000500	defense response	0.18	0.39	0.67	0	0.17	0	0	0.05	0.08	0.04	0.11	0.04	0	0.02	0.15
DC	SlT09G000510	defense response	0.19	0.19	0.24	0.07	0.27	0	0.12	0.05	0	0	0	0.08	0.04	0.08	0.15
DC	SlT09G000560	membrane	0.28	0.27	0.06	0.02	0	0	0.08	0.08	0.11	0	0.01	0.13	0	0.09	0.17
DC	SlT09G000920	-	1.3	0.66	1.64	0.07	0.42	0.06	0.17	0.62	0.22	0.16	0.45	0.47	0.51	0.51	0.88
DC	SlT09G001000	ATP binding	0.68	1.35	1.26	0.05	0.22	0.02	0.46	0.31	0.27	0.07	0.19	0.13	0.27	0.13	0.25
DC	SlT09G001180	protein binding	38.58	55.9	49.38	19.61	35.85	16	9.05	21.89	20.91	11.74	21.1	15.67	39.83	20.22	31.32
DC	SlT09G001360	DNA binding	4.09	5.11	7.02	1.61	5.26	0.68	0.57	4.84	0.86	2.09	4.25	1.92	3.53	3.55	4.69
DC	SlT09G001680	-	2.38	1.1	2.27	0.01	0.17	0.09	0.07	1.01	0.06	0.04	0.79	0.23	0.95	0.72	1.08
DC	SlT09G001830	protein binding	0.2	0.35	0.43	0	0.01	0	0	0.07	0	0	0.13	0.03	0.18	0.06	0.16
DC	SlT09G001940	adenosine kinase activity	14.16	13.7	26.96	3.83	12.31	3.18	1.11	6.23	2.14	5.33	7.08	5.85	11.27	7.02	10.29
DC	SlT09G002070	-	4.44	11.06	1.26	1.53	1.27	2.24	3.73	0.98	1.58	1.37	0.86	1.29	1.02	2.2	1.39
DC	SlT09G002090	-	0.53	0.55	0.72	0.16	0.1	0.09	0.15	0.23	0.21	0.18	0.1	0.08	0.23	0.1	0.34
DC	SlT09G002100	-	0.98	0.39	0.6	0.15	0.11	0.19	0.22	0.11	0.27	0.2	0.3	0.07	0.27	0.27	0.72
DC	SlT09G002370	-	0.41	0.13	0.08	0.01	0.03	0	0	0	0	0.01	0.07	0.04	0	0	0.03
DC	SlT09G002590	-	2.62	0.3	1.61	0	0.4	0	0	0.17	0	0	0.29	0	0.17	0.48	0.46
DC	SlT09G003000	membrane	14.74	19.61	21.39	7.86	12.25	7.05	4.62	8.33	5.78	7.07	8.18	6.92	13.08	9.24	11.96
DC	SlT09G003350	-	16.93	13.17	11.02	4.68	4.42	3.72	7.97	12.77	11.3	8.98	8.91	9.63	6.53	4.01	3.61
DC	SlT09G003410	DNA binding transcription factor activity	2.19	2.44	0.63	1	0.77	1.49	0.8	0.43	0.42	0.31	0.3	0.37	0.41	0.45	0.4
DC	SlT09G003480	-	0.18	1.07	0.03	0.09	0.01	0.07	0.01	0	0.05	0.24	0.05	0.03	0	0	0
DC	SlT09G003570	DNA binding	5.17	6.48	2.21	0.85	0.48	0.86	2.86	1.38	1.45	0.94	0.67	1.72	1.84	1.96	1.95
DC	SlT09G003680	hydrolase activity, acting on ester bonds	32	30.54	47.27	6.81	15.44	6.86	5.14	9.05	4.27	15.25	14.39	15.62	17.82	13	18.59
DC	SlT09G003700	iron ion binding	0.47	0.46	0.88	0.01	0.02	0	0.02	0.03	0	0.03	0.07	0.05	0.14	0.2	0.38
DC	SlT09G003710	protein binding	5.14	4.05	6.56	1.74	2.64	1.11	1.93	2.19	1.22	2.03	2.76	1.95	3.41	2.65	3.34
DC	SlT09G003930	electron transfer activity	2.32	2.79	9.7	0.07	0.31	0.1	0.27	0.48	0.01	0.51	0.27	1.18	1.98	0.61	2.28
DC	SlT09G003970	DNA binding	10.14	15.58	29.15	2.02	10.72	0.72	0.69	10.02	1.66	3.95	5.16	6.67	10.19	6.69	13.45
DC	SlT09G004000	-	3.1	3.07	4.14	0.08	0.36	0.09	0.07	1.83	0	0	1.93	0.43	1.92	1.99	1.92
DC	SlT09G004130	microtubule motor activity	7.65	9.19	20.45	0.89	7.3	0.4	0.64	4.44	0.87	3.02	4.9	4.51	6.23	4.02	8.19
DC	SlT09G004150	-	2.47	2.38	3.1	0.03	1.87	0.16	0	1.39	0	0.04	2.25	1.02	0.5	1.18	0.55
DC	SlT09G004160	hydrolase activity, hydrolyzing O-glycosyl compounds	4.75	3.65	5.07	0.05	2.7	0.07	0.1	1.72	0.04	0.12	3.21	1.27	1.38	0.99	1.26
DC	SlT09G004280	-	0.18	0.18	0.26	0.08	0.04	0.02	0	0	0.07	0	0.04	0.05	0.02	0	0.08
DC	SlT09G004300	proteolysis	1.96	1.09	2.08	0.86	0.39	0.58	0.35	0.68	0.39	1	0.94	1.01	0.5	0.91	0.91
DC	SlT09G004430	magnesium ion binding	35.97	46.61	64.95	13.1	37.15	8.27	17.52	39.56	9.5	11.46	24.8	23.22	26.13	23.82	33.27
DC	SlT09G004590	cation transport	1.28	0.76	0.65	0.12	0.28	0.44	0.04	0.07	0.06	0.34	0.23	0.34	0.38	0.15	0.41
DC	SlT09G004680	-	7.02	8.27	3.3	0.28	0.33	0.47	0.61	1.19	1.25	0.73	0.76	1.26	2.92	1.4	2.38
DC	SlT09G004740	-	1.93	3.11	4.85	0.43	2.83	0.23	0.29	3.25	0.35	0.94	2.61	1.11	2.79	1.85	1.96
DC	SlT09G004840	microtubule motor activity	7.53	6.51	20.38	0.78	7.02	0.33	0.3	4.1	0.51	2.59	4.82	3.84	6.56	3.12	6.97
DC	SlT09G005360	-	2.97	2.49	2.57	0.46	0.38	0.41	0.55	1.06	1	0.89	0.66	0.74	0.77	1.31	0.45
DC	SlT09G005550	-	72.03	106.29	17.22	37.61	23.64	44.89	59.46	30.52	49.81	31.11	22.81	32.24	20.04	26.98	29.56
DC	SlT09G005560	Rho guanyl-nucleotide exchange factor activity	11.89	12.09	14.54	4.61	4.04	4.55	4.27	4.97	4.52	7.86	6.47	6.99	6.7	5.44	7.12
DC	SlT09G005640	protein binding	3.84	3.68	2.49	1.28	2.27	2.4	4.08	1.74	2.75	0.95	1.14	1.37	1.16	1.33	1.39
DC	SlT09G005710	protein binding	0.99	1.67	1.86	0.51	0.55	0.57	0.18	0.74	0.56	0.5	0.36	0.41	0.44	0.61	0.6
DC	SlT09G005900	-	3.12	4.64	6.8	0.43	3.2	0.04	0.44	3.18	0.35	0.76	1.92	1.42	1.73	2.42	4.5
DC	SlT09G005950	prephenate dehydrogenase (NADP+) activity	1.49	0.33	0.67	0.12	0.37	0.12	0.88	0.72	0.66	0.07	0.55	0.53	0.4	0.52	0.42
DC	SlT09G006240	protein binding	1.5	2.21	2.98	0.17	1.67	0.09	0.13	1.63	0.18	0.68	1.52	0.82	1.45	1.03	1.18
DC	SlT09G006400	metabolic process	18.65	16.13	22.8	2.07	7.52	1.77	1.86	12.54	2.63	5.32	16.36	5.28	11.83	9.26	10.25
DC	SlT09G006540	defense response	4.87	6.15	9.6	2.09	2.98	1.98	1.72	4.79	1.18	2.14	3.07	3.03	3.91	4.22	4.46
DC	SlT09G006560	defense response	1.31	1.15	1.1	0.37	0.41	0.49	0.39	0.33	0.25	0.5	0.18	0.29	0.26	0.61	0.84
DC	SlT09G006810	protein kinase activity	0.5	0.45	0.28	0.2	0.13	0.21	0.29	0.27	0.25	0.29	0.12	0.21	0.2	0.19	0.25
DC	SlT09G006820	-	10.16	14.21	0.44	1.91	0.92	5.24	3.47	0.41	0	1.08	0	6.38	0.03	0.64	0.86
DC	SlT09G007030	-	6.68	5.29	8.85	1.96	2.56	0.89	0.64	2.65	2.33	3.46	2.77	2.45	3.24	2.53	5.61
DC	SlT09G007270	protein kinase activity	6.72	6.76	32.23	0.43	2.91	0.3	0.55	1.56	0.63	1.58	1.08	2.62	6.03	1.75	9.62
DC	SlT09G008310	proteolysis	1.25	1.13	1.7	0.89	0.63	0.65	0.71	0.61	0.72	0.77	0.75	0.53	0.56	0.48	0.59
DC	SlT09G008320	-	1.12	1.2	1.73	1.09	0.77	0.55	1.24	0.91	0.74	0.84	0.72	0.65	0.51	0.42	0.71
DC	SlT09G008360	protein kinase activity	10.29	15.18	8.32	3.9	3.74	5.21	5.77	3.11	3.97	4.81	4.03	3.27	5.86	7.7	8.49
DC	SlT09G008540	-	7.99	10.06	18.15	8.14	3.82	4.39	5.62	4.46	6.11	5.3	3.08	4.64	6.57	6.32	5.74
DC	SlT09G011160	-	0.18	0.22	0.2	0.06	0.12	0.16	0.1	0.12	0.1	0.07	0.33	0.03	0.06	0.07	0.01
DC	SlT09G012120	protein binding	6.05	6.96	12.21	1.65	5.46	1.28	1.75	4.85	1.43	3.75	4.53	3.85	5.46	3.97	4.57
DC	SlT09G013400	metabolic process	13.86	12.58	11.74	1.38	5.24	0.56	0.72	3.85	3	2.45	4.94	3.64	7.19	4.21	5.7
DC	SlT09G013450	iron ion binding	43.73	32.74	26.32	11.32	13.49	12.74	21.49	20.73	16.93	19.84	14.88	17.72	12.04	8.25	10.3
DC	SlT09G013700	-	5.72	7.5	3.72	4.61	3.5	5.55	5.92	3.22	3.43	3.04	2.37	3.02	2.35	2.52	2.59
DC	SlT09G013710	DNA replication initiation	2.57	4.84	6.8	0.35	3.28	0.23	0.32	2.56	0.36	0.94	2.06	1.51	2.23	2.06	3.04
DC	SlT09G014240	-	5.65	4.7	10.34	2.4	3.82	2.26	1.73	4.19	2.17	3.93	3.97	4.67	4.2	3.88	5.12
DC	SlT09G014480	-	0.26	0.09	0.14	0.03	0.07	0	0	0	0.01	0	0.03	0.05	0	0	0.04
DC	SlT09G015130	-	0.51	0.69	0.27	0.13	0.02	0.12	0.11	0.04	0.14	0.04	0.15	0.05	0.3	0.18	0.22
DC	SlT09G016240	tRNA processing	0.57	0.31	0.23	0.11	0.08	0.26	0.37	0.14	0.34	0.18	0.02	0.09	0.29	0.03	0.15
DC	SlT09G016490	-	8.79	10.1	10.66	6.2	7.5	6.34	6.06	8.41	5.05	4.36	5.36	4.36	7.18	5.95	6.29
DC	SlT09G016860	nutrient reservoir activity	0.29	0.16	0.19	0	0	0	0	0	0.08	0.02	0.06	0	0.12	0.03	0.02
DC	SlT09G017010	chlorophyll catabolic process	0.59	0.61	3.22	0.4	0.63	0.14	0.05	1.07	0.41	0.16	0.85	0.28	0.79	0.34	1.03
DC	SlT09G017210	catalytic activity	10.03	7.53	16.7	1.87	2.6	1.22	2.56	7.41	1.71	2.28	4.61	4.14	5.18	4.76	5.84
DC	SlT09G018190	-	7.37	6.12	21.4	2.32	4.83	1.28	2.6	4.25	1.85	2.22	2.54	5.16	5.53	2.26	8.81
DC	SlT09G018200	protein kinase activity	2.93	2.49	5.05	0.91	0.98	0.44	1.51	2.58	1.43	1.67	2.26	2.26	1.88	1.89	1.83
DC	SlT09G018570	DNA binding	3.21	5.25	0	0.16	0.09	0.25	0.36	0.33	0.41	0	0	0	0.03	1.49	2.06
DC	SlT09G018580	-	2.64	5.09	0	0.05	0.05	0.26	0.11	0.39	0.19	0	0	0	0	1.16	1.82
DC	SlT09G018590	DNA binding	4.77	6.69	0	0.31	0.46	0.48	0.39	0.5	0.72	0	0	0	0	1.99	2.9
DC	SlT09G018720	nucleosome	34.3	49.25	100.03	0.66	19.83	0.46	2.36	51.71	4.81	12.68	14.39	22.23	17.34	17.8	30.53
DC	SlT09G018850	N,N-dimethylaniline monooxygenase activity	2.64	3.15	3.42	1.11	2.14	0.71	0.47	0.88	0.42	1.01	0.95	0.77	1.48	1.33	1.66
DC	SlT09G018880	actin binding	5.68	8.31	22.67	4.29	23.86	2.29	0.98	6.01	4.93	3.39	5.12	4.15	7.38	5.17	7.61
DC	SlT09G019150	protein kinase activity	2.17	2.33	4	1.37	3.41	0.94	0.51	2.34	0.6	0.93	1.81	1.33	1.9	1.44	1.92
DC	SlT09G019210	-	6.08	11.51	9.86	0.95	5.45	0.12	0.54	10.47	0.95	0.56	3.98	3.35	4.47	4.09	6.95
DC	SlT09G019530	-	17.8	24.19	31.67	6.47	13.42	5.28	5.41	11.01	7.3	7.1	8.3	9.67	15.67	10.94	14.44
DC	SlT09G019560	-	2.61	3.53	2.84	1.31	0.84	1	2.58	2.23	1.94	1.47	1.06	1.8	1.23	2.09	1.53
DC	SlT09G019620	enzyme inhibitor activity	8.69	7.54	19.28	0.98	4.53	0.66	0.73	2.6	0.76	4.12	4.03	5.61	8.08	4.34	6.43
DC	SlT09G019750	microtubule motor activity	2.23	2.72	7.43	1.05	2.45	0.55	0.78	1.62	1.58	1.08	1.25	1.55	2.21	1.2	2.91
DC	SlT09G019810	membrane	6.44	6.16	22.37	0.2	2.47	0.06	0.1	1.12	0.16	1.13	0.98	2.11	4.24	1.27	6.14
DC	SlT09G020130	-	0.3	0.85	6.89	0.22	0	0.09	0.24	0.12	0.04	0.76	0.38	0.64	1.25	1.11	1.58
DC	SlT09G020150	catalytic activity	6.81	5.16	6.53	0.41	0.97	0.3	2.15	2.26	1.17	2.2	2.32	2.62	2.67	2.43	2.64
DC	SlT09G020420	-	5.86	10.1	0.46	3.35	2.81	4.89	3.75	0.59	0.19	1.54	0.26	2.1	0.94	1.61	1.72
DC	SlT09G020950	O-methyltransferase activity	0.78	0.75	1.96	0.23	0.13	0.11	0.08	0.08	0.08	0.08	0.06	0.09	0.07	0.09	0.04
DC	SlT09G021080	nucleotide binding	15.37	24.75	39.43	0.98	25.12	0.28	0.51	24.66	0.44	3.05	10.89	4.27	10.35	4.82	8.41
DC	SlT09G021390	protein kinase activity	2.72	3.18	1.12	2.31	1.45	1.97	2.16	1.93	2.46	1.67	1.83	1.44	0.96	1.32	1.23
DC	SlT09G021450	serine-type endopeptidase activity	4.81	4.12	4.7	3.31	2.38	3.09	1.45	1.89	1.68	2.78	2.16	2.48	2.62	3.53	2.8
DC	SlT09G021730	nucleosome	113.13	154.69	353.7	4.54	68.44	4.44	11.35	130.8	16.63	55.11	73.43	82.6	66.37	60.09	104
DC	SlT09G022050	oxidoreductase activity	41.02	39.94	8.56	13.68	9.35	14	20.65	17.89	20.12	13.47	8.32	12.66	4.03	4.8	4.7
DC	SlT09G022600	nucleoside triphosphate catabolic process	0.56	0.42	0.21	0.21	0.14	0.26	0.28	0.03	0.2	0.19	0.08	0.06	0.13	0.19	0.15
DC	SlT09G022620	microtubule motor activity	2.1	2.03	7.1	0.4	0.9	0.09	0.44	0.46	0.12	0.41	0.57	2.01	1.6	0.76	3.05
DC	SlT09G022650	oxidoreductase activity, acting on CH-OH group of donors	2.93	4.56	2.4	0.33	0.93	0.44	0.66	0.5	0.52	1.06	2.11	1.54	1.93	1.67	1.25
DC	SlT09G022840	-	2.89	2.69	10.9	0.38	1.31	0.05	0.42	0.58	0.46	0.86	0.64	1.48	2.85	0.99	3.68
DC	SlT09G022880	-	108.72	111.06	57.64	56.19	51.98	61.98	36.74	57.57	53.88	56.95	48.81	56.69	36.82	19.95	23.75
DC	SlT09G022930	-	0.11	0.05	0.2	0	0	0	0	0	0	0	0.05	0	0.02	0.05	0.07
DC	SlT09G022960	protein binding	1.38	2.2	0.66	0.57	0.51	1.19	1.75	0.8	0.92	1.24	0.79	0.91	0.22	0.46	0.54
DC	SlT09G023050	ammonium transmembrane transporter activity	7.94	9.27	5.62	2.21	1.2	2.35	3.93	2.81	4.22	5.53	4	5.75	3.78	3.15	3.47
DC	SlT09G023110	DNA binding	0.83	1.1	0.25	0.14	0.23	0.13	0.35	0.4	0.36	0.28	0.15	0.11	0.32	0.13	0.26
DC	SlT09G023120	-	7.67	10.9	1.19	2.63	1.63	5.21	3.11	1.44	0.89	1.05	0.11	1.84	2.41	1.43	2.11
DC	SlT09G023670	binding	3.15	6.72	7.78	0.41	4.79	0.19	0.2	4.22	0.22	0.82	2.21	1.15	2.77	2.18	3.21
DC	SlT09G023830	catalytic activity	35.19	36.32	16.01	2.1	6.03	0.66	0.6	1.68	2.6	1.7	2.45	2.09	5.66	4.45	7.73
DC	SlT09G023860	methyltransferase activity	50.33	42.63	74.39	2.97	17.41	1.32	2.18	9.43	3.78	3.07	7.01	4.29	3.4	2.73	3.84
DC	SlT09G023890	protein kinase activity	8.84	10.01	5.12	3.8	4.35	4.4	4.12	3.81	4.08	4.93	4.54	3.8	3.59	4.62	3.48
DC	SlT09G023960	ATP binding	4.05	4.55	7.11	1.07	4.08	0.39	0.43	2.9	0.57	0.93	1.81	1.19	2.7	2.37	2.6
DC	SlT09G024040	cell wall	0.65	0.32	0.4	0.1	0.12	0.08	0.05	0.28	0.11	0.19	0.22	0.17	0.27	0.28	0.17
DC	SlT09G024170	-	3.3	3.29	2.28	0.73	0.63	0.6	1.16	1.22	1.26	1.86	1.8	1.49	1.46	1.65	1.58
DC	SlT09G024430	sucrose metabolic process	3.78	3.29	2.57	1.05	0.77	0.81	0.46	0.63	0.44	0.99	1.42	1.26	1.48	0.94	1.95
DC	SlT09G024510	-	4.8	5.03	9.33	1.68	4.18	1.25	0.87	3.37	1.02	1.76	2.84	1.79	3.25	2.19	2.97
DC	SlT09G024590	-	3.94	3.55	5.45	0.47	0.39	0.25	0.49	1.47	0.7	0.73	0.79	1.72	2.72	1.56	2.59
DC	SlT09G024650	ADP binding	0.92	1.08	1.18	0.18	0.28	0.26	0.45	0.52	0.26	0.46	0.35	0.39	0.35	0.43	0.58
DC	SlT09G024860	-	5.79	7.55	12.05	0.46	4.43	0.12	0.48	5.21	0.47	1.48	3.31	1.9	3.54	3.47	5.28
DC	SlT09G024910	iron ion binding	1.13	0.83	0.63	0.2	0.15	0.07	0.22	0.17	0.09	0.33	0.28	0.39	0.6	0.47	0.33
DC	SlT09G024950	iron ion binding	3.35	2.22	1.65	0.59	0.53	0.27	0.61	0.63	0.69	0.92	1.21	0.99	1.26	1.12	0.91
DC	SlT09G024960	iron ion binding	4.68	5.22	1.53	1.5	1.2	1.75	3.69	2.46	3.25	2.84	1.86	2.56	1.45	1.31	1.43
DC	SlT09G025000	-	3	1.4	3.41	1.1	1.48	0.42	0.48	1.85	0.51	0	0.23	0.2	0.54	0.34	1.03
DC	SlT09G025040	-	25.06	18.04	15.38	3.01	6.73	2.54	1.36	5.59	4.37	2.31	3.86	4.42	9.5	6.84	9.32
DC	SlT09G025190	microtubule motor activity	3.84	3.71	10.83	0.65	2.4	0.16	0.52	1.42	0.43	0.96	1.47	2.31	2.77	1.32	3.83
DC	SlT09G025240	nucleic acid binding	19.39	18.56	12.12	10.06	8.33	8.46	6.9	12.73	9.93	13.59	12.87	12.24	7.72	8.02	7.61
DC	SlT09G025720	protein binding	0.62	0.18	0.55	0	0.19	0	0.16	0.14	0.1	0.08	0.11	0.13	0.34	0.1	0.26
DC	SlT10G000100	phosphorelay signal transduction system	28.73	35.01	12.86	21.6	17.44	24.84	24.98	15.33	19.96	24.95	20.05	19.02	7.97	7.76	7.47
DC	SlT10G000130	methyltransferase activity	22.74	16.43	36.88	3.48	13.93	2.57	2.09	12.04	2.37	5.79	13.2	9.29	15.49	11.13	14.57
DC	SlT10G000140	DNA binding	43.51	46.28	7.56	20.53	21.67	18.83	14.22	14.97	12.34	4.85	7.67	4.67	2.31	1.97	1.93
DC	SlT10G000450	-	0.81	0.39	0.36	0	0.13	0.06	0.05	0.07	0.04	0.07	0.22	0.08	0.25	0.24	0.3
DC	SlT10G000460	magnesium ion binding	0.82	1.25	0.07	0.15	0.11	0.15	0.41	0.09	0.12	0.08	0.08	0.16	0.09	0.42	0.16
DC	SlT10G000470	magnesium ion binding	2.45	2.36	4.87	0.14	0.49	0.19	0.37	0.71	0.69	0.7	0.64	0.99	0.94	0.74	1.05
DC	SlT10G000520	DNA binding	4.12	5.42	2.26	0.4	0.36	0.29	1.46	0.57	1.18	1.03	1.09	1.46	2.28	1.59	2.85
DC	SlT10G000850	-	2.81	2.69	4.94	0.14	2.09	0.05	0.03	2.26	0.11	0.7	2.18	0.99	1.93	1.33	1.38
DC	SlT10G001240	-	2.9	3.62	3.36	3.24	3.23	1.32	1.67	3.96	2.47	0.74	1.99	1.75	2.21	2.58	2.18
DC	SlT10G001420	-	15.2	14.26	8.05	9.74	8.76	9.2	9.43	11.4	10.01	12.06	13.56	10.17	7.41	6.05	5.92
DC	SlT10G002150	catalytic activity	17.6	17.61	6.52	7.57	4.67	6.29	6.01	4.11	4.98	3.2	2.61	2.81	2.84	2	2.5
DC	SlT10G002620	-	0.66	0.26	0.97	0	0.06	0	0.06	0.34	0	0	0.15	0.06	0.07	0.28	0.62
DC	SlT10G002670	-	0.32	0.07	0.35	0	0	0	0	0	0.07	0.02	0.01	0.06	0.05	0	0.03
DC	SlT10G002760	-	1.28	0.73	3.3	0.03	0.58	0.01	0.01	0.3	0.05	0.12	0.3	0.4	0.86	0.12	0.76
DC	SlT10G002900	iron ion binding	12.05	13.38	31.75	2.24	4.05	0.11	0.42	1.45	3.08	7.74	13.62	9.13	4.41	4.46	5.81
DC	SlT10G002910	-	16.24	11.37	9.96	3.17	5.78	2.62	2.22	5.64	7.14	3.44	5.26	4.67	7.3	4.32	8.48
DC	SlT10G003050	-	3.2	2.97	0.73	0.61	0.37	0.82	0.84	0.28	0.11	0.08	0.28	0.19	0.41	0.49	0.49
DC	SlT10G003150	methyltransferase activity	1.04	1.15	2.08	0.35	0.83	0.28	0.22	0.57	0.22	0.26	0.14	0.51	0.32	0.16	0.38
DC	SlT10G003230	-	4.93	4.23	16.44	0.3	4.02	0.05	0.08	1.96	0.21	0.78	1.3	1.38	3.56	0.86	4.44
DC	SlT10G003360	-	4.69	8.36	18.12	0.33	3.22	0.23	0.12	2.5	0.25	0.93	2.13	3.05	4.85	2.92	6.63
DC	SlT10G003460	extracellular region	4.8	3.78	8.43	0.01	0.13	0	0.01	1.15	0.04	0.67	0.47	1.32	1.49	1.31	2.91
DC	SlT10G003730	transferase activity, transferring acyl groups other than amino-acyl groups	7.84	3.32	7.52	0.22	0.11	0.02	0.08	0.26	0.1	1.74	1.41	2.57	2.38	0.97	1.73
DC	SlT10G003940	nucleosome	150.73	247.57	546.64	2.71	96.43	0.84	5.42	179.98	15.18	63.14	98.98	119.02	118.14	84.52	161.01
DC	SlT10G003960	electron transfer activity	1.92	1.14	0.94	1.02	0.54	0.73	0.16	1.02	0.66	0.34	0.71	0.5	0.42	0.4	0.33
DC	SlT10G004180	protein binding	6.61	6.67	5.3	0.79	0.56	0.74	1	1.17	0.88	1.65	2.16	1.82	2.29	2.63	2.85
DC	SlT10G004330	-	3.79	3.17	3.37	0.95	1.1	1.05	0.86	1.36	0.49	1.42	1.05	1.45	1.87	1.19	2.03
DC	SlT10G004440	diacylglycerol O-acyltransferase activity	3.68	4.71	3.49	1.24	1.69	1.79	4.77	1.76	1.65	0.97	1.02	1.43	2.21	1.73	2.39
DC	SlT10G004770	-	13.34	12.04	20.36	5.64	8.43	4.03	2.95	9.42	3.82	7.93	7.34	10.81	11.29	7.58	9.98
DC	SlT10G005490	actin binding	0.18	0.09	0.33	0	0	0	0	0.05	0	0.03	0.03	0	0.02	0.05	0.03
DC	SlT10G005510	-	0.63	0.55	0.68	0.4	0.25	0.62	0.27	0.3	0.4	0.47	0.25	0.27	0.54	0.16	0.16
DC	SlT10G005710	integral component of peroxisomal membrane	63.93	67.7	68.06	29.69	26.63	24.45	21.33	31.33	23.33	31.7	37.13	33.52	42.26	37.19	42.6
DC	SlT10G005960	-	6.92	9.85	3.36	2.07	1.55	2.05	6.43	3.12	3.96	6.06	2.57	3.99	2.1	2.15	2.63
DC	SlT10G006400	ATP binding	7.48	6.92	10.81	2.43	7.87	2.19	1.58	8.55	1.41	2.16	4.9	1.55	4.48	3.72	3.17
DC	SlT10G006430	DNA binding	0.3	0.01	0.14	0	0.04	0	0	0.01	0.05	0.02	0.02	0.03	0.05	0.07	0.16
DC	SlT10G006510	protein binding	0.19	0.17	0.09	0.07	0.06	0.13	0.06	0.07	0.18	0.08	0.06	0.05	0.18	0.12	0.09
DC	SlT10G007210	ion channel activity	6.98	5.16	5.15	2.14	2.28	1.4	1.65	3.5	1.21	2.12	2.89	2.38	2.68	3.01	3.07
DC	SlT10G007290	ATP binding	0.24	0.38	0.29	0.14	0.09	0.12	0.32	0.07	0.13	0.09	0.08	0.07	0.12	0.1	0.13
DC	SlT10G007680	hydrogen ion transmembrane transporter activity	104.01	101.67	113.18	69.58	68.57	61.61	43.32	82.49	60.76	55.39	50.9	62.16	49.62	37.89	42.92
DC	SlT10G008460	-	7.17	8.61	6.65	2.62	2.28	2.47	8.38	5.21	5.21	4.39	4.11	4.27	4.08	6.02	4.73
DC	SlT10G008690	structural constituent of ribosome	4.8	2.77	6.02	1.05	2.58	1.25	0.22	2.96	1.41	2.15	1.39	3.71	2.94	2.72	2.77
DC	SlT10G009250	calcium ion binding	0.68	1.01	0.42	0.08	0.06	0.17	0.08	0.17	0.14	0.19	0.26	0.17	0.17	0.16	0.39
DC	SlT10G010600	-	2.08	2.24	0.42	0.42	0.23	0.42	1.21	0.81	1.15	1.4	0.56	1.18	0.5	0.51	1.16
DC	SlT10G010650	-	4.03	4.69	11.48	0.17	5.06	0.04	0.06	1.82	0.22	0.28	0.37	0.51	0.79	0.78	1.04
DC	SlT10G010730	GTPase activity	14.78	15.06	18.51	10.1	10.44	10.63	5.16	8.24	5.68	11.75	10.25	8.63	11.79	10.15	10.67
DC	SlT10G011060	ATP binding	0.53	0.4	0.26	0.16	0.26	0.3	0.27	0.29	0.33	0.16	0.29	0.21	0.22	0.22	0.17
DC	SlT10G011430	protein kinase activity	0.03	0.25	0.15	0	0.04	0	0	0.07	0	0	0.01	0.04	0.02	0.04	0.11
DC	SlT10G012290	-	2.53	2.52	5.51	1.23	2.61	0.96	0.4	1.33	0.82	1.39	1.58	1.88	2.49	1.93	1.89
DC	SlT10G013440	electron transfer activity	0.47	0.64	0.7	0.08	0.24	0.09	0.05	0.12	0.05	0.13	0.12	0.11	0.18	0.26	0.09
DC	SlT10G013670	oxidoreductase activity	12.07	10.22	6.62	2.52	2.15	1.82	4.25	3.52	4.27	4.22	4.06	4.69	4.96	4.15	7.15
DC	SlT10G014570	protein binding	34.99	33.42	19.22	9.07	7.1	6.73	22.79	14.74	15.16	15.76	13.25	15.06	11.22	16.87	13.21
DC	SlT10G014640	DNA binding transcription factor activity	6.08	5.89	10.38	2.4	3.11	1.73	5.98	6.98	4.6	4.04	3.84	4.48	3.53	3.53	5.19
DC	SlT10G014950	-	0.32	0.15	0.21	0.06	0.04	0.02	0.21	0.13	0.04	0.08	0.05	0.12	0.12	0.08	0.05
DC	SlT10G015360	channel activity	1.65	1.84	0.69	0.52	0.71	0.66	0.29	0.73	0.36	0.6	0.44	0.84	0.31	0.12	0.13
DC	SlT10G015400	catalytic activity	48.45	37.02	28.27	33.92	26.64	31.71	13.3	26.76	25.66	33.47	24.99	26.21	22.53	11.95	14.99
DC	SlT10G015700	-	2.12	0.74	2.85	0.18	0.17	0.12	0.22	0.61	0.6	0.85	0.63	1.37	1.06	0.5	0.65
DC	SlT10G015720	nucleic acid binding	0.14	0.17	0.22	0	0.08	0	0.01	0.05	0.09	0.02	0.02	0.05	0.1	0.05	0.08
DC	SlT10G015730	-	0.53	0.45	1.31	0.04	0.13	0.01	0.07	0.23	0.21	0.25	0.25	0.2	0.32	0.29	0.35
DC	SlT10G016170	chitinase activity	3.38	2.23	8.7	0.18	0.14	0.09	0.4	1.72	0.92	2.29	1.36	1.36	1.6	1.44	2
DC	SlT10G016180	chitin binding	3.32	2.3	9.61	0.11	0.11	0.07	0.35	1.05	1.28	2.56	1.58	1.72	1.47	2.03	2.91
DC	SlT10G016200	chitinase activity	131.56	134.91	90.41	100.36	61.25	100.38	104.87	88.97	80.38	80.7	50.55	82.21	42.14	65.92	53.9
DC	SlT10G016610	protein kinase activity	11.49	15.32	37.52	1.85	13.82	0.84	0.97	11.18	1.76	6.26	7.62	9.06	13.51	8.28	14.58
DC	SlT10G017450	magnesium ion binding	7.17	6.87	9.6	2.63	6.34	1.3	2.76	6.58	2.49	1.9	4.8	2.98	4.52	4.76	5.48
DC	SlT10G017470	-	2.12	1.35	2.86	0.23	0.1	0	1.56	2	1.33	0.23	0.25	0.2	0.53	1.67	0.35
DC	SlT10G017480	protein kinase activity	1.27	0.82	1.45	0.11	0.13	0.1	1.26	1.2	0.92	0.22	0.19	0.26	0.31	0.68	0.46
DC	SlT10G017680	-	8.89	8.73	6.93	5.92	4.36	5.32	4.24	4.69	4.18	4.96	3.93	4.89	4.77	3.17	4.72
DC	SlT10G017780	oxidoreductase activity	3.29	3.99	3.37	1.72	1.88	1.98	1.41	1.56	1.38	1.56	1.33	1.15	1.53	1.5	1.33
DC	SlT10G018170	iron ion binding	1.02	1.44	1.85	0.07	0	0.12	0.46	0.38	0.43	0.1	0.09	0.14	0.24	0.23	0.22
DC	SlT10G018390	-	8.8	10.13	13.54	1.82	1.07	1.89	5.13	5.42	5.06	3.02	3.14	3.92	4.67	6.86	5.95
DC	SlT10G018450	-	5.21	4.29	8.94	0.27	3.51	0.26	0.67	3.05	0.59	0.91	3.38	2.4	3.98	3.97	3.1
DC	SlT10G018460	hydrolase activity, hydrolyzing O-glycosyl compounds	1.07	0.75	1.72	0.22	0.45	0.14	0.37	1.04	0.47	0.46	0.61	0.69	0.61	0.57	0.97
DC	SlT10G018690	embryo development ending in seed dormancy	39.17	44.51	6.56	8.16	8.11	22.33	18.82	7.92	7.85	4.05	1.23	9.77	25.98	8.41	22.18
DC	SlT10G018710	embryo development ending in seed dormancy	1.57	2	0.08	1.13	0.69	0.8	1.55	0.37	0.06	0.57	0.14	1.65	0.33	0.22	0.21
DC	SlT10G019000	-	10.05	15.07	25.42	2.13	8.9	1.91	1.11	6.1	1.07	4.01	5.44	5.78	9.12	6.62	13.01
DC	SlT10G019070	DNA binding transcription factor activity	8.04	13.38	3.38	2.42	1.92	2.02	1.98	1.26	1.8	1.46	3.19	0.99	5.38	3.57	5.3
DC	SlT10G019120	-	19.18	17.29	20.09	12.87	13.74	12.45	5.87	9.74	7.8	12.63	12.63	12.33	13.38	10.04	12.55
DC	SlT10G019240	metabolic process	0.69	0.52	0.85	0.11	0.13	0.05	0.11	0.51	0.2	0.09	0.38	0.22	0.34	0.38	0.18
DC	SlT10G019430	nucleic acid binding	3.29	3.43	6.34	0.44	3.75	0.18	0.24	3.05	0.22	0.75	2.17	0.95	2.11	1.91	2.53
DC	SlT10G019530	metabolic process	52.02	50.13	13.68	21.27	15.59	22.41	22.73	22.02	23.9	20.13	14.32	17.96	8.89	8.69	8.69
DC	SlT10G019630	mitotic cell cycle	1.55	2.47	4.9	0.24	1.67	0.13	0.18	0.86	0.27	0.69	0.98	0.96	1.39	1.22	1.86
DC	SlT10G019710	-	2.85	3.22	0.41	1.85	0.79	2.12	3.07	0.82	2.41	0.63	0.49	1.08	1.1	0.24	1.02
DC	SlT10G019760	hydrolase activity, hydrolyzing O-glycosyl compounds	24.24	17.37	38.54	6.11	14.15	1.4	5.27	24.35	8.29	6.4	16.81	13.52	11.4	17.11	13.03
DC	SlT10G019770	catalytic activity	2.61	1.45	3.35	0.27	0.1	0.15	1.54	1.04	1.31	1.49	1.65	0.75	0.98	1.14	1.02
DC	SlT10G020020	-	0.76	2.53	3.12	0.03	2.15	0	0	2.34	0	0	0.75	0	0.87	0.25	0.18
DC	SlT10G020050	-	0.98	4.05	2.57	0	2.21	0	0.07	1.62	0	0	0.7	0	0.78	0.08	0.08
DC	SlT10G020090	polygalacturonase activity	0.2	0.01	0.12	0.01	0.01	0	0.04	0	0.14	0	0	0	0	0	0
DC	SlT10G020200	-	19.36	19.78	93.47	10.04	17.61	9.25	4.09	7.13	5.83	5.23	3.63	10.63	24.64	12.96	26.08
DC	SlT10G020560	-	0.29	0.38	0.44	0.02	0.06	0	0.05	0.01	0.19	0.05	0.04	0.14	0.07	0.13	0.08
DC	SlT10G020770	iron ion binding	2.04	3.9	0.51	0.19	0.23	0.2	0.68	0.29	0.26	1.14	0.42	0.64	0.88	1.45	0.9
DC	SlT10G020840	nucleus	5.72	5.57	25.58	0.99	3.07	0.03	1.29	2.01	0.12	1.07	1.18	5.74	5.9	1.33	9.98
DC	SlT10G020880	membrane	0.16	0.23	0.37	0.01	0.01	0.03	0.04	0.05	0.03	0.07	0.08	0.06	0.09	0.13	0.11
DC	SlT10G021080	DNA binding	3.17	6.67	10.74	0.7	5.95	0.24	0.3	5.34	0.48	1.37	2.91	1.61	3.82	2.54	4
DC	SlT10G021130	drug transmembrane transport	25.5	24.53	25.76	14.41	17.31	13.45	9.38	11.57	8.81	9.64	9.88	10.01	11.51	10.27	11.72
DC	SlT10G021370	5-methyltetrahydropteroyltriglutamate-homocysteine S-methyltransferase activity	243.62	207.2	366.48	93.96	177.81	85.4	64.16	116.81	63.72	106.08	132.94	95.48	170.63	123.86	154.83
DC	SlT10G021420	oxidoreductase activity	14.51	17.97	4.25	4.11	2.88	4.88	8.82	5.72	7.24	8	3.95	7.47	5.85	4.86	7.94
DC	SlT10G021460	nucleic acid binding	8.01	7.86	10.89	3.61	6.71	3.14	1.88	4.42	2.13	3.91	5.29	4.44	6.72	4.72	6.04
DC	SlT10G021700	intracellular sterol transport	1.12	1.55	0.17	0.64	0.36	0.46	0.85	0.1	0.11	0.42	0.15	0.66	0.03	0.2	0.13
DC	SlT10G021850	exocyst	0.84	1.45	1.54	0.14	0.97	0.01	0.12	0.68	0.16	0.07	0.51	0.17	0.55	0.58	0.73
DC	SlT10G022390	microtubule motor activity	3.58	5.22	10.2	0.47	4.97	0.19	0.22	3.77	0.41	1.6	3.14	2.56	4.05	2.41	5
DC	SlT10G022410	-	2.86	3.97	5.64	0.19	0.45	0.29	0.83	1.81	0.73	0.96	1.18	1.36	2.17	1.81	2.41
DC	SlT10G022460	-	18.39	22.12	11.83	9.69	6.62	11.71	18.34	6.97	11.87	5.68	4.81	7.53	10.47	10.04	12.52
DC	SlT10G022470	DNA binding transcription factor activity	24.75	27.26	13.77	11.66	6.64	14.16	26.39	7.73	14.19	6.31	6.62	7	10.49	12.61	14.1
DC	SlT10G022530	DNA binding	37.16	44.1	17.58	3.34	2.51	2.6	9.19	9.42	9.18	11.51	12.34	14.65	14.63	14.28	13.13
DC	SlT10G022730	-	0.95	0.59	2.19	0.12	0.36	0.03	0.08	0.37	0.1	0.2	0.37	0.78	0.83	0.16	0.59
DC	SlT10G022970	-	1.33	0.83	0.87	0.12	0.18	0.07	0.77	0.79	0.43	0.55	0.3	0.32	0.48	0.39	0.67
DC	SlT10G023000	methionine adenosyltransferase activity	32.65	34.06	50.28	20.06	40.12	19.31	20.27	25.46	17.35	19.45	23	15.75	29.14	35	29.85
DC	SlT10G023190	channel activity	0.17	0.39	0.13	0.14	0.24	0.11	0.04	0.1	0.12	0.1	0.05	0.13	0.04	0	0.02
DC	SlT10G023480	-	16.54	13.43	3.15	3.28	2.75	3.88	6.65	13.76	13.26	10.1	10.47	9.21	3.89	1.34	1.45
DC	SlT10G023520	-	1.22	1.11	0.65	0.02	0.15	0.22	0.26	0.38	0.16	0.18	0.29	0.34	0.45	0.62	0.46
DC	SlT10G023600	iron ion binding	3.84	1.83	1.95	0.51	0.6	0.22	0.3	0.72	1.09	0.72	1.4	1.11	1.82	1.29	0.99
DC	SlT10G023920	metabolic process	4.26	2.84	2.17	0.44	0.88	0.15	0.12	0.95	0.87	0.56	1.04	0.5	1.4	1.36	1.87
DC	SlT10G023980	transporter activity	0.24	0.17	0.13	0.1	0.04	0.06	0	0.06	0.06	0.21	0.1	0.07	0.07	0.15	0.05
DC	SlT10G024060	GTPase activity	82.48	93.76	222.12	47.4	103.43	42.82	31.87	64.67	32.35	47.7	63.2	76.51	85.82	51.82	98.74
DC	SlT10G024760	nucleic acid binding	1.24	2.32	1.52	0.06	0.9	0.01	0.06	0.76	0.13	0.11	0.87	0.34	0.87	1.24	1.14
DC	SlT10G024840	methyltransferase activity	25.58	25.07	16.86	18.37	14.19	22.92	19.99	18.29	26.36	28.81	22.32	20.79	14.66	8.94	10.99
DC	SlT10G024960	extracellular region	1.31	1.6	1.6	0.55	0.4	0.19	0.98	0.97	0.74	0.76	0.92	0.92	0.83	0.68	0.91
DC	SlT10G025180	adenosine kinase activity	91.79	79.16	164.41	41.84	86.4	36.72	15.5	49.95	23.8	41.33	56.79	39.42	75.4	43.35	74.85
DC	SlT10G025320	microtubule motor activity	5.05	5.8	16.16	1.43	5.49	1.42	1.91	3.28	1.51	1.93	2.69	3.02	5.05	2.49	6.67
DC	SlT10G025370	-	0.53	0.63	0.38	0.04	0.09	0.11	0.27	0.01	0.17	0.03	0.05	0.03	0.15	0.08	0.06
DC	SlT10G025580	ATP binding	1231.65	941.9	457.12	922.88	639.13	833.21	360.4	593.98	570.79	815.65	643.13	614.16	297.57	206.26	194.5
DC	SlT10G025590	serine-type endopeptidase activity	0.2	0.51	0.5	0.15	0.06	0.12	0.18	0.17	0.24	0.11	0.11	0.03	0.2	0.08	0.19
DC	SlT10G025730	GTPase activity	4.79	5.75	10.66	1.63	4.29	1.96	2.72	3.3	2.11	2.72	2.57	3.35	4.53	5.12	3.97
DC	SlT11G000200	protein binding	19.58	15.62	4.62	10.09	6.81	9.6	11.54	16.34	12.25	13.02	9.77	10.94	4.96	6.17	4.27
DC	SlT11G000240	nucleic acid binding	4.5	4.89	6.04	0.67	4.38	0	0.21	5.05	0.18	0	2.59	0.44	1.58	2.41	2.68
DC	SlT11G000250	nucleic acid binding	21.74	17.61	27.73	0.48	14.48	0.02	0.12	14.38	0.13	0.07	5.79	0.22	3.17	1.07	0.77
DC	SlT11G000430	-	5.72	6.95	7.67	1.87	3.33	1.49	0.85	2.28	1.54	1.43	1.89	1.8	2.44	2.47	3.41
DC	SlT11G000710	protein binding	0.84	1.6	1.64	0.18	0.92	0.15	0.43	0.56	0.13	0.41	0.47	0.36	0.71	1.1	0.84
DC	SlT11G000770	enzyme inhibitor activity	1.99	2.95	4.44	0.05	1.95	0.01	0.26	0.3	0.07	0.11	0.61	0.41	1.8	1.77	1.18
DC	SlT11G000820	protein binding	3.47	4.41	8.55	0.49	2.78	0.39	0.23	1.81	0.43	1.27	1.69	1.52	3.02	2.54	4
DC	SlT11G000860	catalytic activity	0.47	0.13	0.38	0.02	0.09	0.02	0.09	0.12	0.16	0.04	0.08	0.09	0.11	0.25	0.16
DC	SlT11G001010	1,3-beta-D-glucan synthase complex	4.27	12.12	10.14	1.08	5.54	0.06	0.09	7.19	0.18	0.03	2.6	0.15	2.66	2.35	3.29
DC	SlT11G001280	hydrolase activity, acting on ester bonds	40.32	31.4	66.57	11.53	30.32	9.22	2.33	20.48	11.77	17.34	28.25	21.44	26.41	17.3	25.63
DC	SlT11G001310	cytoplasm	12.09	16.32	2.53	2.19	2	2.72	4.74	3.24	4.33	3.39	1.77	2.09	1.39	0.69	1.17
DC	SlT11G001320	cytoplasm	15.85	13.69	8.98	5.4	4.97	6.82	3.09	3.84	3.94	3.35	2.71	2.71	2.23	1.2	2.03
DC	SlT11G001450	electron transfer activity	1.72	1.93	6.79	0.52	0.51	0	0.3	0.5	0	0.4	0.27	1.26	1.14	0.42	2.27
DC	SlT11G001720	manganese ion binding	0.58	1.23	1.49	0.05	0.09	0.07	0.58	0.24	0.14	0.04	0.02	0.09	0.07	0.05	0.3
DC	SlT11G002090	integral component of membrane	0.33	0.42	0.36	0.35	0.22	0.5	0.27	0.26	0.37	0.75	0.2	0.47	0.18	0.09	0.16
DC	SlT11G002100	DNA binding	0.13	0.06	0.14	0.06	0.02	0.01	0.03	0.08	0.07	0.08	0.03	0.11	0.03	0.03	0.01
DC	SlT11G002510	-	0.93	0.86	1.02	0.26	0.33	0.27	0.12	0.26	0.26	0.43	0.22	0.35	0.41	0.31	0.33
DC	SlT11G002630	catalytic activity	8.85	6.48	5.93	2.26	2.51	1.3	1.22	2.62	2.72	3	4.23	3.83	4.33	3.47	3.59
DC	SlT11G002830	nucleosome	251.13	347.5	658.24	55.94	187.66	54.25	65.61	245.65	90.24	179.29	188.73	245.01	228.39	184.06	311.34
DC	SlT11G002840	nucleosome	36.25	56.71	100.59	1.5	17.37	1.2	3.64	52.37	7.23	14.79	19.58	23.94	20.73	21.78	40.47
DC	SlT11G003120	ATP binding	26.13	26.88	13.08	8.12	6.64	8.19	6.37	6.28	6.18	8.31	8.36	8.66	7.46	7.1	7.19
DC	SlT11G003460	-	0.89	0.9	0.58	0.4	0.26	0.67	0.34	0.28	0.64	0.41	0.01	0.27	0	0	0.05
DC	SlT11G003500	-	9.39	7.02	28.3	0.75	2.41	0.53	0.83	2.26	0.92	1.49	1.77	2.78	5.48	2.12	6.79
DC	SlT11G004240	-	2.64	3.96	2.65	1.43	1.39	2.18	0.37	0.69	0.88	0.59	1.19	0.74	1.24	0.6	0.45
DC	SlT11G004350	-	0.2	0.44	0.35	0.06	0.05	0.07	0.19	0.21	0.22	0.12	0.18	0.1	0.14	0.13	0.37
DC	SlT11G004430	-	0.9	1.06	2.21	0.02	0.22	0.01	0.04	0.06	0.01	0.17	0.14	0.37	0.57	0.2	0.71
DC	SlT11G004500	protein kinase activity	3.73	3.91	1.79	1.17	0.78	1.2	1.23	1.13	1.14	2.07	1.82	1.67	1.6	1.43	1.75
DC	SlT11G004520	protein binding	4.32	4.83	5.19	0.48	0.52	0.35	1.03	0.94	1.12	1.54	1.14	1.72	2.44	2.16	3.11
DC	SlT11G004720	microtubule motor activity	4.57	4.18	11.06	0.66	2.4	0.38	0.59	1.29	0.4	0.95	1.66	1.84	3.28	1.67	4.07
DC	SlT11G004730	-	9	12.23	4.66	4.27	3.62	4.8	2.37	2.11	2.58	2.77	2.97	2.68	4.99	3.26	4.48
DC	SlT11G005100	zinc ion binding	0.22	0.27	0.33	0.06	0.18	0.11	0.04	0.19	0.04	0.02	0.11	0.06	0.09	0.09	0.04
DC	SlT11G005140	binding	7.4	8.91	16.79	1.49	7.82	1.24	1.45	6.29	1.59	3.76	6.36	4.85	7.48	5.49	7.58
DC	SlT11G005170	-	0.13	0.06	0.24	0	0	0	0	0	0	0	0	0	0	0	0
DC	SlT11G005180	catalytic activity	87.21	94.09	121.28	27.74	47.94	26.68	25.23	22.43	25.37	32.02	34.48	29.05	40.74	36.12	55.59
DC	SlT11G005250	aspartic-type endopeptidase activity	32.48	41.24	9.12	5.99	4.26	7.59	9.44	9.85	9.29	9.74	7.39	6.89	11.26	9.62	17.61
DC	SlT11G005260	metabolic process	0.66	1.32	1.18	0.15	0.31	0.25	0.34	0.32	0.17	0.23	0.33	0.51	0.59	0.33	0.52
DC	SlT11G005320	-	2.05	2.12	1.07	0.38	0.41	0.52	1.06	1.42	1.15	0.56	0.78	0.87	1.07	0.82	1.53
DC	SlT11G005830	protein tyrosine phosphatase activity	15.96	13.08	17.4	3.99	9.96	3.73	2.72	10.76	2.95	4.28	9.66	3.58	8.6	6.22	6.77
DC	SlT11G005840	protein binding	2.48	3.46	2.43	0.66	1.04	0.61	0.72	0.96	0.62	1.09	1.53	0.85	1.46	1.5	1.25
DC	SlT11G005890	calcium ion binding	7.1	10.38	25.29	0.97	9.63	0.72	0.71	8.33	0.72	1.37	4.28	2.78	7.02	2.74	5.19
DC	SlT11G005900	hydrolase activity, hydrolyzing O-glycosyl compounds	0.82	1.19	0.93	0.23	0.09	0.07	0.07	0.27	0.44	0.27	0.15	1.06	0.27	0.17	0.56
DC	SlT11G006000	electron transfer activity	14.24	21.19	23.94	2.66	9.41	2.04	1.81	4.27	3.72	2.74	4.48	6.24	10.92	6.76	9.62
DC	SlT11G006210	transporter activity	103.43	118.59	31.45	11.64	8.67	10.15	16.06	18.19	14.41	25.59	25.85	27.22	31.92	22.49	37.26
DC	SlT11G006240	cysteine-type endopeptidase inhibitor activity	6.35	7.58	3.98	2.49	1.64	2.12	2.41	2.68	2.5	1.62	1.81	3.18	2.65	2.59	2.66
DC	SlT11G006690	iron ion binding	22.76	23.59	12.78	13.59	12.53	12.81	18.75	17.14	17.11	19.41	16.28	15.93	10.26	8.88	7.51
DC	SlT11G006770	membrane	55.29	93.55	32.6	30.08	20.9	29.7	27.78	22.21	24.04	34.41	17.94	25.78	25.91	15.95	32.93
DC	SlT11G006910	oxidoreductase activity	118.17	126.61	62.86	25.13	21.85	19.8	7.42	13.96	13.04	19.08	26.11	19.35	39.37	28.9	42.51
DC	SlT11G007000	protein kinase activity	4.7	4.59	9.31	1	3.08	0.74	0.91	2.39	0.81	1.74	3.71	2.45	3.45	2.76	3.77
DC	SlT11G007050	-	1.25	1.34	2.08	0.2	0.5	0.13	0.21	0.55	0.44	0.5	0.51	0.82	0.82	0.73	0.95
DC	SlT11G007420	nitric oxide biosynthetic process	88.24	109.8	24.49	23.55	12.21	15.13	10.84	11.85	16.56	42.58	19.62	15.75	18.26	7.49	12.65
DC	SlT11G008130	oxidoreductase activity	4.84	1.59	3.22	0.02	0.57	0	0.4	0.32	0.02	0	1.08	0.75	0.9	1.73	1.83
DC	SlT11G009120	transferase activity, transferring acyl groups other than amino-acyl groups	2.55	1.55	1.81	0.13	0.79	0.1	0.01	0.39	0.38	0.34	0.81	0.67	0.97	0.43	0.41
DC	SlT11G009130	transferase activity, transferring acyl groups other than amino-acyl groups	2.63	1.52	1.38	0.18	0.34	0.34	0.4	0.47	0.24	0.65	0.93	0.75	0.96	0.76	0.6
DC	SlT11G009390	serine-type endopeptidase inhibitor activity	155.54	193.66	370.27	15.21	99.67	6.83	24.65	60.08	47.06	70.93	95.05	100.36	92.27	77.41	126.03
DC	SlT11G009600	membrane	31.94	30.12	32.5	23.66	20.86	19.57	18.34	27.55	22.68	19.47	17.94	19.95	13.67	14.17	14.44
DC	SlT11G010190	hydrolase activity, acting on ester bonds	0.12	0.11	0.07	0	0.02	0	0.1	0.04	0.05	0.1	0.07	0.07	0.03	0.02	0.03
DC	SlT11G012240	hydrolase activity, acting on ester bonds	2.46	2.22	3.45	0.73	1.29	1.04	0.46	0.93	1.06	1.14	1.05	1.31	1.74	1.46	1.52
DC	SlT11G012340	RNA polymerase II regulatory region sequence-specific DNA binding	1.75	1.65	1.65	0.95	0.84	1.07	1.56	0.85	0.96	1.03	0.86	0.57	0.69	0.77	1.16
DC	SlT11G013170	-	6.45	7.46	8.3	2.5	4.49	2.09	2.35	6.08	2.53	3.01	4.62	2.95	4.37	3.75	4.62
DC	SlT11G013600	protein folding	12.28	10.84	9.26	2.8	1.89	2.67	4.19	7.13	4.42	7.25	6.31	7.07	4.94	4.17	5.99
DC	SlT11G013610	-	0.28	0.04	0.03	0.04	0	0	0.11	0	0	0.09	0.05	0	0	0	0
DC	SlT11G014340	-	1.47	1.55	0.51	0.76	0.52	0.7	0.37	0.7	0.65	1.25	0.57	1.04	0.43	0.12	0.44
DC	SlT11G014670	hydrolase activity, hydrolyzing O-glycosyl compounds	3.89	3.32	4.41	0.79	2.15	0.46	0.62	2.19	1.03	1.4	2.18	1.76	2.43	1.49	1.98
DC	SlT11G015700	-	22.08	21.98	16.13	18.6	16.94	17.13	21.99	18.58	18.1	18.05	16.08	18.47	20.88	20.96	16.89
DC	SlT11G016300	catalytic activity	0.04	0.15	0.39	0	0.1	0.01	0.01	0.12	0.01	0.04	0.05	0.04	0.04	0.02	0.06
DC	SlT11G017440	-	19.55	15.45	73.69	2.52	12.39	0.56	2.33	7.54	1.39	4.28	4.64	15.82	17.22	6.08	26.2
DC	SlT11G017850	ATP binding	0.05	0.16	0.24	0	0.03	0	0.01	0.02	0.01	0.01	0.08	0.02	0.07	0.04	0.07
DC	SlT11G017910	thymidine kinase activity	8.85	13.71	27.31	0.76	8.24	0.47	0.44	4.31	1.03	2.61	3.7	5.01	8.56	6.66	12.5
DC	SlT11G018370	serine-type carboxypeptidase activity	1.69	0.98	0.67	1.03	0.49	0.62	0.74	0.53	0.75	1.39	0.67	0.71	0.45	0.42	0.34
DC	SlT11G018480	-	4.64	6.34	8.18	1.21	3.11	1.1	1.2	3.34	1.13	2.15	3.26	2.42	4.26	3.55	4.18
DC	SlT11G018490	chromosome, centromeric region	3.53	3.42	13.28	0.39	2.23	0.28	0.55	1.44	0.51	1.49	1.95	3.39	3.98	1.78	4.82
DC	SlT11G018610	cell cycle	69.91	82.41	173.31	26.1	98.99	24.17	15.66	97.08	27.86	42.57	50.44	54.68	111.72	50.44	87.12
DC	SlT11G018710	iron ion binding	0.32	0.47	1.73	0.13	0.03	0.04	0.01	0.01	0.01	0.05	0.04	0.06	0.02	0.03	0.08
DC	SlT11G018720	proteolysis	7.56	7.75	6.15	2.71	2.14	3.86	2.35	2.19	1.79	2.54	1.3	1.5	2.79	1.64	3.11
DC	SlT11G018810	-	9.46	10.77	15.14	2.74	7.66	1.54	1.25	6.07	1.8	3.74	4.51	4.78	7.61	6.35	9.02
DC	SlT11G019130	nucleotide binding	1.43	1.43	2.38	0.63	0.78	0.48	0.34	0.54	0.28	0.68	0.66	0.76	1.05	0.81	0.97
DC	SlT11G019250	-	1.58	1.1	1.65	0.27	0.37	0.12	0.22	0.39	0.62	0.18	0.3	0.35	0.31	0.3	0.41
DC	SlT11G019550	-	358.19	407.88	547.08	198.74	182.27	180.92	81	196	195.52	226.1	150.69	324.93	405.47	161.35	233.98
DC	SlT11G019920	DNA binding	6.09	10.56	13.65	1.55	7.5	1.81	1.67	7.15	1.22	3.21	5.78	3.77	5.53	4.14	6.05
DC	SlT11G019980	malate transport	0.61	0.5	0.43	0.12	0.31	0.04	0.33	0.83	0.35	0.22	0.48	0.47	0.26	0.08	0.24
DC	SlT11G020880	ATP binding	0.28	1.88	0.93	0.02	0.58	0.02	0.05	0.59	0.06	0.02	0.3	0.07	0.3	0.2	0.19
DC	SlT11G021000	electron transfer activity	10.83	14.29	14.64	9.36	5.57	9.98	5.35	6.16	6.05	6.75	4.06	8.27	8.5	9.54	10.19
DC	SlT11G021030	-	0.26	0.39	0.46	0.09	0.07	0.05	0.01	0.22	0.17	0.06	0.2	0.12	0.17	0.15	0.1
DC	SlT11G021230	chromatin binding	5.72	7	6.7	2.68	4.47	3.88	3.71	4.09	3.08	2.81	3.55	2.73	5.06	3.87	5.41
DC	SlT11G021370	oxidation-reduction process	1.45	0.97	5.4	0.44	1.16	0.37	0.21	2.18	0.88	0.15	1.51	0.67	2.1	0.74	1.46
DC	SlT11G021380	-	0.6	0.58	1.48	0	0	0.05	0.1	0.19	0.11	0.17	0.35	0.27	0.56	0	0.53
DC	SlT11G021390	DNA binding	2.09	2.11	7.36	0.21	2.06	0.08	0.22	1.42	0.35	0.83	0.88	1.11	2.13	0.78	2.56
DC	SlT11G021820	microtubule motor activity	3.95	5.05	10.77	1.26	4.25	0.89	0.64	2.48	0.71	0.96	1.64	1.63	2.88	1.29	3.18
DC	SlT11G022340	-	5.33	10.39	13.56	2.02	7.58	1.79	1.54	6.86	1.53	2.06	3.68	2.48	4.58	2.62	4.41
DC	SlT11G022880	nucleosome	8.46	12.68	20.89	0.36	3.45	0.22	0.34	4.4	0.62	2.28	2.55	4.02	4.97	4.48	8.44
DC	SlT11G022900	nucleosome	67.89	95.06	164.96	0.97	33.23	0.41	1.39	50.71	3.02	15.48	19.66	34.2	33.07	26.86	47.34
DC	SlT11G023170	DNA binding	41.6	58.02	13.7	11.02	7.06	10.85	13.78	9.68	12.02	21.59	12.11	15.88	9.7	9.78	12.21
DC	SlT11G023260	DNA binding	3.35	4.37	4.72	1.96	2.37	1.32	1.95	3.98	0.95	1.16	2.34	1.53	2.39	2.96	4.09
DC	SlT11G023300	nucleosome	168.72	211.23	404.2	20.67	89.14	21.19	33.89	114.59	41.72	92.86	108.93	115.63	116.5	103.45	149.58
DC	SlT11G023310	nucleosome	44.56	61.23	174.21	0.92	20.51	0.72	1.06	17.39	2.13	15.13	13.4	23.69	26.71	21.24	50.72
DC	SlT12G000080	-	2.74	1.75	1.72	0.08	0.39	0.27	0.64	0.97	0.47	0.29	1	0.73	0.68	0.55	1.13
DC	SlT12G000320	microtubule motor activity	4.96	5.62	12.62	0.46	4.11	0.15	0.22	3.29	0.41	1.79	4.06	2.61	4.39	2.48	4.78
DC	SlT12G000360	chlorophyll catabolic process	7.47	9.38	20.01	6.4	5.64	8.23	4.75	8.06	8.02	6.88	6.68	4.44	9.64	4.21	7.57
DC	SlT12G000540	-	5.89	3.75	15.97	0.26	2.94	0.06	0.19	1.54	0.22	0.74	1.71	1.34	3.36	1.2	4.53
DC	SlT12G000670	-	0.93	0.63	1.47	0.37	0.49	0.05	0.24	0.49	0.1	0.15	0.23	0.22	0.54	0.39	0.8
DC	SlT12G000720	intracellular	19.12	21.93	7.74	16.52	13.37	13.37	8.26	10.7	11.74	9.53	11.26	9.64	4.55	6.2	4.94
DC	SlT12G000810	intracellular	7.65	10.65	5.51	4.5	2.76	4.91	3.65	3.11	5.39	3.85	1.36	4.03	3.07	1.83	2.72
DC	SlT12G001090	phospholipid binding	0.8	0.94	0.59	0.31	0.22	0.6	0.81	0.53	0.48	1	0.46	0.55	0.37	0.26	0.46
DC	SlT12G001210	-	163.81	120.18	88.59	28.78	28.55	18.86	9.92	39.54	18.21	34.3	30.53	43.52	22.81	15.96	10.8
DC	SlT12G001340	-	3.2	3.29	6.44	0.14	2.54	0.09	0.14	2.25	0.17	0.38	1.35	0.51	2.07	0.59	1.09
DC	SlT12G001540	catalytic activity	22.04	21.19	17.12	15.7	10.01	15.31	10.24	10.32	10.74	14.93	11.34	11.33	8.78	10.32	10.51
DC	SlT12G001560	catalytic activity	229.66	302.18	353.19	63.87	135.72	51.16	15.46	40.75	42.22	76.39	81.34	88.67	240.73	121.01	188.91
DC	SlT12G001640	-	0.5	0.19	0.17	0	0	0	0.06	0.03	0.03	0.09	0	0.1	0.03	0.02	0
DC	SlT12G001760	-	0.05	0.3	0.08	0	0.01	0	0	0	0	0.1	0	0.03	0.04	0	0
DC	SlT12G001900	-	16.5	17.51	6.62	12.51	9.27	13.61	8.52	10.53	11.95	12.7	9.02	8.11	5.84	3.99	4.24
DC	SlT12G002110	-	3.77	5.07	15.35	0.12	2.61	0.03	0.14	1.65	0.15	1.3	2.14	2.1	4.35	1.85	4.8
DC	SlT12G002390	-	0.19	0.36	0.17	0.07	0.06	0.06	0.02	0.01	0.05	0.01	0	0.06	0.04	0.08	0.06
DC	SlT12G002770	-	8.47	15.06	19.1	2.07	16.34	0.76	1.02	16.41	2.32	2.32	7.46	2.55	7.05	4.81	7.82
DC	SlT12G003240	-	1.29	2.11	0.24	0.11	0.19	0.06	0.12	0.03	0.11	0.11	0.21	0.12	0.19	0.13	0.24
DC	SlT12G003380	sucrose metabolic process	26.29	21.1	30.3	7.06	18.33	7.15	5.85	12.02	4.39	14.42	11.51	13.65	16.17	13.48	19.4
DC	SlT12G003830	protein binding	2.03	0.97	0.05	0.67	0.4	0.99	1.32	0.1	0.21	0.28	0.01	0.45	0.02	0.07	0.36
DC	SlT12G004420	-	0.53	0.42	0.59	0.09	0	0	0	0.18	0	0	0.36	0.08	0.09	0.15	0.03
DC	SlT12G004430	integral component of membrane	8.46	4.97	10.1	1.33	6.11	0.85	1.12	7.3	1.19	1.61	7.01	2.54	6.71	4.41	4.3
DC	SlT12G004560	DNA binding	2.72	2.68	4.07	0.15	2.92	0.02	0.15	2.55	0.15	0.05	1.33	0.2	1.3	0.71	0.81
DC	SlT12G004740	DNA binding transcription factor activity	1.6	1.38	2.15	1.06	1.48	1.2	1.1	2.06	1.09	0.66	1.1	1.13	0.98	0.58	0.67
DC	SlT12G004810	-	4.23	9.92	9.84	0.36	6.3	0.47	0.81	5.73	0.68	0.71	2.93	0.94	3.02	2.61	2.59
DC	SlT12G004820	protein domain specific binding	49.21	43.84	76.74	19.43	38.24	16.82	14.31	32.78	18.01	27.3	37.53	33.08	41.19	33.3	40.82
DC	SlT12G004830	-	30.22	32.03	18.33	19.86	15.66	20.4	11.86	18.08	18.25	20.55	16.59	18.05	14.74	12.72	13.59
DC	SlT12G004880	monolayer-surrounded lipid storage body	3.17	1.48	0.14	1.14	1.24	0.81	2.13	0.26	0.26	0.07	0.01	0.13	0.02	3.29	0.07
DC	SlT12G005030	cation transport	2.03	1.27	1.62	0.51	0.47	0.46	0.35	0.5	0.38	0.71	0.69	0.57	0.77	0.5	0.92
DC	SlT12G005060	-	1.56	1.19	2.07	0.1	0	0	0.05	0.01	0	0.05	0	0.06	0	0	0
DC	SlT12G005070	glycogen biosynthetic process	1.07	0.5	0.51	0.13	0.09	0.03	0.13	0.09	0.14	0.05	0.02	0.08	0.01	0.01	0.09
DC	SlT12G005230	microtubule motor activity	5.69	4.9	12.11	1.53	2.78	1.13	1.7	2.39	1.6	2.18	2.71	3.32	3.98	2.4	5.08
DC	SlT12G005380	-	311.75	257.38	258.26	166.13	140.34	121.27	114.66	211.18	138.39	264.16	234.29	244.05	144.91	111.51	104.75
DC	SlT12G006130	calcium ion binding	16.02	16.36	19.94	5.56	11.96	3	6.8	14.23	7.46	6.17	11.53	7.49	11.1	10.15	9.23
DC	SlT12G006150	protein binding	1.69	1.43	2.21	0.3	0.58	0.52	0.05	0.73	0.48	0.4	0.99	0.79	1.11	0.63	0.64
DC	SlT12G006270	catalytic activity	43.98	41.6	35.62	40.08	36.1	37.51	30.48	29.39	27.37	32.64	35.43	28.56	21.99	22.09	19.85
DC	SlT12G006280	-	0.25	0.1	0.41	0	0.01	0.03	0	0.04	0	0.07	0.05	0.11	0.08	0.12	0.07
DC	SlT12G006330	-	19.25	20.08	16.76	6.21	6.59	5.91	4.68	4	3.69	7.87	8.74	7.65	8.88	7.22	9.2
DC	SlT12G006470	hydrolase activity, hydrolyzing O-glycosyl compounds	6.84	5.71	12.29	0.95	2.66	0.53	1.93	4.49	1.84	1.59	3.37	2.48	3.9	3.53	4.95
DC	SlT12G006680	-	18.59	20.47	6.4	8.15	6.31	9.28	4.55	5.85	6.17	6.69	5.71	6.22	5.1	2.95	4.23
DC	SlT12G007910	-	3.03	2.43	7.31	0.66	1.88	0.29	0.65	2.25	0.94	2.01	2.19	2.45	2.45	1.42	2.92
DC	SlT12G007950	protein glycosylation	0.71	0.74	0.88	0.06	0.16	0.04	0.16	0.26	0.07	0.12	0.14	0.36	0.36	0.19	0.5
DC	SlT12G008260	-	0.25	0.21	0.55	0.19	0.24	0.28	0.37	0.38	0.14	0.21	0.13	0.15	0.01	0.06	0.12
DC	SlT12G008420	nucleic acid binding	0.86	0.97	0.87	0.18	0.3	0.18	0.78	0.42	0.65	0.33	0.45	0.74	0.34	0.78	0.51
DC	SlT12G012940	lipid metabolic process	0.47	0.36	0.23	0.05	0.04	0	0.12	0.24	0.1	0.15	0.21	0.06	0.17	0.11	0.21
DC	SlT12G013860	-	0.83	0.34	0.56	0.07	0.2	0	0	0.09	0	0	0.05	0	0	0.01	0.03
DC	SlT12G014640	hydrolase activity, hydrolyzing O-glycosyl compounds	1.32	1.16	1.53	0.3	0.81	0.1	0.17	0.8	0.42	0.18	0.47	0.46	0.37	0.28	0.42
DC	SlT12G014730	phosphoethanolamine N-methyltransferase activity	22.56	21.26	39.51	3.39	10.4	2.5	1.02	6.33	1.91	2.64	3.84	5.62	7.18	6.63	8.57
DC	SlT12G014830	-	2.58	2.79	4.32	0.28	0.8	0.12	0.29	0.52	0.17	0.59	0.99	1.63	0.79	1.12	2.19
DC	SlT12G014880	methyltransferase activity	3.71	1.5	1.59	0.25	0.98	0.07	0.39	1.42	0.57	0.74	2.03	1.83	1	1.11	0.35
DC	SlT12G015170	membrane	5.81	5.98	5.74	3.79	3.41	3.69	2.69	2.99	2.69	2.9	3.09	3.73	2.47	2.72	3.16
DC	SlT12G015220	-	0.67	0.4	0.94	0.03	0.55	0	0	0.71	0.02	0.03	0.45	0.01	0.35	0.32	0.29
DC	SlT12G015440	electron transfer activity	11.53	10.4	19.45	3.35	7.34	1.6	1.08	4.25	2.92	3.85	5.62	7.43	8.19	5.97	8.03
DC	SlT12G015610	electron transfer activity	0.73	1.11	0.14	0.08	0.17	0.09	0.15	0.12	0.19	0.45	0.12	0.32	0.08	0.13	0.15
DC	SlT12G015750	-	5.4	5.53	2.84	2.15	2.51	2.57	1.36	1.86	1.38	1.36	1.78	1.13	1.51	1.29	1.51
DC	SlT12G015940	-	2.73	2.7	2.36	1.59	1.64	1.71	2.08	1.28	1.7	1.75	1.44	1.59	2.02	2.34	1.76
DC	SlT12G016440	-	1.99	2.74	5.38	0.24	1.29	0.03	0.31	1.04	0.35	0.4	0.84	1.05	1.31	0.65	1.64
DC	SlT12G016890	iron ion binding	0.57	0.35	0	0.01	0	0.01	0.02	0	0.04	0.02	0.02	0.01	0	0	0
DC	SlT12G017190	-	1.53	2.35	1.5	0.98	2.62	0.26	1.05	1.17	0.54	0.79	1.08	0.79	0.76	0.21	0.38
DC	SlT12G017200	-	0.58	1.11	0.04	0.25	0.11	0.08	0.41	0.26	0.26	0.41	0.18	0.3	0.05	0.09	0.16
DC	SlT12G018270	-	0.06	0.13	0.32	0	0	0	0	0.03	0	0.07	0	0.03	0.05	0.06	0.14
DC	SlT12G018490	nucleosome	38.58	52.97	112.88	1.39	7.83	1.12	3.21	14	4.12	12.72	11.82	16.44	17.45	16.51	37.58
DC	SlT12G018570	-	13.2	10.6	13.19	2.06	1.63	2.15	2.64	2.82	2.27	4.86	3.87	4.58	7.3	3.23	4.32
DC	SlT12G018580	-	4.95	1.9	3.41	0.35	1.39	0.18	0.47	1.53	1.19	0.56	1.08	1.12	0.99	0.67	0.93
DC	SlT12G018600	-	3.33	3.31	2.38	1.55	1.15	1.32	0.88	0.91	1.54	2.25	1.79	1.27	1.48	1.47	1.19
DC	SlT12G019240	-	9.7	9.31	30.71	7.7	10.82	7.85	11.24	6.88	9.35	6.1	4.96	6.87	11.6	6.56	14.84
DC	SlT12G019290	-	7.02	10.03	1.35	1.5	0.92	1.46	3.34	2.94	4.14	2.96	2.36	2.16	2.1	1.53	1.38
DC	SlT12G019320	-	2.25	2.53	1.12	0.38	0.24	0.52	0.54	0.67	0.87	1.74	0.82	1.33	1.35	0.8	0.53
DC	SlT12G019510	RNA polymerase II regulatory region sequence-specific DNA binding	0.69	1.5	1.55	0.07	0.86	0	0.01	0.85	0	0	0.24	0	0.38	0.56	0.66
DC	SlT12G019580	transferase activity, transferring acyl groups other than amino-acyl groups	0.6	1	3.56	0.19	0.15	0.03	0	0.07	0	0.13	0.09	0.07	0.13	0.04	0.1
DC	SlT12G019670	serine-type carboxypeptidase activity	1.46	1.36	0.17	0.24	0.14	0.44	0.31	0.16	0.42	0.11	0.03	0.12	0.03	0.04	0.06
DC	SlT12G019890	iron ion binding	0.5	0.34	0.23	0.15	0.06	0.05	0.07	0.05	0.08	0.06	0.1	0.1	0.28	0.12	0.14
DC	SlT12G019940	-	2.35	0.96	1.26	0.07	0.2	0.06	0.12	0.37	0.2	0.25	0.4	0.45	0.59	0.38	0.7
DC	SlT12G020100	lipid metabolic process	0.84	1.63	1.24	0.13	0.36	0.21	0.59	0.69	0.26	0.2	0.72	0.38	1.29	0.27	0.84
DC	SlT12G020130	-	1	1.1	0.88	0.78	0.56	0.65	0.75	0.66	0.44	0.73	0.63	0.39	0.42	0.56	0.52
DC	SlT12G020140	calcium ion binding	29.43	19.01	16.29	3.52	2.51	5.1	6.05	4.96	5.81	9.14	4.9	15.36	12.67	10.27	11.13
DC	SlT12G020690	GTPase activity	1.56	4.94	2.78	0.19	2.29	0.11	0.04	2.07	0.12	0.14	0.98	0.26	1.22	1.51	1.54
DC	SlT12G020750	peroxidase activity	0.63	0.1	0.52	0	0.14	0	0	0.08	0	0	0	0	0.12	0.08	0.08
DC	SlT12G020760	extracellular region	0.48	0.35	0.39	0	0	0	0	0.1	0.02	0.02	0.09	0.03	0.09	0.03	0.1
DC	SlT12G020820	transporter activity	0.4	0.9	1.05	0.26	0.09	0.32	0.14	0.19	0.22	0.37	0.32	0.25	0.65	0.23	0.36
DC	SlT12G020860	DNA binding	0.62	0.47	1.21	0.11	0.1	0.06	0	0.12	0.09	0.29	0.26	0.21	0.2	0.24	0.33
DC	SlT12G021050	glucose metabolic process	32.01	30.72	11.41	20.85	16.01	20.17	22.07	18.44	21.16	29.39	15.41	17.57	7.14	7.98	5.67
DC	SlT12G021110	proteolysis	1.69	1.99	2.71	0.55	0.66	0.47	0.11	0.56	0.38	0.21	0.52	0.64	0.54	0.17	0.31
DC	SlT12G021200	integral component of membrane	3.5	3.59	3.07	1.03	1.12	1.29	0.9	1.34	0.81	1.21	1.4	1.06	1.31	1.04	1.62
DC	SlT12G021260	membrane	5.19	4.96	3.81	2.11	1.46	1.11	2.1	2.38	2.39	2.08	2.75	2.29	2.62	2.68	3.27
DC	SlT12G021320	protein kinase activity	2.88	2.29	5.72	0.16	2.11	0.05	0.05	2.31	0.26	0.5	1.57	0.55	2.19	0.8	1.32
DC	SlT12G021520	metabolic process	0.32	0.45	0.44	0.31	0.23	0.06	0.08	0.05	0.08	0.14	0.07	0.25	0.1	0.19	0.25
DC	SlT12G021610	-	4.51	6.19	11.74	0.88	5.31	0.95	0.71	4.85	0.86	1.69	2.8	2.38	4.28	2.98	4.5
DC	SlT12G021620	-	0.63	0.63	0.86	0.07	0.3	0.12	0.15	0.48	0.3	0.14	0.23	0.52	0.44	0.3	0.35
DC	SlT12G021680	transferase activity, transferring acyl groups other than amino-acyl groups	3.62	5.75	8.01	1.72	2.07	2.09	2	2.98	2.34	2.22	2.87	2.3	2.05	1.84	2.48
DC	SlT12G021970	chlorophyllide a oxygenase [overall] activity	63.01	62.18	36.13	38.68	31.83	40.79	36.04	37.9	40.87	39.42	34.75	33.02	28.38	23.81	26.01
DC	SlT12G022290	protein binding	0.6	0.87	0.49	0.58	0.19	0.46	0.1	0.25	0.18	0.48	0.21	0.15	0.28	0.52	0.76
DC	SlT12G022470	protein binding	1.2	1.1	0.71	0.06	0.72	0	0.03	0.69	0.38	0.1	1.06	0.47	0.52	0.28	0.55
DC	SlT12G022490	-	0.16	0.14	0.04	0.02	0	0	0	0	0	0	0	0	0.03	0.13	0.02
DC	SlT12G023010	metabolic process	0.47	1.03	3.14	0.14	0.03	0.01	0.01	0.03	0.02	0.06	0.07	0.09	0.03	0.06	0.01
DC	SlT12G023060	microtubule motor activity	4.16	3.55	9.52	0.45	3.41	0.18	0.31	2.94	0.22	0.98	2.7	1.75	3.22	1.8	3.64
DC	SlT12G023090	-	7.29	7.57	5.15	3.45	2.48	3.19	1.9	3.35	3.03	4.63	4.88	3.41	3.99	3.17	4
DC	SlT12G023290	-	6.09	8.93	5.05	0.64	0.61	0.55	0.31	1.67	2.16	2.13	2.2	2.19	2.78	2.21	3.3
DC	SlT12G023690	metabolic process	23.15	22.34	39.07	7.81	25.96	6.91	5.75	23.51	8.28	10.09	21.02	10.34	24.68	14.84	19.03
DC	SlT12G023960	microtubule motor activity	3.98	5.13	7.87	1.96	3.62	1.83	1.25	3.4	1.38	1.47	2.5	2.02	2.93	2.14	2.83
DC	SlT12G024350	catalytic activity	205.88	223.54	97.14	96.53	66.83	93.26	60.4	87.64	78.55	118.32	73.12	97.15	61.05	45.47	45.64
DC	SlT12G024520	catalytic activity	21.95	18.06	22.64	8.79	11.55	9.06	9.53	11.53	9.46	20.14	19.15	16.27	12.14	10.03	11.33
DC	SlT12G024670	iron ion binding	0.87	1.24	2.09	1.08	1.02	1.32	1.23	0.59	1.35	0.46	0.64	1	0.36	0.6	0.3
DC	sly_circ_000862	-	1469.63	512.21	566.89	0	0	0	452.9	0	0	0	0	0	198.37	781.86	201.96
DC	sly_circ_003338	-	7021.55	10073.4	6235.83	2470.36	2259.89	3926.06	4755.43	1528.84	1659.63	1544.6	1697.31	1541.54	1289.43	3127.44	2928.41
DC	sly_circ_004220	-	2449.38	1707.36	944.82	988.14	1381.04	981.51	679.35	1528.84	603.5	257.43	565.77	0	793.49	1228.64	201.96
DC	sly_circ_006227	-	326.58	1024.42	1322.75	0	0	0	0	0	301.75	257.43	424.33	462.46	0	0	201.96
DC	sly_circ_006309	-	35434.4	34830.1	44406.7	1729.25	19083.5	817.93	1811.59	7088.26	1961.38	6307.12	37623.8	9557.58	4463.4	6143.19	18984.2
DC	sly_circ_007194	-	979.75	1878.09	566.89	0	376.65	0	0	277.97	0	0	0	0	0	335.08	0
DC	sly-miR9474-5p	-	154.88	138.47	346.86	6.88	28.27	18.74	32.05	94.77	23.9	33.8	44.87	56.86	118.41	42.28	81.97
DC	sly-SLT1.0ch03_58042-mature	-	54.21	41.54	76.94	29.81	16.96	11.93	18.85	79.87	18.38	30.24	33.65	25.44	27.44	12.08	30.2
DC	sly-SLT1.0ch03_61884-mature	-	4497.9	3824.88	6322.87	355.41	214.89	269.17	524.15	1399.83	419.09	1286.16	884.61	1394.48	1350.11	1797.49	1751.62
DC	sly-SLT1.0ch03_61884-star	-	493.03	504.65	846.33	298.09	234.68	192.51	301.67	295.13	284.91	291.74	187.5	308.22	270.02	274.21	330.77
DC	sly-SLT1.0ch08_158099-mature	-	28.39	36.93	39.1	9.17	36.76	44.29	47.14	21.66	31.25	14.23	17.63	13.47	13	12.08	24.45
DC	sly-SLT1.0ch09_181893-mature	-	107.12	66.16	184.15	45.86	45.24	56.22	41.48	93.41	68.01	30.24	48.08	52.37	53.43	43.49	57.52
DC	sly-SLT1.0ch09_181893-star	-	10.33	12.31	20.18	4.59	0	1.7	0	6.77	5.51	0	0	8.98	1.44	1.21	1.44
DC	TCONS_00000080	-	4.32	6.14	3	4.71	1.71	3.11	1.33	2.71	4.6	1.87	1.62	2.53	1.27	0.96	1.2
DC	TCONS_00000089	-	0.96	0.07	2.47	0	0	0	0.09	0	0.29	0	0	0.07	0	0	0
DC	TCONS_00000183	-	0.41	0.59	0.1	0.55	0.13	0.15	0.11	0.05	0	0.09	0	0.1	0	0.04	0.34
DC	TCONS_00000614	-	1.34	0.15	3.1	0	0	0	0	0	0	0	0	0	0	0	0
DC	TCONS_00000687	-	0.37	0.03	0.81	0	0	0	0	0	0.11	0	0	0	0.05	0	0
DC	TCONS_00000698	-	0.07	0.02	0.54	0	0	0	0	0	0.05	0.08	0	0.02	0	0.01	0.02
DC	TCONS_00000699	-	0.71	0	0.88	0	0.04	0	0.04	0	0.04	0.17	0	0.16	0	0	0
DC	TCONS_00000780	-	7.32	9.5	24.31	5.58	3.71	5.45	5.39	3.24	4.12	3.82	2.59	3.86	10.57	7.58	10.7
DC	TCONS_00000906	-	0.33	0.04	0.75	0	0	0	0	0	0	0.04	0	0.04	0	0	0
DC	TCONS_00000922	-	0.61	0.15	0	0.23	0.12	0	0.08	0.03	0.33	0	0	0	0.05	0.1	0
DC	TCONS_00000962	-	0.72	1.13	0.12	0.08	0.02	0.18	0.61	0.4	0.71	0.41	0.15	0.34	0.33	0.13	0.26
DC	TCONS_00000963	-	0.87	0.5	0.59	0.04	0.08	0.17	0.27	0.12	0.15	0.46	0.13	0.34	0.22	0.14	0.5
DC	TCONS_00001022	-	1.91	1.91	1.8	1.26	1.66	1.67	0	0.85	0.28	0.32	0.31	1.24	0.86	0.46	1.24
DC	TCONS_00001032	-	0.32	0.02	0.39	0	0.03	0	0	0	0.07	0.02	0	0.02	0	0	0
DC	TCONS_00001040	-	0.27	0.33	0.12	0.11	0.1	0.07	0.19	0.11	0.07	0.02	0.06	0.04	0.02	0.06	0.05
DC	TCONS_00001042	-	0.2	0.39	0.08	0.02	0.06	0	0.04	0.01	0.05	0.01	0.03	0	0.02	0.01	0.02
DC	TCONS_00001043	-	0.2	0.21	0.17	0.05	0.06	0.02	0.08	0.04	0.07	0	0	0.02	0	0.02	0
DC	TCONS_00001044	-	0.21	0.36	0.25	0.11	0.05	0.02	0.11	0.05	0.1	0.01	0	0.05	0.01	0.03	0.05
DC	TCONS_00001045	-	0.35	0.32	0.16	0.05	0.14	0.05	0.1	0.05	0.07	0.02	0.02	0.02	0.01	0.02	0.01
DC	TCONS_00001046	-	0.25	0.27	0.09	0.06	0.08	0.02	0.07	0.06	0.08	0.01	0	0.02	0.01	0.01	0.02
DC	TCONS_00001047	-	0.27	0.15	0.09	0.02	0.09	0.04	0.06	0.02	0.04	0.01	0.01	0	0.01	0	0.02
DC	TCONS_00001051	-	0.28	0.28	0.02	0.07	0.02	0.05	0.04	0.04	0.13	0	0	0	0.03	0	0
DC	TCONS_00001052	-	0.16	0.1	0.05	0.02	0.02	0.01	0.03	0.04	0.08	0	0.02	0.01	0.01	0	0.01
DC	TCONS_00001055	-	0.36	0.18	0.08	0	0	0	0.04	0	0	0	0	0	0.16	0	0
DC	TCONS_00001067	-	2.3	1.88	3.65	0.4	0.68	0.38	0.63	2.43	1.28	0.79	1.55	1.15	1.98	1.45	1.31
DC	TCONS_00001158	-	0.55	0.47	0.26	0	0.18	0	0.21	0.07	0.01	0	0.16	0.17	0.04	0.13	0.37
DC	TCONS_00001162	-	0.17	0.01	0.37	0	0.12	0.3	0	0	0.11	0.03	0	0	0.06	0.1	0
DC	TCONS_00001260	-	0.49	0.14	0.59	0.03	0.01	0	0	0	0.06	0.01	0	0.03	0	0	0.01
DC	TCONS_00001374	-	38.7	42.24	12.63	12.99	6.05	16.27	9.33	12.09	11.65	17.17	9.23	15.58	6.5	4.67	10.07
DC	TCONS_00001407	-	1.33	0.43	1.79	0	0.39	0	0	0	0.13	0	0	0	0	0	0.08
DC	TCONS_00001510	-	0.45	0.14	0.11	0.15	0	0	0.02	0	0.35	0.05	0.03	0.13	0.03	0	0.06
DC	TCONS_00001586	-	0.54	0.57	0.07	0.09	0.14	0.17	0	0	0.11	0.06	0	0	0.19	0	0.25
DC	TCONS_00001625	-	0.14	0.49	0.29	0.37	0	0	0	0.01	0	0	0.11	0	0	0.2	0
DC	TCONS_00001766	-	0.47	0.12	0.45	0	0	0	0	0.02	0.17	0.02	0	0	0	0	0
DC	TCONS_00001767	-	0.35	0.24	0.31	0.21	0	0.03	0.02	0	0	0.04	0	0.04	0.02	0.12	0.07
DC	TCONS_00001787	-	0.31	0.32	0.13	0.09	0.02	0.02	0.09	0.1	0.1	0.03	0.03	0.08	0.05	0.01	0.01
DC	TCONS_00001904	-	2.1	2.04	1.41	0	0.61	0	0.3	0.26	0.47	0.08	0.53	0	0	0.15	0.34
DC	TCONS_00001980	-	0.4	0.13	0.25	0.02	0.07	0.02	0	0.34	0.05	0.1	0.18	0.29	0.09	0.06	0.02
DC	TCONS_00002010	-	0.05	0.02	0.35	0.11	0.03	0.07	0	0	0	0	0	0	0	0	0.02
DC	TCONS_00002012	-	0.82	1.09	0.96	0.19	0.31	0	0.09	0.52	0.17	0.49	0.14	0.31	0.1	0.11	0.57
DC	TCONS_00002016	-	1.29	1.53	2.33	0.43	0.9	0.5	0.44	0.62	0.22	0.53	0.84	0.85	1.14	0.69	1
DC	TCONS_00002040	-	0.58	0.76	0.11	0.19	0.04	0.12	0.41	0.41	0.21	0.32	0.37	0.3	0.14	0.4	0.26
DC	TCONS_00002072	-	0.28	0.13	0.18	0.06	0.08	0.03	0.07	0.02	0.05	0.14	0.14	0.06	0.07	0.11	0.05
DC	TCONS_00002215	-	3.99	0.34	6.52	0	0	0	0	0	0.26	0.19	0.37	0	0.17	0	0.34
DC	TCONS_00002230	-	1.23	0.13	0.7	0	0	0	0	0	0.31	0	0	0.05	0	0	0.08
DC	TCONS_00002281	-	1.86	1.91	1.82	0.74	0.49	1	0.95	1.19	0.82	1.18	1.28	0.98	0.93	1.09	1.26
DC	TCONS_00002309	-	0.92	1.1	0.37	0.5	0.12	0.33	0.54	0.41	0.45	0.61	0.13	0.23	0.18	0.66	0.74
DC	TCONS_00002314	-	0.59	0.47	0.1	0	0	0.35	0.15	0	0.05	0.08	0.12	0.11	0.07	0.14	0.29
DC	TCONS_00002462	-	0.24	0.63	0.65	0	0	0.04	0.06	0	0	0	0.39	0	0.21	0.44	0
DC	TCONS_00002799	-	4.32	4.52	3.75	2.01	1.62	2.14	2.33	1.98	2.55	2.6	2.31	2.38	2.71	3.4	3.09
DC	TCONS_00002877	-	0.14	0.09	0.67	0	0	0	0	0	0	0.08	0.06	0	0	0	0
DC	TCONS_00003046	-	14.01	1.15	25.24	0	0	0	0	0	0	0	0	0	1.36	0	0
DC	TCONS_00003110	-	0.8	1.12	1.72	0.56	0.5	0.47	1.25	0.75	0.88	0.89	0.78	0.89	0.64	0.95	0.75
DC	TCONS_00003223	-	5.9	0.63	6.12	0	0	0	0	0	0	0	0.26	0	0	0	0
DC	TCONS_00003337	-	0.77	0.4	0.63	0.38	0.56	0.18	0.34	0.49	0.33	0.39	0.29	0.32	0.32	0.27	0.33
DC	TCONS_00003392	-	97.52	97.8	87.15	16.39	0	0	2.15	0	0	0	0	0	0	0	0
DC	TCONS_00003957	-	1.77	2.13	1.59	0.39	0.17	0.14	1.5	0.62	0.99	1	0.83	0.48	0.69	1.09	0.7
DC	TCONS_00004254	-	0.08	0.39	0.08	0.06	0	0.25	0.05	0.13	0.22	0.15	0.11	0.04	0	0	0
DC	TCONS_00004255	-	2.57	0.77	2.92	0	0	0	0	0	0	0	0	0.06	0	0	0
DC	TCONS_00004535	-	1.33	0.25	1.68	0.05	0	0	0	0	0	0	0	0	0	0	0
DC	TCONS_00004602	-	0.57	0.71	0.47	0.4	0.4	0.38	0.12	0.27	0.17	0.21	0.23	0.2	0.21	0.25	0.36
DC	TCONS_00004607	-	0.68	0.54	0.48	0.65	0.26	0.47	0.18	0.1	0.21	0.12	0.26	0	0.26	0.27	0.2
DC	TCONS_00004983	-	1.32	1.6	1.28	0.5	0.63	0.49	0.56	0.83	0.37	0.78	0.67	0.68	0.76	0.95	0.67
DC	TCONS_00004984	-	1.23	1.33	1.1	0.93	0.78	1.16	1.07	0.66	0.57	0.29	0.34	0.29	0.25	0.26	0.22
DC	TCONS_00005534	-	0.11	0.6	0.32	0	0.32	0	0	0	0.01	0.29	0.56	0.22	0	0	0.04
DC	TCONS_00005608	-	2.53	3.25	0.61	0.21	0.24	0.27	0.26	0.41	0.09	0.26	0.1	0.4	0.41	0.12	0.41
DC	TCONS_00005616	-	0.85	0.7	0.1	0	0	0	0.53	0	0.16	0	0.51	0.45	0	0	0.23
DC	TCONS_00005898	-	2.08	1.61	1.59	0.3	0.98	0.49	0.22	0.92	0.28	0.36	0.75	0.21	0.45	0.49	0.62
DC	TCONS_00005901	-	0.2	0.23	0.14	0.09	0.08	0.08	0.08	0.12	0.09	0.14	0.11	0.11	0.09	0.15	0.05
DC	TCONS_00005925	-	0.82	0.16	0.29	0	0	0	0	0.12	0.08	0	0	0	0	0	0
DC	TCONS_00005927	-	21.74	21.22	18.49	9.57	7.11	10.86	9.03	10.44	9.69	14.91	11.59	12.29	14.21	13.11	14.56
DC	TCONS_00005940	-	0.46	0.57	0.67	0.72	0.07	0.27	0.33	0.78	0.45	0	0	0	0.22	0.56	0
DC	TCONS_00005958	-	1.15	1.05	0.61	0.19	0.18	0.29	0.42	0.26	0.19	0.33	0.29	0.24	0.25	0.28	0.32
DC	TCONS_00005959	-	0.5	0.49	0.18	0.07	0.1	0.25	0.17	0.01	0.1	0.09	0.05	0.03	0.06	0.14	0.11
DC	TCONS_00005960	-	0.38	0.4	0.17	0.07	0.13	0.13	0.19	0.1	0.07	0.05	0.07	0.07	0.08	0.07	0.07
DC	TCONS_00006306	-	1.18	0.17	1.07	0	0.04	0	0	0.03	0	0.05	0	0.15	0.05	0	0
DC	TCONS_00006586	-	12.11	0	15.01	0	0.22	0.25	0	0.35	0	0.15	0	0.16	0	0	0
DC	TCONS_00006710	-	3.04	2.73	2.03	0.3	0.06	0.03	0.2	0.02	0.14	0.32	0.04	0.17	0.23	0.03	0.11
DC	TCONS_00006837	-	1.52	1.52	1.09	0	0.06	0.13	0.1	0.09	0.4	0.4	0.16	0.04	0.49	1.09	0.81
DC	TCONS_00006903	-	0.64	1.48	1.08	0	0	0	0.16	0.3	0	0	0.38	0	0	0.33	0.24
DC	TCONS_00006962	-	0.45	0.43	0.23	0.18	0.15	0.08	0.2	0.2	0.25	0.17	0.36	0.15	0.21	0.29	0.16
DC	TCONS_00007006	-	0.4	0.77	0.74	0	0.37	0	0.05	0.24	0	0.11	0.28	0.08	0.07	0.03	0
DC	TCONS_00007125	-	0.34	0.02	0.31	0	0	0	0	0	0	0.02	0	0	0	0	0
DC	TCONS_00007170	-	0.16	0.25	0.01	0.12	0.01	0.1	0.06	0.01	0	0	0	0	0	0.05	0
DC	TCONS_00007180	-	0.07	0.23	0.05	0	0.04	0.02	0	0.06	0.05	0	0	0	0	0.01	0.01
DC	TCONS_00007181	-	0.07	0.31	0.06	0	0.04	0.02	0.07	0.08	0.04	0	0	0	0	0.01	0.03
DC	TCONS_00007182	-	0.03	0.32	0.02	0.03	0	0	0.04	0.02	0.1	0	0	0	0	0.01	0.02
DC	TCONS_00007187	-	0.11	0.26	0.06	0.02	0.03	0.01	0.07	0.01	0.05	0	0	0	0.04	0.02	0.06
DC	TCONS_00007188	-	0.14	0.41	0.1	0.01	0.04	0.04	0.08	0.06	0.07	0	0.01	0	0.01	0.05	0.07
DC	TCONS_00007242	-	2.87	5.9	0.2	1.85	1.41	2.68	1.9	1.12	2.78	0.11	0.15	0.25	0.17	2.9	4.08
DC	TCONS_00007257	-	0.29	0.43	0.43	0.25	0.42	0.05	0.23	0.24	0.26	0.17	0.11	0.08	0.22	0.23	0.16
DC	TCONS_00007258	-	0.44	0.43	0.36	0.31	0.04	0.31	0.06	0.32	0.18	0.14	0.18	0.25	0.14	0.14	0.18
DC	TCONS_00007317	-	3.3	0.62	6.49	0	0	0	0	0	0.97	0	0	0.24	0	0	0
DC	TCONS_00007377	-	0.22	0.09	0.24	0.03	0.04	0	0	0	0.12	0	0.03	0.01	0	0	0.04
DC	TCONS_00007573	-	0.82	1.34	0.55	0	0.07	0.02	0.06	0.68	0	0.18	0.33	0.88	0.04	0.1	0.08
DC	TCONS_00007578	-	0.19	0.01	0.14	0.01	0.02	0	0	0	0	0.01	0.01	0	0.01	0.01	0
DC	TCONS_00007601	-	0.08	0.12	0.13	0	0	0.02	0	0	0.04	0	0	0	0	0	0
DC	TCONS_00007634	-	0.42	0.12	0.06	0.15	0	0.03	0.05	0	0	0	0.1	0	0.02	0.02	0.02
DC	TCONS_00007713	-	0.23	0.21	0.26	0.02	0.03	0.07	0.04	0.06	0.06	0.07	0.05	0.12	0.11	0.06	0.2
DC	TCONS_00007894	-	0.1	0	0.35	0	0.04	0.06	0	0.13	0	0.02	0	0	0	0	0
DC	TCONS_00007979	-	0.96	0.29	0.71	0	0	0.07	0.21	0	0.06	0.12	0.08	0.18	0.08	0	0.04
DC	TCONS_00008016	-	0.84	0.86	0.43	0.2	0.27	0.24	0.36	0.32	0.3	0.46	0.4	0.31	0.44	0.29	0.36
DC	TCONS_00008027	-	0.09	0.29	0.09	0.03	0.03	0.04	0.03	0.05	0	0.02	0.02	0.05	0	0.1	0.04
DC	TCONS_00008205	-	3	0.46	5.52	0	0	0	0	0	0	0.81	0	0.81	0	0	0
DC	TCONS_00008208	-	2.19	1.94	2.53	0.71	0.98	0.76	1.23	1.8	0.95	1.4	1.73	1.32	1.36	1.65	1.21
DC	TCONS_00008378	-	13	12.77	9.43	8	5.96	5.68	3	5.78	1.62	2.71	1.03	3.43	2.66	1.17	1.37
DC	TCONS_00008579	-	0.59	0.08	0.49	0	0	0	0.03	0	0	0.03	0	0.06	0	0	0
DC	TCONS_00008797	-	58.99	59.5	59.26	77.87	48.55	62.54	21.43	45.47	45.74	41.74	19.7	57.82	45.48	38.46	39.37
DC	TCONS_00008805	-	0.29	0.65	0.13	0.08	0.02	0.11	0.25	0.33	0.13	0.2	0.07	0.22	0.09	0.11	0.18
DC	TCONS_00009052	-	0.71	0.64	0.75	0.35	0.78	0.29	0.48	0.54	0.16	0.42	0.78	0.56	0.53	0.42	0.42
DC	TCONS_00009072	-	0.2	0.22	0.39	0.01	0	0	0	0	0	0.15	0.12	0	0.04	0.11	0
DC	TCONS_00009159	-	3.57	0.26	6.43	0	0	0	0	0	0	0.06	0.06	0	0.18	0	0.06
DC	TCONS_00009160	-	5.29	0	3.08	0	0	0	0	0	0	0	0	0	0	0	0
DC	TCONS_00009304	-	0.62	0.64	1.33	0.1	0.42	0.06	0.19	0.61	0.15	0.27	0.66	0.39	0.53	0.42	0.31
DC	TCONS_00009318	-	0.29	0.12	0.37	0	0	0	0	0	0	0	0	0	0	0	0
DC	TCONS_00009482	-	0.54	0.61	0.55	0.34	0.07	0	0.65	0.22	0.38	0	0	0.05	0.45	0.24	0.58
DC	TCONS_00009611	-	2.39	0	9.22	0.81	0.4	0	0	0	0	0	0	0	0	0	0.25
DC	TCONS_00010016	-	0.15	0.62	0.25	0	0	0	0.09	0.16	0.2	0	0.16	0.11	0.26	0.12	0.11
DC	TCONS_00010026	-	8.2	7.55	9.02	8.01	3.94	9.48	3.52	4.02	3.52	6.03	1.41	5.37	2.85	3.05	2.46
DC	TCONS_00010049	-	4.63	0.59	5.43	0.09	0	0	0	0	0.25	0	0	0	0.11	0.05	0
DC	TCONS_00010139	-	5.37	11.57	6.07	6.45	4.69	6.08	6.48	6.49	8.89	5.56	3.28	4.32	5.27	4.96	4.37
DC	TCONS_00010621	-	2.25	1.05	4.06	0.3	0	0	0	0	0.42	0	0	0	0.18	0	0.09
DC	TCONS_00010722	-	1.59	0.1	0.53	0	0	0	0	0	0	0	0	0	0	0	0
DC	TCONS_00010971	-	1.96	2.43	1.27	0.77	0.62	1.07	1.01	0.83	1.21	0.91	0.9	1.01	1.02	1.16	0.91
DC	TCONS_00010974	-	1.5	2.79	1.13	0.92	0.35	1.29	0.15	0.31	0.38	0.48	0.23	0.33	0.52	0.77	0.77
DC	TCONS_00010978	-	0.11	0.23	0	0	0	0.09	0	0	0	0	0	0	0	0	0.03
DC	TCONS_00010980	-	2.28	3.67	2.2	0.7	0.7	0.65	0.95	0.67	0.41	0.28	0.41	0	0.12	0.42	0.36
DC	TCONS_00011006	-	0.1	0.14	0.09	0	0	0	0	0	0	0	0	0	0	0	0
DC	TCONS_00011007	-	0.84	0.48	0.28	0.11	0.17	0.25	0.09	0.22	0.19	0	0.08	0.35	0.17	0.4	0.65
DC	TCONS_00011008	-	0.92	1.41	1.29	0.34	0.16	0.78	0.46	0.76	0.08	0.69	0.55	0.72	0.75	0.84	0.53
DC	TCONS_00011019	-	0.15	0.13	0.18	0.2	0	0	0.12	0.19	0.07	0	0.03	0.01	0.03	0.05	0
DC	TCONS_00011154	-	0.87	0.98	0.69	0.07	0.09	0.09	0	0.12	0.29	0.08	0.07	0.21	0.18	0.21	0.33
DC	TCONS_00011155	-	0.39	0.6	0.1	0.03	0.06	0.15	0.24	0.28	0.35	0.29	0.22	0.13	0.16	0.21	0.16
DC	TCONS_00011253	-	0.14	0.28	0.31	0.24	0.12	0.19	0.18	0.21	0.15	0.02	0.09	0.06	0.1	0.02	0.08
DC	TCONS_00011277	-	0.17	0.11	0.07	0.03	0.05	0	0	0.04	0.04	0.04	0.01	0	0.07	0	0.04
DC	TCONS_00011322	-	9.72	10.75	11.57	4.6	2.98	1.38	2.96	4.42	4.67	3.54	1.39	3.46	2.83	2.41	1.92
DC	TCONS_00011351	-	4.74	3.12	1.1	3.66	1.92	0.82	0	0	0	0.01	0	0.88	0	3.08	1.46
DC	TCONS_00011406	-	0.46	0	0.87	0	0	0	0	0	0.09	0	0	0	0	0	0
DC	TCONS_00011471	-	1.19	0.8	0.8	0.6	0	1.27	0.61	0.44	0.66	0.59	0.26	0.32	0.75	0.27	1.5
DC	TCONS_00011578	-	5.44	0	9	0	0.77	0	0	0	0	0.84	0	0.56	0	0	0.48
DC	TCONS_00011648	-	0.38	0.19	0.36	0	0	0	0.19	0.21	0.14	0.19	0.01	0.26	0.24	0	0.2
DC	TCONS_00011705	-	8.51	2.75	7.85	0.19	0	0	0	0.43	0.18	0.38	0.12	1.34	0.34	0.11	0.34
DC	TCONS_00011753	-	1.36	0.79	1.02	1.6	0.65	1.04	0.55	0.57	0.27	0.99	0.72	0.86	0.54	0.91	0.54
DC	TCONS_00011832	-	0.16	0.39	0.3	0	0	0.13	0.17	0.16	0	0	0	0	0.06	0.16	0.13
DC	TCONS_00011836	-	0.85	1.25	0.56	0.51	0.59	0.52	0.61	0.09	0.48	0.31	0.91	0.22	0.91	0.48	0.39
DC	TCONS_00011896	-	1.24	0.98	0.64	0.89	0.66	0.52	0.57	1.19	0.68	1.09	0.51	1.35	0.32	0.6	0.28
DC	TCONS_00011971	-	11.05	8.69	5.52	12.68	2.89	7.81	4.06	9.02	2.47	6.93	7.47	9.6	3.86	4.26	5.6
DC	TCONS_00012323	-	0.13	0.16	0.23	0.07	0.04	0	0.15	0.07	0.03	0	0	0.01	0.05	0.09	0.02
DC	TCONS_00012339	-	0.3	0.23	1.63	0	0.88	0.28	0.14	0	0	0	0	0.13	0.21	0	0.41
DC	TCONS_00012362	-	0.78	0.43	0.58	0.02	0	0	0.05	0.51	0.13	0.09	0.22	0.37	0.24	0.32	0.18
DC	TCONS_00012375	-	0.17	0.06	0.07	0	0	0	0	0	0	0.03	0	0	0.02	0	0
DC	TCONS_00012379	-	2.27	2.75	1.63	0.9	0.24	1.13	0.41	0.64	0.33	0.91	0.93	1.1	0.77	1	0.72
DC	TCONS_00012381	-	0.19	0.57	0.27	0.36	0	0	0	0	0	0	0	0.08	0.21	0.25	0.36
DC	TCONS_00012390	-	0.39	0.35	0.08	0.04	0	0.14	0.16	0.06	0.06	0.04	0.05	0	0.08	0.02	0.04
DC	TCONS_00012408	-	0.51	0.53	0.51	0.21	0.33	0.15	0	0.14	0.35	0.14	0.12	0	0	0.07	0.14
DC	TCONS_00012680	-	0.11	0.12	0.32	0.21	0.13	0.26	0.06	0.03	0.1	0.04	0.07	0.05	0	0	0.02
DC	TCONS_00012691	-	0.1	0.12	0.32	0	0.03	0	0.03	0.07	0	0.06	0.02	0.13	0.13	0.04	0
DC	TCONS_00012970	-	0.41	0.06	0.07	0.05	0	0	0	0	0	0	0.06	0	0	0	0.18
DC	TCONS_00013007	-	0.3	0.24	0.25	0	0	0	0	0	0	0	0	0.03	0	0	0
DC	TCONS_00013143	-	1.39	2.53	0.95	1.14	0.36	2.77	0.99	0.51	0.79	1.35	0.21	1.73	0.16	0.66	2.6
DC	TCONS_00013166	-	0.72	0.11	1.03	0.11	0	0	0	0.04	0.05	0	0	0	0	0	0
DC	TCONS_00013196	-	0.22	0.23	0.18	0.11	0.07	0	0.04	0.03	0.25	0.01	0.01	0.02	0.04	0.03	0
DC	TCONS_00013218	-	1.32	0.94	0.45	0.87	0.68	0.46	0.59	0.26	0.13	0.37	0.42	0.1	0.13	0.38	0.13
DC	TCONS_00013358	-	0.38	0.1	0.03	0.07	0	0	0.04	0	0	0	0	0	0	0.1	0.05
DC	TCONS_00013363	-	0.32	0.19	0.11	0	0	0	0.07	0	0	0	0	0	0.06	0.02	0.03
DC	TCONS_00013367	-	0.49	0.38	0.67	0	0.03	0.01	0.27	0.05	0.01	0	0.22	0	0.14	0.15	0.22
DC	TCONS_00013470	-	2.41	1.21	3.79	0	0.89	0	0	1	0.15	0.87	0.86	1.05	0.8	0.55	1.48
DC	TCONS_00013482	-	0.38	0.34	1.22	0.25	0.09	0.22	0	0	0.22	0	0	0	0	0.13	0.14
DC	TCONS_00013537	-	1.92	0.16	1.49	0	0	0	0	0	0	0	0	0	0	0	0
DC	TCONS_00013551	-	0.36	1.72	0.81	0	0.85	0	0.05	1.93	0	0	0.85	0.06	0.25	0.24	0.56
DC	TCONS_00013636	-	0.38	0.37	0.74	0.13	0.51	0.05	0.31	0.49	0.28	0.21	0.14	0.42	0.26	0.29	0.26
DC	TCONS_00013638	-	0.36	0.47	0.08	0	0.13	0	0	0.21	0	0	0.08	0.06	0	0.21	0.07
DC	TCONS_00013639	-	0.2	0.11	0.77	0.08	0.03	0.09	0.06	0.09	0.02	0.06	0.15	0.14	0.13	0.18	0.17
DC	TCONS_00013642	-	0.52	0.65	0.56	0.24	0.26	0.14	0.27	0.25	0.15	0.19	0.36	0.34	0.33	0.36	0.47
DC	TCONS_00013661	-	0.68	0.36	0.36	0.16	0.23	0.09	0.45	0.51	0.42	0.33	0.42	0.52	0.25	0.27	0.3
DC	TCONS_00013743	-	4.35	0.87	2.13	0.17	0	0.19	0	0.13	0.32	0.57	0	0	0	0	0.1
DC	TCONS_00013760	-	2.81	0.95	3.57	0.23	0	0	0	0	0	0.84	0.05	0.76	0.6	0.31	0.28
DC	TCONS_00014080	-	3.58	2.77	2.77	2.12	1.42	1.89	1.23	1.12	1.16	1.27	1.07	1.7	1.37	1.02	1.55
DC	TCONS_00014343	-	0.24	0.18	0.39	0.07	0.12	0.07	0.03	0.26	0.15	0.29	0.06	0.16	0.02	0.1	0.06
DC	TCONS_00014635	-	0.38	0.1	1.15	0.25	0.79	0.24	0.09	0.55	0	0	0	0	0	0	0
DC	TCONS_00014738	-	1.48	0.89	1.16	0.37	0.44	0.68	0.4	0.86	0.46	1.03	1.03	1.01	0.68	0.39	0.21
DC	TCONS_00014747	-	2.28	1.44	1.29	0.47	0.6	0.64	1.28	1.35	1.17	1.43	0.81	0.91	0.84	0.98	1.28
DC	TCONS_00014752	-	0.19	0.38	0.56	0	0.02	0	0.01	0.3	0.02	0.18	0.18	0	0.13	0	0.08
DC	TCONS_00015329	-	0.64	0.43	0.24	0.06	0.17	0.29	0.48	0.23	0.37	0.35	0.5	0.39	0.25	0.22	0.21
DC	TCONS_00015342	-	0.52	0.24	0	0	0	0	0	0	0	0	0	0	0	0	0.12
DC	TCONS_00015346	-	0.28	0.06	0	0	0	0	0	0	0	0	0	0.01	0	0	0
DC	TCONS_00015355	-	0	0.29	0.2	0	0	0	0	0.01	0	0	0.15	0.12	0	0	0
DC	TCONS_00015598	-	0.46	0.53	0.3	0.1	0.31	0.3	0.21	0.21	0.52	0.18	0.2	0.24	0.27	0.32	0.43
DC	TCONS_00015859	-	0.49	0.32	1.23	0.11	0	0	0	0.08	0.05	0.14	0.1	0.08	0	0	0.07
DC	TCONS_00015860	-	0.31	0.38	0.13	0.18	0	0.06	0.07	0.06	0.14	0.11	0.06	0.11	0.04	0.4	0.04
DC	TCONS_00016062	-	14.83	19.44	15.78	12.04	8.1	11.65	14.21	15.91	15.03	8.83	8.12	9.66	9.63	7.34	8.27
DC	TCONS_00016064	-	12.04	6.62	7.96	4.28	5.07	3.93	6.14	7.7	5.96	5.71	5.35	6.79	6.33	6.47	5.3
DC	TCONS_00016396	-	0.2	0.28	0.19	0.05	0	0.04	0	0.1	0.09	0.07	0.18	0.11	0.05	0.11	0
DC	TCONS_00016790	-	1.86	1.22	4.4	1.36	1.08	0.48	0.63	0.65	0.17	0.92	0.63	0.77	0.71	1.15	1.66
DC	TCONS_00016792	-	0.64	0.81	1.33	0.26	0.19	0.44	0.47	1.26	0.61	0.92	0.69	0.4	0.41	0.75	0.57
DC	TCONS_00016917	-	1.45	1.37	2.06	1.59	0.86	1.49	0.93	1.21	1.08	0.89	0.8	0.77	0.83	0.8	1.34
DC	TCONS_00016934	-	0.21	0.43	0.14	0.32	0.19	0.2	0.28	0.19	0.18	0.11	0.11	0.06	0.15	0.09	0.26
DC	TCONS_00016935	-	0.16	0.25	0.19	0.2	0.17	0.14	0.16	0.09	0.17	0.1	0.04	0.06	0.14	0.15	0.13
DC	TCONS_00017072	-	0.4	0.44	0.21	0	0.31	0	0.23	0	0.54	0	0.08	0	0.15	0	0.2
DC	TCONS_00017073	-	0.15	0.44	0.25	0.05	0.27	0.3	0.2	0.25	0.16	0.21	0.16	0.15	0.06	0.13	0.15
DC	TCONS_00017074	-	0.75	1.02	0.19	0.14	0.16	0.16	0.87	0.34	0.92	0.44	0	0.29	0.7	0.06	0.68
DC	TCONS_00017326	-	0.47	0.07	0.59	0.01	0.07	0.05	0.25	0.1	0.25	0.03	0.01	0.05	0	0.01	0.04
DC	TCONS_00017342	-	0.99	0.08	0.99	0	0	0	0	0	0.18	0.02	0.12	0.09	0	0	0.1
DC	TCONS_00017399	-	8.8	7.86	9.95	9.27	8.56	7.65	4.16	6.3	5.75	6.04	8.72	7.76	6.45	4.55	6.04
DC	TCONS_00017501	-	18.05	19.42	17.68	14.51	5.69	8.86	0.58	8.11	5.52	10.29	9.48	9.57	10.47	5.32	8.3
DC	TCONS_00017511	-	0.21	0.29	0.06	0.04	0	0.09	0.05	0.06	0.04	0.07	0.04	0.02	0.04	0.03	0.05
DC	TCONS_00017842	-	0.49	0.75	0.01	0.31	0.23	0.76	0.07	0.01	0.13	0	0.02	0	0.15	0.66	0.33
DC	TCONS_00017909	-	0.02	0.4	0.26	0	0	0	0	0.02	0	0	0.06	0	0.08	0.06	0.06
DC	TCONS_00018078	-	0.25	0.06	1.24	0	0	0	0	0	1.29	0	0	0	0	0	0
DC	TCONS_00018139	-	0.42	0.27	0.16	0.32	0	0.34	0	0	0.04	0.09	0.12	0.1	0.03	0.05	0.06
DC	TCONS_00018140	-	1.16	0.23	0.74	0.18	0.17	0.2	0	0	0	0.59	0.47	0	0	0.3	0.22
DC	TCONS_00018141	-	0.76	0.88	0.43	0.3	0.15	0.36	0.02	0.23	0.06	0.27	0.69	0.18	0.07	0.24	0.24
DC	TCONS_00018173	-	0.72	0.87	0.32	0.09	0.39	0.24	0.41	0.26	0.21	0.2	0.2	0.13	0.06	0.18	0.31
DC	TCONS_00018184	-	0.67	0.91	0.07	0.11	0.15	0.33	0.68	0.13	0.35	0.16	0.07	0.07	0.03	0.1	0.1
DC	TCONS_00018427	-	0.21	0.34	0.14	0	0.21	0	0.03	0.27	0	0.01	0.04	0	0.02	0.01	0
DC	TCONS_00018462	-	0.77	0.17	0.49	0.13	0	0	0.16	0.02	0.06	0.02	0.02	0.07	0.02	0	0.02
DC	TCONS_00018517	-	1.06	0.31	1.13	0.58	0	0.12	0.21	0.32	0	0.22	0.38	0.16	0.57	0.32	0.28
DC	TCONS_00018528	-	3.89	0.19	3.87	0.29	0	0	0	0	0.09	0.19	0	0.07	0	0	0
DC	TCONS_00018545	-	0.18	0.23	0.18	0	0	0.01	0	0	0	0	0	0	0	0	0
DC	TCONS_00018572	-	1.03	0	1.14	0	0	0	0	0	0.07	0.18	0	0.4	0.04	0	0.09
DC	TCONS_00018588	-	1.24	0.05	2.23	0	0	0	0	0	0.4	0	0	0	0	0	0
DC	TCONS_00018632	-	0.84	0	0.66	0	0.05	0	0	0.04	0.1	0	0	0	0	0	0.03
DC	TCONS_00018644	-	0.94	0.87	0.57	0.46	0.32	0.88	0.12	0.04	0.16	0.07	0.03	0	0.19	0	0.22
DC	TCONS_00018777	-	3.12	4.52	3.63	1.13	0	1.66	1.27	2.08	2.45	0.82	1.11	2.68	1.51	0.7	2.82
DC	TCONS_00018778	-	2.55	3.34	3.7	2.08	0.99	0.99	1.7	1.84	0.84	1.11	0.5	1.66	2.2	2.09	2.86
DC	TCONS_00018843	-	7.61	7.66	5.61	0.98	2.28	1.55	0.63	1.85	0.93	0	0.05	0	0	1.09	0
DC	TCONS_00018997	-	3.19	3.28	5.38	2.26	2.87	1.59	1.54	1.3	0.82	1.88	2.13	2.18	2.71	2.57	4.07
DC	TCONS_00019151	-	0.2	0.01	0.15	0	0	0	0.02	0	0	0	0	0.04	0.02	0	0.02
DC	TCONS_00019192	-	1.13	0.6	1.44	0.71	0.62	0.57	0.66	0.41	0.48	0.16	0	0.66	0.25	0.5	0.41
DC	TCONS_00019194	-	0.12	0.27	0.27	0	0.19	0	0.1	0	0	0	0	0	0.14	0.01	0
DC	TCONS_00019227	-	1.16	1.76	0.97	0.22	0.2	0	0	0.08	0.25	0.41	0.03	0.5	0.03	0.03	0.03
DC	TCONS_00019373	-	0.6	2.3	3.29	0.64	0.77	0.88	0.6	0.86	1.26	0.29	0.23	1.22	1.16	1.1	0.78
DC	TCONS_00019406	-	0.21	0.42	0.14	0.2	0.14	0.11	0.21	0.09	0.3	0.05	0.08	0.14	0.02	0.01	0
DC	TCONS_00019580	-	0	0.02	0.44	0	0.06	0	0	0	0.05	0	0	0	0	0	0.09
DC	TCONS_00019583	-	0.56	0.27	0.69	0.05	0	0	0.04	0	0	0	0.05	0	0	0	0.09
DC	TCONS_00019586	-	0.6	0.42	0.49	0.3	0.35	0.1	0.42	0.24	0	0.07	0.16	0.14	0.22	0.18	0.18
DC	TCONS_00019587	-	0.07	0.34	0.45	0.05	0	0	0	0.11	0.18	0	0	0	0	0.02	0
DC	TCONS_00019590	-	0.69	0.26	0.1	0	0.08	0.07	0.02	0.06	0	0	0	0	0.09	0	0.1
DC	TCONS_00019591	-	0.58	0.53	0.56	0.05	0	0	0	0.15	0.14	0.02	0	0.14	0.18	0.17	0.34
DC	TCONS_00019593	-	0.7	0.84	0.28	0	0	0	0.1	0	0.06	0	0.03	0.18	0.08	0	0
DC	TCONS_00019594	-	0.59	0.35	0.71	0	0	0	0	0	0.05	0	0.3	0	0.35	0	0
DC	TCONS_00019659	-	3.56	4.08	3	2.89	2.29	2.28	4.04	2.89	2.54	0.95	1.04	1.81	1.16	1.01	1.27
DC	TCONS_00019831	-	1.16	0.14	1.54	0	0	0	0	0	0	0	0	0	0	0	0
DC	TCONS_00020214	-	3.01	3.52	1.69	1.68	1.13	1.68	3.01	2.14	3.06	2.24	1.89	1.4	1.53	1.88	1.51
DC	TCONS_00020217	-	1.79	1.49	1.11	1.45	0.34	0.72	0.53	0.84	0.97	1.08	0.56	0.95	0.58	0.26	0.81
DC	TCONS_00020326	-	0.13	0.43	0.11	0.05	0	0	0.25	0.07	0.23	0.13	0.13	0	0.09	0.03	0
DC	TCONS_00020517	-	1.07	1.14	2.12	0.51	0.73	0.4	0.37	0.87	0.59	0.63	0.37	0.57	0.54	0.44	0.38
DC	TCONS_00020810	-	0.37	0	0.65	0.07	0	0	0	0	0	0	0	0	0	0.02	0
DC	TCONS_00021020	-	0.65	0.34	1.05	0.07	0.12	0.07	0	0.67	0.12	0.25	0.17	0.51	0.16	0.15	0.12
DC	TCONS_00021546	-	0.17	1.14	0.69	0.17	0.55	0.04	0.24	0.56	0.1	0.09	0.33	0.07	0.27	0.21	0.26
DC	TCONS_00021908	-	0.24	0.04	0.46	0.03	0.08	0	0	0.09	0	0.04	0	0.06	0.02	0	0.17
DC	TCONS_00021974	-	0.48	0.51	0.28	0.24	0.14	0.18	0.22	0.24	0.11	0.24	0.22	0.11	0.13	0.09	0.12
DC	TCONS_00022031	-	1.09	0.04	1.72	0	0	0	0	0.12	0.05	0	0.04	0.04	0	0	0
DC	TCONS_00022148	-	2.46	2.59	1.17	0	0	0	0	0	0.09	0	0	0	0.29	0.48	1.27
DC	TCONS_00022150	-	0.42	0.49	0.34	0	0	0	0	0	0	0	0	0	0	0	0
DC	TCONS_00022151	-	0.93	1.41	1.23	0.33	0.42	0.45	0.29	0.57	0.75	0.41	0.58	0.47	0.5	0.56	0.72
DC	TCONS_00022154	-	0.36	0.95	0.44	0.78	0.24	0.99	0.17	0.19	0.29	0.19	0	0.28	0.44	0.21	0.29
DC	TCONS_00022156	-	1.14	1.36	0.47	0	0	0	0	0.26	0	0.07	0	0.09	0	0	0
DC	TCONS_00022287	-	5.28	5.08	5.28	3.15	2.52	2.56	2.95	4.01	3.08	3.29	2.83	4.53	3.84	3.39	3.64
DC	TCONS_00022321	-	83.05	87.09	154.8	57.82	81.65	39.57	41.84	78.02	40.92	37.77	53.32	85.67	102.71	82.56	79.37
DC	TCONS_00022518	-	0.8	0.84	2.2	1.24	1.84	1.11	0.4	0.94	0.52	0.62	0.29	0.74	0.76	0.59	0.63
DC	TCONS_00022686	-	0.98	0.74	0.58	0.26	0.15	0.2	0.53	0.45	0.52	0.3	0.28	0.16	0.31	0.7	0.8
DC	TCONS_00022872	-	1.32	2.06	1.75	1.22	0.17	0.11	0	0.21	1.7	0.66	0.39	1.3	0.13	0.23	0.4
DC	TCONS_00022905	-	0.29	0.62	0.52	0.11	0.39	0.19	0.12	0.28	0.16	0.12	0.14	0.14	0.18	0.17	0.17
DC	TCONS_00022951	-	0.25	0.08	0.31	0	0	0	0	0	0.13	0.1	0.05	0.15	0	0	0
DC	TCONS_00023073	-	4.15	2.41	1.91	0.4	0	0	0	0	0	0.28	0	0	0	0	0
DC	TCONS_00023074	-	1.19	0.25	1.47	0	0	0	0	0	0.14	0.39	0	0.37	0	0	0.14
DC	TCONS_00023075	-	0.77	0.84	2.53	0	0.27	0	0.01	0.16	0.07	0.18	0.12	0.26	0.44	0.14	0.34
DC	TCONS_00023178	-	0.74	0.65	1.02	0.37	0.14	0	0.03	0	0.23	0.07	0.09	0.8	0.22	0	0.16
DC	TCONS_00023188	-	1.83	2.83	4.67	1.2	2.41	0.99	1.15	0.65	0.81	0.45	0.52	0	0.56	0.07	0.81
DC	TCONS_00023254	-	0.12	0.15	0.2	0.02	0.01	0.04	0.03	0	0.04	0.07	0.04	0.02	0.06	0.09	0.04
DC	TCONS_00023279	-	5.25	5.7	11.67	4.58	3.06	4.61	3.47	3.77	3.92	5.16	2.98	4.29	5.68	4.51	5.28
DC	TCONS_00023318	-	0.54	0.02	0.62	0	0	0	0	0.02	0.09	0.24	0.08	0.23	0.15	0.02	0.08
DC	TCONS_00023405	-	0.7	0.37	0.25	0	0	0	0	0	0	0.07	0.07	0.07	0.03	0	0.06
DC	TCONS_00023435	-	0.4	0.36	0.39	0	0.22	0.24	0.16	0.15	0.33	0	0.09	0	0.4	0.11	0.38
DC	TCONS_00023506	-	2.21	0.06	1.48	0.07	0	0	0	0	0	0	0.02	0	0.06	0	0.04
DC	TCONS_00023507	-	0.73	0.25	1.37	0	0	0	0	0	0.11	0.15	0	0	0	0	0
DC	TCONS_00023511	-	1.58	0.52	1.04	0.98	0.64	0.43	0.86	0.89	0.77	0.7	0.47	0.44	1.07	0.85	0.87
DC	TCONS_00023525	-	0.27	0.27	0.74	0.05	0.36	0.08	0.19	0.3	0.12	0	0.07	0.04	0.5	0.26	0.17
DC	TCONS_00023540	-	0.92	0	1.12	0	0	0	0	0	0	0	0	0.05	0.12	0	0
DC	TCONS_00023562	-	9.28	8.93	5.58	2.71	1.77	2.42	4.11	5.35	5.64	4.87	5.03	5.33	4.71	4.67	4.71
DC	TCONS_00023689	-	0.26	0.43	0.16	0	0	0	0	0	0	0	0	0	0	0	0
DC	TCONS_00023779	-	0.51	0.42	0.46	0.09	0.19	0.05	0.29	0.24	0.11	0.1	0.05	0.16	0	0.22	0.1
DC	TCONS_00023793	-	3.37	3.65	3.7	2.15	2.49	1.51	2.1	2.11	1.75	1.76	1.92	1.22	1.88	1.9	2.75
DC	TCONS_00023849	-	0.5	0.33	0.27	0.07	0	0	0.09	0.29	0.09	0.13	0.1	0.03	0.28	0.02	0.15
DC	TCONS_00023850	-	0.67	0.62	0.94	0.12	0.14	0	1.24	0.44	0.14	0.21	0	0.02	0.15	0.66	0.21
DC	TCONS_00023857	-	2.9	2.94	4.7	2.65	1.73	2.01	0.55	3.04	0.66	0.81	1.94	2.15	2.19	2.37	1.95
DC	TCONS_00023874	-	0.72	1.31	2	0.68	0.55	0.43	0.14	0.7	0.36	0.82	0.68	0.73	0.63	1.05	0.81
DC	TCONS_00024007	-	2.69	2.49	1.45	1.82	0	2.5	1.38	0.39	1.2	0.79	0.93	1.41	0.75	0.65	1.3
DC	TCONS_00024075	-	0.25	0.16	0.22	0	0	0	0.1	0.08	0	0.05	0	0.12	0.05	0.02	0.04
DC	TCONS_00024164	-	0.5	0.61	0.32	0.08	0.11	0.36	0.15	0	0.21	0	0.25	0	0.2	0.07	0.41
DC	TCONS_00024493	-	1.94	1.4	1.67	0.57	0.11	0	0.09	0	1.16	0	0.07	0.4	0.07	0	0.21
DC	TCONS_00024504	-	0.41	0.38	0.58	0.21	0.14	0.12	0.55	0.3	0.35	0.13	0.24	0.08	0.01	0.31	0.23
DC	TCONS_00024591	-	0.23	0.57	0	0	0	0	0.39	0.17	0.18	0.06	0.01	0.14	0	0.08	0.25
DC	TCONS_00024617	-	0.65	0.93	1.37	0.45	0.66	0.4	0.91	0.71	0.68	0.44	0.53	0.53	0.59	0.9	0.95
DC	TCONS_00024650	-	0.38	0.49	0.52	0.38	0.32	0.56	0.34	0.22	0.27	0.2	0.1	0.32	0.21	0.26	0.29
DC	TCONS_00024758	-	1.14	0	2.8	0	0	0	0	0	0	0	0	0.06	0	0	0.05
DC	TCONS_00024853	-	0.11	0.23	0.06	0	0.1	0.08	0.07	0.15	0.15	0.12	0.03	0.11	0.02	0.05	0.02
DC	TCONS_00025135	-	1.86	0.82	2.68	0.66	0.62	0.53	0.87	0.36	0.49	0.3	0.2	0.41	0.4	0.52	0.69
DC	TCONS_00025176	-	13.53	13.76	13.27	15	13.85	11.73	9.2	13.28	9.03	12.8	12.18	13.22	8.26	6.74	8.23
DC	TCONS_00025241	-	1.25	0.85	1.99	0.38	0	0	0	0	0	0.26	0	0	0	0	0
DC	TCONS_00025315	-	1.53	0.95	1.7	0.77	0.07	0	0.1	0.02	0.4	0.04	0.09	0.07	0.01	0.07	0.17
DC	TCONS_00025316	-	0.95	0.78	1.2	0.61	0.14	0.16	0.05	0	0.61	0.15	0.06	0.04	0.02	0.02	0.04
DC	TCONS_00025317	-	0.95	0.63	1.05	0.43	0.25	0.17	0.04	0.04	0.64	0.1	0.14	0	0	0	0.07
DC	TCONS_00025318	-	0.68	0.47	1.45	0.31	0.4	0	0.09	0	0.1	0.27	0.07	0	0.06	0	0.26
DC	TCONS_00025353	-	1.03	2.1	1.32	0.53	0.25	0.25	1.29	1.22	1.34	1.54	1.08	0.93	0.47	0.65	0.83
DC	TCONS_00025394	-	0.73	0.23	0.79	0.12	0	0	0	0	0.02	0.14	0	0.05	0.06	0.03	0.1
DC	TCONS_00025507	-	1.86	1.96	1.6	1.27	0.69	0.9	0.77	0.89	0.81	0	0.52	0.87	0.41	1.17	0.92
DC	TCONS_00025510	-	0.43	0.44	0.45	0.18	0	0.4	0.08	0.23	0.35	0.11	0.07	0	0.08	0.07	0.24
DC	TCONS_00025521	-	0.37	0.23	0.22	0.03	0.06	0	0.05	0.18	0.09	0.19	0.13	0.09	0.18	0.07	0.13
DC	TCONS_00025526	-	0.4	0.64	0.57	0.2	0.34	0.3	0.07	0.17	0.07	0.1	0.15	0.11	0.17	0.19	0.12
DC	TCONS_00025569	-	0.75	0.22	0.19	0.09	0.04	0.09	0.12	0.53	0.32	0.43	0.2	0.19	0.13	0.26	0.23
DC	TCONS_00025570	-	0.16	0.66	0.43	0.15	0.24	0.03	0	0	0.28	0	0.14	0.07	0.08	0.18	0.15
DC	TCONS_00025673	-	0.37	0.71	0.35	0.06	0.07	0.02	0.1	0.69	0.2	0.21	0.4	0.19	0.18	0.14	0.28
DC	TCONS_00025842	-	0.75	0.13	2.16	0	0	0	0	0	0.1	0	0	0	0	0	0
DC	TCONS_00025859	-	0.12	0.34	0.5	0.11	0.1	0	0.31	0	0	0	0.2	0	0	0	0
DC	TCONS_00025992	-	0.53	0.42	0.6	0.4	0.23	0.4	0.36	0.68	0.09	0.22	0.25	0.26	0.31	0.18	0.23
DC	TCONS_00026022	-	3.76	2.76	5.84	1.67	3.25	0.74	0.31	5.19	1.82	1.63	1.74	3.08	1.84	1.42	3.17
[truncated: 11,877 more rows]
