# Supplementary material for: Genome-wide expression atlas of tomato flower buds revealed the SllncERF162-SlERF162 module associated with basal thermotolerance
Source: Hortic Res. 2025 Jul 31;12(11):uhaf205. doi: 10.1093/hr/uhaf205 (PMC12574544; doi:10.1093/hr/uhaf205)
Supplement: Web_Material_uhaf205 [file web_material_uhaf205.zip › Supplementary Data Set 2.xlsx]

## Sheet: DC
Supplementary Data Set 2. GO analysis of different cluster genes
Class	GO_Name	GO_ID	P_value	HitsGenesCountsInSelectedSet	HitsGenesCountsInBackground	GenesOfSelectedSetInGOterm	corrected p-value(BH method)
Molecular function	microtubule motor activity	GO:0003777	2.22045e-16	25	60	SlT04G007340,SlT04G008680,SlT10G022390,SlT01G037120,SlT09G004840,SlT11G004720,SlT01G028610,SlT12G005230,SlT07G023740,SlT12G023060,SlT03G024760,SlT12G023960,SlT12G000320,SlT09G022620,SlT11G021820,SlT03G031000,SlT01G028930,SlT06G023480,SlT01G028920,SlT09G025190,SlT09G019750,SlT01G012480,SlT09G004130,SlT10G025320,SlT04G023030,	2.02061e-13
Molecular function	cytoskeletal motor activity	GO:0003774	1.99618e-13	25	73	SlT04G007340,SlT04G008680,SlT10G022390,SlT01G037120,SlT09G004840,SlT11G004720,SlT01G028610,SlT12G005230,SlT07G023740,SlT12G023060,SlT03G024760,SlT12G023960,SlT12G000320,SlT09G022620,SlT11G021820,SlT03G031000,SlT01G028930,SlT06G023480,SlT01G028920,SlT09G025190,SlT09G019750,SlT01G012480,SlT09G004130,SlT10G025320,SlT04G023030,	9.08262e-11
Molecular function	plus-end-directed microtubule motor activity	GO:0008574	2.8773e-09	10	16	SlT10G022390,SlT01G028610,SlT07G023740,SlT12G023060,SlT03G024760,SlT09G022620,SlT06G023480,SlT09G025190,SlT09G004130,SlT10G025320,	8.72781e-07
Molecular function	microtubule binding	GO:0008017	6.84297e-07	19	88	SlT04G008680,SlT10G010730,SlT03G002180,SlT07G021570,SlT12G006150,SlT12G023960,SlT11G022340,SlT07G017470,SlT12G000320,SlT10G003230,SlT09G022620,SlT09G019750,SlT08G018580,SlT08G003950,SlT01G031930,SlT08G011810,SlT04G023030,SlT12G000540,SlT08G014920,	0.000155678
Molecular function	catalytic activity, acting on DNA	GO:0140097	7.33344e-07	26	151	SlT08G020670,SlT01G032710,SlT06G018200,SlT02G008030,SlT02G024950,SlT12G015750,SlT03G019480,SlT01G004130,SlT05G020990,SlT08G013890,SlT09G013710,SlT01G017810,SlT03G017120,SlT08G022610,SlT04G011690,SlT08G014670,SlT10G006400,SlT11G023260,SlT06G015700,SlT07G023960,SlT07G023950,SlT09G021080,SlT02G031330,SlT01G030190,SlT10G019430,SlT04G025280,	0.000133469
Molecular function	pigment binding	GO:0031409	1.10956e-06	10	26	SlT03G000820,SlT12G001210,SlT12G005380,SlT02G014000,SlT02G014010,SlT02G014020,SlT02G013980,SlT02G013990,SlT02G013960,SlT02G013970,	0.000168283
Molecular function	tubulin binding	GO:0015631	1.49942e-06	20	101	SlT04G008680,SlT10G010730,SlT03G002180,SlT02G000570,SlT07G021570,SlT12G006150,SlT12G023960,SlT11G022340,SlT07G017470,SlT12G000320,SlT10G003230,SlT09G022620,SlT09G019750,SlT08G018580,SlT08G003950,SlT01G031930,SlT08G011810,SlT04G023030,SlT12G000540,SlT08G014920,	0.000194924
Molecular function	ATP-dependent activity, acting on DNA	GO:0008094	1.51043e-06	18	84	SlT01G032710,SlT06G018200,SlT02G008030,SlT02G024950,SlT03G019480,SlT09G013710,SlT01G017810,SlT03G017120,SlT08G022610,SlT08G014670,SlT10G006400,SlT11G023260,SlT06G015700,SlT07G023960,SlT07G023950,SlT09G021080,SlT01G030190,SlT10G019430,	0.000171812
Molecular function	ATP hydrolysis activity	GO:0016887	9.17622e-06	52	472	SlT04G007340,SlT04G008680,SlT01G032710,SlT10G022390,SlT01G037120,SlT11G020880,SlT08G021930,SlT06G018200,SlT09G004840,SlT11G004720,SlT02G008030,SlT05G021070,SlT01G028610,SlT02G024950,SlT03G019480,SlT12G005230,SlT07G023740,SlT12G023060,SlT03G024760,SlT12G023960,SlT10G007290,SlT12G000320,SlT08G000590,SlT10G007680,SlT05G019090,SlT09G022620,SlT11G021820,SlT01G017810,SlT06G024760,SlT03G031000,SlT01G028…	0.000927818
Molecular function	ribonucleoside triphosphate phosphatase activity	GO:0017111	1.0142e-05	59	562	SlT04G007340,SlT04G008680,SlT01G032710,SlT10G022390,SlT01G037120,SlT11G020880,SlT08G021930,SlT06G018200,SlT09G004840,SlT11G004720,SlT10G010730,SlT02G008030,SlT05G021070,SlT01G028610,SlT02G024950,SlT03G019480,SlT12G005230,SlT07G021570,SlT07G023740,SlT12G023060,SlT03G024760,SlT12G023960,SlT10G007290,SlT12G000320,SlT08G000590,SlT10G007680,SlT05G019090,SlT09G013710,SlT09G022620,SlT11G021820,SlT01G017…	0.000922918
Molecular function	pyrophosphatase activity	GO:0016462	2.13807e-05	61	602	SlT04G007340,SlT04G008680,SlT01G032710,SlT10G022390,SlT01G037120,SlT11G020880,SlT08G021930,SlT06G018200,SlT09G004840,SlT11G004720,SlT10G010730,SlT02G008030,SlT05G021070,SlT01G028610,SlT02G024950,SlT03G019480,SlT12G005230,SlT07G021570,SlT07G023740,SlT12G023060,SlT03G024760,SlT12G023960,SlT10G007290,SlT12G000320,SlT08G000590,SlT10G007680,SlT05G019090,SlT09G013710,SlT09G022620,SlT11G021820,SlT01G017…	0.00176877
Molecular function	ATP-dependent activity	GO:0140657	2.54588e-05	54	515	SlT04G007340,SlT04G008680,SlT01G032710,SlT10G022390,SlT01G037120,SlT11G020880,SlT08G021930,SlT06G018200,SlT09G004840,SlT11G004720,SlT02G008030,SlT05G021070,SlT01G028610,SlT02G024950,SlT03G019480,SlT12G005230,SlT07G023740,SlT12G023060,SlT03G024760,SlT12G023960,SlT10G007290,SlT12G000320,SlT08G000590,SlT10G007680,SlT05G019090,SlT09G013710,SlT09G022620,SlT11G021820,SlT01G017810,SlT06G024760,SlT03G017…	0.00193062
Molecular function	hydrolase activity, acting on acid anhydrides, in phosphorus-containing anhydrides	GO:0016818	2.74696e-05	61	607	SlT04G007340,SlT04G008680,SlT01G032710,SlT10G022390,SlT01G037120,SlT11G020880,SlT08G021930,SlT06G018200,SlT09G004840,SlT11G004720,SlT10G010730,SlT02G008030,SlT05G021070,SlT01G028610,SlT02G024950,SlT03G019480,SlT12G005230,SlT07G021570,SlT07G023740,SlT12G023060,SlT03G024760,SlT12G023960,SlT10G007290,SlT12G000320,SlT08G000590,SlT10G007680,SlT05G019090,SlT09G013710,SlT09G022620,SlT11G021820,SlT01G017…	0.00192287
Molecular function	hydrolase activity, acting on acid anhydrides	GO:0016817	3.34546e-05	61	611	SlT04G007340,SlT04G008680,SlT01G032710,SlT10G022390,SlT01G037120,SlT11G020880,SlT08G021930,SlT06G018200,SlT09G004840,SlT11G004720,SlT10G010730,SlT02G008030,SlT05G021070,SlT01G028610,SlT02G024950,SlT03G019480,SlT12G005230,SlT07G021570,SlT07G023740,SlT12G023060,SlT03G024760,SlT12G023960,SlT10G007290,SlT12G000320,SlT08G000590,SlT10G007680,SlT05G019090,SlT09G013710,SlT09G022620,SlT11G021820,SlT01G017…	0.00217455
Molecular function	chlorophyll binding	GO:0016168	0.000104291	10	41	SlT03G000820,SlT12G001210,SlT12G005380,SlT02G014000,SlT02G014010,SlT02G014020,SlT02G013980,SlT02G013990,SlT02G013960,SlT02G013970,	0.006327
Molecular function	UDP-glucosyltransferase activity	GO:0035251	0.000216886	21	151	SlT12G003380,SlT08G018330,SlT05G020620,SlT09G024430,SlT03G014130,SlT09G013400,SlT10G019240,SlT07G013130,SlT05G005720,SlT06G021240,SlT12G023010,SlT02G010170,SlT05G020880,SlT02G027460,SlT02G007860,SlT02G019790,SlT02G008230,SlT01G019840,SlT02G023340,SlT08G024370,SlT10G023920,	0.0116098
Molecular function	glucosyltransferase activity	GO:0046527	0.000459789	23	182	SlT12G003380,SlT08G018330,SlT05G020620,SlT09G024430,SlT03G014130,SlT09G013400,SlT09G019810,SlT10G019240,SlT07G013130,SlT05G005720,SlT06G021240,SlT12G023010,SlT02G010170,SlT05G020880,SlT02G027460,SlT02G007860,SlT07G015660,SlT02G019790,SlT02G008230,SlT01G019840,SlT02G023340,SlT08G024370,SlT10G023920,	0.0232449
Molecular function	oxidoreductase activity	GO:0016491	0.000783308	72	840	SlT08G021520,SlT01G029510,SlT02G014340,SlT01G039780,SlT11G007420,SlT11G009600,SlT02G025430,SlT10G023600,SlT02G018770,SlT07G016250,SlT05G002730,SlT04G027780,SlT10G017780,SlT06G016830,SlT02G023100,SlT01G003210,SlT01G000180,SlT08G019540,SlT11G006690,SlT09G003000,SlT02G011140,SlT07G010400,SlT04G002840,SlT03G014540,SlT03G010160,SlT01G037080,SlT05G023630,SlT03G016210,SlT09G022650,SlT03G030990,SlT11G001…	0.0339433
Molecular function	carbon-carbon lyase activity	GO:0016830	0.0008609	12	71	SlT08G020670,SlT07G024370,SlT03G020400,SlT12G015750,SlT10G017450,SlT04G001060,SlT12G006270,SlT07G018640,SlT01G015540,SlT01G015530,SlT07G021020,SlT09G000180,	0.0326425
Molecular function	tetrapyrrole binding	GO:0046906	0.000923735	11	62	SlT04G027780,SlT03G000820,SlT12G001210,SlT12G005380,SlT02G014000,SlT02G014010,SlT02G014020,SlT02G013980,SlT02G013990,SlT02G013960,SlT02G013970,	0.033624
Molecular function	DNA helicase activity	GO:0003678	0.00129895	9	46	SlT01G032710,SlT02G008030,SlT02G024950,SlT03G019480,SlT09G013710,SlT03G017120,SlT08G014670,SlT01G030190,SlT10G019430,	0.0454632
Molecular function	carboxy-lyase activity	GO:0016831	0.0015239	9	47	SlT03G020400,SlT10G017450,SlT04G001060,SlT12G006270,SlT07G018640,SlT01G015540,SlT01G015530,SlT07G021020,SlT09G000180,	0.0513612
Molecular function	lyase activity	GO:0016829	0.00173137	26	237	SlT08G020670,SlT07G024370,SlT08G019270,SlT03G020400,SlT01G034480,SlT07G003860,SlT12G015750,SlT07G020650,SlT08G003570,SlT10G017450,SlT02G022600,SlT04G001060,SlT07G015740,SlT03G014860,SlT12G006270,SlT07G018640,SlT08G014670,SlT01G015540,SlT01G015530,SlT07G021020,SlT09G000180,SlT10G000470,SlT10G000460,SlT01G031020,SlT08G014920,SlT03G024920,	0.0562696
Molecular function	cytoskeletal protein binding	GO:0008092	0.00259909	24	219	SlT04G008680,SlT07G008260,SlT07G021690,SlT10G010730,SlT03G002180,SlT02G000570,SlT07G021570,SlT12G006150,SlT12G023960,SlT11G022340,SlT07G017470,SlT12G000320,SlT10G003230,SlT09G022620,SlT01G037890,SlT09G019750,SlT08G018580,SlT08G003950,SlT01G031930,SlT08G011810,SlT09G012120,SlT04G023030,SlT12G000540,SlT08G014920,	0.0788391
Molecular function	oxidoreductase activity, acting on CH-OH group of donors	GO:0016614	0.00290876	15	114	SlT01G039780,SlT02G011140,SlT09G022650,SlT11G001320,SlT03G019280,SlT03G032290,SlT08G003460,SlT02G026960,SlT06G012130,SlT02G023390,SlT03G013840,SlT05G008620,SlT06G014740,SlT07G020070,SlT08G014920,	0.0827178
Molecular function	organic acid transmembrane transporter activity	GO:0005342	0.00422134	16	130	SlT02G031730,SlT01G020790,SlT04G022580,SlT10G019120,SlT01G002090,SlT11G006210,SlT05G019090,SlT11G019980,SlT08G000560,SlT08G017630,SlT08G003450,SlT02G031890,SlT11G006770,SlT04G024880,SlT05G004670,SlT01G034100,	0.0936932
Molecular function	carboxylic acid transmembrane transporter activity	GO:0046943	0.00422134	16	130	SlT02G031730,SlT01G020790,SlT04G022580,SlT10G019120,SlT01G002090,SlT11G006210,SlT05G019090,SlT11G019980,SlT08G000560,SlT08G017630,SlT08G003450,SlT02G031890,SlT11G006770,SlT04G024880,SlT05G004670,SlT01G034100,	0.0936932
Molecular function	histone binding	GO:0042393	0.0049193	11	76	SlT01G038000,SlT11G000820,SlT06G022620,SlT04G004680,SlT01G030890,SlT06G023800,SlT11G022880,SlT06G020210,SlT06G023750,SlT11G022900,SlT05G022070,	0.104106
Molecular function	monoatomic anion transmembrane transporter activity	GO:0008509	0.00543813	24	232	SlT02G013480,SlT02G031730,SlT01G020790,SlT04G022580,SlT10G019120,SlT01G002090,SlT08G018390,SlT06G025310,SlT07G022420,SlT11G006210,SlT08G020920,SlT05G019090,SlT11G019980,SlT08G000560,SlT08G017630,SlT08G003450,SlT02G031890,SlT11G006770,SlT01G019090,SlT04G020420,SlT04G024880,SlT05G002920,SlT05G004670,SlT01G034100,	0.11247
Molecular function	transmembrane transporter activity	GO:0022857	0.00603966	68	850	SlT03G008390,SlT02G013480,SlT06G012040,SlT11G020880,SlT02G031730,SlT01G020790,SlT08G021930,SlT04G022580,SlT10G019120,SlT01G017170,SlT12G019320,SlT01G002090,SlT04G013580,SlT04G010050,SlT05G021070,SlT03G030690,SlT08G018390,SlT06G025310,SlT01G003250,SlT04G028150,SlT07G022420,SlT01G028510,SlT11G006210,SlT09G023050,SlT10G007290,SlT08G020920,SlT03G019720,SlT08G000590,SlT10G007680,SlT05G019090,SlT10G007…	0.11948
Molecular function	sesquiterpene synthase activity	GO:0010334	0.00622873	6	29	SlT01G034480,SlT07G003860,SlT07G015740,SlT10G000470,SlT10G000460,SlT01G031020,	0.120599
Molecular function	UDP-glycosyltransferase activity	GO:0008194	0.00732097	22	212	SlT12G003380,SlT08G018330,SlT05G020620,SlT09G024430,SlT03G014130,SlT09G013400,SlT10G019240,SlT07G013130,SlT05G005720,SlT06G021240,SlT12G023010,SlT02G010170,SlT12G007950,SlT05G020880,SlT02G027460,SlT02G007860,SlT02G019790,SlT02G008230,SlT01G019840,SlT02G023340,SlT08G024370,SlT10G023920,	0.138793
Molecular function	terpene synthase activity	GO:0010333	0.00740448	6	30	SlT01G034480,SlT07G003860,SlT07G015740,SlT10G000470,SlT10G000460,SlT01G031020,	0.137512
Molecular function	dicarboxylic acid transmembrane transporter activity	GO:0005310	0.00815945	5	22	SlT04G022580,SlT01G002090,SlT11G006210,SlT11G019980,SlT02G031890,	0.14559
Molecular function	organic anion transmembrane transporter activity	GO:0008514	0.0105993	18	168	SlT02G031730,SlT01G020790,SlT04G022580,SlT10G019120,SlT01G002090,SlT06G025310,SlT07G022420,SlT11G006210,SlT05G019090,SlT11G019980,SlT08G000560,SlT08G017630,SlT08G003450,SlT02G031890,SlT11G006770,SlT04G024880,SlT05G004670,SlT01G034100,	0.146142
Molecular function	L-amino acid transmembrane transporter activity	GO:0015179	0.0118845	6	33	SlT02G031730,SlT04G022580,SlT10G019120,SlT08G000560,SlT02G031890,SlT11G006770,	0.161416
Molecular function	catalytic activity	GO:0003824	0.0131079	357	5585	SlT04G007340,SlT11G007000,SlT08G021520,SlT09G020950,SlT08G020670,SlT04G008680,SlT01G029510,SlT01G032710,SlT12G003380,SlT07G008260,SlT07G019380,SlT02G014340,SlT10G022390,SlT01G037120,SlT01G039780,SlT08G018330,SlT11G020880,SlT05G020620,SlT01G001160,SlT11G007420,SlT11G009600,SlT08G008500,SlT02G025430,SlT10G023600,SlT04G022100,SlT08G021930,SlT02G018770,SlT07G016250,SlT06G018200,SlT06G021850,SlT07G007…	0.175415
Molecular function	transaminase activity	GO:0008483	0.0140223	7	44	SlT07G007750,SlT12G001540,SlT12G001560,SlT05G007500,SlT12G024350,SlT01G002500,SlT10G002150,	0.177226
Molecular function	transferase activity, transferring nitrogenous groups	GO:0016769	0.0140223	7	44	SlT07G007750,SlT12G001540,SlT12G001560,SlT05G007500,SlT12G024350,SlT01G002500,SlT10G002150,	0.177226
Molecular function	carbon-oxygen lyase activity, acting on phosphates	GO:0016838	0.0179955	6	36	SlT01G034480,SlT07G003860,SlT07G015740,SlT10G000470,SlT10G000460,SlT01G031020,	0.218346
Molecular function	oxidoreductase activity, acting on the CH-OH group of donors, NAD or NADP as acceptor	GO:0016616	0.0280941	11	97	SlT01G039780,SlT11G001320,SlT03G019280,SlT08G003460,SlT02G026960,SlT06G012130,SlT02G023390,SlT03G013840,SlT05G008620,SlT06G014740,SlT08G014920,	0.263563
Molecular function	carbon-oxygen lyase activity	GO:0016835	0.0280941	11	97	SlT08G019270,SlT01G034480,SlT07G003860,SlT07G020650,SlT02G022600,SlT07G015740,SlT08G014670,SlT10G000470,SlT10G000460,SlT01G031020,SlT08G014920,	0.263563
Molecular function	oxidoreductase activity, acting on paired donors, with incorporation or reduction of molecular oxygen	GO:0016705	0.0281707	19	200	SlT02G025430,SlT10G023600,SlT02G018770,SlT06G016830,SlT02G023100,SlT01G003210,SlT04G002840,SlT03G014540,SlT03G010160,SlT03G030100,SlT06G012270,SlT09G018850,SlT03G025580,SlT10G002900,SlT05G017640,SlT01G002660,SlT09G013450,SlT05G017160,SlT10G018170,	0.258943
Molecular function	transporter activity	GO:0005215	0.0349071	70	956	SlT03G008390,SlT02G013480,SlT06G012040,SlT11G020880,SlT02G031730,SlT01G020790,SlT08G021930,SlT04G022580,SlT10G019120,SlT01G017170,SlT12G019320,SlT01G002090,SlT04G013580,SlT04G010050,SlT05G021070,SlT03G030690,SlT08G018390,SlT06G025310,SlT01G003250,SlT04G028150,SlT07G022420,SlT01G028510,SlT11G006210,SlT09G023050,SlT10G007290,SlT08G020920,SlT03G019720,SlT08G000590,SlT10G007680,SlT05G019090,SlT10G007…	0.291426
Molecular function	obsolete cofactor binding	GO:0048037	0.03777	22	248	SlT08G020670,SlT04G027780,SlT03G000820,SlT08G019540,SlT09G003000,SlT08G003570,SlT12G001210,SlT12G005380,SlT07G019990,SlT01G015540,SlT02G011460,SlT01G015530,SlT09G004280,SlT01G027470,SlT01G021710,SlT02G014000,SlT02G014010,SlT02G014020,SlT02G013980,SlT02G013990,SlT02G013960,SlT02G013970,	0.312461
Molecular function	protein heterodimerization activity	GO:0046982	0.0391131	7	54	SlT04G021900,SlT06G022090,SlT04G026710,SlT10G014640,SlT05G008600,SlT08G022920,SlT05G021690,	0.317794
Molecular function	obsolete transcription factor activity, protein binding	GO:0000988	0.0395017	12	115	SlT08G014850,SlT03G023890,SlT03G031910,SlT11G021390,SlT11G023170,SlT03G002400,SlT01G038620,SlT07G016910,SlT06G020620,SlT02G030080,SlT07G015990,SlT08G022520,	0.318111
Molecular function	carbohydrate binding	GO:0030246	0.0398206	10	90	SlT01G029840,SlT10G018710,SlT03G010070,SlT11G005900,SlT02G007860,SlT10G019760,SlT10G018460,SlT06G021180,SlT02G023340,SlT08G024360,	0.317866
Molecular function	hexosyltransferase activity	GO:0016758	0.0434342	25	294	SlT12G003380,SlT08G018330,SlT05G020620,SlT09G024430,SlT01G017590,SlT03G014130,SlT09G013400,SlT02G024900,SlT09G019810,SlT10G019240,SlT07G013130,SlT05G005720,SlT06G021240,SlT12G023010,SlT02G010170,SlT05G020880,SlT02G027460,SlT02G007860,SlT07G015660,SlT02G019790,SlT02G008230,SlT01G019840,SlT02G023340,SlT08G024370,SlT10G023920,	0.343696
Molecular function	monooxygenase activity	GO:0004497	0.0446958	16	170	SlT08G021520,SlT10G023600,SlT02G023100,SlT01G003210,SlT11G006690,SlT03G014540,SlT07G002450,SlT06G012270,SlT09G018850,SlT03G025580,SlT10G002900,SlT01G002660,SlT09G013450,SlT05G017160,SlT10G018170,SlT01G022170,	0.350631
Molecular function	DNA binding	GO:0003677	0.0489242	74	1036	SlT01G032710,SlT10G000140,SlT01G005170,SlT06G018200,SlT04G002990,SlT10G000100,SlT06G008420,SlT06G022620,SlT02G032560,SlT08G014850,SlT04G004680,SlT02G000570,SlT12G020860,SlT03G023890,SlT03G026900,SlT06G002130,SlT07G023740,SlT05G021880,SlT09G003410,SlT03G031910,SlT08G023240,SlT02G026170,SlT08G013890,SlT09G013710,SlT11G021390,SlT02G007060,SlT11G021820,SlT01G017810,SlT08G021490,SlT04G021900,SlT12G004…	0.367943
Cellular component	chromosome	GO:0005694	0	70	387	SlT11G007000,SlT04G020790,SlT04G008680,SlT01G032710,SlT11G005260,SlT09G004840,SlT06G022620,SlT02G032560,SlT07G015420,SlT04G004680,SlT02G008030,SlT07G001230,SlT02G024950,SlT02G000570,SlT04G028220,SlT01G030890,SlT05G020990,SlT12G023960,SlT05G021880,SlT07G006380,SlT05G008470,SlT06G000720,SlT05G009250,SlT05G009240,SlT08G023240,SlT01G035610,SlT07G017500,SlT08G013890,SlT09G013710,SlT01G025890,SlT08G022…	0
Cellular component	kinesin complex	GO:0005871	6.66134e-16	25	60	SlT04G007340,SlT04G008680,SlT10G022390,SlT01G037120,SlT09G004840,SlT11G004720,SlT01G028610,SlT12G005230,SlT07G023740,SlT12G023060,SlT03G024760,SlT12G023960,SlT12G000320,SlT09G022620,SlT11G021820,SlT03G031000,SlT01G028930,SlT06G023480,SlT01G028920,SlT09G025190,SlT09G019750,SlT01G012480,SlT09G004130,SlT10G025320,SlT04G023030,	1.58207e-13
Cellular component	microtubule associated complex	GO:0005875	3.55271e-15	29	87	SlT04G007340,SlT04G008680,SlT07G021690,SlT10G022390,SlT01G037120,SlT09G004840,SlT11G004720,SlT01G028610,SlT12G005230,SlT07G023740,SlT12G023060,SlT03G024760,SlT12G023960,SlT12G000320,SlT09G022620,SlT11G021820,SlT03G031000,SlT01G028930,SlT06G023480,SlT01G028920,SlT09G025190,SlT09G019750,SlT12G021320,SlT01G012480,SlT09G004130,SlT10G025320,SlT04G023030,SlT01G029190,SlT08G012770,	5.62513e-13
Cellular component	obsolete chromosomal part	GO:0044427	2.75335e-14	56	312	SlT11G007000,SlT04G020790,SlT04G008680,SlT11G005260,SlT09G004840,SlT06G022620,SlT02G032560,SlT07G015420,SlT04G004680,SlT02G008030,SlT07G001230,SlT02G000570,SlT04G028220,SlT01G030890,SlT05G020990,SlT12G023960,SlT05G021880,SlT07G006380,SlT05G008470,SlT05G009250,SlT05G009240,SlT08G023240,SlT01G035610,SlT07G017500,SlT08G013890,SlT09G013710,SlT01G025890,SlT03G016600,SlT04G011690,SlT07G016030,SlT04G001…	3.26961e-12
Cellular component	nuclear chromosome	GO:0000228	5.52891e-14	44	209	SlT11G007000,SlT04G020790,SlT06G022620,SlT07G015420,SlT04G004680,SlT02G000570,SlT04G028220,SlT01G030890,SlT05G020990,SlT05G021880,SlT07G006380,SlT05G009250,SlT05G009240,SlT08G023240,SlT07G017500,SlT08G013890,SlT09G013710,SlT08G022610,SlT04G011690,SlT04G001430,SlT06G023800,SlT05G009230,SlT11G022880,SlT01G029330,SlT06G022850,SlT06G020210,SlT10G006400,SlT06G023750,SlT12G021320,SlT06G026850,SlT05G008…	5.25247e-12
Cellular component	microtubule cytoskeleton	GO:0015630	9.63674e-14	48	247	SlT04G007340,SlT11G007000,SlT04G008680,SlT07G021690,SlT11G005260,SlT10G022390,SlT01G037120,SlT09G004840,SlT03G018990,SlT11G004720,SlT03G002180,SlT01G028610,SlT02G000570,SlT09G006240,SlT04G028220,SlT12G005230,SlT07G023740,SlT12G023060,SlT03G024760,SlT12G006150,SlT12G023960,SlT11G022340,SlT07G017470,SlT05G008470,SlT12G000320,SlT01G035610,SlT10G003230,SlT09G022620,SlT11G021820,SlT08G019150,SlT03G031…	7.62908e-12
Cellular component	condensed chromosome	GO:0000793	3.54827e-13	27	88	SlT11G007000,SlT04G020790,SlT04G008680,SlT11G005260,SlT07G015420,SlT02G000570,SlT04G028220,SlT12G023960,SlT05G008470,SlT05G009250,SlT05G009240,SlT01G035610,SlT07G017500,SlT03G016600,SlT04G001430,SlT05G009230,SlT06G022850,SlT10G006400,SlT12G021320,SlT06G015700,SlT09G021080,SlT01G020390,SlT08G004760,SlT04G023030,SlT08G012770,SlT03G024910,SlT01G033260,	2.40776e-11
Cellular component	obsolete cytoskeletal part	GO:0044430	6.03417e-12	51	304	SlT04G007340,SlT11G007000,SlT04G008680,SlT07G008260,SlT07G021690,SlT11G005260,SlT10G022390,SlT01G037120,SlT09G004840,SlT03G018990,SlT11G004720,SlT03G002180,SlT01G028610,SlT02G000570,SlT09G006240,SlT04G028220,SlT12G005230,SlT07G023740,SlT12G023060,SlT03G024760,SlT12G006150,SlT12G023960,SlT11G022340,SlT07G017470,SlT05G008470,SlT12G000320,SlT01G035610,SlT10G003230,SlT09G022620,SlT11G021820,SlT01G037…	3.58279e-10
Cellular component	cytoskeleton	GO:0005856	3.48109e-11	55	359	SlT04G007340,SlT11G007000,SlT04G008680,SlT07G008260,SlT07G021690,SlT11G005260,SlT10G022390,SlT01G037120,SlT09G004840,SlT03G018990,SlT11G004720,SlT03G002180,SlT01G028610,SlT02G000570,SlT09G006240,SlT04G028220,SlT12G005230,SlT07G023740,SlT12G023060,SlT03G024760,SlT12G006150,SlT12G023960,SlT11G022340,SlT07G017470,SlT02G026210,SlT05G008470,SlT12G000320,SlT01G035610,SlT10G003230,SlT09G022620,SlT11G021…	1.83724e-09
Cellular component	condensed nuclear chromosome	GO:0000794	1.13728e-10	19	55	SlT11G007000,SlT04G020790,SlT07G015420,SlT02G000570,SlT04G028220,SlT05G009250,SlT05G009240,SlT07G017500,SlT04G001430,SlT05G009230,SlT06G022850,SlT10G006400,SlT12G021320,SlT09G021080,SlT01G020390,SlT08G004760,SlT08G012770,SlT03G024910,SlT01G033260,	5.40209e-09
Cellular component	protein-DNA complex	GO:0032993	4.53648e-10	19	59	SlT04G004680,SlT02G008030,SlT05G020990,SlT05G021880,SlT07G006380,SlT08G023240,SlT09G013710,SlT06G026970,SlT01G025890,SlT04G011690,SlT06G023800,SlT11G022880,SlT06G020210,SlT06G023750,SlT05G008600,SlT03G025450,SlT02G031330,SlT11G022900,SlT05G022070,	1.95894e-08
Cellular component	obsolete nuclear chromosome part	GO:0044454	4.97445e-10	36	194	SlT11G007000,SlT04G020790,SlT06G022620,SlT07G015420,SlT04G004680,SlT02G000570,SlT04G028220,SlT01G030890,SlT05G020990,SlT05G021880,SlT07G006380,SlT08G023240,SlT07G017500,SlT08G013890,SlT09G013710,SlT04G011690,SlT06G023800,SlT11G022880,SlT01G029330,SlT06G022850,SlT06G020210,SlT10G006400,SlT06G023750,SlT12G021320,SlT06G026850,SlT05G008600,SlT03G025450,SlT02G031330,SlT01G020390,SlT08G004760,SlT05G002…	1.96905e-08
Cellular component	non-membrane-bounded organelle	GO:0043228	2.81936e-09	169	1899	SlT04G007340,SlT11G007000,SlT04G020790,SlT04G008680,SlT01G032710,SlT07G008260,SlT08G019200,SlT07G021690,SlT11G005260,SlT10G022390,SlT01G037120,SlT11G009600,SlT02G025430,SlT06G016000,SlT06G006210,SlT06G016020,SlT09G004840,SlT03G018990,SlT02G017390,SlT06G022620,SlT05G002730,SlT05G020140,SlT02G032560,SlT11G004720,SlT07G015420,SlT03G002180,SlT04G004680,SlT02G008030,SlT03G000820,SlT07G001230,SlT01G028…	1.03015e-07
Cellular component	intracellular non-membrane-bounded organelle	GO:0043232	2.81936e-09	169	1899	SlT04G007340,SlT11G007000,SlT04G020790,SlT04G008680,SlT01G032710,SlT07G008260,SlT08G019200,SlT07G021690,SlT11G005260,SlT10G022390,SlT01G037120,SlT11G009600,SlT02G025430,SlT06G016000,SlT06G006210,SlT06G016020,SlT09G004840,SlT03G018990,SlT02G017390,SlT06G022620,SlT05G002730,SlT05G020140,SlT02G032560,SlT11G004720,SlT07G015420,SlT03G002180,SlT04G004680,SlT02G008030,SlT03G000820,SlT07G001230,SlT01G028…	1.03015e-07
Cellular component	chromosome, centromeric region	GO:0000775	5.548e-08	16	55	SlT11G007000,SlT04G008680,SlT11G005260,SlT02G032560,SlT04G028220,SlT12G023960,SlT05G008470,SlT01G035610,SlT07G017500,SlT01G025890,SlT12G021320,SlT11G018490,SlT04G023030,SlT08G012770,SlT03G024910,SlT01G033260,	1.75687e-06
Cellular component	condensed chromosome, centromeric region	GO:0000779	4.44505e-07	13	42	SlT11G007000,SlT04G008680,SlT11G005260,SlT04G028220,SlT12G023960,SlT05G008470,SlT01G035610,SlT07G017500,SlT12G021320,SlT04G023030,SlT08G012770,SlT03G024910,SlT01G033260,	1.31962e-05
Cellular component	replisome	GO:0030894	6.13588e-07	7	11	SlT05G020990,SlT07G006380,SlT08G023240,SlT04G011690,SlT05G008600,SlT03G025450,SlT02G031330,	1.71444e-05
Cellular component	nuclear replisome	GO:0043601	6.13588e-07	7	11	SlT05G020990,SlT07G006380,SlT08G023240,SlT04G011690,SlT05G008600,SlT03G025450,SlT02G031330,	1.71444e-05
Cellular component	phragmoplast	GO:0009524	7.82772e-07	15	58	SlT03G002180,SlT03G029650,SlT06G011110,SlT12G023060,SlT11G022340,SlT07G017470,SlT01G035610,SlT10G003230,SlT09G022620,SlT09G025190,SlT08G018580,SlT12G021320,SlT08G003950,SlT12G000540,SlT08G012770,	1.95693e-05
Cellular component	nucleosome	GO:0000786	1.19134e-06	9	21	SlT04G004680,SlT02G008030,SlT01G025890,SlT06G023800,SlT11G022880,SlT06G020210,SlT06G023750,SlT11G022900,SlT05G022070,	2.82944e-05
Cellular component	spindle	GO:0005819	1.29104e-06	18	84	SlT04G008680,SlT11G005260,SlT09G004840,SlT09G006240,SlT04G028220,SlT07G023740,SlT07G017470,SlT05G008470,SlT01G035610,SlT10G003230,SlT11G021820,SlT08G019150,SlT06G023480,SlT12G021320,SlT08G003950,SlT04G023030,SlT12G000540,SlT08G012770,	2.92022e-05
Cellular component	DNA packaging complex	GO:0044815	1.76843e-06	14	54	SlT07G015420,SlT04G004680,SlT02G008030,SlT05G021880,SlT01G025890,SlT03G016600,SlT06G023800,SlT11G022880,SlT06G022850,SlT06G020210,SlT06G023750,SlT01G020390,SlT11G022900,SlT05G022070,	3.81819e-05
Cellular component	kinetochore	GO:0000776	2.11379e-06	11	34	SlT11G007000,SlT04G008680,SlT11G005260,SlT04G028220,SlT12G023960,SlT05G008470,SlT01G035610,SlT07G017500,SlT04G023030,SlT03G024910,SlT01G033260,	4.36543e-05
Cellular component	nuclear replication fork	GO:0043596	3.42901e-06	8	18	SlT05G020990,SlT07G006380,SlT08G023240,SlT09G013710,SlT04G011690,SlT05G008600,SlT03G025450,SlT02G031330,	6.78659e-05
Cellular component	chromosomal region	GO:0098687	3.78193e-06	20	108	SlT11G007000,SlT04G008680,SlT11G005260,SlT02G032560,SlT02G000570,SlT04G028220,SlT12G023960,SlT05G021880,SlT05G008470,SlT01G035610,SlT07G017500,SlT08G013890,SlT01G025890,SlT12G021320,SlT11G018490,SlT03G025450,SlT04G023030,SlT08G012770,SlT03G024910,SlT01G033260,	7.18566e-05
Cellular component	kinetochore microtubule	GO:0005828	3.87276e-06	5	6	SlT04G008680,SlT04G028220,SlT05G008470,SlT01G035610,SlT04G023030,	7.07524e-05
Cellular component	microtubule	GO:0005874	4.36e-06	18	91	SlT04G008680,SlT03G018990,SlT03G002180,SlT04G028220,SlT12G006150,SlT12G023960,SlT11G022340,SlT07G017470,SlT05G008470,SlT01G035610,SlT10G003230,SlT06G023480,SlT12G021320,SlT08G011810,SlT04G023030,SlT12G000540,SlT08G012770,SlT04G017680,	7.67038e-05
Cellular component	polymeric cytoskeletal fiber	GO:0099513	1.42436e-05	19	108	SlT04G008680,SlT03G018990,SlT03G002180,SlT04G028220,SlT12G006150,SlT12G023960,SlT11G022340,SlT07G017470,SlT05G008470,SlT01G035610,SlT10G003230,SlT06G023480,SlT12G021320,SlT08G011810,SlT09G012120,SlT04G023030,SlT12G000540,SlT08G012770,SlT04G017680,	0.0002333
Cellular component	apoplast	GO:0048046	2.98827e-05	30	230	SlT01G039780,SlT05G020140,SlT01G034420,SlT01G033100,SlT03G031050,SlT05G007500,SlT02G011140,SlT01G037080,SlT07G025080,SlT08G012100,SlT12G024350,SlT10G013670,SlT10G015400,SlT12G006270,SlT11G005900,SlT07G019990,SlT07G018640,SlT10G018460,SlT10G025580,SlT02G026960,SlT07G021020,SlT06G021180,SlT03G013840,SlT11G006000,SlT02G023350,SlT12G005070,SlT09G024590,SlT03G003690,SlT01G002500,SlT07G020070,	0.000473142
Cellular component	spindle midzone	GO:0051233	3.27353e-05	5	8	SlT04G008680,SlT11G005260,SlT12G021320,SlT04G023030,SlT08G012770,	0.00050159
Cellular component	replication fork	GO:0005657	8.2828e-05	9	33	SlT05G020990,SlT07G006380,SlT08G023240,SlT09G013710,SlT04G011690,SlT11G023260,SlT05G008600,SlT03G025450,SlT02G031330,	0.00122948
Cellular component	spindle microtubule	GO:0005876	0.000179631	7	22	SlT04G008680,SlT04G028220,SlT05G008470,SlT01G035610,SlT12G021320,SlT04G023030,SlT08G012770,	0.0025856
Cellular component	supramolecular fiber	GO:0099512	0.000194046	19	130	SlT04G008680,SlT03G018990,SlT03G002180,SlT04G028220,SlT12G006150,SlT12G023960,SlT11G022340,SlT07G017470,SlT05G008470,SlT01G035610,SlT10G003230,SlT06G023480,SlT12G021320,SlT08G011810,SlT09G012120,SlT04G023030,SlT12G000540,SlT08G012770,SlT04G017680,	0.00271093
Cellular component	supramolecular polymer	GO:0099081	0.000194046	19	130	SlT04G008680,SlT03G018990,SlT03G002180,SlT04G028220,SlT12G006150,SlT12G023960,SlT11G022340,SlT07G017470,SlT05G008470,SlT01G035610,SlT10G003230,SlT06G023480,SlT12G021320,SlT08G011810,SlT09G012120,SlT04G023030,SlT12G000540,SlT08G012770,SlT04G017680,	0.00271093
Cellular component	plastoglobule	GO:0010287	0.000280003	13	73	SlT03G000820,SlT12G001210,SlT01G033040,SlT12G005380,SlT10G025580,SlT06G021180,SlT02G014000,SlT02G014010,SlT02G014020,SlT02G013980,SlT02G013990,SlT02G013960,SlT02G013970,	0.00369448
Cellular component	chromatin	GO:0000785	0.000323445	24	191	SlT09G004840,SlT06G022620,SlT04G004680,SlT02G008030,SlT07G001230,SlT01G030890,SlT05G009250,SlT05G009240,SlT09G013710,SlT01G025890,SlT07G016030,SlT04G001430,SlT06G023800,SlT05G009230,SlT11G022880,SlT01G029330,SlT06G020210,SlT06G023750,SlT07G000120,SlT06G026850,SlT03G025450,SlT02G022450,SlT11G022900,SlT05G022070,	0.00415233
Cellular component	THO complex	GO:0000347	0.000380058	5	12	SlT02G013830,SlT01G017790,SlT07G000120,SlT07G024540,SlT02G020650,	0.00475072
Cellular component	extracellular region	GO:0005576	0.000412573	42	418	SlT02G027640,SlT01G039780,SlT06G006210,SlT05G020140,SlT11G010190,SlT01G034420,SlT01G033100,SlT12G021110,SlT03G031050,SlT05G007500,SlT02G011140,SlT01G037080,SlT07G025080,SlT06G015070,SlT11G014670,SlT08G012100,SlT08G019150,SlT12G024350,SlT10G013670,SlT10G015400,SlT12G006270,SlT11G005900,SlT12G020100,SlT07G019990,SlT07G018640,SlT10G018460,SlT07G000190,SlT10G025580,SlT02G026960,SlT07G021020,SlT06G021…	0.00502492
Cellular component	microbody	GO:0042579	0.000474873	24	196	SlT07G019380,SlT01G039780,SlT10G010730,SlT04G027780,SlT05G007500,SlT08G019540,SlT02G017300,SlT03G005100,SlT12G024350,SlT07G005920,SlT03G021590,SlT03G032290,SlT06G010900,SlT02G019840,SlT02G019370,SlT06G021180,SlT01G035040,SlT10G005710,SlT03G016520,SlT05G010560,SlT01G002500,SlT01G031020,SlT07G020070,SlT08G014920,	0.00563912
Cellular component	peroxisome	GO:0005777	0.000474873	24	196	SlT07G019380,SlT01G039780,SlT10G010730,SlT04G027780,SlT05G007500,SlT08G019540,SlT02G017300,SlT03G005100,SlT12G024350,SlT07G005920,SlT03G021590,SlT03G032290,SlT06G010900,SlT02G019840,SlT02G019370,SlT06G021180,SlT01G035040,SlT10G005710,SlT03G016520,SlT05G010560,SlT01G002500,SlT01G031020,SlT07G020070,SlT08G014920,	0.00563912
Cellular component	DNA polymerase complex	GO:0042575	0.000587973	5	13	SlT05G020990,SlT08G023240,SlT04G011690,SlT05G008600,SlT02G031330,	0.00664969
Cellular component	obsolete intrinsic component of plasma membrane	GO:0031226	0.000761554	37	365	SlT03G008390,SlT01G015360,SlT08G021530,SlT08G021930,SlT12G019320,SlT04G013580,SlT04G010050,SlT01G033100,SlT06G010200,SlT03G030690,SlT03G031050,SlT12G015440,SlT09G023050,SlT03G019720,SlT03G016210,SlT10G007210,SlT08G000560,SlT01G015660,SlT03G021140,SlT01G029730,SlT11G005900,SlT05G000860,SlT04G022290,SlT10G019760,SlT10G018450,SlT10G018460,SlT03G019680,SlT11G006770,SlT10G015360,SlT02G024740,SlT11G006…	0.00822132
Cellular component	obsolete intrinsic component of membrane	GO:0031224	0.000865415	65	751	SlT03G008390,SlT01G015360,SlT08G021530,SlT11G020880,SlT08G021930,SlT10G019120,SlT12G019320,SlT02G028540,SlT04G013580,SlT04G010050,SlT01G033100,SlT06G010200,SlT12G019240,SlT05G021070,SlT06G011110,SlT03G030690,SlT03G031050,SlT04G028150,SlT07G022420,SlT09G003000,SlT11G006210,SlT12G015440,SlT09G023050,SlT08G020920,SlT03G019720,SlT03G016210,SlT08G000590,SlT05G019090,SlT10G007210,SlT12G021200,SlT08G000…	0.00913494
Cellular component	lipid droplet	GO:0005811	0.000916894	7	28	SlT02G025430,SlT06G006210,SlT02G024860,SlT12G004880,SlT03G022860,SlT06G020580,SlT03G019560,	0.00946793
Cellular component	obsolete plasma membrane part	GO:0044459	0.00179296	45	491	SlT03G008390,SlT01G015360,SlT08G021530,SlT08G021930,SlT12G019320,SlT04G013580,SlT04G010050,SlT01G033100,SlT08G001560,SlT06G010200,SlT03G030690,SlT03G031050,SlT06G026590,SlT12G015440,SlT09G023050,SlT03G019720,SlT03G016210,SlT07G018850,SlT05G019090,SlT09G013700,SlT10G007210,SlT08G000560,SlT01G015660,SlT09G005560,SlT04G001810,SlT03G021140,SlT01G029730,SlT11G005900,SlT05G000860,SlT04G022290,SlT10G019…	0.0181203
Cellular component	supramolecular complex	GO:0099080	0.00280515	26	248	SlT11G007000,SlT04G008680,SlT11G005260,SlT03G018990,SlT03G002180,SlT04G028220,SlT12G006150,SlT12G023960,SlT11G022340,SlT07G017470,SlT05G008470,SlT01G035610,SlT07G017500,SlT10G003230,SlT06G023480,SlT12G021320,SlT04G018680,SlT12G003240,SlT08G011810,SlT09G012120,SlT04G023030,SlT12G000540,SlT08G012770,SlT03G024910,SlT04G017680,SlT01G033260,	0.0277593
Cellular component	cell plate	GO:0009504	0.00489763	6	28	SlT06G011110,SlT07G021570,SlT12G021320,SlT01G031930,SlT08G012770,SlT08G022510,	0.0456152
Cellular component	mitotic spindle	GO:0072686	0.00629175	5	21	SlT04G008680,SlT09G004840,SlT09G006240,SlT08G019150,SlT04G023030,	0.0553441
Cellular component	centrosome	GO:0005813	0.0112362	6	33	SlT11G007000,SlT02G000570,SlT07G023740,SlT11G021820,SlT03G031000,SlT02G024840,	0.0904608
Cellular component	obsolete thylakoid part	GO:0044436	0.0149358	31	352	SlT08G019200,SlT11G009600,SlT06G016000,SlT06G016020,SlT02G017390,SlT05G002730,SlT03G000820,SlT06G022180,SlT07G022420,SlT11G006690,SlT08G016010,SlT06G000720,SlT10G007680,SlT12G001210,SlT01G033040,SlT08G016080,SlT12G018600,SlT02G014180,SlT12G005380,SlT03G018730,SlT03G018720,SlT10G025580,SlT04G019480,SlT02G014000,SlT02G014010,SlT02G014020,SlT02G013980,SlT06G012530,SlT02G013990,SlT02G013960,SlT02G013…	0.118242
Cellular component	plant-type vacuole membrane	GO:0009705	0.0164467	14	127	SlT02G013480,SlT01G002090,SlT03G030690,SlT01G018750,SlT07G022420,SlT11G019980,SlT02G023570,SlT05G005270,SlT03G021140,SlT02G019830,SlT12G015170,SlT12G005030,SlT06G020100,SlT01G026960,	0.128068
Cellular component	chloroplast thylakoid membrane	GO:0009535	0.0192952	27	303	SlT08G019200,SlT11G009600,SlT06G016000,SlT06G016020,SlT05G002730,SlT03G000820,SlT07G022420,SlT11G006690,SlT06G000720,SlT10G007680,SlT12G001210,SlT01G033040,SlT12G018600,SlT02G014180,SlT12G005380,SlT03G018730,SlT03G018720,SlT10G025580,SlT04G019480,SlT02G014000,SlT02G014010,SlT02G014020,SlT02G013980,SlT06G012530,SlT02G013990,SlT02G013960,SlT02G013970,	0.138867
Cellular component	photosynthetic membrane	GO:0034357	0.0232367	28	322	SlT08G019200,SlT11G009600,SlT06G016000,SlT06G016020,SlT05G002730,SlT03G000820,SlT06G022180,SlT07G022420,SlT11G006690,SlT06G000720,SlT10G007680,SlT12G001210,SlT01G033040,SlT12G018600,SlT02G014180,SlT12G005380,SlT03G018730,SlT03G018720,SlT10G025580,SlT04G019480,SlT02G014000,SlT02G014010,SlT02G014020,SlT02G013980,SlT06G012530,SlT02G013990,SlT02G013960,SlT02G013970,	0.159963
Cellular component	plastid thylakoid membrane	GO:0055035	0.0232856	27	308	SlT08G019200,SlT11G009600,SlT06G016000,SlT06G016020,SlT05G002730,SlT03G000820,SlT07G022420,SlT11G006690,SlT06G000720,SlT10G007680,SlT12G001210,SlT01G033040,SlT12G018600,SlT02G014180,SlT12G005380,SlT03G018730,SlT03G018720,SlT10G025580,SlT04G019480,SlT02G014000,SlT02G014010,SlT02G014020,SlT02G013980,SlT06G012530,SlT02G013990,SlT02G013960,SlT02G013970,	0.158009
Cellular component	chloroplast thylakoid	GO:0009534	0.0233936	32	379	SlT08G019200,SlT11G009600,SlT06G016000,SlT06G016020,SlT02G017390,SlT05G002730,SlT03G000820,SlT07G022420,SlT11G006690,SlT08G016010,SlT06G000720,SlT05G023630,SlT10G007680,SlT08G012100,SlT12G001210,SlT01G033040,SlT08G016080,SlT12G018600,SlT02G014180,SlT12G005380,SlT03G018730,SlT03G018720,SlT10G025580,SlT04G019480,SlT02G014000,SlT02G014010,SlT02G014020,SlT02G013980,SlT06G012530,SlT02G013990,SlT02G013…	0.156506
Cellular component	plastid thylakoid	GO:0031976	0.0258027	32	382	SlT08G019200,SlT11G009600,SlT06G016000,SlT06G016020,SlT02G017390,SlT05G002730,SlT03G000820,SlT07G022420,SlT11G006690,SlT08G016010,SlT06G000720,SlT05G023630,SlT10G007680,SlT08G012100,SlT12G001210,SlT01G033040,SlT08G016080,SlT12G018600,SlT02G014180,SlT12G005380,SlT03G018730,SlT03G018720,SlT10G025580,SlT04G019480,SlT02G014000,SlT02G014010,SlT02G014020,SlT02G013980,SlT06G012530,SlT02G013990,SlT02G013…	0.170226
Cellular component	thylakoid membrane	GO:0042651	0.0366808	27	321	SlT08G019200,SlT11G009600,SlT06G016000,SlT06G016020,SlT05G002730,SlT03G000820,SlT07G022420,SlT11G006690,SlT06G000720,SlT10G007680,SlT12G001210,SlT01G033040,SlT12G018600,SlT02G014180,SlT12G005380,SlT03G018730,SlT03G018720,SlT10G025580,SlT04G019480,SlT02G014000,SlT02G014010,SlT02G014020,SlT02G013980,SlT06G012530,SlT02G013990,SlT02G013960,SlT02G013970,	0.232312
Cellular component	thylakoid	GO:0009579	0.037705	36	453	SlT08G019200,SlT11G009600,SlT06G016000,SlT06G016020,SlT02G017390,SlT05G002730,SlT05G020140,SlT03G000820,SlT06G022180,SlT07G022420,SlT11G006690,SlT08G016010,SlT07G025080,SlT06G000720,SlT05G023630,SlT10G007680,SlT08G012100,SlT12G001210,SlT01G033040,SlT08G016080,SlT10G015400,SlT12G018600,SlT02G014180,SlT12G005380,SlT03G018730,SlT03G018720,SlT10G025580,SlT04G019480,SlT02G014000,SlT02G014010,SlT02G014…	0.232596
Cellular component	plant-type vacuole	GO:0000325	0.0487732	16	174	SlT02G013480,SlT01G002090,SlT03G030690,SlT01G018750,SlT07G022420,SlT10G007290,SlT11G019980,SlT02G023570,SlT05G005270,SlT03G021140,SlT02G019830,SlT12G015170,SlT03G019210,SlT12G005030,SlT06G020100,SlT01G026960,	0.282528
Biological process	nuclear division	GO:0000280	0	55	196	SlT04G020790,SlT04G008680,SlT02G026300,SlT09G001360,SlT06G018200,SlT09G004840,SlT07G015420,SlT03G002180,SlT03G029650,SlT07G013690,SlT01G028610,SlT02G024950,SlT02G000570,SlT04G028220,SlT12G023060,SlT12G023960,SlT11G022340,SlT07G017470,SlT05G008470,SlT05G009250,SlT05G009240,SlT01G035610,SlT07G017500,SlT10G003230,SlT01G025890,SlT08G022610,SlT09G025190,SlT01G017380,SlT01G017370,SlT03G003780,SlT07G018…	0
Biological process	nuclear chromosome segregation	GO:0098813	0	43	134	SlT04G020790,SlT04G008680,SlT02G026300,SlT09G004840,SlT07G015420,SlT01G028610,SlT02G024950,SlT02G000570,SlT04G028220,SlT12G023960,SlT07G017470,SlT05G008470,SlT05G009250,SlT05G009240,SlT01G035610,SlT07G017500,SlT10G003230,SlT01G025890,SlT08G022610,SlT01G017380,SlT01G017370,SlT03G003780,SlT07G018690,SlT05G007480,SlT04G001430,SlT05G009230,SlT06G022850,SlT10G006400,SlT04G002220,SlT11G017440,SlT11G018…	0
Biological process	meiotic nuclear division	GO:0140013	0	38	118	SlT04G020790,SlT09G001360,SlT06G018200,SlT03G029650,SlT07G013690,SlT01G028610,SlT02G024950,SlT02G000570,SlT04G028220,SlT12G023060,SlT05G009250,SlT05G009240,SlT07G017500,SlT01G025890,SlT08G022610,SlT09G025190,SlT01G017380,SlT01G017370,SlT03G003780,SlT07G018690,SlT05G007480,SlT04G001430,SlT05G009230,SlT06G022850,SlT10G006400,SlT04G002220,SlT11G023260,SlT06G015700,SlT12G001340,SlT11G018490,SlT01G002…	0
Biological process	chromosome organization	GO:0051276	0	87	553	SlT04G020790,SlT04G008680,SlT02G026300,SlT01G032710,SlT02G017840,SlT11G000820,SlT11G005260,SlT01G001160,SlT08G008500,SlT06G018200,SlT09G004840,SlT06G022620,SlT02G032560,SlT07G015420,SlT04G004680,SlT02G008030,SlT01G028610,SlT02G024950,SlT02G013830,SlT02G000570,SlT03G019480,SlT04G028220,SlT04G028160,SlT01G030890,SlT06G002130,SlT12G023960,SlT05G021880,SlT07G017470,SlT05G008470,SlT05G009250,SlT05G009…	0
Biological process	meiotic cell cycle	GO:0051321	0	43	166	SlT04G020790,SlT09G001360,SlT06G018200,SlT03G029650,SlT07G013690,SlT01G028610,SlT02G024950,SlT02G000570,SlT04G028220,SlT12G023060,SlT05G009250,SlT05G009240,SlT07G017500,SlT01G024950,SlT01G025890,SlT08G022610,SlT09G025190,SlT01G017380,SlT01G017370,SlT03G003780,SlT07G018690,SlT05G007480,SlT04G001430,SlT05G009230,SlT11G001010,SlT06G022850,SlT10G006400,SlT04G002220,SlT11G023260,SlT08G003950,SlT06G015…	0
Biological process	meiotic cell cycle process	GO:1903046	0	43	154	SlT04G020790,SlT09G001360,SlT06G018200,SlT03G029650,SlT07G013690,SlT01G028610,SlT02G024950,SlT02G000570,SlT04G028220,SlT12G023060,SlT05G009250,SlT05G009240,SlT07G017500,SlT01G024950,SlT01G025890,SlT08G022610,SlT09G025190,SlT01G017380,SlT01G017370,SlT03G003780,SlT07G018690,SlT05G007480,SlT04G001430,SlT05G009230,SlT11G001010,SlT06G022850,SlT10G006400,SlT04G002220,SlT11G023260,SlT08G003950,SlT06G015…	0
Biological process	meiotic chromosome segregation	GO:0045132	0	27	62	SlT04G020790,SlT01G028610,SlT02G024950,SlT02G000570,SlT04G028220,SlT05G009250,SlT05G009240,SlT07G017500,SlT01G025890,SlT08G022610,SlT01G017380,SlT01G017370,SlT03G003780,SlT07G018690,SlT05G007480,SlT04G001430,SlT05G009230,SlT06G022850,SlT10G006400,SlT04G002220,SlT11G018490,SlT01G002170,SlT07G023960,SlT07G023950,SlT09G021080,SlT08G004760,SlT06G014750,	0
Biological process	cell cycle process	GO:0022402	0	91	428	SlT04G020790,SlT04G008680,SlT02G026300,SlT07G008260,SlT11G005260,SlT01G037120,SlT01G001160,SlT08G008500,SlT09G001360,SlT06G018200,SlT09G004840,SlT09G019150,SlT07G015420,SlT08G014850,SlT03G002180,SlT03G029650,SlT07G013690,SlT01G028610,SlT02G024950,SlT02G000570,SlT04G028220,SlT04G028160,SlT07G021570,SlT06G002130,SlT10G016610,SlT12G023060,SlT09G019810,SlT12G023960,SlT07G006380,SlT11G022340,SlT07G017…	0
Biological process	cell cycle	GO:0007049	0	97	546	SlT04G020790,SlT04G008680,SlT02G026300,SlT07G008260,SlT11G005260,SlT01G037120,SlT01G001160,SlT08G008500,SlT09G001360,SlT06G018200,SlT09G004840,SlT09G019150,SlT07G015420,SlT08G014850,SlT03G002180,SlT03G029650,SlT07G013690,SlT01G028610,SlT02G024950,SlT02G000570,SlT04G028220,SlT04G028160,SlT06G011060,SlT07G021570,SlT06G002130,SlT07G023740,SlT10G016610,SlT12G023060,SlT09G019810,SlT12G023960,SlT07G006…	0
Biological process	chromosome segregation	GO:0007059	0	43	143	SlT04G020790,SlT04G008680,SlT02G026300,SlT09G004840,SlT07G015420,SlT01G028610,SlT02G024950,SlT02G000570,SlT04G028220,SlT12G023960,SlT07G017470,SlT05G008470,SlT05G009250,SlT05G009240,SlT01G035610,SlT07G017500,SlT10G003230,SlT01G025890,SlT08G022610,SlT01G017380,SlT01G017370,SlT03G003780,SlT07G018690,SlT05G007480,SlT04G001430,SlT05G009230,SlT06G022850,SlT10G006400,SlT04G002220,SlT11G017440,SlT11G018…	0
Biological process	organelle fission	GO:0048285	0	61	243	SlT04G020790,SlT04G008680,SlT02G026300,SlT09G001360,SlT06G018200,SlT09G004840,SlT10G010730,SlT07G015420,SlT03G002180,SlT03G029650,SlT07G013690,SlT01G028610,SlT02G024950,SlT02G000570,SlT04G028220,SlT07G021570,SlT12G023060,SlT12G023960,SlT11G022340,SlT07G017470,SlT05G008470,SlT05G009250,SlT05G009240,SlT01G035610,SlT07G017500,SlT10G003230,SlT01G025890,SlT08G022610,SlT09G025190,SlT08G018580,SlT01G017…	0
Biological process	chromosome organization involved in meiotic cell cycle	GO:0070192	4.44089e-16	23	50	SlT04G020790,SlT01G028610,SlT02G024950,SlT04G028220,SlT05G009250,SlT05G009240,SlT07G017500,SlT08G022610,SlT01G017380,SlT01G017370,SlT07G018690,SlT05G007480,SlT04G001430,SlT05G009230,SlT06G022850,SlT10G006400,SlT04G002220,SlT11G018490,SlT01G002170,SlT07G023960,SlT07G023950,SlT09G021080,SlT08G004760,	1.21865e-13
Biological process	sexual reproduction	GO:0019953	9.75886e-14	52	278	SlT01G015360,SlT04G020790,SlT08G021530,SlT09G001360,SlT06G006210,SlT06G018200,SlT07G019840,SlT03G029650,SlT07G013690,SlT01G028610,SlT02G024950,SlT02G000570,SlT06G025790,SlT04G028220,SlT12G023060,SlT05G009250,SlT05G009240,SlT07G017500,SlT01G024950,SlT01G025890,SlT08G022610,SlT09G025190,SlT01G023170,SlT01G017380,SlT01G017370,SlT03G003780,SlT01G020570,SlT07G018690,SlT05G007480,SlT04G001430,SlT05G009…	2.47199e-11
Biological process	microtubule-based movement	GO:0007018	4.75509e-13	26	81	SlT04G007340,SlT04G008680,SlT07G021690,SlT10G022390,SlT01G037120,SlT09G004840,SlT11G004720,SlT01G028610,SlT12G005230,SlT07G023740,SlT12G023060,SlT03G024760,SlT12G023960,SlT12G000320,SlT09G022620,SlT11G021820,SlT03G031000,SlT01G028930,SlT06G023480,SlT01G028920,SlT09G025190,SlT09G019750,SlT01G012480,SlT09G004130,SlT10G025320,SlT04G023030,	1.11846e-10
Biological process	homologous chromosome segregation	GO:0045143	9.07385e-13	19	43	SlT04G020790,SlT01G028610,SlT02G024950,SlT02G000570,SlT05G009250,SlT05G009240,SlT08G022610,SlT01G017380,SlT01G017370,SlT05G007480,SlT04G001430,SlT05G009230,SlT06G022850,SlT10G006400,SlT04G002220,SlT07G023960,SlT07G023950,SlT09G021080,SlT08G004760,	1.99201e-10
Biological process	meiosis I	GO:0007127	1.93001e-12	25	79	SlT04G020790,SlT06G018200,SlT01G028610,SlT02G024950,SlT02G000570,SlT05G009250,SlT05G009240,SlT08G022610,SlT01G017380,SlT01G017370,SlT03G003780,SlT05G007480,SlT04G001430,SlT05G009230,SlT06G022850,SlT10G006400,SlT04G002220,SlT11G023260,SlT06G015700,SlT07G023960,SlT07G023950,SlT09G021080,SlT08G004760,SlT06G014750,SlT12G002770,	3.97221e-10
Biological process	chiasma assembly	GO:0051026	2.75202e-12	12	16	SlT02G024950,SlT05G009250,SlT05G009240,SlT08G022610,SlT04G001430,SlT05G009230,SlT10G006400,SlT04G002220,SlT07G023960,SlT07G023950,SlT09G021080,SlT08G004760,	5.33083e-10
Biological process	meiosis I cell cycle process	GO:0061982	3.62388e-12	25	81	SlT04G020790,SlT06G018200,SlT01G028610,SlT02G024950,SlT02G000570,SlT05G009250,SlT05G009240,SlT08G022610,SlT01G017380,SlT01G017370,SlT03G003780,SlT05G007480,SlT04G001430,SlT05G009230,SlT06G022850,SlT10G006400,SlT04G002220,SlT11G023260,SlT06G015700,SlT07G023960,SlT07G023950,SlT09G021080,SlT08G004760,SlT06G014750,SlT12G002770,	6.62969e-10
Biological process	homologous chromosome pairing at meiosis	GO:0007129	3.82561e-12	17	36	SlT04G020790,SlT01G028610,SlT02G024950,SlT05G009250,SlT05G009240,SlT08G022610,SlT01G017380,SlT01G017370,SlT05G007480,SlT04G001430,SlT05G009230,SlT10G006400,SlT04G002220,SlT07G023960,SlT07G023950,SlT09G021080,SlT08G004760,	6.63038e-10
Biological process	regulation of cell cycle process	GO:0010564	7.07612e-12	34	149	SlT04G008680,SlT11G005260,SlT01G001160,SlT08G008500,SlT06G018200,SlT09G019150,SlT08G014850,SlT02G000570,SlT04G028220,SlT04G028160,SlT06G002130,SlT10G016610,SlT12G023960,SlT07G017470,SlT05G008470,SlT01G035610,SlT07G017500,SlT10G003230,SlT09G013710,SlT11G021390,SlT08G019150,SlT02G024840,SlT01G017380,SlT01G017370,SlT08G014670,SlT12G021320,SlT11G017440,SlT06G002380,SlT03G024100,SlT03G025450,SlT04G023…	1.16508e-09
Biological process	DNA metabolic process	GO:0006259	8.35432e-12	73	528	SlT04G020790,SlT08G020670,SlT01G032710,SlT02G017840,SlT11G000820,SlT01G001160,SlT08G008500,SlT09G001360,SlT06G018200,SlT02G032560,SlT08G014850,SlT02G008030,SlT02G024950,SlT02G013830,SlT02G000570,SlT01G004130,SlT06G002130,SlT05G020990,SlT10G016610,SlT05G021880,SlT07G006380,SlT05G009250,SlT05G009240,SlT07G018850,SlT08G023240,SlT08G013890,SlT09G013710,SlT11G021390,SlT01G017810,SlT08G019150,SlT03G017…	1.31004e-09
Biological process	DNA recombination	GO:0006310	8.64253e-12	34	150	SlT04G020790,SlT01G032710,SlT11G000820,SlT08G008500,SlT09G001360,SlT06G018200,SlT02G024950,SlT02G000570,SlT06G002130,SlT07G006380,SlT05G009250,SlT05G009240,SlT09G013710,SlT08G019150,SlT03G017120,SlT08G022610,SlT03G003780,SlT04G001430,SlT05G009230,SlT08G014670,SlT10G006400,SlT04G002220,SlT11G023260,SlT06G015700,SlT01G002170,SlT07G023960,SlT07G023950,SlT09G021080,SlT03G025450,SlT08G004760,SlT01G030…	1.29363e-09
Biological process	mitotic cell cycle	GO:0000278	6.89159e-11	49	298	SlT04G008680,SlT02G026300,SlT07G008260,SlT01G037120,SlT09G004840,SlT07G015420,SlT03G002180,SlT03G029650,SlT02G000570,SlT04G028220,SlT04G028160,SlT06G011060,SlT07G021570,SlT07G023740,SlT10G016610,SlT09G019810,SlT12G023960,SlT07G006380,SlT11G022340,SlT07G017470,SlT05G008470,SlT01G035610,SlT07G017500,SlT10G003230,SlT09G013710,SlT11G021820,SlT08G019150,SlT03G031000,SlT02G024840,SlT06G023480,SlT06G017…	9.86696e-09
Biological process	mitotic cell cycle process	GO:1903047	8.65564e-11	42	233	SlT04G008680,SlT02G026300,SlT07G008260,SlT01G037120,SlT09G004840,SlT07G015420,SlT03G002180,SlT02G000570,SlT04G028220,SlT04G028160,SlT07G021570,SlT10G016610,SlT09G019810,SlT12G023960,SlT07G006380,SlT11G022340,SlT07G017470,SlT05G008470,SlT01G035610,SlT07G017500,SlT10G003230,SlT09G013710,SlT08G019150,SlT03G031000,SlT02G024840,SlT06G023480,SlT07G015660,SlT12G021320,SlT11G017440,SlT08G003950,SlT01G012…	1.18763e-08
Biological process	reciprocal homologous recombination	GO:0140527	4.59023e-10	19	58	SlT04G020790,SlT06G018200,SlT02G024950,SlT05G009250,SlT05G009240,SlT08G022610,SlT03G003780,SlT04G001430,SlT05G009230,SlT10G006400,SlT04G002220,SlT11G023260,SlT06G015700,SlT07G023960,SlT07G023950,SlT09G021080,SlT08G004760,SlT06G014750,SlT12G002770,	6.04626e-08
Biological process	reciprocal meiotic recombination	GO:0007131	4.59023e-10	19	58	SlT04G020790,SlT06G018200,SlT02G024950,SlT05G009250,SlT05G009240,SlT08G022610,SlT03G003780,SlT04G001430,SlT05G009230,SlT10G006400,SlT04G002220,SlT11G023260,SlT06G015700,SlT07G023960,SlT07G023950,SlT09G021080,SlT08G004760,SlT06G014750,SlT12G002770,	6.04626e-08
Biological process	homologous recombination	GO:0035825	6.3976e-10	19	59	SlT04G020790,SlT06G018200,SlT02G024950,SlT05G009250,SlT05G009240,SlT08G022610,SlT03G003780,SlT04G001430,SlT05G009230,SlT10G006400,SlT04G002220,SlT11G023260,SlT06G015700,SlT07G023960,SlT07G023950,SlT09G021080,SlT08G004760,SlT06G014750,SlT12G002770,	7.8027e-08
Biological process	DNA conformation change	GO:0071103	6.57448e-10	27	116	SlT02G026300,SlT01G032710,SlT11G000820,SlT11G005260,SlT07G015420,SlT04G004680,SlT02G008030,SlT02G024950,SlT02G013830,SlT03G019480,SlT09G013710,SlT03G017120,SlT01G025890,SlT01G017790,SlT06G023800,SlT11G022880,SlT06G022850,SlT06G020210,SlT06G023750,SlT07G000120,SlT01G039480,SlT03G025450,SlT01G030190,SlT10G019430,SlT02G020650,SlT11G022900,SlT05G022070,	7.73206e-08
Biological process	microtubule-based process	GO:0007017	8.51432e-10	37	203	SlT04G007340,SlT04G008680,SlT07G021690,SlT10G022390,SlT01G037120,SlT09G004840,SlT11G004720,SlT03G002180,SlT01G028610,SlT02G000570,SlT12G005230,SlT07G023740,SlT12G023060,SlT03G024760,SlT12G023960,SlT11G022340,SlT07G017470,SlT12G000320,SlT10G003230,SlT09G022620,SlT11G021820,SlT03G031000,SlT01G028930,SlT06G023480,SlT01G028920,SlT09G025190,SlT09G019750,SlT12G021320,SlT08G003950,SlT01G012480,SlT09G004…	9.66816e-08
Biological process	obsolete movement of cell or subcellular component	GO:0006928	9.6166e-10	29	134	SlT04G007340,SlT04G008680,SlT07G021690,SlT11G005260,SlT10G022390,SlT01G037120,SlT09G004840,SlT10G001420,SlT11G004720,SlT01G028610,SlT12G005230,SlT07G023740,SlT12G023060,SlT03G024760,SlT12G023960,SlT12G000320,SlT09G022620,SlT11G021820,SlT03G031000,SlT01G028930,SlT06G023480,SlT01G028920,SlT09G025190,SlT09G019750,SlT01G012480,SlT08G001710,SlT09G004130,SlT10G025320,SlT04G023030,	1.05558e-07
Biological process	DNA replication	GO:0006260	1.99003e-09	29	138	SlT01G001160,SlT08G014850,SlT02G013830,SlT02G000570,SlT01G004130,SlT05G020990,SlT10G016610,SlT07G006380,SlT07G018850,SlT08G023240,SlT09G013710,SlT11G021390,SlT08G019150,SlT06G026970,SlT01G017790,SlT04G026710,SlT03G015240,SlT08G014670,SlT07G000120,SlT04G005340,SlT06G024680,SlT05G008600,SlT06G002380,SlT03G024100,SlT04G014630,SlT03G025450,SlT02G031330,SlT05G002410,SlT02G020650,	2.11393e-07
Biological process	sister chromatid segregation	GO:0000819	9.65771e-09	22	90	SlT04G008680,SlT02G026300,SlT09G004840,SlT07G015420,SlT04G028220,SlT12G023960,SlT07G017470,SlT05G008470,SlT01G035610,SlT07G017500,SlT10G003230,SlT07G018690,SlT06G022850,SlT11G017440,SlT11G018490,SlT01G002170,SlT03G025450,SlT01G020390,SlT04G023030,SlT12G000540,SlT03G024910,SlT01G033260,	9.93839e-07
Biological process	mitotic sister chromatid segregation	GO:0000070	5.71144e-08	18	68	SlT04G008680,SlT02G026300,SlT09G004840,SlT07G015420,SlT04G028220,SlT12G023960,SlT07G017470,SlT05G008470,SlT01G035610,SlT07G017500,SlT10G003230,SlT11G017440,SlT01G002170,SlT03G025450,SlT04G023030,SlT12G000540,SlT03G024910,SlT01G033260,	5.69933e-06
Biological process	DNA-templated DNA replication	GO:0006261	8.04934e-08	24	117	SlT08G014850,SlT02G013830,SlT02G000570,SlT01G004130,SlT05G020990,SlT10G016610,SlT07G006380,SlT07G018850,SlT08G023240,SlT09G013710,SlT11G021390,SlT08G019150,SlT06G026970,SlT01G017790,SlT04G026710,SlT08G014670,SlT07G000120,SlT06G024680,SlT05G008600,SlT03G024100,SlT03G025450,SlT02G031330,SlT05G002410,SlT02G020650,	7.79603e-06
Biological process	regulation of cell cycle	GO:0051726	1.15982e-07	39	263	SlT04G008680,SlT11G005260,SlT01G001160,SlT08G008500,SlT06G018200,SlT09G019150,SlT08G014850,SlT03G029650,SlT02G000570,SlT04G028220,SlT04G028160,SlT06G011060,SlT06G002130,SlT10G016610,SlT12G023960,SlT07G017470,SlT05G008470,SlT01G035610,SlT07G017500,SlT10G003230,SlT09G013710,SlT11G021390,SlT08G019150,SlT02G024840,SlT01G017380,SlT01G017370,SlT06G017580,SlT03G015240,SlT08G014670,SlT12G021320,SlT11G017…	1.09123e-05
Biological process	organelle organization	GO:0006996	1.17194e-07	139	1530	SlT04G020790,SlT04G008680,SlT02G026300,SlT01G032710,SlT02G017840,SlT11G000820,SlT07G008260,SlT07G021690,SlT11G005260,SlT01G001160,SlT08G008500,SlT09G001360,SlT06G018200,SlT04G002990,SlT09G004840,SlT10G001420,SlT02G028540,SlT03G018990,SlT06G022620,SlT02G032560,SlT10G010730,SlT07G015420,SlT03G002180,SlT04G004680,SlT03G029650,SlT02G008030,SlT07G013690,SlT01G028610,SlT06G011110,SlT02G024950,SlT02G013…	1.072e-05
Biological process	photosynthesis, light harvesting in photosystem I	GO:0009768	1.72886e-07	11	27	SlT03G000820,SlT06G022180,SlT12G001210,SlT12G005380,SlT02G014000,SlT02G014010,SlT02G014020,SlT02G013980,SlT02G013990,SlT02G013960,SlT02G013970,	1.53869e-05
Biological process	double-strand break repair	GO:0006302	3.46948e-07	24	126	SlT01G032710,SlT11G000820,SlT08G008500,SlT09G001360,SlT02G000570,SlT06G002130,SlT08G013890,SlT09G013710,SlT08G019150,SlT08G022610,SlT08G014670,SlT06G022850,SlT04G002220,SlT11G023260,SlT01G002170,SlT07G023960,SlT07G023950,SlT09G021080,SlT03G025450,SlT02G031330,SlT01G020390,SlT01G030190,SlT10G019430,SlT12G002770,	3.00658e-05
Biological process	cytokinesis	GO:0000910	2.09476e-06	21	111	SlT07G008260,SlT11G005260,SlT01G037120,SlT08G014850,SlT03G002180,SlT03G029650,SlT02G000570,SlT07G021570,SlT12G023060,SlT09G019810,SlT11G022340,SlT11G021390,SlT06G023480,SlT09G025190,SlT07G015660,SlT12G021320,SlT08G003950,SlT01G012480,SlT01G029190,SlT08G012770,SlT08G022510,	0.000176873
Biological process	double-strand break repair via homologous recombination	GO:0000724	3.5114e-06	18	88	SlT01G032710,SlT11G000820,SlT08G008500,SlT09G001360,SlT02G000570,SlT06G002130,SlT09G013710,SlT08G019150,SlT08G014670,SlT04G002220,SlT11G023260,SlT01G002170,SlT07G023960,SlT07G023950,SlT09G021080,SlT03G025450,SlT01G030190,SlT10G019430,	0.000289076
Biological process	recombinational repair	GO:0000725	3.5114e-06	18	88	SlT01G032710,SlT11G000820,SlT08G008500,SlT09G001360,SlT02G000570,SlT06G002130,SlT09G013710,SlT08G019150,SlT08G014670,SlT04G002220,SlT11G023260,SlT01G002170,SlT07G023960,SlT07G023950,SlT09G021080,SlT03G025450,SlT01G030190,SlT10G019430,	0.000289076
Biological process	mitotic nuclear division	GO:0140014	4.16068e-06	18	89	SlT04G008680,SlT02G026300,SlT09G004840,SlT07G015420,SlT04G028220,SlT12G023960,SlT07G017470,SlT05G008470,SlT01G035610,SlT07G017500,SlT10G003230,SlT11G017440,SlT01G002170,SlT03G025450,SlT04G023030,SlT12G000540,SlT03G024910,SlT01G033260,	0.000326217
Biological process	multi-organism reproductive process	GO:0044703	4.64148e-06	29	195	SlT01G015360,SlT08G021530,SlT09G001360,SlT06G006210,SlT07G019840,SlT12G001540,SlT03G029650,SlT07G013690,SlT02G000570,SlT12G001560,SlT06G025790,SlT12G023060,SlT05G009250,SlT05G009240,SlT01G024950,SlT01G025890,SlT09G025190,SlT01G023170,SlT01G020570,SlT04G001430,SlT05G009230,SlT11G001010,SlT08G003950,SlT06G015700,SlT03G019650,SlT12G001340,SlT07G015990,SlT06G014750,SlT08G022510,	0.000355451
Biological process	regulation of chromosome segregation	GO:0051983	4.8543e-06	11	36	SlT04G008680,SlT04G028220,SlT12G023960,SlT05G008470,SlT01G035610,SlT07G017500,SlT01G017380,SlT01G017370,SlT11G017440,SlT03G025450,SlT04G023030,	0.0003633
Biological process	DNA duplex unwinding	GO:0032508	5.62815e-06	14	58	SlT01G032710,SlT02G008030,SlT02G024950,SlT02G013830,SlT03G019480,SlT09G013710,SlT03G017120,SlT01G017790,SlT07G000120,SlT01G039480,SlT03G025450,SlT01G030190,SlT10G019430,SlT02G020650,	0.000411856
Biological process	regulation of cell cycle phase transition	GO:1901987	6.88835e-06	16	75	SlT04G008680,SlT01G001160,SlT09G019150,SlT04G028220,SlT04G028160,SlT10G016610,SlT05G008470,SlT01G035610,SlT07G017500,SlT09G013710,SlT08G019150,SlT02G024840,SlT08G014670,SlT11G017440,SlT06G002380,SlT04G023030,	0.000493116
Biological process	DNA geometric change	GO:0032392	6.97948e-06	14	59	SlT01G032710,SlT02G008030,SlT02G024950,SlT02G013830,SlT03G019480,SlT09G013710,SlT03G017120,SlT01G017790,SlT07G000120,SlT01G039480,SlT03G025450,SlT01G030190,SlT10G019430,SlT02G020650,	0.000489009
Biological process	chromosome separation	GO:0051304	1.14851e-05	11	39	SlT04G008680,SlT04G028220,SlT05G008470,SlT01G035610,SlT07G017500,SlT01G025890,SlT03G003780,SlT10G006400,SlT11G017440,SlT04G023030,SlT06G014750,	0.000787929
Biological process	seed oilbody biogenesis	GO:0010344	1.42599e-05	5	7	SlT06G006210,SlT02G024860,SlT04G016840,SlT12G004880,SlT03G022860,	0.000958323
Biological process	microsporogenesis	GO:0009556	1.43108e-05	10	33	SlT07G013690,SlT05G009250,SlT05G009240,SlT01G024950,SlT04G001430,SlT05G009230,SlT11G001010,SlT08G003950,SlT03G019650,SlT12G001340,	0.00094251
Biological process	meiosis II cell cycle process	GO:0061983	1.58221e-05	8	21	SlT07G013690,SlT04G028220,SlT07G017500,SlT07G018690,SlT06G022850,SlT12G001340,SlT11G018490,SlT01G002170,	0.00102161
Biological process	meiosis II	GO:0007135	1.58221e-05	8	21	SlT07G013690,SlT04G028220,SlT07G017500,SlT07G018690,SlT06G022850,SlT12G001340,SlT11G018490,SlT01G002170,	0.00102161
Biological process	plant-type sporogenesis	GO:0048236	1.94006e-05	11	41	SlT07G013690,SlT05G009250,SlT05G009240,SlT01G024950,SlT04G001430,SlT05G009230,SlT11G001010,SlT08G003950,SlT03G019650,SlT12G001340,SlT06G014750,	0.0012054
Biological process	cellular component organization	GO:0016043	2.2073e-05	196	2534	SlT04G020790,SlT04G008680,SlT02G026300,SlT01G032710,SlT08G021530,SlT12G003380,SlT02G017840,SlT11G000820,SlT07G008260,SlT07G021690,SlT11G005260,SlT01G001160,SlT08G008500,SlT09G001360,SlT07G016250,SlT06G018200,SlT06G022700,SlT04G002990,SlT09G004840,SlT10G001420,SlT02G028540,SlT03G018990,SlT06G022620,SlT01G034420,SlT02G032560,SlT09G000560,SlT12G001540,SlT08G001560,SlT10G010730,SlT04G027780,SlT07G015…	0.00134604
Biological process	cell cycle phase transition	GO:0044770	2.26702e-05	18	100	SlT04G008680,SlT01G001160,SlT09G019150,SlT04G028220,SlT04G028160,SlT10G016610,SlT05G008470,SlT01G035610,SlT07G017500,SlT09G013710,SlT08G019150,SlT02G024840,SlT08G014670,SlT11G017440,SlT05G008600,SlT11G000710,SlT06G002380,SlT04G023030,	0.00135733
Biological process	photosynthesis, light harvesting	GO:0009765	2.48826e-05	11	42	SlT03G000820,SlT06G022180,SlT12G001210,SlT12G005380,SlT02G014000,SlT02G014010,SlT02G014020,SlT02G013980,SlT02G013990,SlT02G013960,SlT02G013970,	0.00146318
Biological process	flavonoid metabolic process	GO:0009812	2.82813e-05	19	111	SlT09G020950,SlT04G022530,SlT10G003150,SlT05G021020,SlT12G014880,SlT03G014540,SlT07G020650,SlT04G000180,SlT03G019280,SlT05G005270,SlT11G000200,SlT02G019830,SlT11G005840,SlT09G023830,SlT05G019800,SlT02G023390,SlT07G013700,SlT10G018170,SlT03G003180,	0.00163387
Biological process	regulation of mitotic cell cycle	GO:0007346	3.04047e-05	21	131	SlT04G008680,SlT03G029650,SlT02G000570,SlT04G028220,SlT04G028160,SlT06G011060,SlT10G016610,SlT07G017470,SlT05G008470,SlT01G035610,SlT07G017500,SlT10G003230,SlT09G013710,SlT08G019150,SlT02G024840,SlT06G017580,SlT11G017440,SlT03G025450,SlT04G023030,SlT12G000540,SlT03G028080,	0.00172625
Biological process	protein-DNA complex assembly	GO:0065004	3.09688e-05	17	93	SlT04G008680,SlT11G000820,SlT11G005260,SlT04G004680,SlT06G002130,SlT09G013710,SlT01G025890,SlT06G023800,SlT11G022880,SlT06G020210,SlT11G023260,SlT06G023750,SlT09G021080,SlT04G023030,SlT03G024910,SlT11G022900,SlT05G022070,	0.00172848
Biological process	DNA unwinding involved in DNA replication	GO:0006268	3.61513e-05	5	8	SlT02G013830,SlT01G017790,SlT07G000120,SlT03G025450,SlT02G020650,	0.0019841
Biological process	regulation of neurotransmitter levels	GO:0001505	5.56747e-05	10	38	SlT11G007420,SlT04G022580,SlT12G001540,SlT12G001560,SlT08G012100,SlT12G024350,SlT06G017950,SlT02G031890,SlT01G002180,SlT12G014730,	0.00300552
Biological process	nucleosome assembly	GO:0006334	5.64556e-05	9	31	SlT11G000820,SlT04G004680,SlT01G025890,SlT06G023800,SlT11G022880,SlT06G020210,SlT06G023750,SlT11G022900,SlT05G022070,	0.00299852
Biological process	reproduction	GO:0000003	6.41942e-05	137	1687	SlT01G038000,SlT01G015360,SlT04G020790,SlT02G026300,SlT08G021530,SlT12G003380,SlT07G008260,SlT06G013390,SlT05G020620,SlT09G001360,SlT10G000140,SlT01G005170,SlT06G006210,SlT06G018200,SlT06G008420,SlT07G019840,SlT01G033100,SlT12G001540,SlT08G001560,SlT11G012340,SlT03G029650,SlT07G013690,SlT01G028610,SlT07G014990,SlT02G024950,SlT06G015970,SlT02G000570,SlT12G001560,SlT06G025790,SlT04G028220,SlT12G017…	0.00335542
Biological process	regulation of mitotic cell cycle phase transition	GO:1901990	7.65674e-05	12	55	SlT04G008680,SlT04G028220,SlT04G028160,SlT10G016610,SlT05G008470,SlT01G035610,SlT07G017500,SlT09G013710,SlT08G019150,SlT02G024840,SlT11G017440,SlT04G023030,	0.00393963
Biological process	sexual sporulation	GO:0034293	7.70005e-05	11	47	SlT07G013690,SlT05G009250,SlT05G009240,SlT01G024950,SlT04G001430,SlT05G009230,SlT11G001010,SlT08G003950,SlT03G019650,SlT12G001340,SlT06G014750,	0.00390096
Biological process	reproductive process	GO:0022414	7.99293e-05	136	1680	SlT01G038000,SlT01G015360,SlT04G020790,SlT02G026300,SlT08G021530,SlT12G003380,SlT07G008260,SlT06G013390,SlT05G020620,SlT09G001360,SlT10G000140,SlT01G005170,SlT06G006210,SlT06G018200,SlT06G008420,SlT07G019840,SlT01G033100,SlT12G001540,SlT08G001560,SlT11G012340,SlT03G029650,SlT07G013690,SlT01G028610,SlT07G014990,SlT02G024950,SlT06G015970,SlT02G000570,SlT12G001560,SlT06G025790,SlT04G028220,SlT12G017…	0.00398799
Biological process	pollen development	GO:0009555	9.51615e-05	37	322	SlT01G015360,SlT08G021530,SlT11G000820,SlT09G001360,SlT07G019840,SlT07G013690,SlT01G028610,SlT12G023060,SlT09G003410,SlT05G009250,SlT06G017160,SlT05G009240,SlT01G024950,SlT01G030390,SlT05G023110,SlT12G004740,SlT08G022610,SlT06G017950,SlT09G025190,SlT02G027460,SlT04G001430,SlT05G009230,SlT11G001010,SlT05G021290,SlT08G003950,SlT06G015700,SlT03G019650,SlT12G001340,SlT10G019070,SlT04G016820,SlT12G014…	0.00467712
Biological process	gametophyte development	GO:0048229	9.67095e-05	44	408	SlT01G015360,SlT08G021530,SlT11G000820,SlT01G001160,SlT09G001360,SlT04G002990,SlT07G019840,SlT07G013690,SlT01G028610,SlT12G020860,SlT12G023060,SlT09G003410,SlT05G009250,SlT06G017160,SlT05G009240,SlT01G024950,SlT01G030390,SlT05G023110,SlT12G004740,SlT08G022610,SlT06G017950,SlT09G025190,SlT06G022090,SlT03G002400,SlT02G027460,SlT04G001430,SlT05G009230,SlT11G001010,SlT05G021290,SlT08G003950,SlT06G015…	0.0046833
Biological process	regulation of metaphase/anaphase transition of cell cycle	GO:1902099	0.000102986	7	20	SlT04G008680,SlT04G028220,SlT05G008470,SlT01G035610,SlT07G017500,SlT11G017440,SlT04G023030,	0.00491497
Biological process	regulation of mitotic sister chromatid separation	GO:0010965	0.000102986	7	20	SlT04G008680,SlT04G028220,SlT05G008470,SlT01G035610,SlT07G017500,SlT11G017440,SlT04G023030,	0.00491497
Biological process	metaphase/anaphase transition of cell cycle	GO:0044784	0.000102986	7	20	SlT04G008680,SlT04G028220,SlT05G008470,SlT01G035610,SlT07G017500,SlT11G017440,SlT04G023030,	0.00491497
Biological process	regulation of chromosome separation	GO:1905818	0.000102986	7	20	SlT04G008680,SlT04G028220,SlT05G008470,SlT01G035610,SlT07G017500,SlT11G017440,SlT04G023030,	0.00491497
Biological process	regulation of mitotic metaphase/anaphase transition	GO:0030071	0.000102986	7	20	SlT04G008680,SlT04G028220,SlT05G008470,SlT01G035610,SlT07G017500,SlT11G017440,SlT04G023030,	0.00491497
Biological process	metaphase/anaphase transition of mitotic cell cycle	GO:0007091	0.000102986	7	20	SlT04G008680,SlT04G028220,SlT05G008470,SlT01G035610,SlT07G017500,SlT11G017440,SlT04G023030,	0.00491497
Biological process	protein-DNA complex subunit organization	GO:0071824	0.000106934	18	112	SlT04G008680,SlT11G000820,SlT11G005260,SlT04G004680,SlT01G030890,SlT06G002130,SlT09G013710,SlT01G025890,SlT06G023800,SlT11G022880,SlT06G020210,SlT11G023260,SlT06G023750,SlT09G021080,SlT04G023030,SlT03G024910,SlT11G022900,SlT05G022070,	0.0046951
Biological process	DNA repair	GO:0006281	0.000107093	34	288	SlT08G020670,SlT01G032710,SlT11G000820,SlT08G008500,SlT09G001360,SlT06G018200,SlT02G000570,SlT01G004130,SlT06G002130,SlT05G020990,SlT07G006380,SlT08G013890,SlT09G013710,SlT01G017810,SlT08G019150,SlT02G024840,SlT08G022610,SlT11G000200,SlT08G014670,SlT06G022850,SlT11G005840,SlT10G006400,SlT04G002220,SlT11G023260,SlT01G002170,SlT07G023960,SlT07G023950,SlT09G021080,SlT03G025450,SlT02G031330,SlT01G020…	0.00464025
Biological process	cell cycle DNA replication	GO:0044786	0.000110586	12	57	SlT08G014850,SlT02G000570,SlT10G016610,SlT07G006380,SlT09G013710,SlT11G021390,SlT08G019150,SlT04G026710,SlT06G024680,SlT05G008600,SlT03G024100,SlT03G025450,	0.00472936
Biological process	flavonoid biosynthetic process	GO:0009813	0.000118232	15	84	SlT09G020950,SlT04G022530,SlT05G021020,SlT03G014540,SlT07G020650,SlT04G000180,SlT03G019280,SlT05G005270,SlT02G019830,SlT09G023830,SlT05G019800,SlT02G023390,SlT07G013700,SlT10G018170,SlT03G003180,	0.0049915
Biological process	male meiotic nuclear division	GO:0007140	0.000124965	9	34	SlT09G001360,SlT03G029650,SlT07G013690,SlT02G000570,SlT12G023060,SlT09G025190,SlT12G001340,SlT06G014750,SlT08G022510,	0.005209
Biological process	regulation of mitotic sister chromatid segregation	GO:0033047	0.000125308	8	27	SlT04G008680,SlT04G028220,SlT05G008470,SlT01G035610,SlT07G017500,SlT11G017440,SlT03G025450,SlT04G023030,	0.00515799
Biological process	cellular component organization or biogenesis	GO:0071840	0.000129453	208	2794	SlT04G020790,SlT04G008680,SlT02G026300,SlT01G032710,SlT08G021530,SlT12G003380,SlT02G017840,SlT11G000820,SlT07G008260,SlT07G021690,SlT11G005260,SlT04G022530,SlT07G017180,SlT01G001160,SlT08G008500,SlT09G001360,SlT06G006210,SlT07G016250,SlT06G018200,SlT06G022700,SlT04G002990,SlT09G004840,SlT10G001420,SlT02G028540,SlT03G018990,SlT06G022620,SlT01G034420,SlT02G032560,SlT09G000560,SlT12G001540,SlT08G001…	0.00526282
Biological process	nuclear DNA replication	GO:0033260	0.0001399	6	15	SlT02G000570,SlT07G006380,SlT09G013710,SlT08G019150,SlT05G008600,SlT03G025450,	0.00561817
Biological process	meiotic sister chromatid segregation	GO:0045144	0.0001399	6	15	SlT04G028220,SlT07G017500,SlT07G018690,SlT06G022850,SlT11G018490,SlT01G002170,	0.00561817
Biological process	mitotic sister chromatid separation	GO:0051306	0.000146568	7	21	SlT04G008680,SlT04G028220,SlT05G008470,SlT01G035610,SlT07G017500,SlT11G017440,SlT04G023030,	0.00574581
Biological process	regulation of nuclear division	GO:0051783	0.000156828	12	59	SlT04G008680,SlT06G018200,SlT04G028220,SlT05G008470,SlT01G035610,SlT07G017500,SlT01G017380,SlT01G017370,SlT11G017440,SlT03G025450,SlT04G023030,SlT06G014750,	0.00607571
Biological process	multicellular organismal reproductive process	GO:0048609	0.000172911	26	202	SlT01G015360,SlT08G021530,SlT12G003380,SlT09G001360,SlT07G019840,SlT03G029650,SlT07G013690,SlT02G000570,SlT12G023060,SlT04G025960,SlT09G025190,SlT03G021140,SlT01G020570,SlT03G015240,SlT04G016840,SlT06G015700,SlT12G001340,SlT01G002170,SlT03G018290,SlT10G020090,SlT02G023350,SlT08G018400,SlT06G020100,SlT07G015990,SlT06G014750,SlT08G022510,	0.00639772
Biological process	neurotransmitter metabolic process	GO:0042133	0.000203968	7	22	SlT11G007420,SlT12G001540,SlT12G001560,SlT08G012100,SlT12G024350,SlT06G017950,SlT12G014730,	0.00746295
Biological process	male gamete generation	GO:0048232	0.000215168	14	79	SlT01G015360,SlT08G021530,SlT09G001360,SlT07G019840,SlT03G029650,SlT07G013690,SlT02G000570,SlT12G023060,SlT09G025190,SlT06G015700,SlT12G001340,SlT07G015990,SlT06G014750,SlT08G022510,	0.00778624
Biological process	cytoskeleton-dependent cytokinesis	GO:0061640	0.000238388	16	99	SlT07G008260,SlT01G037120,SlT03G002180,SlT03G029650,SlT02G000570,SlT07G021570,SlT12G023060,SlT09G019810,SlT11G022340,SlT06G023480,SlT09G025190,SlT07G015660,SlT08G003950,SlT01G012480,SlT01G029190,SlT08G022510,	0.00853272
Biological process	mitotic cell cycle phase transition	GO:0044772	0.000246772	14	80	SlT04G008680,SlT04G028220,SlT04G028160,SlT10G016610,SlT05G008470,SlT01G035610,SlT07G017500,SlT09G013710,SlT08G019150,SlT02G024840,SlT11G017440,SlT05G008600,SlT11G000710,SlT04G023030,	0.00873786
Biological process	centromere complex assembly	GO:0034508	0.000256384	5	11	SlT04G008680,SlT11G005260,SlT01G025890,SlT04G023030,SlT03G024910,	0.00898162
Biological process	negative regulation of cell cycle process	GO:0010948	0.000256605	13	71	SlT01G001160,SlT06G018200,SlT09G019150,SlT04G028220,SlT05G008470,SlT01G035610,SlT07G017500,SlT09G013710,SlT08G019150,SlT02G024840,SlT06G002380,SlT03G024100,SlT03G025450,	0.00889474
Biological process	regulation of sister chromatid segregation	GO:0033045	0.000281622	8	30	SlT04G008680,SlT04G028220,SlT05G008470,SlT01G035610,SlT07G017500,SlT11G017440,SlT03G025450,SlT04G023030,	0.00966023
Biological process	lipid storage	GO:0019915	0.000372716	7	24	SlT06G006210,SlT02G015950,SlT02G024860,SlT12G012940,SlT04G016840,SlT12G004880,SlT03G022860,	0.0126531
Biological process	multicellular organism reproduction	GO:0032504	0.000413298	27	225	SlT01G015360,SlT08G021530,SlT12G003380,SlT09G001360,SlT07G019840,SlT03G029650,SlT07G013690,SlT02G000570,SlT12G023060,SlT04G025960,SlT09G025190,SlT10G015400,SlT03G021140,SlT01G020570,SlT03G015240,SlT04G016840,SlT06G015700,SlT12G001340,SlT01G002170,SlT03G018290,SlT10G020090,SlT02G023350,SlT08G018400,SlT06G020100,SlT07G015990,SlT06G014750,SlT08G022510,	0.0130865
Biological process	metaphase plate congression	GO:0051310	0.000444558	6	18	SlT04G008680,SlT09G004840,SlT02G000570,SlT12G023960,SlT04G023030,SlT01G033260,	0.0139422
Biological process	cell division	GO:0051301	0.000449973	28	238	SlT07G008260,SlT11G005260,SlT01G037120,SlT04G022100,SlT09G000560,SlT08G014850,SlT03G002180,SlT03G029650,SlT02G000570,SlT07G021570,SlT12G023060,SlT09G019810,SlT11G022340,SlT02G026240,SlT11G021390,SlT06G023480,SlT01G025890,SlT09G025190,SlT04G026710,SlT08G014670,SlT07G015660,SlT12G021320,SlT08G003950,SlT01G012480,SlT11G000710,SlT01G029190,SlT08G012770,SlT08G022510,	0.0139789
Biological process	DNA damage response	GO:0006974	0.000451937	37	348	SlT08G020670,SlT01G032710,SlT11G000820,SlT08G008500,SlT09G001360,SlT06G018200,SlT02G000570,SlT07G008150,SlT01G004130,SlT06G002130,SlT05G020990,SlT07G006380,SlT08G013890,SlT09G013710,SlT01G017810,SlT08G019150,SlT02G024840,SlT08G022610,SlT11G000200,SlT01G020570,SlT08G014670,SlT06G022850,SlT11G005840,SlT10G006400,SlT04G002220,SlT11G023260,SlT03G007200,SlT01G002170,SlT07G023960,SlT07G023950,SlT09G021…	0.0139087
Biological process	response to abiotic stimulus	GO:0009628	0.000461988	158	2080	SlT01G038000,SlT08G020670,SlT01G029510,SlT01G032710,SlT12G003380,SlT06G013390,SlT01G039780,SlT11G007420,SlT08G008500,SlT04G022100,SlT10G000140,SlT06G006210,SlT07G016250,SlT10G000100,SlT01G017590,SlT10G001420,SlT07G019840,SlT09G000560,SlT12G001540,SlT04G013140,SlT04G027780,SlT07G024370,SlT02G024900,SlT03G000820,SlT02G023200,SlT12G015750,SlT02G000570,SlT12G001560,SlT08G013950,SlT06G016830,SlT05G007…	0.0140864
Biological process	cytokinesis by cell plate formation	GO:0000911	0.000533205	10	49	SlT01G037120,SlT03G002180,SlT07G021570,SlT09G019810,SlT11G022340,SlT06G023480,SlT08G003950,SlT01G012480,SlT01G029190,SlT08G022510,	0.0161087
Biological process	cellular metabolic compound salvage	GO:0043094	0.000552487	11	58	SlT01G039780,SlT05G007500,SlT02G013390,SlT12G024350,SlT03G032290,SlT08G017630,SlT10G025180,SlT05G006510,SlT01G035040,SlT01G002500,SlT09G001940,	0.0165394
Biological process	establishment of chromosome localization	GO:0051303	0.000617174	6	19	SlT04G008680,SlT09G004840,SlT02G000570,SlT12G023960,SlT04G023030,SlT01G033260,	0.0183095
Biological process	nucleosome organization	GO:0034728	0.000631463	10	50	SlT11G000820,SlT04G004680,SlT01G030890,SlT01G025890,SlT06G023800,SlT11G022880,SlT06G020210,SlT06G023750,SlT11G022900,SlT05G022070,	0.0185662
Biological process	response to radiation	GO:0009314	0.000685497	73	841	SlT01G038000,SlT08G020670,SlT01G039780,SlT11G007420,SlT08G008500,SlT10G000140,SlT10G000100,SlT10G001420,SlT04G027780,SlT03G000820,SlT12G015750,SlT02G000570,SlT06G016830,SlT04G016190,SlT06G002130,SlT06G026590,SlT12G000810,SlT05G023630,SlT06G017190,SlT04G000180,SlT04G003230,SlT04G004110,SlT12G001210,SlT05G002240,SlT02G024840,SlT03G030100,SlT03G030580,SlT04G001810,SlT06G022090,SlT06G014470,SlT03G002…	0.0199765
Biological process	mitotic spindle organization	GO:0007052	0.000691491	9	42	SlT04G008680,SlT07G017470,SlT10G003230,SlT03G031000,SlT06G023480,SlT12G021320,SlT04G023030,SlT12G000540,SlT08G012770,	0.0199744
Biological process	regulation of DNA replication	GO:0006275	0.000744205	10	51	SlT08G014850,SlT02G000570,SlT10G016610,SlT09G013710,SlT11G021390,SlT08G019150,SlT06G026970,SlT03G015240,SlT07G000120,SlT03G024100,	0.0209459
Biological process	attachment of spindle microtubules to kinetochore	GO:0008608	0.000817404	7	27	SlT04G008680,SlT02G000570,SlT12G023960,SlT01G035610,SlT06G022850,SlT04G023030,SlT01G033260,	0.0224309
Biological process	negative regulation of cell cycle	GO:0045786	0.000848444	13	80	SlT01G001160,SlT06G018200,SlT09G019150,SlT04G028220,SlT05G008470,SlT01G035610,SlT07G017500,SlT09G013710,SlT08G019150,SlT02G024840,SlT06G002380,SlT03G024100,SlT03G025450,	0.0230903
Biological process	meiotic sister chromatid cohesion	GO:0051177	0.000955718	5	14	SlT04G028220,SlT07G017500,SlT07G018690,SlT06G022850,SlT01G002170,	0.0257965
Biological process	sister chromatid cohesion	GO:0007062	0.00105933	8	36	SlT09G004840,SlT04G028220,SlT07G017500,SlT07G018690,SlT06G022850,SlT01G002170,SlT03G025450,SlT01G020390,	0.0283608
Biological process	microtubule cytoskeleton organization	GO:0000226	0.00109303	19	146	SlT04G008680,SlT03G002180,SlT02G000570,SlT12G023060,SlT03G024760,SlT12G023960,SlT11G022340,SlT07G017470,SlT10G003230,SlT03G031000,SlT06G023480,SlT09G025190,SlT12G021320,SlT08G003950,SlT11G013600,SlT04G023030,SlT12G000540,SlT08G012770,SlT08G022510,	0.0290269
Biological process	DNA replication initiation	GO:0006270	0.00111393	6	21	SlT09G013710,SlT08G019150,SlT07G000120,SlT05G008600,SlT02G031330,SlT05G002410,	0.0293454
Biological process	regulation of cytokinesis	GO:0032465	0.00111393	6	21	SlT11G005260,SlT08G014850,SlT02G000570,SlT11G021390,SlT12G021320,SlT08G012770,	0.0293454
Biological process	sporulation	GO:0043934	0.00113883	11	63	SlT07G013690,SlT05G009250,SlT05G009240,SlT01G024950,SlT04G001430,SlT05G009230,SlT11G001010,SlT08G003950,SlT03G019650,SlT12G001340,SlT06G014750,	0.0295288
Biological process	microtubule cytoskeleton organization involved in mitosis	GO:1902850	0.0011706	9	45	SlT04G008680,SlT07G017470,SlT10G003230,SlT03G031000,SlT06G023480,SlT12G021320,SlT04G023030,SlT12G000540,SlT08G012770,	0.0301154
Biological process	protein tetramerization	GO:0051262	0.00118565	10	54	SlT12G003380,SlT04G027780,SlT09G021450,SlT08G003570,SlT12G006270,SlT02G006030,SlT01G015540,SlT01G015530,SlT07G021020,SlT08G001710,	0.0302662
Biological process	regulation of DNA-templated DNA replication	GO:0090329	0.00137967	9	46	SlT08G014850,SlT02G000570,SlT10G016610,SlT09G013710,SlT11G021390,SlT08G019150,SlT06G026970,SlT07G000120,SlT03G024100,	0.0346813
Biological process	cellular response to water deprivation	GO:0042631	0.00137967	9	46	SlT01G039780,SlT07G022420,SlT08G003570,SlT02G014180,SlT07G019990,SlT02G007860,SlT06G021180,SlT02G023340,SlT01G030190,	0.0346813
Biological process	obsolete multi-organism process	GO:0051704	0.00139344	109	1388	SlT01G015360,SlT08G021530,SlT07G008260,SlT11G007420,SlT02G025430,SlT09G001360,SlT04G022580,SlT06G006210,SlT06G022700,SlT02G008950,SlT04G013580,SlT07G019840,SlT05G020140,SlT11G010190,SlT09G000560,SlT01G033100,SlT12G001540,SlT08G001560,SlT12G021110,SlT08G014850,SlT03G002180,SlT03G029650,SlT02G008030,SlT07G013690,SlT05G021070,SlT01G034480,SlT02G000570,SlT12G001560,SlT08G013950,SlT06G025790,SlT04G016…	0.0345008
Biological process	chromosome localization	GO:0050000	0.00145517	6	22	SlT04G008680,SlT09G004840,SlT02G000570,SlT12G023960,SlT04G023030,SlT01G033260,	0.0357602
Biological process	response to desiccation	GO:0009269	0.00145517	6	22	SlT07G016250,SlT12G001210,SlT02G007860,SlT03G018290,SlT02G023340,SlT01G039480,	0.0357602
Biological process	mitotic cytokinetic process	GO:1902410	0.0015841	10	56	SlT01G037120,SlT03G002180,SlT07G021570,SlT09G019810,SlT11G022340,SlT06G023480,SlT08G003950,SlT01G012480,SlT01G029190,SlT08G022510,	0.0383562
Biological process	photorespiration	GO:0009853	0.00160246	7	30	SlT01G039780,SlT05G007500,SlT12G024350,SlT03G032290,SlT08G017630,SlT01G035040,SlT01G002500,	0.0385175
Biological process	cell cycle checkpoint signaling	GO:0000075	0.00161778	9	47	SlT01G001160,SlT09G019150,SlT04G028220,SlT05G008470,SlT01G035610,SlT07G017500,SlT09G013710,SlT02G024840,SlT06G002380,	0.0386039
Biological process	anthocyanin-containing compound metabolic process	GO:0046283	0.00161778	9	47	SlT09G020950,SlT04G022530,SlT04G000180,SlT03G019280,SlT11G000200,SlT02G019830,SlT11G005840,SlT02G023390,SlT07G013700,	0.0386039
Biological process	gamete generation	GO:0007276	0.00168337	15	107	SlT01G015360,SlT08G021530,SlT09G001360,SlT07G019840,SlT03G029650,SlT07G013690,SlT02G000570,SlT12G023060,SlT09G025190,SlT01G020570,SlT06G015700,SlT12G001340,SlT07G015990,SlT06G014750,SlT08G022510,	0.0395953
Biological process	response to stimulus	GO:0050896	0.00174628	358	5368	SlT01G038000,SlT08G020670,SlT01G029510,SlT01G032710,SlT12G003380,SlT11G000820,SlT02G013480,SlT06G012040,SlT09G004430,SlT06G013390,SlT04G022530,SlT07G017180,SlT01G039780,SlT05G020620,SlT01G001160,SlT11G007420,SlT08G008500,SlT02G025430,SlT01G020790,SlT04G022100,SlT08G021930,SlT09G001360,SlT04G022580,SlT10G019120,SlT01G017170,SlT10G000140,SlT09G003570,SlT01G005170,SlT06G006210,SlT02G006320,SlT07G016…	0.0407838
Biological process	obsolete oxidation-reduction process	GO:0055114	0.00177906	81	986	SlT08G021520,SlT01G029510,SlT07G019380,SlT02G014340,SlT01G039780,SlT11G007420,SlT11G009600,SlT02G025430,SlT10G023600,SlT02G018770,SlT07G016250,SlT05G002730,SlT04G027780,SlT08G019270,SlT10G017780,SlT06G016830,SlT06G022180,SlT02G023100,SlT01G003210,SlT01G000180,SlT08G019540,SlT11G006690,SlT09G003000,SlT02G011140,SlT07G010400,SlT04G002840,SlT03G014540,SlT03G010160,SlT01G037080,SlT05G023630,SlT03G016…	0.0412567
Biological process	cytokinetic process	GO:0032506	0.00182056	10	57	SlT01G037120,SlT03G002180,SlT07G021570,SlT09G019810,SlT11G022340,SlT06G023480,SlT08G003950,SlT01G012480,SlT01G029190,SlT08G022510,	0.0419238
Biological process	regulation of mitotic nuclear division	GO:0007088	0.0018382	8	39	SlT04G008680,SlT04G028220,SlT05G008470,SlT01G035610,SlT07G017500,SlT11G017440,SlT03G025450,SlT04G023030,	0.0420362
Biological process	negative regulation of mitotic sister chromatid segregation	GO:0033048	0.00188683	5	16	SlT04G028220,SlT05G008470,SlT01G035610,SlT07G017500,SlT03G025450,	0.0428505
Biological process	megasporogenesis	GO:0009554	0.00188683	5	16	SlT05G009250,SlT05G009240,SlT01G024950,SlT04G001430,SlT05G009230,	0.0428505
Biological process	mitotic metaphase plate congression	GO:0007080	0.00188683	5	16	SlT04G008680,SlT09G004840,SlT12G023960,SlT04G023030,SlT01G033260,	0.0428505
Biological process	negative regulation of cell cycle phase transition	GO:1901988	0.00188773	9	48	SlT01G001160,SlT09G019150,SlT04G028220,SlT05G008470,SlT01G035610,SlT07G017500,SlT09G013710,SlT02G024840,SlT06G002380,	0.0420021
Biological process	cellular response to water stimulus	GO:0071462	0.00188773	9	48	SlT01G039780,SlT07G022420,SlT08G003570,SlT02G014180,SlT07G019990,SlT02G007860,SlT06G021180,SlT02G023340,SlT01G030190,	0.0420021
Biological process	response to symbiont	GO:0009608	0.00236984	6	24	SlT11G007420,SlT08G014850,SlT11G021390,SlT06G022090,SlT03G003770,SlT08G001710,	0.0497063
Biological process	negative regulation of nuclear division	GO:0051784	0.00236984	6	24	SlT06G018200,SlT04G028220,SlT05G008470,SlT01G035610,SlT07G017500,SlT03G025450,	0.0497063
Biological process	regulation of DNA metabolic process	GO:0051052	0.00249223	18	145	SlT02G017840,SlT06G018200,SlT08G014850,SlT02G008030,SlT02G000570,SlT10G016610,SlT09G013710,SlT11G021390,SlT08G019150,SlT06G026970,SlT07G016030,SlT03G015240,SlT08G014670,SlT07G000120,SlT03G024100,SlT03G025450,SlT10G019430,SlT06G014750,	0.0516159
Biological process	ammonium transmembrane transport	GO:0072488	0.00254299	5	17	SlT03G008390,SlT04G013580,SlT03G030690,SlT09G023050,SlT08G000560,	0.052338
Biological process	photosynthesis	GO:0015979	0.00257217	19	157	SlT11G009600,SlT05G002730,SlT05G020140,SlT03G000820,SlT07G014990,SlT06G022180,SlT07G025080,SlT12G001210,SlT03G032290,SlT03G002400,SlT12G005380,SlT06G020620,SlT02G014000,SlT02G014010,SlT02G014020,SlT02G013980,SlT02G013990,SlT02G013960,SlT02G013970,	0.0526096
Biological process	carboxylic acid catabolic process	GO:0046395	0.00257634	17	134	SlT07G019380,SlT02G025430,SlT12G001540,SlT08G019270,SlT12G001560,SlT08G019540,SlT03G014540,SlT08G003570,SlT08G012100,SlT01G024420,SlT06G012130,SlT01G035040,SlT03G003690,SlT05G010560,SlT10G002150,SlT06G021470,SlT08G014920,	0.0523698
Biological process	organic acid catabolic process	GO:0016054	0.00257634	17	134	SlT07G019380,SlT02G025430,SlT12G001540,SlT08G019270,SlT12G001560,SlT08G019540,SlT03G014540,SlT08G003570,SlT08G012100,SlT01G024420,SlT06G012130,SlT01G035040,SlT03G003690,SlT05G010560,SlT10G002150,SlT06G021470,SlT08G014920,	0.0523698
Biological process	cell cycle G2/M phase transition	GO:0044839	0.00296308	6	25	SlT04G028160,SlT10G016610,SlT08G019150,SlT02G024840,SlT08G014670,SlT11G000710,	0.0594965
Biological process	nucleobase-containing small molecule biosynthetic process	GO:0034404	0.00307124	11	71	SlT07G024370,SlT07G025080,SlT02G013390,SlT10G015400,SlT10G025180,SlT03G007200,SlT08G001710,SlT01G011960,SlT08G018400,SlT06G021470,SlT09G001940,	0.0605604
Biological process	regulation of cell cycle G2/M phase transition	GO:1902749	0.00335009	5	18	SlT04G028160,SlT10G016610,SlT08G019150,SlT02G024840,SlT08G014670,	0.0656657
Biological process	response to light stimulus	GO:0009416	0.00358671	66	794	SlT01G038000,SlT08G020670,SlT01G039780,SlT11G007420,SlT10G000140,SlT10G000100,SlT10G001420,SlT04G027780,SlT03G000820,SlT12G015750,SlT02G000570,SlT06G016830,SlT04G016190,SlT06G026590,SlT12G000810,SlT05G023630,SlT06G017190,SlT04G000180,SlT04G003230,SlT04G004110,SlT12G001210,SlT05G002240,SlT02G024840,SlT03G030100,SlT03G030580,SlT04G001810,SlT06G022090,SlT06G014470,SlT03G002400,SlT05G005270,SlT12G018…	0.0618379
Biological process	embryo sac development	GO:0009553	0.00378826	17	139	SlT04G002990,SlT01G028610,SlT12G020860,SlT05G009250,SlT06G017160,SlT05G009240,SlT01G024950,SlT08G022610,SlT06G022090,SlT03G002400,SlT04G001430,SlT05G009230,SlT05G021290,SlT06G015700,SlT01G002170,SlT01G020390,SlT12G002770,	0.0643027
Biological process	spindle organization	GO:0007051	0.00382327	9	53	SlT04G008680,SlT07G017470,SlT10G003230,SlT03G031000,SlT06G023480,SlT12G021320,SlT04G023030,SlT12G000540,SlT08G012770,	0.0645643
Biological process	mitotic cytokinesis	GO:0000281	0.0041355	13	95	SlT07G008260,SlT01G037120,SlT03G002180,SlT02G000570,SlT07G021570,SlT09G019810,SlT11G022340,SlT06G023480,SlT07G015660,SlT08G003950,SlT01G012480,SlT01G029190,SlT08G022510,	0.0694806
Biological process	lipid metabolic process	GO:0006629	0.00428583	63	757	SlT08G021520,SlT07G019380,SlT08G008500,SlT02G025430,SlT04G022100,SlT02G018770,SlT11G010190,SlT10G004440,SlT08G019270,SlT08G002830,SlT03G027030,SlT01G034480,SlT07G003860,SlT06G016830,SlT01G005940,SlT04G016190,SlT03G026900,SlT06G002130,SlT02G023100,SlT08G019540,SlT01G032660,SlT02G017300,SlT04G002840,SlT04G023320,SlT06G015070,SlT11G001320,SlT03G005100,SlT07G015740,SlT02G015950,SlT02G025750,SlT03G030…	0.0709208
Biological process	negative regulation of mitotic nuclear division	GO:0045839	0.00432613	5	19	SlT04G028220,SlT05G008470,SlT01G035610,SlT07G017500,SlT03G025450,	0.0712297
Biological process	glycosyl compound biosynthetic process	GO:1901659	0.00435079	9	54	SlT09G020950,SlT06G016830,SlT02G013390,SlT03G005100,SlT02G019840,SlT10G025180,SlT01G011960,SlT06G001910,SlT09G001940,	0.0712794
Biological process	neutral lipid metabolic process	GO:0006638	0.00493338	9	55	SlT10G004440,SlT01G005940,SlT02G015950,SlT10G015400,SlT12G012940,SlT08G001710,SlT01G036320,SlT02G023330,SlT04G020880,	0.0804238
Biological process	acylglycerol metabolic process	GO:0006639	0.00493338	9	55	SlT10G004440,SlT01G005940,SlT02G015950,SlT10G015400,SlT12G012940,SlT08G001710,SlT01G036320,SlT02G023330,SlT04G020880,	0.0804238
Biological process	cellular response to salt	GO:1902075	0.00524611	11	76	SlT02G013480,SlT01G039780,SlT07G022420,SlT08G003570,SlT02G014180,SlT07G019990,SlT02G007860,SlT06G021180,SlT02G023340,SlT01G030190,SlT04G017680,	0.0846835
Biological process	cellular process involved in reproduction in multicellular organism	GO:0022412	0.00532063	14	109	SlT01G015360,SlT08G021530,SlT09G001360,SlT07G019840,SlT03G029650,SlT07G013690,SlT02G000570,SlT12G023060,SlT09G025190,SlT06G015700,SlT12G001340,SlT07G015990,SlT06G014750,SlT08G022510,	0.0854674
Biological process	anthocyanin-containing compound biosynthetic process	GO:0009718	0.00541074	6	28	SlT09G020950,SlT04G022530,SlT04G000180,SlT03G019280,SlT02G023390,SlT07G013700,	0.086493
Biological process	terpene biosynthetic process	GO:0046246	0.00563593	7	37	SlT01G034480,SlT07G003860,SlT07G015740,SlT09G013450,SlT10G000470,SlT10G000460,SlT01G031020,	0.0896576
Biological process	organic acid transmembrane transport	GO:1903825	0.00574169	16	133	SlT02G031730,SlT01G020790,SlT04G022580,SlT10G019120,SlT01G002090,SlT11G006210,SlT05G019090,SlT11G019980,SlT08G000560,SlT08G017630,SlT08G003450,SlT02G031890,SlT11G006770,SlT04G024880,SlT05G004670,SlT01G034100,	0.0909009
Biological process	carboxylic acid transmembrane transport	GO:1905039	0.00574169	16	133	SlT02G031730,SlT01G020790,SlT04G022580,SlT10G019120,SlT01G002090,SlT11G006210,SlT05G019090,SlT11G019980,SlT08G000560,SlT08G017630,SlT08G003450,SlT02G031890,SlT11G006770,SlT04G024880,SlT05G004670,SlT01G034100,	0.0909009
Biological process	microgametogenesis	GO:0055046	0.00617054	8	47	SlT01G015360,SlT08G021530,SlT07G019840,SlT12G023060,SlT09G025190,SlT06G015700,SlT10G019070,SlT07G015990,	0.09676
Biological process	regulation of chromosome organization	GO:0033044	0.00624022	17	146	SlT04G008680,SlT11G005260,SlT08G008500,SlT02G008030,SlT04G028220,SlT06G002130,SlT05G008470,SlT01G035610,SlT07G017500,SlT09G013710,SlT01G017380,SlT01G017370,SlT07G016030,SlT11G017440,SlT03G019200,SlT03G025450,SlT04G023030,	0.0964743
Biological process	sesquiterpene metabolic process	GO:0051761	0.0064846	6	29	SlT01G034480,SlT07G003860,SlT07G015740,SlT10G000470,SlT10G000460,SlT01G031020,	0.0997841
Biological process	sesquiterpene biosynthetic process	GO:0051762	0.0064846	6	29	SlT01G034480,SlT07G003860,SlT07G015740,SlT10G000470,SlT10G000460,SlT01G031020,	0.0997841
Biological process	C4-dicarboxylate transport	GO:0015740	0.00685619	5	21	SlT04G022580,SlT01G002090,SlT11G006210,SlT11G019980,SlT02G031890,	0.104525
Biological process	blood circulation	GO:0008015	0.00685619	5	21	SlT02G025430,SlT09G004300,SlT02G017300,SlT11G018720,SlT08G001710,	0.104525
Biological process	fatty acid derivative metabolic process	GO:1901568	0.0070271	8	48	SlT02G025430,SlT10G004440,SlT01G005940,SlT03G026900,SlT08G001710,SlT06G021470,SlT01G036320,SlT05G002470,	0.106148
Biological process	hydrocarbon biosynthetic process	GO:0120251	0.00704894	9	58	SlT01G034480,SlT07G003860,SlT07G015740,SlT06G012270,SlT09G013450,SlT10G000470,SlT10G000460,SlT02G019690,SlT01G031020,	0.105992
Biological process	auxin-activated signaling pathway	GO:0009734	0.00710706	16	136	SlT06G012040,SlT01G017170,SlT11G010190,SlT04G010050,SlT12G017200,SlT07G020650,SlT06G015070,SlT12G017190,SlT01G015660,SlT04G001810,SlT02G030600,SlT05G000860,SlT11G006770,SlT04G016440,SlT04G019050,SlT10G020880,	0.10638
Biological process	negative regulation of chromosome organization	GO:2001251	0.00754006	10	69	SlT08G008500,SlT02G008030,SlT04G028220,SlT06G002130,SlT05G008470,SlT01G035610,SlT07G017500,SlT07G016030,SlT03G019200,SlT03G025450,	0.11235
Biological process	negative regulation of DNA metabolic process	GO:0051053	0.0075938	7	39	SlT06G018200,SlT02G000570,SlT09G013710,SlT06G026970,SlT07G016030,SlT08G014670,SlT03G024100,	0.112641
Biological process	G2/M transition of mitotic cell cycle	GO:0000086	0.00844473	5	22	SlT04G028160,SlT10G016610,SlT08G019150,SlT02G024840,SlT11G000710,	0.124702
Biological process	photosynthesis, light reaction	GO:0019684	0.0088849	13	104	SlT05G002730,SlT03G000820,SlT06G022180,SlT12G001210,SlT03G002400,SlT12G005380,SlT02G014000,SlT02G014010,SlT02G014020,SlT02G013980,SlT02G013990,SlT02G013960,SlT02G013970,	0.130616
Biological process	response to nitrate	GO:0010167	0.0090828	6	31	SlT02G013480,SlT08G018390,SlT01G037080,SlT10G013670,SlT01G019090,SlT07G010240,	0.132932
Biological process	carboxylic acid transport	GO:0046942	0.00924806	17	152	SlT02G031730,SlT01G020790,SlT04G022580,SlT10G019120,SlT01G002090,SlT05G021070,SlT11G006210,SlT05G019090,SlT11G019980,SlT08G000560,SlT08G017630,SlT08G003450,SlT02G031890,SlT11G006770,SlT04G024880,SlT05G004670,SlT01G034100,	0.134752
Biological process	organic acid transport	GO:0015849	0.00924806	17	152	SlT02G031730,SlT01G020790,SlT04G022580,SlT10G019120,SlT01G002090,SlT05G021070,SlT11G006210,SlT05G019090,SlT11G019980,SlT08G000560,SlT08G017630,SlT08G003450,SlT02G031890,SlT11G006770,SlT04G024880,SlT05G004670,SlT01G034100,	0.134752
Biological process	small molecule catabolic process	GO:0044282	0.00943724	19	177	SlT07G019380,SlT02G025430,SlT12G001540,SlT08G019270,SlT12G001560,SlT08G019540,SlT03G014540,SlT08G003570,SlT08G012100,SlT10G015400,SlT01G024420,SlT06G012130,SlT01G035040,SlT03G003690,SlT05G010560,SlT10G002150,SlT06G021470,SlT08G014920,SlT04G017680,	0.136302
Biological process	response to ionizing radiation	GO:0010212	0.00979735	9	61	SlT08G008500,SlT02G000570,SlT06G002130,SlT01G020570,SlT11G023260,SlT08G001710,SlT09G021080,SlT12G002770,SlT10G020840,	0.136706
Biological process	monocarboxylic acid catabolic process	GO:0072329	0.0101345	10	72	SlT07G019380,SlT02G025430,SlT12G001540,SlT08G019270,SlT12G001560,SlT08G019540,SlT03G014540,SlT01G035040,SlT05G010560,SlT08G014920,	0.140813
Biological process	negative regulation of sister chromatid segregation	GO:0033046	0.0102709	5	23	SlT04G028220,SlT05G008470,SlT01G035610,SlT07G017500,SlT03G025450,	0.136931
Biological process	negative regulation of chromosome segregation	GO:0051985	0.0102709	5	23	SlT04G028220,SlT05G008470,SlT01G035610,SlT07G017500,SlT03G025450,	0.136931
Biological process	organic cation transport	GO:0015695	0.0102709	5	23	SlT03G008390,SlT04G013580,SlT03G030690,SlT09G023050,SlT08G000560,	0.136931
Biological process	response to salt	GO:1902074	0.0109852	41	475	SlT12G003380,SlT02G013480,SlT06G013390,SlT01G039780,SlT07G016250,SlT04G013140,SlT02G024900,SlT02G023200,SlT08G018390,SlT03G026900,SlT07G022420,SlT09G019810,SlT09G003410,SlT01G037080,SlT08G020920,SlT08G003570,SlT02G007060,SlT10G018710,SlT12G001210,SlT04G022710,SlT10G013670,SlT03G003770,SlT02G014180,SlT01G038260,SlT07G019990,SlT02G007860,SlT03G018730,SlT03G018720,SlT04G005330,SlT01G019090,SlT10G015…	0.134477
Biological process	cellular response to abiotic stimulus	GO:0071214	0.0110622	22	218	SlT01G039780,SlT08G008500,SlT10G000100,SlT07G022420,SlT06G002130,SlT08G003570,SlT06G017190,SlT04G000180,SlT12G004740,SlT06G014470,SlT03G002400,SlT02G014180,SlT07G019990,SlT02G007860,SlT07G018740,SlT04G025370,SlT02G006030,SlT01G038620,SlT06G021180,SlT02G023340,SlT06G020620,SlT01G030190,	0.134918
Biological process	cellular response to environmental stimulus	GO:0104004	0.0110622	22	218	SlT01G039780,SlT08G008500,SlT10G000100,SlT07G022420,SlT06G002130,SlT08G003570,SlT06G017190,SlT04G000180,SlT12G004740,SlT06G014470,SlT03G002400,SlT02G014180,SlT07G019990,SlT02G007860,SlT07G018740,SlT04G025370,SlT02G006030,SlT01G038620,SlT06G021180,SlT02G023340,SlT06G020620,SlT01G030190,	0.134918
Biological process	response to hypoxia	GO:0001666	0.0110723	11	84	SlT12G003380,SlT04G022100,SlT07G024370,SlT05G007500,SlT10G017450,SlT07G002450,SlT08G001830,SlT07G010690,SlT09G000180,SlT01G002500,SlT04G017680,	0.134048
Biological process	terpene metabolic process	GO:0042214	0.0114136	7	42	SlT01G034480,SlT07G003860,SlT07G015740,SlT09G013450,SlT10G000470,SlT10G000460,SlT01G031020,	0.137674
Biological process	response to cold	GO:0009409	0.0121514	39	450	SlT01G032710,SlT12G003380,SlT10G000140,SlT06G006210,SlT07G016250,SlT04G027780,SlT02G023200,SlT01G032660,SlT09G003410,SlT07G025080,SlT09G021390,SlT09G022650,SlT10G018710,SlT04G021900,SlT12G001210,SlT02G024860,SlT03G003770,SlT02G014180,SlT01G038260,SlT07G019990,SlT02G007860,SlT03G018730,SlT03G018720,SlT02G009550,SlT10G025580,SlT12G004880,SlT01G024420,SlT05G017640,SlT07G016910,SlT06G021180,SlT03G022…	0.146038
Biological process	wax metabolic process	GO:0010166	0.0123501	5	24	SlT10G004440,SlT01G005940,SlT03G026900,SlT01G036320,SlT05G002470,	0.147887
Biological process	dicarboxylic acid transport	GO:0006835	0.0123501	5	24	SlT04G022580,SlT01G002090,SlT11G006210,SlT11G019980,SlT02G031890,	0.147887
Biological process	cellular response to cold	GO:0070417	0.0129504	7	43	SlT01G032710,SlT02G014180,SlT02G007860,SlT05G017640,SlT02G023340,SlT03G024550,SlT01G030190,	0.153956
Biological process	pigment metabolic process	GO:0042440	0.0131972	19	183	SlT09G020950,SlT04G022530,SlT05G020620,SlT11G006690,SlT03G014540,SlT10G019240,SlT07G020650,SlT04G000180,SlT12G000360,SlT03G019280,SlT05G020880,SlT11G000200,SlT02G019830,SlT11G005840,SlT03G005090,SlT02G023390,SlT07G013700,SlT09G017010,SlT07G010240,	0.156325
Biological process	generation of precursor metabolites and energy	GO:0006091	0.0134181	27	288	SlT11G009600,SlT05G002730,SlT07G024370,SlT03G000820,SlT06G022180,SlT07G025080,SlT04G001060,SlT12G001210,SlT07G018290,SlT03G002400,SlT10G015400,SlT12G005380,SlT02G007860,SlT04G016460,SlT08G001710,SlT02G017900,SlT02G023340,SlT08G018400,SlT02G014000,SlT02G014010,SlT01G039480,SlT02G014020,SlT02G013980,SlT02G013990,SlT02G013960,SlT04G017680,SlT02G013970,	0.158372
Biological process	fatty acid oxidation	GO:0019395	0.0141697	8	54	SlT07G019380,SlT02G025430,SlT08G019270,SlT08G019540,SlT12G004430,SlT01G035040,SlT05G010560,SlT08G014920,	0.163722
Biological process	negative regulation of mitotic cell cycle	GO:0045930	0.0146305	7	44	SlT04G028220,SlT05G008470,SlT01G035610,SlT07G017500,SlT09G013710,SlT02G024840,SlT03G025450,	0.168455
Biological process	pollen sperm cell differentiation	GO:0048235	0.0146969	5	25	SlT01G015360,SlT08G021530,SlT07G019840,SlT06G015700,SlT07G015990,	0.16863
Biological process	L-alpha-amino acid transmembrane transport	GO:1902475	0.0163653	6	35	SlT02G031730,SlT04G022580,SlT10G019120,SlT08G000560,SlT02G031890,SlT11G006770,	0.185192
Biological process	circulatory system process	GO:0003013	0.0163653	6	35	SlT02G025430,SlT09G004300,SlT02G017300,SlT01G030390,SlT11G018720,SlT08G001710,	0.185192
Biological process	establishment or maintenance of cell polarity	GO:0007163	0.0163653	6	35	SlT03G018990,SlT12G023960,SlT05G023110,SlT01G037890,SlT01G031930,SlT04G016820,	0.185192
Biological process	L-amino acid transport	GO:0015807	0.0163653	6	35	SlT02G031730,SlT04G022580,SlT10G019120,SlT08G000560,SlT02G031890,SlT11G006770,	0.185192
Biological process	lipid homeostasis	GO:0055088	0.0164603	7	45	SlT08G021520,SlT10G001420,SlT02G023100,SlT12G004430,SlT10G002900,SlT01G022170,SlT06G000150,	0.183741
Biological process	hydrocarbon metabolic process	GO:0120252	0.017618	9	67	SlT01G034480,SlT07G003860,SlT07G015740,SlT06G012270,SlT09G013450,SlT10G000470,SlT10G000460,SlT02G019690,SlT01G031020,	0.196
Biological process	regulation of stomatal movement	GO:0010119	0.0179967	11	90	SlT09G000560,SlT06G011060,SlT01G032660,SlT08G020920,SlT12G001210,SlT11G000200,SlT12G005380,SlT08G003450,SlT11G005840,SlT04G024880,SlT01G026960,	0.199539
Biological process	response to external stimulus	GO:0009605	0.018132	110	1525	SlT01G038000,SlT04G022530,SlT01G039780,SlT11G007420,SlT02G025430,SlT01G020790,SlT04G022580,SlT06G022700,SlT02G008950,SlT04G013580,SlT03G018990,SlT05G020140,SlT11G010190,SlT04G010050,SlT09G000560,SlT12G001540,SlT12G021110,SlT08G014850,SlT03G002180,SlT05G021070,SlT01G034480,SlT12G001560,SlT08G013950,SlT09G006240,SlT12G017200,SlT04G016190,SlT07G022420,SlT08G019540,SlT02G011140,SlT03G014540,SlT11G022…	0.200365
Biological process	cellular response to stress	GO:0033554	0.0189714	79	1053	SlT08G020670,SlT01G032710,SlT11G000820,SlT01G039780,SlT08G008500,SlT02G025430,SlT01G020790,SlT09G001360,SlT06G018200,SlT03G018990,SlT09G000560,SlT03G029650,SlT02G000570,SlT04G016190,SlT07G008150,SlT06G011060,SlT07G022420,SlT01G004130,SlT06G002130,SlT05G020990,SlT07G006380,SlT08G003570,SlT05G023630,SlT09G013700,SlT08G013890,SlT09G013710,SlT07G002450,SlT06G021240,SlT01G017810,SlT08G019150,SlT04G004…	0.204159
Biological process	amino acid catabolic process	GO:0009063	0.019258	8	57	SlT12G001540,SlT12G001560,SlT08G003570,SlT08G012100,SlT01G024420,SlT06G012130,SlT10G002150,SlT06G021470,	0.206569
Biological process	negative regulation of organelle organization	GO:0010639	0.0195682	13	115	SlT08G008500,SlT06G018200,SlT03G018990,SlT02G008030,SlT04G028220,SlT06G002130,SlT05G008470,SlT01G035610,SlT07G017500,SlT07G016030,SlT03G019200,SlT08G001710,SlT03G025450,	0.209214
Biological process	cytoskeleton organization	GO:0007010	0.0198108	26	284	SlT04G008680,SlT07G008260,SlT03G018990,SlT03G002180,SlT02G000570,SlT12G023060,SlT03G024760,SlT12G023960,SlT11G022340,SlT07G017470,SlT10G003230,SlT01G037890,SlT03G031000,SlT10G005490,SlT06G023480,SlT09G025190,SlT04G025370,SlT12G021320,SlT08G003950,SlT09G012120,SlT11G013600,SlT04G023030,SlT12G000540,SlT08G012770,SlT08G022510,SlT01G033260,	0.195907
Biological process	G1/S transition of mitotic cell cycle	GO:0000082	0.0202454	5	27	SlT04G028160,SlT10G016610,SlT09G013710,SlT08G019150,SlT05G008600,	0.199605
Biological process	DNA integrity checkpoint signaling	GO:0031570	0.0202454	5	27	SlT01G001160,SlT09G019150,SlT09G013710,SlT02G024840,SlT06G002380,	0.199605
Biological process	response to stress	GO:0006950	0.0204102	199	2940	SlT08G020670,SlT01G029510,SlT01G032710,SlT12G003380,SlT11G000820,SlT06G013390,SlT04G022530,SlT01G039780,SlT08G008500,SlT02G025430,SlT01G020790,SlT04G022100,SlT08G021930,SlT09G001360,SlT10G000140,SlT06G006210,SlT07G016250,SlT06G018200,SlT06G022700,SlT01G017590,SlT10G001420,SlT02G008950,SlT03G018990,SlT05G020140,SlT11G010190,SlT04G010050,SlT09G000560,SlT12G001540,SlT04G013140,SlT04G027780,SlT12G021…	0.200032
Biological process	cold acclimation	GO:0009631	0.0211998	6	37	SlT04G027780,SlT02G023200,SlT02G014180,SlT01G038260,SlT12G003240,SlT01G039480,	0.207154
Biological process	multicellular organismal-level homeostasis	GO:0048871	0.0228992	9	70	SlT02G000570,SlT05G021880,SlT08G020920,SlT07G018850,SlT08G013890,SlT11G018720,SlT08G001710,SlT05G008600,SlT03G025450,	0.223097
Biological process	alpha-amino acid catabolic process	GO:1901606	0.0229109	7	48	SlT12G001540,SlT12G001560,SlT08G003570,SlT08G012100,SlT01G024420,SlT10G002150,SlT06G021470,	0.222553
Biological process	hexose metabolic process	GO:0019318	0.0229109	7	48	SlT05G020140,SlT07G024370,SlT06G021240,SlT07G018290,SlT10G015400,SlT02G007860,SlT02G023340,	0.222553
Biological process	pollen tube growth	GO:0009860	0.0237027	13	118	SlT12G001540,SlT08G001560,SlT12G001560,SlT06G026590,SlT06G012710,SlT01G030390,SlT06G017950,SlT09G005560,SlT10G023000,SlT11G001010,SlT05G010560,SlT12G014730,SlT07G015990,	0.228894
Biological process	mitotic cell cycle checkpoint signaling	GO:0007093	0.0239446	6	38	SlT04G028220,SlT05G008470,SlT01G035610,SlT07G017500,SlT09G013710,SlT02G024840,	0.228549
Biological process	establishment of organelle localization	GO:0051656	0.0241348	11	94	SlT04G008680,SlT09G004840,SlT10G001420,SlT02G000570,SlT12G023960,SlT09G022620,SlT09G019750,SlT04G025370,SlT01G002180,SlT04G023030,SlT01G033260,	0.229699
Biological process	response to decreased oxygen levels	GO:0036293	0.0241348	11	94	SlT12G003380,SlT04G022100,SlT07G024370,SlT05G007500,SlT10G017450,SlT07G002450,SlT08G001830,SlT07G010690,SlT09G000180,SlT01G002500,SlT04G017680,	0.229699
Biological process	response to extracellular stimulus	GO:0009991	0.0250233	26	290	SlT04G022530,SlT01G039780,SlT01G020790,SlT03G018990,SlT04G016190,SlT07G022420,SlT02G030770,SlT08G003570,SlT04G004110,SlT12G004740,SlT12G006270,SlT02G014180,SlT07G019990,SlT02G007860,SlT07G021020,SlT06G021180,SlT08G001710,SlT06G012130,SlT04G020420,SlT02G023340,SlT06G001910,SlT01G030190,SlT06G019120,SlT04G017680,SlT07G010240,SlT03G024920,	0.227629
Biological process	negative regulation of cellular component organization	GO:0051129	0.0250965	15	144	SlT08G008500,SlT06G018200,SlT03G018990,SlT01G034420,SlT02G008030,SlT04G028220,SlT06G002130,SlT05G008470,SlT01G035610,SlT07G017500,SlT07G016030,SlT03G019200,SlT08G001710,SlT03G025450,SlT04G017680,	0.227666
Biological process	monoatomic anion transmembrane transport	GO:0098656	0.0253482	24	263	SlT02G013480,SlT02G031730,SlT01G020790,SlT04G022580,SlT10G019120,SlT01G002090,SlT08G018390,SlT06G025310,SlT07G022420,SlT11G006210,SlT08G020920,SlT05G019090,SlT11G019980,SlT08G000560,SlT08G017630,SlT08G003450,SlT02G031890,SlT11G006770,SlT01G019090,SlT04G020420,SlT04G024880,SlT05G002920,SlT05G004670,SlT01G034100,	0.229317
Biological process	fatty acid catabolic process	GO:0009062	0.0254009	7	49	SlT07G019380,SlT02G025430,SlT08G019270,SlT08G019540,SlT01G035040,SlT05G010560,SlT08G014920,	0.229165
Biological process	DNA biosynthetic process	GO:0071897	0.0255314	8	60	SlT02G017840,SlT05G020990,SlT02G024840,SlT04G011690,SlT07G016030,SlT08G014670,SlT03G025450,SlT02G031330,	0.229713
Biological process	regulation of biological quality	GO:0065008	0.0258865	91	1252	SlT08G021520,SlT06G012040,SlT05G020620,SlT11G007420,SlT02G025430,SlT01G020790,SlT04G022100,SlT04G022580,SlT02G018770,SlT01G017170,SlT12G019320,SlT06G006210,SlT10G001420,SlT03G018990,SlT09G020150,SlT09G000560,SlT12G001540,SlT08G001560,SlT06G015970,SlT02G000570,SlT12G001560,SlT06G016830,SlT08G018390,SlT12G017200,SlT02G023100,SlT09G004300,SlT08G019540,SlT11G006210,SlT02G017300,SlT05G021880,SlT04G002…	0.232273
Biological process	developmental process	GO:0032502	0.0262414	210	3137	SlT01G038000,SlT01G015360,SlT08G021520,SlT02G026300,SlT01G029510,SlT08G021530,SlT12G003380,SlT11G000820,SlT02G014340,SlT06G012040,SlT06G013390,SlT04G022530,SlT05G020620,SlT01G001160,SlT05G010860,SlT04G022100,SlT09G001360,SlT10G000140,SlT01G005170,SlT06G006210,SlT04G002990,SlT06G008420,SlT10G001420,SlT03G018990,SlT07G019840,SlT09G020150,SlT06G022620,SlT01G034420,SlT09G000560,SlT01G033100,SlT12G001…	0.234818
Biological process	fatty acid derivative biosynthetic process	GO:1901570	0.027009	5	29	SlT02G025430,SlT10G004440,SlT01G005940,SlT01G036320,SlT05G002470,	0.241031
Biological process	glucose metabolic process	GO:0006006	0.027009	5	29	SlT05G020140,SlT07G024370,SlT06G021240,SlT07G018290,SlT10G015400,	0.241031
Biological process	multicellular organismal process	GO:0032501	0.0270878	191	2833	SlT01G038000,SlT01G015360,SlT08G021520,SlT02G026300,SlT01G029510,SlT08G021530,SlT12G003380,SlT11G000820,SlT07G008260,SlT02G014340,SlT06G012040,SlT06G013390,SlT04G022530,SlT05G020620,SlT01G001160,SlT02G025430,SlT05G010860,SlT04G022100,SlT09G001360,SlT10G000140,SlT01G005170,SlT06G006210,SlT04G002990,SlT06G008420,SlT10G001420,SlT03G018990,SlT07G019840,SlT06G022620,SlT01G034420,SlT09G000560,SlT01G033…	0.240432
Biological process	lipid oxidation	GO:0034440	0.0279064	8	61	SlT07G019380,SlT02G025430,SlT08G019270,SlT08G019540,SlT12G004430,SlT01G035040,SlT05G010560,SlT08G014920,	0.247032
Biological process	nucleotide catabolic process	GO:0009166	0.0280699	7	50	SlT07G024370,SlT07G025080,SlT10G015400,SlT03G007200,SlT08G001710,SlT08G018400,SlT06G021470,	0.247813
Biological process	transmembrane transport	GO:0055085	0.0283288	74	997	SlT03G008390,SlT02G013480,SlT06G012040,SlT04G022530,SlT11G020880,SlT02G031730,SlT01G020790,SlT08G021930,SlT04G022580,SlT10G019120,SlT01G017170,SlT12G019320,SlT01G002090,SlT01G040350,SlT04G013580,SlT04G010050,SlT05G021070,SlT03G030690,SlT08G013950,SlT08G018390,SlT06G025310,SlT01G003250,SlT04G028150,SlT07G022420,SlT01G028510,SlT11G006210,SlT09G023050,SlT07G020650,SlT10G007290,SlT08G020920,SlT03G019…	0.24943
Biological process	hydrogen peroxide metabolic process	GO:0042743	0.0301248	6	40	SlT04G027780,SlT05G020580,SlT08G001710,SlT02G022050,SlT07G020070,SlT04G017680,	0.26037
Biological process	regulation of auxin mediated signaling pathway	GO:0010928	0.0304299	8	62	SlT06G012040,SlT01G017170,SlT11G010190,SlT12G017200,SlT07G020650,SlT06G015070,SlT12G017190,SlT04G001810,	0.262319
Biological process	ADP metabolic process	GO:0046031	0.0308697	5	30	SlT07G024370,SlT07G025080,SlT07G018290,SlT10G015400,SlT08G018400,	0.265415
Biological process	response to oxygen levels	GO:0070482	0.0316718	11	98	SlT12G003380,SlT04G022100,SlT07G024370,SlT05G007500,SlT10G017450,SlT07G002450,SlT08G001830,SlT07G010690,SlT09G000180,SlT01G002500,SlT04G017680,	0.24951
Biological process	response to water	GO:0009415	0.0317632	33	395	SlT12G003380,SlT06G013390,SlT01G039780,SlT07G016250,SlT04G013140,SlT02G024900,SlT02G023200,SlT03G026900,SlT07G022420,SlT09G019810,SlT09G003410,SlT08G020920,SlT08G003570,SlT02G007060,SlT10G018710,SlT12G001210,SlT04G022710,SlT03G003770,SlT02G014180,SlT01G038260,SlT07G019990,SlT02G007860,SlT03G018730,SlT03G018720,SlT10G015360,SlT06G021180,SlT03G018290,SlT12G003240,SlT02G023340,SlT01G039480,SlT01G030…	0.249633
Biological process	response to inorganic substance	GO:0010035	0.0326422	73	989	SlT12G003380,SlT02G013480,SlT09G004430,SlT06G013390,SlT07G017180,SlT01G039780,SlT02G025430,SlT01G020790,SlT04G022100,SlT08G021930,SlT10G000140,SlT07G016250,SlT09G000560,SlT12G001540,SlT04G013140,SlT04G027780,SlT02G024900,SlT05G021070,SlT02G023200,SlT07G014990,SlT12G001560,SlT08G018390,SlT04G016190,SlT03G026900,SlT07G022420,SlT08G019540,SlT09G019810,SlT09G003410,SlT01G037080,SlT07G025080,SlT08G020…	0.255931
Biological process	xenobiotic metabolic process	GO:0006805	0.033218	31	368	SlT11G007420,SlT02G025430,SlT12G001540,SlT04G027780,SlT07G024370,SlT12G001560,SlT04G016190,SlT03G014540,SlT07G025080,SlT08G003570,SlT10G007680,SlT08G012100,SlT11G001320,SlT04G001060,SlT12G024350,SlT07G005920,SlT07G018290,SlT10G015400,SlT12G007950,SlT10G025180,SlT07G000190,SlT03G019620,SlT04G016460,SlT02G026960,SlT08G001710,SlT02G022050,SlT02G017900,SlT08G018400,SlT08G003850,SlT09G001940,SlT07G020…	0.259826
Biological process	anatomical structure development	GO:0048856	0.033556	198	2963	SlT01G038000,SlT01G015360,SlT08G021520,SlT02G026300,SlT01G029510,SlT08G021530,SlT12G003380,SlT11G000820,SlT02G014340,SlT06G012040,SlT06G013390,SlT04G022530,SlT05G020620,SlT01G001160,SlT05G010860,SlT04G022100,SlT09G001360,SlT10G000140,SlT01G005170,SlT06G006210,SlT04G002990,SlT06G008420,SlT10G001420,SlT03G018990,SlT07G019840,SlT09G020150,SlT06G022620,SlT01G034420,SlT09G000560,SlT01G033100,SlT12G001…	0.26
Biological process	regulation of cell morphogenesis involved in differentiation	GO:0010769	0.0339638	7	52	SlT01G034420,SlT08G001560,SlT06G012710,SlT09G005560,SlT11G001010,SlT07G015990,SlT04G017680,	0.262542
Biological process	telomere organization	GO:0032200	0.0339638	7	52	SlT02G017840,SlT02G000570,SlT05G021880,SlT08G013890,SlT07G016030,SlT05G008600,SlT03G025450,	0.262542
Biological process	cellular response to auxin stimulus	GO:0071365	0.0344268	16	163	SlT06G012040,SlT01G017170,SlT11G010190,SlT04G010050,SlT12G017200,SlT07G020650,SlT06G015070,SlT12G017190,SlT01G015660,SlT04G001810,SlT02G030600,SlT05G000860,SlT11G006770,SlT04G016440,SlT04G019050,SlT10G020880,	0.264878
Biological process	monoatomic anion transport	GO:0006820	0.0347396	28	327	SlT02G013480,SlT04G022530,SlT02G031730,SlT01G020790,SlT04G022580,SlT10G019120,SlT01G002090,SlT05G021070,SlT08G018390,SlT06G025310,SlT07G022420,SlT11G006210,SlT08G020920,SlT05G019090,SlT11G019980,SlT08G000560,SlT12G004740,SlT08G017630,SlT08G003450,SlT02G031890,SlT11G006770,SlT01G019090,SlT04G020420,SlT03G024550,SlT04G024880,SlT05G002920,SlT05G004670,SlT01G034100,	0.266661
Biological process	response to gamma radiation	GO:0010332	0.0350595	5	31	SlT08G008500,SlT02G000570,SlT06G002130,SlT08G001710,SlT10G020840,	0.268491
Biological process	cellular lipid metabolic process	GO:0044255	0.0358228	52	677	SlT07G019380,SlT08G008500,SlT02G025430,SlT04G022100,SlT02G018770,SlT10G004440,SlT08G019270,SlT08G002830,SlT03G027030,SlT01G034480,SlT07G003860,SlT06G016830,SlT01G005940,SlT04G016190,SlT06G002130,SlT08G019540,SlT01G032660,SlT02G017300,SlT04G002840,SlT04G023320,SlT03G005100,SlT07G015740,SlT02G015950,SlT02G025750,SlT03G030100,SlT06G017950,SlT10G015400,SlT12G004430,SlT02G019840,SlT12G012940,SlT10G020…	0.273699
Biological process	regulation of cell population proliferation	GO:0042127	0.0371782	12	113	SlT08G008500,SlT08G014850,SlT02G000570,SlT04G028160,SlT06G002130,SlT10G016610,SlT07G020650,SlT07G018850,SlT11G021390,SlT08G019150,SlT06G026970,SlT08G001710,	0.283397
Biological process	nucleoside phosphate catabolic process	GO:1901292	0.0371973	7	53	SlT07G024370,SlT07G025080,SlT10G015400,SlT03G007200,SlT08G001710,SlT08G018400,SlT06G021470,	0.282888
Biological process	DNA endoreduplication	GO:0042023	0.0372657	6	42	SlT08G014850,SlT10G016610,SlT11G021390,SlT04G026710,SlT06G024680,SlT03G024100,	0.282756
Biological process	fatty acid beta-oxidation	GO:0006635	0.0372657	6	42	SlT07G019380,SlT08G019270,SlT08G019540,SlT01G035040,SlT05G010560,SlT08G014920,	0.282756
Biological process	multicellular organism development	GO:0007275	0.0373655	172	2553	SlT01G038000,SlT01G015360,SlT08G021520,SlT02G026300,SlT01G029510,SlT08G021530,SlT12G003380,SlT11G000820,SlT02G014340,SlT06G012040,SlT06G013390,SlT04G022530,SlT05G020620,SlT01G001160,SlT05G010860,SlT04G022100,SlT09G001360,SlT10G000140,SlT01G005170,SlT06G006210,SlT04G002990,SlT06G008420,SlT10G001420,SlT03G018990,SlT07G019840,SlT06G022620,SlT01G034420,SlT09G000560,SlT01G033100,SlT12G001540,SlT04G013…	0.282212
Biological process	organic anion transport	GO:0015711	0.0385111	20	219	SlT02G031730,SlT01G020790,SlT04G022580,SlT10G019120,SlT01G002090,SlT05G021070,SlT06G025310,SlT07G022420,SlT11G006210,SlT08G020920,SlT05G019090,SlT11G019980,SlT08G000560,SlT08G017630,SlT08G003450,SlT02G031890,SlT11G006770,SlT04G024880,SlT05G004670,SlT01G034100,	0.290199
Biological process	export across plasma membrane	GO:0140115	0.0395839	5	32	SlT06G012040,SlT01G017170,SlT07G020650,SlT04G001810,SlT11G006770,	0.290311
Biological process	positive chemotaxis	GO:0050918	0.0395839	5	32	SlT12G001540,SlT12G001560,SlT06G017160,SlT06G017950,SlT12G014730,	0.290311
Biological process	pollen tube guidance	GO:0010183	0.0395839	5	32	SlT12G001540,SlT12G001560,SlT06G017160,SlT06G017950,SlT12G014730,	0.290311
Biological process	defense response to fungus	GO:0050832	0.039803	27	317	SlT02G025430,SlT11G010190,SlT04G010050,SlT09G000560,SlT08G014850,SlT08G013950,SlT04G016190,SlT02G011140,SlT06G015070,SlT03G031850,SlT02G023920,SlT11G021390,SlT07G002450,SlT12G000360,SlT08G018580,SlT08G021720,SlT08G021710,SlT05G000860,SlT11G005830,SlT04G005330,SlT03G003690,SlT06G010780,SlT06G023210,SlT08G021680,SlT09G004160,SlT09G004150,SlT09G017010,	0.289981
Biological process	isoprenoid biosynthetic process	GO:0008299	0.0410009	17	180	SlT04G022100,SlT08G002830,SlT01G034480,SlT07G003860,SlT06G016830,SlT04G023320,SlT07G015740,SlT03G030100,SlT10G002900,SlT03G005090,SlT09G013450,SlT01G021710,SlT10G000470,SlT10G000460,SlT08G021290,SlT01G031020,SlT07G012440,	0.298049
Biological process	chromatin organization	GO:0006325	0.0417	35	433	SlT11G000820,SlT11G005260,SlT08G008500,SlT06G022700,SlT06G022620,SlT02G032560,SlT04G004680,SlT02G008030,SlT02G000570,SlT04G028160,SlT01G030890,SlT06G002130,SlT09G013710,SlT03G029140,SlT01G025890,SlT07G016030,SlT06G023800,SlT11G022880,SlT01G029330,SlT03G015240,SlT06G020210,SlT06G023750,SlT12G021320,SlT03G019200,SlT06G026850,SlT07G024540,SlT08G001710,SlT05G021690,SlT08G013680,SlT08G012770,SlT02G022…	0.302463
Biological process	response to water deprivation	GO:0009414	0.0420662	32	390	SlT12G003380,SlT06G013390,SlT01G039780,SlT07G016250,SlT04G013140,SlT02G024900,SlT02G023200,SlT03G026900,SlT07G022420,SlT09G019810,SlT09G003410,SlT08G003570,SlT02G007060,SlT10G018710,SlT12G001210,SlT04G022710,SlT03G003770,SlT02G014180,SlT01G038260,SlT07G019990,SlT02G007860,SlT03G018730,SlT03G018720,SlT10G015360,SlT06G021180,SlT03G018290,SlT12G003240,SlT02G023340,SlT01G039480,SlT01G030190,SlT01G026…	0.304448
Biological process	aging	GO:0007568	0.0444206	14	142	SlT02G014340,SlT09G000560,SlT02G000570,SlT10G017780,SlT08G018390,SlT03G014540,SlT07G018850,SlT07G018290,SlT03G003770,SlT10G025580,SlT01G019090,SlT08G001710,SlT07G013700,SlT07G010240,	0.320783
Biological process	purine nucleoside diphosphate metabolic process	GO:0009135	0.0444471	5	33	SlT07G024370,SlT07G025080,SlT07G018290,SlT10G015400,SlT08G018400,	0.320272
Biological process	purine ribonucleoside diphosphate metabolic process	GO:0009179	0.0444471	5	33	SlT07G024370,SlT07G025080,SlT07G018290,SlT10G015400,SlT08G018400,	0.320272
Biological process	ribonucleoside diphosphate metabolic process	GO:0009185	0.0444471	5	33	SlT07G024370,SlT07G025080,SlT07G018290,SlT10G015400,SlT08G018400,	0.320272
Biological process	double fertilization forming a zygote and endosperm	GO:0009567	0.0444471	5	33	SlT08G021530,SlT06G025790,SlT01G025890,SlT01G023170,SlT04G016840,	0.320272
Biological process	negative regulation of mitotic cell cycle phase transition	GO:1901991	0.0444471	5	33	SlT04G028220,SlT05G008470,SlT01G035610,SlT07G017500,SlT02G024840,	0.320272
Biological process	cell cycle G1/S phase transition	GO:0044843	0.0444471	5	33	SlT04G028160,SlT10G016610,SlT09G013710,SlT08G019150,SlT05G008600,	0.320272
Biological process	pigment biosynthetic process	GO:0046148	0.0462271	15	156	SlT09G020950,SlT04G022530,SlT05G020620,SlT11G006690,SlT03G014540,SlT10G019240,SlT07G020650,SlT04G000180,SlT03G019280,SlT05G020880,SlT02G019830,SlT03G005090,SlT02G023390,SlT07G013700,SlT07G010240,	0.317137
Biological process	response to temperature stimulus	GO:0009266	0.0466321	47	614	SlT01G029510,SlT01G032710,SlT12G003380,SlT10G000140,SlT06G006210,SlT07G016250,SlT09G000560,SlT04G027780,SlT02G023200,SlT04G016190,SlT01G032660,SlT09G003410,SlT07G025080,SlT09G021390,SlT09G022650,SlT06G021240,SlT08G000560,SlT10G018710,SlT04G021900,SlT12G001210,SlT02G024860,SlT03G003770,SlT02G014180,SlT01G038260,SlT07G019990,SlT02G007860,SlT03G018730,SlT03G018720,SlT02G009550,SlT10G025580,SlT01G038…	0.31925
Biological process	lipid catabolic process	GO:0016042	0.0468219	13	130	SlT07G019380,SlT02G025430,SlT08G019270,SlT08G019540,SlT02G015950,SlT12G012940,SlT01G035040,SlT05G010560,SlT01G031020,SlT06G021470,SlT04G020880,SlT08G014920,SlT04G017680,	0.319885
Biological process	response to fungus	GO:0009620	0.0472416	32	394	SlT11G007420,SlT02G025430,SlT11G010190,SlT04G010050,SlT09G000560,SlT08G014850,SlT08G013950,SlT04G016190,SlT08G019540,SlT02G011140,SlT03G014540,SlT06G015070,SlT03G031850,SlT02G023920,SlT11G021390,SlT07G002450,SlT12G000360,SlT08G018580,SlT06G022090,SlT08G021720,SlT08G021710,SlT05G000860,SlT11G005830,SlT04G005330,SlT03G003690,SlT06G010780,SlT06G023210,SlT08G021680,SlT09G004160,SlT09G004150,SlT09G017…	0.320756
Biological process	monosaccharide metabolic process	GO:0005996	0.04743	10	92	SlT05G020140,SlT07G024370,SlT06G021240,SlT07G018290,SlT10G015400,SlT02G027460,SlT02G007860,SlT06G021180,SlT01G027470,SlT02G023340,	0.321373
Biological process	developmental process involved in reproduction	GO:0003006	0.0493661	105	1509	SlT01G038000,SlT01G015360,SlT02G026300,SlT08G021530,SlT12G003380,SlT06G013390,SlT05G020620,SlT10G000140,SlT01G005170,SlT06G006210,SlT06G008420,SlT07G019840,SlT01G033100,SlT12G001540,SlT08G001560,SlT11G012340,SlT07G013690,SlT01G028610,SlT07G014990,SlT06G015970,SlT02G000570,SlT12G001560,SlT12G017200,SlT01G030890,SlT04G016190,SlT02G023100,SlT06G026590,SlT05G006200,SlT10G016610,SlT09G003480,SlT04G025…	0.333804

## Sheet: EC1
Class	GO_Name	GO_ID	P_value	HitsGenesCountsInSelectedSet	HitsGenesCountsInBackground	GenesOfSelectedSetInGOterm	corrected p-value(BH method)
Molecular function	DNA-binding transcription factor activity	GO:0003700	1.46306e-08	163	1198	SlT09G002280,SlT09G004870,SlT01G019310,SlT01G033610,SlT03G025770,SlT12G019300,SlT05G002810,SlT01G019300,SlT06G015190,SlT07G016330,SlT05G002720,SlT05G000110,SlT02G022710,SlT08G020260,SlT06G026630,SlT11G021890,SlT02G016880,SlT09G007820,SlT01G039650,SlT10G021190,SlT05G012910,SlT07G017440,SlT07G018870,SlT10G018320,SlT08G023250,SlT12G019390,SlT02G009690,SlT06G022150,SlT12G015140,SlT10G025620,SlT05G002…	1.35772e-05
Molecular function	transcription regulator activity	GO:0140110	2.78035e-06	163	1296	SlT09G002280,SlT09G004870,SlT01G019310,SlT01G033610,SlT03G025770,SlT12G019300,SlT05G002810,SlT01G019300,SlT06G015190,SlT07G016330,SlT05G002720,SlT05G000110,SlT02G022710,SlT08G020260,SlT06G026630,SlT11G021890,SlT02G016880,SlT09G007820,SlT01G039650,SlT10G021190,SlT05G012910,SlT07G017440,SlT07G018870,SlT10G018320,SlT08G023250,SlT12G019390,SlT02G009690,SlT06G022150,SlT12G015140,SlT10G025620,SlT05G002…	0.00129008
Molecular function	UDP-glucosyltransferase activity	GO:0035251	2.73709e-05	30	151	SlT07G013200,SlT07G013190,SlT10G004580,SlT05G005740,SlT05G005730,SlT12G003890,SlT10G024310,SlT11G018790,SlT07G012930,SlT04G021010,SlT03G025100,SlT12G003920,SlT02G008220,SlT12G003910,SlT04G007470,SlT04G007480,SlT11G018800,SlT09G025920,SlT04G002500,SlT05G021370,SlT02G000850,SlT06G013630,SlT06G013590,SlT09G002050,SlT08G001370,SlT08G001340,SlT08G001330,SlT03G008970,SlT11G004570,SlT05G006850,	0.00846674
Molecular function	glucosyltransferase activity	GO:0046527	3.16305e-05	34	182	SlT07G013200,SlT07G013190,SlT10G004580,SlT05G005740,SlT05G005730,SlT12G003890,SlT10G024310,SlT11G018790,SlT07G012930,SlT04G021010,SlT03G025100,SlT12G003920,SlT02G008220,SlT12G003910,SlT04G007470,SlT04G007480,SlT11G018800,SlT09G025920,SlT08G023710,SlT04G002500,SlT12G006480,SlT08G023720,SlT08G023730,SlT05G021370,SlT02G000850,SlT06G013630,SlT06G013590,SlT09G002050,SlT08G001370,SlT08G001340,SlT08G001…	0.00733827
Molecular function	inorganic anion transmembrane transporter activity	GO:0015103	3.39055e-05	18	70	SlT08G002460,SlT11G004310,SlT09G020840,SlT12G018970,SlT02G032070,SlT09G022660,SlT10G023710,SlT03G030120,SlT06G003890,SlT01G023500,SlT04G020410,SlT01G031940,SlT09G016950,SlT03G010470,SlT05G018940,SlT06G026880,SlT12G016190,SlT03G030770,	0.00629286
Molecular function	serine-type peptidase activity	GO:0008236	4.54893e-05	16	59	SlT04G018340,SlT03G002030,SlT07G001120,SlT12G023560,SlT04G027140,SlT06G022840,SlT07G011850,SlT12G005090,SlT01G024240,SlT11G018670,SlT06G014150,SlT07G019690,SlT02G027100,SlT09G015840,SlT08G014590,SlT03G028590,	0.00703569
Molecular function	serine hydrolase activity	GO:0017171	4.54893e-05	16	59	SlT04G018340,SlT03G002030,SlT07G001120,SlT12G023560,SlT04G027140,SlT06G022840,SlT07G011850,SlT12G005090,SlT01G024240,SlT11G018670,SlT06G014150,SlT07G019690,SlT02G027100,SlT09G015840,SlT08G014590,SlT03G028590,	0.00703569
Molecular function	sulfate transmembrane transporter activity	GO:0015116	5.05218e-05	7	13	SlT11G004310,SlT09G020840,SlT12G018970,SlT04G020410,SlT09G016950,SlT05G018940,SlT06G026880,	0.00586053
Molecular function	zeatin O-beta-D-xylosyltransferase activity	GO:0050404	6.03008e-05	12	37	SlT07G013190,SlT12G003890,SlT11G018790,SlT12G003920,SlT12G003910,SlT04G007470,SlT04G007480,SlT11G018800,SlT04G002500,SlT06G013630,SlT06G013590,SlT05G006850,	0.00621768
Molecular function	trans-zeatin O-beta-D-glucosyltransferase activity	GO:0050403	0.000115199	13	45	SlT07G013190,SlT12G003890,SlT11G018790,SlT04G021010,SlT12G003920,SlT12G003910,SlT04G007470,SlT04G007480,SlT11G018800,SlT04G002500,SlT06G013630,SlT06G013590,SlT05G006850,	0.0106905
Molecular function	hexosyltransferase activity	GO:0016758	0.000145725	46	294	SlT06G017770,SlT02G028100,SlT02G009730,SlT02G030330,SlT12G003780,SlT07G013200,SlT07G013190,SlT10G004580,SlT05G005740,SlT05G005730,SlT12G003890,SlT10G024310,SlT11G018790,SlT07G012930,SlT04G021010,SlT03G025100,SlT12G003920,SlT02G008220,SlT12G003910,SlT07G001480,SlT04G007470,SlT06G014320,SlT04G007480,SlT11G018800,SlT09G025920,SlT08G023710,SlT07G022550,SlT09G003160,SlT04G002500,SlT12G006480,SlT08G023…	0.0122939
Molecular function	UDP-glycosyltransferase activity	GO:0008194	0.000147982	36	212	SlT06G017770,SlT02G028100,SlT02G009730,SlT12G003780,SlT07G013200,SlT07G013190,SlT10G004580,SlT05G005740,SlT05G005730,SlT12G003890,SlT10G024310,SlT11G018790,SlT07G012930,SlT04G021010,SlT03G025100,SlT12G003920,SlT02G008220,SlT12G003910,SlT04G007470,SlT04G007480,SlT11G018800,SlT09G025920,SlT07G022550,SlT04G002500,SlT05G021370,SlT02G000850,SlT06G013630,SlT03G012710,SlT06G013590,SlT09G002050,SlT08G001…	0.0114439
Molecular function	sequence-specific double-stranded DNA binding	GO:1990837	0.000206229	54	367	SlT09G002280,SlT09G004870,SlT05G002810,SlT06G015190,SlT01G039700,SlT02G016880,SlT01G025050,SlT01G039650,SlT10G021190,SlT12G019390,SlT05G002180,SlT02G016740,SlT08G023950,SlT04G024960,SlT06G013170,SlT10G022580,SlT02G019770,SlT02G018440,SlT05G003450,SlT05G020810,SlT08G019740,SlT12G002760,SlT02G007660,SlT02G010470,SlT02G010480,SlT04G026590,SlT09G003170,SlT05G004140,SlT01G030100,SlT06G017370,SlT04G001…	0.0147216
Molecular function	glycosyltransferase activity	GO:0016757	0.000323904	49	330	SlT06G017770,SlT08G001080,SlT02G028100,SlT02G009730,SlT02G030330,SlT12G003780,SlT07G013200,SlT07G013190,SlT10G004580,SlT08G020160,SlT05G005740,SlT05G005730,SlT12G003890,SlT10G024310,SlT11G018790,SlT07G012930,SlT04G021010,SlT03G025100,SlT12G003920,SlT02G008220,SlT12G003910,SlT07G001480,SlT04G007470,SlT06G014320,SlT04G007480,SlT11G018800,SlT09G025920,SlT08G023710,SlT07G022550,SlT09G003160,SlT04G002…	0.0214702
Molecular function	oxidoreductase activity, acting on the CH-CH group of donors, NAD or NADP as acceptor	GO:0016628	0.000625556	7	18	SlT07G003000,SlT10G025480,SlT12G005750,SlT01G028350,SlT10G001930,SlT01G001440,SlT01G023980,	0.038701
Molecular function	transcription cis-regulatory region binding	GO:0000976	0.000648868	49	340	SlT09G002280,SlT09G004870,SlT05G002810,SlT06G015190,SlT02G016880,SlT01G039650,SlT10G021190,SlT05G002180,SlT02G016740,SlT08G023950,SlT04G024960,SlT06G013170,SlT10G022580,SlT02G019770,SlT02G018440,SlT05G020810,SlT08G019740,SlT12G002760,SlT02G007660,SlT02G010470,SlT02G010480,SlT04G026590,SlT09G003170,SlT05G004140,SlT01G030100,SlT06G017370,SlT04G001110,SlT02G008010,SlT01G017910,SlT03G020370,SlT06G003…	0.0376344
Molecular function	transcription regulatory region nucleic acid binding	GO:0001067	0.000648868	49	340	SlT09G002280,SlT09G004870,SlT05G002810,SlT06G015190,SlT02G016880,SlT01G039650,SlT10G021190,SlT05G002180,SlT02G016740,SlT08G023950,SlT04G024960,SlT06G013170,SlT10G022580,SlT02G019770,SlT02G018440,SlT05G020810,SlT08G019740,SlT12G002760,SlT02G007660,SlT02G010470,SlT02G010480,SlT04G026590,SlT09G003170,SlT05G004140,SlT01G030100,SlT06G017370,SlT04G001110,SlT02G008010,SlT01G017910,SlT03G020370,SlT06G003…	0.0376344
Molecular function	xylosyltransferase activity	GO:0042285	0.000673359	13	53	SlT07G013190,SlT12G003890,SlT11G018790,SlT12G003920,SlT12G003910,SlT04G007470,SlT04G007480,SlT11G018800,SlT04G002500,SlT06G013630,SlT06G013590,SlT09G001460,SlT05G006850,	0.0347154
Molecular function	serine-type endopeptidase activity	GO:0004252	0.000730508	9	29	SlT03G002030,SlT04G027140,SlT07G011850,SlT12G005090,SlT01G024240,SlT06G014150,SlT07G019690,SlT09G015840,SlT08G014590,	0.0356795
Molecular function	sulfur compound transmembrane transporter activity	GO:1901682	0.000730508	9	29	SlT11G004310,SlT09G020840,SlT12G018970,SlT04G020410,SlT09G016950,SlT05G008490,SlT12G018650,SlT05G018940,SlT06G026880,	0.0356795
Molecular function	UDP-xylosyltransferase activity	GO:0035252	0.000730637	12	47	SlT07G013190,SlT12G003890,SlT11G018790,SlT12G003920,SlT12G003910,SlT04G007470,SlT04G007480,SlT11G018800,SlT04G002500,SlT06G013630,SlT06G013590,SlT05G006850,	0.0322872
Molecular function	double-stranded DNA binding	GO:0003690	0.00102035	60	446	SlT07G018040,SlT09G002280,SlT09G004870,SlT05G002810,SlT06G015190,SlT07G005690,SlT01G039700,SlT02G016880,SlT01G025050,SlT01G039650,SlT10G021190,SlT12G019390,SlT05G002180,SlT02G016740,SlT08G023950,SlT04G024960,SlT06G013170,SlT10G022580,SlT05G012330,SlT02G019770,SlT02G018440,SlT05G003450,SlT05G020810,SlT08G019740,SlT12G002760,SlT02G007660,SlT02G010470,SlT02G010480,SlT04G026590,SlT09G003170,SlT05G004…	0.0411688
Molecular function	pectinesterase inhibitor activity	GO:0046910	0.00124654	10	37	SlT11G000840,SlT06G003030,SlT03G032770,SlT11G000790,SlT01G023410,SlT03G016000,SlT03G016080,SlT07G022670,SlT02G018860,SlT01G012390,	0.0481994
Molecular function	oxidoreductase activity, acting on the CH-NH group of donors, NAD or NADP as acceptor	GO:0016646	0.00130853	6	15	SlT11G003680,SlT01G026670,SlT01G026660,SlT05G023090,SlT01G001280,SlT01G038180,	0.0485726
Molecular function	pentosyltransferase activity	GO:0016763	0.00142669	15	71	SlT06G017770,SlT07G013190,SlT08G020160,SlT12G003890,SlT11G018790,SlT12G003920,SlT12G003910,SlT04G007470,SlT04G007480,SlT11G018800,SlT04G002500,SlT06G013630,SlT06G013590,SlT09G001460,SlT05G006850,	0.0509219
Molecular function	serine-type carboxypeptidase activity	GO:0004185	0.002432	7	22	SlT04G018340,SlT07G001120,SlT12G023560,SlT06G022840,SlT11G018670,SlT02G027100,SlT03G028590,	0.0835887
Molecular function	enzyme inhibitor activity	GO:0004857	0.00326967	17	92	SlT11G000840,SlT06G003030,SlT01G037060,SlT03G032770,SlT07G023620,SlT04G006180,SlT11G000790,SlT01G023410,SlT03G016000,SlT03G016080,SlT06G015530,SlT12G003350,SlT12G023040,SlT09G025530,SlT07G022670,SlT02G018860,SlT01G012390,	0.104629
Molecular function	DNA-binding transcription factor activity, RNA polymerase II-specific	GO:0000981	0.00366584	27	174	SlT09G002280,SlT09G004870,SlT05G002810,SlT06G015190,SlT01G039650,SlT10G021190,SlT05G002180,SlT06G013170,SlT02G018440,SlT05G020810,SlT12G002760,SlT02G007660,SlT03G028010,SlT05G004140,SlT01G030100,SlT02G008010,SlT01G017910,SlT03G020370,SlT06G003460,SlT02G023550,SlT12G017300,SlT03G005970,SlT02G022950,SlT11G015260,SlT01G023140,SlT08G013160,SlT12G004150,	0.109739
Molecular function	sequence-specific DNA binding	GO:0043565	0.00417925	82	684	SlT09G002280,SlT01G031800,SlT09G004870,SlT05G002810,SlT06G015190,SlT02G022710,SlT08G020260,SlT01G039700,SlT08G019100,SlT02G016880,SlT01G025050,SlT01G039650,SlT10G021190,SlT05G012910,SlT07G018870,SlT12G019390,SlT06G022150,SlT10G025620,SlT05G002180,SlT02G016740,SlT08G023950,SlT04G024960,SlT06G013170,SlT05G019000,SlT12G020510,SlT10G022580,SlT05G012330,SlT02G019770,SlT02G018440,SlT02G009580,SlT02G030…	0.121198
Molecular function	carboxypeptidase activity	GO:0004180	0.00420713	7	24	SlT04G018340,SlT07G001120,SlT12G023560,SlT06G022840,SlT11G018670,SlT02G027100,SlT03G028590,	0.11831
Molecular function	carboxylic ester hydrolase activity	GO:0052689	0.00559767	21	129	SlT09G019940,SlT11G017690,SlT04G000260,SlT08G019230,SlT01G037010,SlT03G030170,SlT06G003030,SlT03G032770,SlT06G011330,SlT11G000790,SlT01G023410,SlT02G009360,SlT02G015970,SlT02G015930,SlT03G008960,SlT03G021990,SlT07G022670,SlT03G008090,SlT02G018860,SlT07G004860,SlT01G012390,	0.152783
Molecular function	lipase activity	GO:0016298	0.0056191	16	89	SlT11G017690,SlT02G007140,SlT08G019230,SlT03G030170,SlT02G032050,SlT06G015080,SlT01G003360,SlT03G000040,SlT02G009360,SlT01G029870,SlT02G015970,SlT02G015930,SlT02G013180,SlT03G008090,SlT12G017460,SlT07G004860,	0.148986
Molecular function	oxidoreductase activity, acting on the CH-NH group of donors	GO:0016645	0.00568578	9	38	SlT05G011630,SlT03G005110,SlT11G003680,SlT01G026670,SlT01G026660,SlT05G023090,SlT01G001280,SlT08G001410,SlT01G038180,	0.146567
Molecular function	quercetin 3-O-glucosyltransferase activity	GO:0080043	0.00585211	14	74	SlT07G013200,SlT10G004580,SlT05G005740,SlT05G005730,SlT07G012930,SlT04G021010,SlT03G025100,SlT02G008220,SlT05G021370,SlT09G002050,SlT08G001370,SlT08G001340,SlT08G001330,SlT11G004570,	0.146777
Molecular function	quercetin 7-O-glucosyltransferase activity	GO:0080044	0.00585211	14	74	SlT07G013200,SlT10G004580,SlT05G005740,SlT05G005730,SlT07G012930,SlT04G021010,SlT03G025100,SlT02G008220,SlT05G021370,SlT09G002050,SlT08G001370,SlT08G001340,SlT08G001330,SlT11G004570,	0.146777
Molecular function	serine-type exopeptidase activity	GO:0070008	0.0104755	7	28	SlT04G018340,SlT07G001120,SlT12G023560,SlT06G022840,SlT11G018670,SlT02G027100,SlT03G028590,	0.202526
Molecular function	xenobiotic transmembrane transporter activity	GO:0042910	0.0105893	15	87	SlT11G004310,SlT11G007590,SlT02G019090,SlT02G016700,SlT08G020880,SlT10G002100,SlT05G003410,SlT10G024280,SlT11G019340,SlT12G018650,SlT05G018940,SlT05G020350,SlT05G020340,SlT04G000450,SlT06G013450,	0.200548
Molecular function	cellulose synthase activity	GO:0016759	0.0111562	5	16	SlT08G023710,SlT12G006480,SlT08G023720,SlT08G023730,SlT03G008970,	0.207059
Molecular function	aspartic-type endopeptidase activity	GO:0004190	0.0126007	10	50	SlT10G004420,SlT03G000320,SlT12G019380,SlT08G013730,SlT04G003030,SlT05G021380,SlT01G026280,SlT06G018390,SlT09G005130,SlT09G021050,	0.229284
Molecular function	aspartic-type peptidase activity	GO:0070001	0.0126007	10	50	SlT10G004420,SlT03G000320,SlT12G019380,SlT08G013730,SlT04G003030,SlT05G021380,SlT01G026280,SlT06G018390,SlT09G005130,SlT09G021050,	0.229284
Molecular function	obsolete transcription regulator recruiting activity	GO:0001134	0.0129738	15	89	SlT09G002280,SlT09G004870,SlT05G002810,SlT06G015190,SlT01G039650,SlT10G021190,SlT05G002180,SlT05G020810,SlT12G002760,SlT05G004140,SlT01G017910,SlT03G020370,SlT06G003460,SlT12G017300,SlT11G015260,	0.227164
Molecular function	obsolete RNA polymerase II transcription regulator recruiting activity	GO:0001135	0.0129738	15	89	SlT09G002280,SlT09G004870,SlT05G002810,SlT06G015190,SlT01G039650,SlT10G021190,SlT05G002180,SlT05G020810,SlT12G002760,SlT05G004140,SlT01G017910,SlT03G020370,SlT06G003460,SlT12G017300,SlT11G015260,	0.227164
Molecular function	phospholipase activity	GO:0004620	0.0135169	11	58	SlT11G017690,SlT02G007140,SlT08G019230,SlT03G030170,SlT01G003360,SlT02G009360,SlT01G029870,SlT02G015970,SlT02G015930,SlT03G008090,SlT07G004860,	0.228067
Molecular function	molecular function inhibitor activity	GO:0140678	0.0140636	19	123	SlT11G000840,SlT06G003030,SlT01G037060,SlT03G032770,SlT07G023620,SlT01G024910,SlT04G006180,SlT11G000790,SlT01G023410,SlT03G016000,SlT03G016080,SlT06G015530,SlT12G003350,SlT08G016530,SlT12G023040,SlT09G025530,SlT07G022670,SlT02G018860,SlT01G012390,	0.233054
Molecular function	endopeptidase activity	GO:0004175	0.0147241	23	158	SlT10G004420,SlT03G000320,SlT03G002030,SlT12G019380,SlT04G000100,SlT04G000110,SlT08G013730,SlT04G027140,SlT04G003030,SlT08G019690,SlT07G011850,SlT12G005090,SlT01G024240,SlT06G014150,SlT07G019690,SlT09G015840,SlT05G021380,SlT02G015880,SlT01G026280,SlT08G014590,SlT06G018390,SlT09G005130,SlT09G021050,	0.239718
Molecular function	O-acetyltransferase activity	GO:0016413	0.0151911	9	44	SlT05G000120,SlT11G001940,SlT12G006390,SlT06G009770,SlT07G020740,SlT09G007410,SlT07G017040,SlT03G001240,SlT10G020430,	0.243057
Molecular function	nitrate transmembrane transporter activity	GO:0015112	0.0174269	6	24	SlT08G002460,SlT02G032070,SlT06G003890,SlT01G023500,SlT12G016190,SlT03G030770,	0.274104
Molecular function	acyltransferase activity, transferring groups other than amino-acyl groups	GO:0016747	0.0208538	24	172	SlT05G021950,SlT01G022980,SlT05G000120,SlT04G026060,SlT03G030170,SlT11G001940,SlT08G014080,SlT12G018390,SlT12G006390,SlT06G009770,SlT06G025830,SlT04G001280,SlT03G027900,SlT12G003340,SlT07G020740,SlT11G003450,SlT09G007410,SlT07G017040,SlT03G001240,SlT07G006350,SlT07G006340,SlT07G014010,SlT01G032930,SlT10G020430,	0.297728
Molecular function	oligopeptide transmembrane transporter activity	GO:0035673	0.0212261	6	25	SlT09G022780,SlT04G022320,SlT12G020520,SlT09G006290,SlT08G024020,SlT02G022150,	0.298452
Molecular function	carboxy-lyase activity	GO:0016831	0.022921	9	47	SlT10G024920,SlT04G027360,SlT11G001970,SlT01G000030,SlT06G015710,SlT11G018840,SlT10G002330,SlT05G005380,SlT09G019420,	0.317473
Molecular function	obsolete transcription factor activity, RNA polymerase II transcription factor binding	GO:0001076	0.0247188	15	96	SlT09G002280,SlT09G004870,SlT05G002810,SlT06G015190,SlT01G039650,SlT10G021190,SlT05G002180,SlT05G020810,SlT12G002760,SlT05G004140,SlT01G017910,SlT03G020370,SlT06G003460,SlT12G017300,SlT11G015260,	0.301829
Molecular function	beta-glucosidase activity	GO:0008422	0.0254928	7	33	SlT01G003780,SlT01G004970,SlT01G027190,SlT09G019380,SlT03G004970,SlT02G018930,SlT02G010870,	0.307238
Molecular function	pectinesterase activity	GO:0030599	0.0254928	7	33	SlT06G003030,SlT03G032770,SlT11G000790,SlT01G023410,SlT07G022670,SlT02G018860,SlT01G012390,	0.307238
Molecular function	salt transmembrane transporter activity	GO:1901702	0.0273146	32	250	SlT08G002460,SlT02G010780,SlT04G024250,SlT11G004310,SlT09G020840,SlT12G018970,SlT01G025020,SlT02G032070,SlT10G023710,SlT03G030120,SlT06G010160,SlT06G003890,SlT05G020850,SlT02G016700,SlT10G018440,SlT01G023500,SlT10G024280,SlT10G015370,SlT04G020410,SlT01G031940,SlT09G016950,SlT06G001080,SlT10G001840,SlT08G013510,SlT02G025340,SlT08G003100,SlT04G009790,SlT12G000460,SlT05G018940,SlT06G026880,SlT12G016…	0.320861
Molecular function	DNA binding	GO:0003677	0.0280685	111	1036	SlT07G018040,SlT09G002280,SlT01G031800,SlT09G004870,SlT05G002810,SlT06G015190,SlT07G005690,SlT02G022710,SlT04G002050,SlT08G020260,SlT01G039700,SlT08G019100,SlT02G016880,SlT01G025050,SlT01G039650,SlT10G021190,SlT05G012910,SlT03G001650,SlT07G018870,SlT12G019390,SlT06G022150,SlT10G025620,SlT05G002180,SlT02G016740,SlT10G001640,SlT08G023950,SlT04G024960,SlT06G013170,SlT05G019000,SlT12G020510,SlT10G022…	0.325595
Molecular function	monoatomic anion transmembrane transporter activity	GO:0008509	0.028212	30	232	SlT11G003910,SlT08G002460,SlT11G004310,SlT09G020840,SlT12G018970,SlT01G025020,SlT02G032070,SlT09G022660,SlT10G023710,SlT03G030120,SlT06G003890,SlT04G024920,SlT02G016700,SlT01G023500,SlT10G024280,SlT04G020410,SlT04G000860,SlT01G031940,SlT09G016950,SlT05G002010,SlT05G002020,SlT03G012860,SlT03G010470,SlT05G018940,SlT06G026880,SlT12G016190,SlT05G020350,SlT05G020340,SlT03G030770,SlT06G013450,	0.323219
Molecular function	obsolete transcription factor activity, protein binding	GO:0000988	0.0287741	17	115	SlT09G002280,SlT09G004870,SlT05G002810,SlT06G015190,SlT01G039650,SlT10G021190,SlT05G002180,SlT05G020810,SlT12G002760,SlT05G004140,SlT03G019440,SlT01G017910,SlT03G020370,SlT06G003460,SlT12G017300,SlT11G015260,SlT01G021220,	0.325639
Molecular function	RNA polymerase II transcription regulatory region sequence-specific DNA binding	GO:0000977	0.0314992	13	82	SlT02G016880,SlT10G021190,SlT06G013170,SlT02G018440,SlT02G007660,SlT01G030100,SlT02G008010,SlT02G023550,SlT08G011660,SlT03G005970,SlT02G022950,SlT01G023140,SlT08G013160,	0.343898
Molecular function	hydrolase activity, hydrolyzing O-glycosyl compounds	GO:0004553	0.0338266	24	180	SlT07G017600,SlT01G003780,SlT05G000180,SlT11G008050,SlT01G004920,SlT05G004420,SlT05G000070,SlT01G004970,SlT07G002700,SlT01G027190,SlT09G023330,SlT02G023080,SlT09G019380,SlT11G003620,SlT09G012740,SlT07G005830,SlT09G004290,SlT03G004970,SlT09G016130,SlT10G010710,SlT04G002400,SlT02G018930,SlT09G019630,SlT02G010870,	0.360817
Molecular function	peptidase activity	GO:0008233	0.040041	32	258	SlT10G004420,SlT04G018340,SlT03G000320,SlT03G002030,SlT12G019380,SlT07G001120,SlT04G000100,SlT04G000110,SlT12G023560,SlT02G010520,SlT08G013730,SlT04G027140,SlT06G022840,SlT04G003030,SlT08G019690,SlT07G011850,SlT12G005090,SlT01G024240,SlT11G018670,SlT06G014150,SlT07G019690,SlT02G027100,SlT09G015840,SlT05G021380,SlT02G015880,SlT01G026280,SlT08G014590,SlT06G018390,SlT03G028590,SlT09G005130,SlT05G019…	0.42225
Molecular function	hydrolase activity, acting on glycosyl bonds	GO:0016798	0.0409734	26	202	SlT07G017600,SlT01G003780,SlT05G000180,SlT11G008050,SlT01G004920,SlT05G004420,SlT05G000070,SlT01G004970,SlT07G002700,SlT01G027190,SlT09G023330,SlT02G023080,SlT09G019380,SlT11G003620,SlT09G012740,SlT07G005830,SlT09G004290,SlT03G004970,SlT09G016130,SlT09G008830,SlT10G010710,SlT03G027810,SlT04G002400,SlT02G018930,SlT09G019630,SlT02G010870,	0.422482
Molecular function	magnesium ion binding	GO:0000287	0.0410469	10	60	SlT02G032110,SlT03G001650,SlT02G021280,SlT01G027970,SlT07G023520,SlT04G006190,SlT12G006550,SlT01G029880,SlT06G024350,SlT08G000740,	0.418588
Molecular function	obsolete transcription factor activity, transcription factor binding	GO:0000989	0.0430238	15	103	SlT09G002280,SlT09G004870,SlT05G002810,SlT06G015190,SlT01G039650,SlT10G021190,SlT05G002180,SlT05G020810,SlT12G002760,SlT05G004140,SlT01G017910,SlT03G020370,SlT06G003460,SlT12G017300,SlT11G015260,	0.433979
Molecular function	DNA-binding transcription activator activity	GO:0001216	0.0440233	11	69	SlT06G013170,SlT02G018440,SlT02G007660,SlT01G030100,SlT02G008010,SlT02G023550,SlT03G005970,SlT02G022950,SlT01G023140,SlT08G013160,SlT12G004150,	0.392823
Molecular function	DNA-binding transcription activator activity, RNA polymerase II-specific	GO:0001228	0.0440233	11	69	SlT06G013170,SlT02G018440,SlT02G007660,SlT01G030100,SlT02G008010,SlT02G023550,SlT03G005970,SlT02G022950,SlT01G023140,SlT08G013160,SlT12G004150,	0.392823
Cellular component	cell periphery	GO:0071944	4.80986e-10	310	2807	SlT12G022920,SlT02G003640,SlT06G025350,SlT07G024710,SlT06G025360,SlT05G021950,SlT05G005020,SlT07G019300,SlT06G027140,SlT11G003910,SlT09G012450,SlT08G014370,SlT02G004130,SlT08G013010,SlT07G016220,SlT02G022730,SlT08G002460,SlT09G020180,SlT02G010780,SlT10G018200,SlT10G021870,SlT10G004420,SlT04G024250,SlT05G002780,SlT04G003350,SlT11G016350,SlT01G003780,SlT06G014610,SlT11G003010,SlT02G007140,SlT08G020…	2.17406e-07
Cellular component	cell wall	GO:0005618	3.15219e-09	83	526	SlT06G025350,SlT06G025360,SlT07G019300,SlT08G013010,SlT07G016220,SlT09G020180,SlT10G004420,SlT05G002780,SlT08G020260,SlT12G003760,SlT08G020230,SlT05G000180,SlT02G019140,SlT04G018340,SlT02G016820,SlT11G008050,SlT05G009330,SlT10G002870,SlT11G014660,SlT02G031520,SlT09G022640,SlT12G019380,SlT06G010130,SlT05G004420,SlT05G000070,SlT07G002700,SlT07G023620,SlT04G024960,SlT01G024910,SlT02G023080,SlT09G018…	7.12394e-07
Cellular component	external encapsulating structure	GO:0030312	4.53912e-09	83	530	SlT06G025350,SlT06G025360,SlT07G019300,SlT08G013010,SlT07G016220,SlT09G020180,SlT10G004420,SlT05G002780,SlT08G020260,SlT12G003760,SlT08G020230,SlT05G000180,SlT02G019140,SlT04G018340,SlT02G016820,SlT11G008050,SlT05G009330,SlT10G002870,SlT11G014660,SlT02G031520,SlT09G022640,SlT12G019380,SlT06G010130,SlT05G004420,SlT05G000070,SlT07G002700,SlT07G023620,SlT04G024960,SlT01G024910,SlT02G023080,SlT09G018…	6.83894e-07
Cellular component	plant-type cell wall	GO:0009505	3.02777e-08	47	246	SlT06G025350,SlT06G025360,SlT07G019300,SlT07G016220,SlT10G004420,SlT08G020260,SlT12G003760,SlT08G020230,SlT02G019140,SlT02G016820,SlT05G009330,SlT10G002870,SlT11G014660,SlT02G031520,SlT12G019380,SlT05G004420,SlT07G002700,SlT07G023620,SlT01G024910,SlT02G023080,SlT09G018060,SlT11G003620,SlT07G005830,SlT04G019430,SlT12G015370,SlT03G015940,SlT07G011850,SlT07G002900,SlT05G021470,SlT02G010370,SlT01G017…	3.42138e-06
Cellular component	plasma membrane	GO:0005886	7.23412e-06	247	2363	SlT12G022920,SlT02G003640,SlT06G025350,SlT07G024710,SlT06G025360,SlT05G021950,SlT05G005020,SlT07G019300,SlT06G027140,SlT11G003910,SlT09G012450,SlT08G014370,SlT02G004130,SlT08G013010,SlT02G022730,SlT08G002460,SlT02G010780,SlT10G018200,SlT10G021870,SlT04G024250,SlT04G003350,SlT11G016350,SlT01G003780,SlT06G014610,SlT11G003010,SlT02G007140,SlT08G020230,SlT08G010760,SlT09G020850,SlT02G026200,SlT09G020…	0.000653964
Cellular component	obsolete anchored component of membrane	GO:0031225	2.93953e-05	29	158	SlT10G021870,SlT11G003010,SlT08G020230,SlT05G009330,SlT10G002870,SlT01G004920,SlT04G000100,SlT02G027420,SlT06G021620,SlT04G000110,SlT11G006710,SlT07G003220,SlT09G012740,SlT07G005830,SlT01G033700,SlT03G023270,SlT07G024050,SlT06G019140,SlT08G019690,SlT07G018480,SlT06G023980,SlT12G000290,SlT01G035790,SlT01G040220,SlT05G021380,SlT12G006610,SlT12G006730,SlT07G017230,SlT02G010870,	0.00221445
Cellular component	obsolete anchored component of plasma membrane	GO:0046658	0.000297182	23	129	SlT10G021870,SlT11G003010,SlT08G020230,SlT05G009330,SlT01G004920,SlT06G021620,SlT11G006710,SlT07G003220,SlT09G012740,SlT07G005830,SlT01G033700,SlT03G023270,SlT07G024050,SlT06G019140,SlT07G018480,SlT06G023980,SlT12G000290,SlT01G040220,SlT05G021380,SlT12G006610,SlT12G006730,SlT07G017230,SlT02G010870,	0.0191895
Cellular component	obsolete intrinsic component of plasma membrane	GO:0031226	0.000383718	49	365	SlT02G010780,SlT10G018200,SlT10G021870,SlT11G003010,SlT08G020230,SlT09G020840,SlT12G018970,SlT05G009330,SlT01G004920,SlT01G030770,SlT04G022320,SlT01G030780,SlT06G021620,SlT11G006710,SlT10G018440,SlT07G003220,SlT09G012740,SlT07G005830,SlT10G015370,SlT04G020410,SlT08G019720,SlT09G016950,SlT01G033700,SlT03G023270,SlT10G020870,SlT07G024050,SlT06G019140,SlT10G001840,SlT07G018480,SlT06G023980,SlT08G013…	0.02168
Cellular component	obsolete intrinsic component of membrane	GO:0031224	0.00184351	84	751	SlT05G021950,SlT11G003910,SlT10G015150,SlT02G010780,SlT10G018200,SlT10G021870,SlT11G003010,SlT08G020230,SlT11G004310,SlT10G002830,SlT09G020840,SlT12G018970,SlT01G025020,SlT05G009330,SlT10G002870,SlT01G004920,SlT01G030770,SlT02G016700,SlT04G022320,SlT04G000100,SlT02G027420,SlT01G030780,SlT06G021620,SlT04G000110,SlT11G006710,SlT10G018440,SlT07G003220,SlT09G012740,SlT07G005830,SlT04G004450,SlT10G024…	0.0925852
Cellular component	microtubule associated complex	GO:0005875	0.00443864	15	87	SlT10G014740,SlT03G023900,SlT09G020850,SlT03G000670,SlT12G002610,SlT01G038630,SlT03G029370,SlT07G022530,SlT08G013500,SlT07G012360,SlT06G003500,SlT04G003530,SlT06G020640,SlT08G022150,SlT08G022140,	0.200626
Cellular component	nucleosome	GO:0000786	0.00554291	6	21	SlT02G023730,SlT06G000470,SlT06G000460,SlT04G026500,SlT06G023830,SlT06G023730,	0.208783
Cellular component	obsolete plasma membrane part	GO:0044459	0.00687558	56	491	SlT11G003910,SlT02G010780,SlT10G018200,SlT10G021870,SlT11G003010,SlT08G020230,SlT09G020840,SlT12G018970,SlT05G009330,SlT01G004920,SlT01G030770,SlT04G022320,SlT01G030780,SlT06G021620,SlT11G006710,SlT10G018440,SlT07G003220,SlT09G012740,SlT07G005830,SlT10G015370,SlT04G020410,SlT08G019720,SlT09G016950,SlT01G033700,SlT03G023270,SlT10G020870,SlT07G024050,SlT06G019140,SlT12G003370,SlT10G001840,SlT07G018…	0.239059
Cellular component	anchoring junction	GO:0070161	0.020471	77	748	SlT12G022920,SlT06G025350,SlT06G025360,SlT07G019300,SlT08G013010,SlT07G016220,SlT10G021870,SlT02G007140,SlT08G020230,SlT02G019140,SlT01G015730,SlT02G016820,SlT03G030170,SlT10G010470,SlT01G004920,SlT11G014660,SlT02G031520,SlT01G027610,SlT05G004420,SlT03G032770,SlT07G023620,SlT12G020520,SlT09G018060,SlT07G005830,SlT07G017810,SlT01G038630,SlT11G000720,SlT11G019340,SlT02G024240,SlT06G023290,SlT04G019…	0.61686
Cellular component	cell-cell junction	GO:0005911	0.020471	77	748	SlT12G022920,SlT06G025350,SlT06G025360,SlT07G019300,SlT08G013010,SlT07G016220,SlT10G021870,SlT02G007140,SlT08G020230,SlT02G019140,SlT01G015730,SlT02G016820,SlT03G030170,SlT10G010470,SlT01G004920,SlT11G014660,SlT02G031520,SlT01G027610,SlT05G004420,SlT03G032770,SlT07G023620,SlT12G020520,SlT09G018060,SlT07G005830,SlT07G017810,SlT01G038630,SlT11G000720,SlT11G019340,SlT02G024240,SlT06G023290,SlT04G019…	0.61686
Cellular component	plasmodesma	GO:0009506	0.0249174	75	733	SlT12G022920,SlT06G025350,SlT06G025360,SlT07G019300,SlT08G013010,SlT07G016220,SlT10G021870,SlT02G007140,SlT08G020230,SlT02G019140,SlT01G015730,SlT02G016820,SlT03G030170,SlT10G010470,SlT01G004920,SlT11G014660,SlT02G031520,SlT01G027610,SlT05G004420,SlT03G032770,SlT07G023620,SlT12G020520,SlT09G018060,SlT07G005830,SlT07G017810,SlT01G038630,SlT11G000720,SlT11G019340,SlT02G024240,SlT06G023290,SlT04G019…	0.625705
Cellular component	symplast	GO:0055044	0.0249174	75	733	SlT12G022920,SlT06G025350,SlT06G025360,SlT07G019300,SlT08G013010,SlT07G016220,SlT10G021870,SlT02G007140,SlT08G020230,SlT02G019140,SlT01G015730,SlT02G016820,SlT03G030170,SlT10G010470,SlT01G004920,SlT11G014660,SlT02G031520,SlT01G027610,SlT05G004420,SlT03G032770,SlT07G023620,SlT12G020520,SlT09G018060,SlT07G005830,SlT07G017810,SlT01G038630,SlT11G000720,SlT11G019340,SlT02G024240,SlT06G023290,SlT04G019…	0.625705
Cellular component	cell junction	GO:0030054	0.0292185	78	772	SlT12G022920,SlT06G025350,SlT06G025360,SlT07G019300,SlT08G013010,SlT07G016220,SlT10G021870,SlT02G007140,SlT08G020230,SlT02G019140,SlT01G015730,SlT02G016820,SlT03G030170,SlT10G010470,SlT01G004920,SlT11G014660,SlT02G031520,SlT01G027610,SlT05G004420,SlT03G032770,SlT07G023620,SlT12G020520,SlT09G018060,SlT07G005830,SlT07G017810,SlT01G038630,SlT11G000720,SlT11G019340,SlT02G024240,SlT06G023290,SlT04G019…	0.660338
Cellular component	apoplast	GO:0048046	0.0366151	27	230	SlT08G013010,SlT08G020230,SlT12G019380,SlT05G004420,SlT01G004970,SlT09G018060,SlT03G001920,SlT08G013730,SlT04G027140,SlT01G001280,SlT03G016000,SlT04G025220,SlT02G029090,SlT11G018840,SlT10G024550,SlT10G002330,SlT10G010710,SlT02G010280,SlT06G014150,SlT07G019660,SlT05G008490,SlT03G031370,SlT02G009980,SlT07G017400,SlT09G002980,SlT07G020000,SlT05G019350,	0.788096
Cellular component	microtubule cytoskeleton	GO:0015630	0.049297	28	247	SlT01G031850,SlT10G014740,SlT02G016050,SlT03G023900,SlT09G020850,SlT07G016120,SlT05G002700,SlT03G000670,SlT12G000910,SlT12G002610,SlT01G038630,SlT01G027050,SlT03G029370,SlT07G022530,SlT03G026670,SlT09G001410,SlT08G013500,SlT07G012360,SlT06G003500,SlT10G023350,SlT03G025150,SlT09G019490,SlT04G003530,SlT06G020640,SlT08G022150,SlT08G022140,SlT01G026900,SlT04G002190,	1
Biological process	post-embryonic plant morphogenesis	GO:0090698	1.34948e-11	56	245	SlT09G020910,SlT06G027140,SlT11G003910,SlT05G000110,SlT11G003850,SlT08G010760,SlT10G002870,SlT07G013190,SlT10G019650,SlT12G003890,SlT10G025620,SlT05G002180,SlT11G018790,SlT12G003920,SlT12G003910,SlT06G011320,SlT05G004740,SlT06G011360,SlT04G007470,SlT04G007480,SlT06G025010,SlT10G022640,SlT11G018800,SlT07G012070,SlT03G004010,SlT05G004190,SlT04G002500,SlT02G031200,SlT02G028490,SlT12G005090,SlT05G016…	4.38985e-08
Biological process	shoot system morphogenesis	GO:0010016	1.20148e-08	50	246	SlT09G020910,SlT06G027140,SlT11G003910,SlT09G003600,SlT11G003850,SlT06G026630,SlT08G010760,SlT10G002870,SlT07G013190,SlT10G019650,SlT02G009690,SlT12G003890,SlT10G025620,SlT05G002180,SlT02G016740,SlT11G018790,SlT12G003920,SlT12G003910,SlT06G011320,SlT05G004740,SlT06G011360,SlT04G007470,SlT04G007480,SlT10G022640,SlT11G018800,SlT04G016380,SlT04G002500,SlT02G028490,SlT10G018620,SlT04G008560,SlT06G014…	1.9542e-05
Biological process	flower morphogenesis	GO:0048439	6.80728e-08	18	49	SlT07G013190,SlT10G019650,SlT12G003890,SlT10G025620,SlT11G018790,SlT12G003920,SlT12G003910,SlT04G007470,SlT04G007480,SlT10G022640,SlT11G018800,SlT04G002500,SlT04G008560,SlT06G013630,SlT06G013590,SlT10G019380,SlT09G003220,SlT05G006850,	7.38136e-05
Biological process	tissue development	GO:0009888	1.16377e-07	114	806	SlT01G016200,SlT09G020910,SlT04G023870,SlT05G021950,SlT12G020310,SlT01G033610,SlT06G027140,SlT09G020180,SlT09G003600,SlT05G000110,SlT02G022710,SlT11G003850,SlT11G016350,SlT08G020260,SlT08G021540,SlT06G026630,SlT08G010760,SlT10G021190,SlT07G016160,SlT05G011630,SlT10G010470,SlT10G002870,SlT07G013190,SlT10G019650,SlT12G003890,SlT06G022150,SlT10G025620,SlT05G002180,SlT06G022080,SlT04G024960,SlT11G018…	9.46432e-05
Biological process	meristem development	GO:0048507	1.7286e-07	60	345	SlT01G016200,SlT09G003600,SlT05G000110,SlT08G021540,SlT06G026630,SlT05G011630,SlT10G010470,SlT07G013190,SlT10G019650,SlT12G003890,SlT10G025620,SlT06G022080,SlT11G018790,SlT05G019000,SlT02G010540,SlT12G003920,SlT12G003910,SlT04G024050,SlT02G030160,SlT06G011360,SlT03G022880,SlT03G031790,SlT04G007470,SlT04G007480,SlT11G018800,SlT04G026590,SlT03G007150,SlT10G023240,SlT12G003350,SlT04G002500,SlT02G031…	0.000112462
Biological process	shoot system development	GO:0048367	2.77435e-07	129	958	SlT02G014320,SlT09G020910,SlT01G019310,SlT01G033610,SlT06G027140,SlT11G003910,SlT05G023740,SlT02G014360,SlT01G019300,SlT07G016330,SlT05G002720,SlT09G003600,SlT07G003000,SlT05G000110,SlT11G003850,SlT11G016350,SlT06G026630,SlT08G010760,SlT02G026200,SlT09G007820,SlT10G021190,SlT05G012910,SlT10G002870,SlT07G013190,SlT10G019650,SlT02G009690,SlT12G003890,SlT11G013380,SlT06G022150,SlT10G025620,SlT05G002…	0.000150416
Biological process	cell wall organization or biogenesis	GO:0071554	4.17908e-07	62	370	SlT01G026470,SlT06G017770,SlT01G019310,SlT06G027140,SlT01G019300,SlT07G016220,SlT02G022710,SlT07G017600,SlT05G000120,SlT11G003010,SlT08G020260,SlT04G026060,SlT05G000180,SlT02G019140,SlT08G010760,SlT01G032120,SlT05G004420,SlT05G000070,SlT11G001940,SlT01G024910,SlT02G027420,SlT09G004290,SlT01G038590,SlT04G019430,SlT09G002340,SlT12G006390,SlT06G009770,SlT03G016000,SlT03G016080,SlT08G023710,SlT07G022…	0.000194208
Biological process	meristem maintenance	GO:0010073	1.09267e-06	37	183	SlT09G003600,SlT05G000110,SlT07G013190,SlT10G019650,SlT12G003890,SlT10G025620,SlT06G022080,SlT11G018790,SlT12G003920,SlT12G003910,SlT02G030160,SlT03G022880,SlT04G007470,SlT04G007480,SlT11G018800,SlT03G007150,SlT10G023240,SlT04G002500,SlT02G031200,SlT04G008560,SlT09G001290,SlT06G013630,SlT06G013590,SlT05G006160,SlT10G023400,SlT10G019380,SlT09G001590,SlT02G022970,SlT11G004510,SlT05G018920,SlT01G004…	0.000444309
Biological process	plant organ development	GO:0099402	1.32398e-06	136	1052	SlT02G014320,SlT01G019310,SlT12G020310,SlT06G027140,SlT11G003910,SlT05G023740,SlT02G014360,SlT01G019300,SlT05G002720,SlT02G022730,SlT09G003600,SlT07G003000,SlT05G000110,SlT11G016350,SlT08G021540,SlT06G026630,SlT08G010760,SlT02G026200,SlT09G007820,SlT04G022410,SlT02G016820,SlT10G021190,SlT05G012910,SlT10G010470,SlT07G013190,SlT10G019650,SlT02G009690,SlT12G003890,SlT11G013380,SlT06G022150,SlT05G002…	0.000478544
Biological process	regionalization	GO:0003002	1.46378e-06	39	200	SlT12G020310,SlT06G027140,SlT11G003910,SlT09G003600,SlT05G000110,SlT08G010760,SlT10G002870,SlT10G019650,SlT10G025620,SlT05G002180,SlT11G022830,SlT04G020590,SlT11G022810,SlT10G000290,SlT05G004740,SlT06G011360,SlT07G023520,SlT09G016990,SlT04G002610,SlT04G026590,SlT02G031200,SlT12G006550,SlT04G008560,SlT09G001290,SlT07G006370,SlT08G017720,SlT03G025150,SlT08G018110,SlT10G023400,SlT10G019380,SlT07G025…	0.000476167
Biological process	anatomical structure formation involved in morphogenesis	GO:0048646	2.41341e-06	49	282	SlT05G021950,SlT01G022980,SlT05G000110,SlT05G002780,SlT02G026200,SlT03G001650,SlT10G002870,SlT10G019650,SlT10G025620,SlT05G002180,SlT02G016740,SlT09G012740,SlT10G000290,SlT07G017810,SlT04G004450,SlT03G031790,SlT01G027050,SlT07G012070,SlT03G004010,SlT03G029370,SlT04G016380,SlT05G004190,SlT02G031200,SlT08G012240,SlT05G016970,SlT07G012360,SlT10G018620,SlT04G008560,SlT09G001290,SlT06G014150,SlT07G006…	0.00071371
Biological process	phyllome development	GO:0048827	2.92828e-06	86	601	SlT02G014320,SlT01G019310,SlT06G027140,SlT11G003910,SlT05G023740,SlT02G014360,SlT01G019300,SlT05G002720,SlT09G003600,SlT07G003000,SlT05G000110,SlT11G016350,SlT08G010760,SlT02G026200,SlT09G007820,SlT10G021190,SlT05G012910,SlT07G013190,SlT10G019650,SlT02G009690,SlT12G003890,SlT11G013380,SlT06G022150,SlT05G002180,SlT11G022830,SlT04G024960,SlT11G022810,SlT11G018790,SlT10G016740,SlT04G000100,SlT10G022…	0.000793809
Biological process	plant organ formation	GO:1905393	3.72909e-06	31	148	SlT05G000110,SlT10G019650,SlT10G025620,SlT02G016740,SlT03G031790,SlT07G012070,SlT03G004010,SlT04G016380,SlT05G004190,SlT02G031200,SlT05G016970,SlT10G018620,SlT04G008560,SlT09G001290,SlT06G014150,SlT07G006370,SlT12G017260,SlT05G004840,SlT08G011660,SlT03G016650,SlT10G023400,SlT10G019380,SlT07G018760,SlT11G016500,SlT11G004510,SlT06G012200,SlT05G018920,SlT01G004850,SlT07G021330,SlT07G005310,SlT09G002…	0.000933133
Biological process	pattern specification process	GO:0007389	3.90039e-06	42	231	SlT12G020310,SlT06G027140,SlT11G003910,SlT09G003600,SlT05G000110,SlT08G010760,SlT10G002870,SlT10G019650,SlT10G025620,SlT05G002180,SlT11G022830,SlT04G020590,SlT11G022810,SlT10G000290,SlT05G004740,SlT06G011360,SlT07G023520,SlT10G022640,SlT09G016990,SlT04G002610,SlT04G026590,SlT02G031200,SlT12G006550,SlT04G008560,SlT09G001290,SlT07G006370,SlT08G017720,SlT03G025150,SlT08G018110,SlT10G023400,SlT10G019…	0.000906283
Biological process	stomatal complex morphogenesis	GO:0010103	5.68828e-06	12	31	SlT09G020910,SlT06G027140,SlT11G003850,SlT08G010760,SlT10G002870,SlT05G002180,SlT06G011320,SlT02G028490,SlT05G019110,SlT09G015840,SlT12G006610,SlT06G001420,	0.0012336
Biological process	adaxial/abaxial axis specification	GO:0009943	8.37922e-06	12	32	SlT06G027140,SlT09G003600,SlT08G010760,SlT10G019650,SlT11G022830,SlT11G022810,SlT07G023520,SlT12G006550,SlT04G008560,SlT08G017720,SlT10G019380,SlT01G004850,	0.0017036
Biological process	developmental vegetative growth	GO:0080186	8.65701e-06	15	48	SlT07G013190,SlT12G003890,SlT11G018790,SlT04G000100,SlT04G000110,SlT12G003920,SlT12G003910,SlT04G007470,SlT04G007480,SlT11G018800,SlT04G002500,SlT02G024090,SlT06G013630,SlT06G013590,SlT05G006850,	0.00165654
Biological process	negative regulation of growth	GO:0045926	1.14524e-05	19	73	SlT07G013190,SlT12G003890,SlT11G018790,SlT05G019000,SlT12G003920,SlT12G003910,SlT04G007470,SlT04G007480,SlT10G022640,SlT11G018800,SlT04G002500,SlT01G017910,SlT11G004080,SlT06G003460,SlT06G013630,SlT06G013590,SlT12G017300,SlT09G003220,SlT05G006850,	0.00206971
Biological process	inorganic anion transmembrane transport	GO:0098661	1.21826e-05	16	55	SlT08G002460,SlT11G004310,SlT09G020840,SlT12G018970,SlT02G032070,SlT09G022660,SlT03G030120,SlT06G003890,SlT01G023500,SlT04G020410,SlT01G031940,SlT09G016950,SlT05G018940,SlT06G026880,SlT12G016190,SlT03G030770,	0.00208579
Biological process	stomatal complex development	GO:0010374	1.23346e-05	17	61	SlT09G020910,SlT04G023870,SlT06G027140,SlT11G003850,SlT08G010760,SlT10G002870,SlT05G002180,SlT06G011320,SlT04G027140,SlT02G028490,SlT05G019110,SlT09G015840,SlT12G019950,SlT12G006610,SlT02G031040,SlT05G018950,SlT06G001420,	0.00200622
Biological process	meristem growth	GO:0035266	1.43241e-05	21	87	SlT09G003600,SlT10G010470,SlT07G013190,SlT12G003890,SlT11G018790,SlT12G003920,SlT12G003910,SlT04G007470,SlT04G007480,SlT11G018800,SlT03G007150,SlT10G023240,SlT04G002500,SlT06G013630,SlT06G013590,SlT09G001590,SlT02G022960,SlT11G014910,SlT02G016170,SlT09G023700,SlT05G006850,	0.00221887
Biological process	inorganic anion transport	GO:0015698	1.43241e-05	21	87	SlT05G005020,SlT08G002460,SlT11G004310,SlT09G020840,SlT12G018970,SlT02G032070,SlT09G022660,SlT10G023710,SlT03G030120,SlT06G003890,SlT01G023500,SlT04G020410,SlT01G031940,SlT09G016950,SlT12G021100,SlT08G002840,SlT03G010470,SlT05G018940,SlT06G026880,SlT12G016190,SlT03G030770,	0.00221887
Biological process	response to karrikin	GO:0080167	1.46785e-05	29	143	SlT11G000840,SlT11G019440,SlT06G025350,SlT06G025360,SlT10G004420,SlT01G019250,SlT11G018980,SlT02G019090,SlT06G003890,SlT06G001110,SlT04G022320,SlT06G001120,SlT04G006190,SlT03G015940,SlT02G030840,SlT08G000930,SlT06G006540,SlT06G011840,SlT05G001760,SlT06G022540,SlT01G026280,SlT08G001370,SlT08G001340,SlT08G001330,SlT03G018300,SlT07G020000,SlT03G014790,SlT05G020350,SlT05G020340,	0.00207604
Biological process	organic cyclic compound biosynthetic process	GO:1901362	1.77954e-05	268	2452	SlT09G019940,SlT09G002280,SlT09G004870,SlT01G019310,SlT01G033610,SlT03G025770,SlT12G019300,SlT05G002810,SlT01G019300,SlT06G015190,SlT07G016330,SlT05G002720,SlT04G000260,SlT07G005690,SlT04G024290,SlT05G000110,SlT02G022710,SlT11G018980,SlT08G020260,SlT05G000170,SlT04G026060,SlT06G026630,SlT02G020140,SlT08G019100,SlT11G021890,SlT02G016880,SlT09G007820,SlT01G039650,SlT01G002370,SlT10G021190,SlT05G012…	0.00241202
Biological process	anatomical structure morphogenesis	GO:0009653	2.11419e-05	134	1089	SlT09G020910,SlT05G021950,SlT12G020310,SlT06G027140,SlT01G022980,SlT11G003910,SlT09G003600,SlT05G000110,SlT11G003850,SlT05G002780,SlT08G020230,SlT06G026630,SlT08G010760,SlT02G026200,SlT10G021190,SlT03G001650,SlT10G002870,SlT07G013190,SlT10G019650,SlT09G019010,SlT02G009690,SlT12G003890,SlT06G022150,SlT10G025620,SlT05G002180,SlT02G016740,SlT06G022080,SlT11G018790,SlT01G024910,SlT02G010540,SlT12G003…	0.00275099
Biological process	aromatic compound biosynthetic process	GO:0019438	2.93902e-05	257	2352	SlT06G014680,SlT06G014690,SlT09G019940,SlT09G002280,SlT09G004870,SlT01G019310,SlT01G033610,SlT01G022980,SlT03G025770,SlT12G019300,SlT05G002810,SlT01G019300,SlT06G015190,SlT07G016330,SlT05G002720,SlT04G000260,SlT07G005690,SlT05G000110,SlT02G022710,SlT11G018980,SlT08G020260,SlT05G000170,SlT04G026060,SlT06G026630,SlT02G020140,SlT08G019100,SlT11G021890,SlT02G016880,SlT09G007820,SlT01G039650,SlT01G002…	0.00367716
Biological process	peptidyl-threonine phosphorylation	GO:0018107	3.66216e-05	11	31	SlT06G008850,SlT06G025250,SlT03G001650,SlT05G020710,SlT05G017110,SlT01G030960,SlT01G037460,SlT04G025020,SlT07G000550,SlT09G009580,SlT12G004120,	0.00441223
Biological process	peptidyl-threonine modification	GO:0018210	3.66216e-05	11	31	SlT06G008850,SlT06G025250,SlT03G001650,SlT05G020710,SlT05G017110,SlT01G030960,SlT01G037460,SlT04G025020,SlT07G000550,SlT09G009580,SlT12G004120,	0.00441223
Biological process	sulfate transmembrane transport	GO:1902358	4.18816e-05	7	13	SlT11G004310,SlT09G020840,SlT12G018970,SlT04G020410,SlT09G016950,SlT05G018940,SlT06G026880,	0.00469796
Biological process	regulation of meristem growth	GO:0010075	4.26907e-05	18	73	SlT09G003600,SlT07G013190,SlT12G003890,SlT11G018790,SlT12G003920,SlT12G003910,SlT04G007470,SlT04G007480,SlT11G018800,SlT03G007150,SlT10G023240,SlT04G002500,SlT06G013630,SlT06G013590,SlT09G001590,SlT11G014910,SlT02G016170,SlT05G006850,	0.0046291
Biological process	plant organ morphogenesis	GO:1905392	4.41331e-05	62	426	SlT12G020310,SlT06G027140,SlT11G003910,SlT09G003600,SlT05G000110,SlT08G010760,SlT07G013190,SlT10G019650,SlT02G009690,SlT12G003890,SlT06G022080,SlT11G018790,SlT01G024910,SlT12G003920,SlT12G003910,SlT05G004740,SlT06G011360,SlT03G022880,SlT11G019340,SlT04G007470,SlT04G007480,SlT04G006150,SlT10G022640,SlT11G018800,SlT07G012070,SlT03G004010,SlT05G004140,SlT05G004190,SlT04G002500,SlT01G023780,SlT02G031…	0.00463113
Biological process	regulation of vegetative meristem growth	GO:0010083	4.55072e-05	12	37	SlT07G013190,SlT12G003890,SlT11G018790,SlT12G003920,SlT12G003910,SlT04G007470,SlT04G007480,SlT11G018800,SlT04G002500,SlT06G013630,SlT06G013590,SlT05G006850,	0.0046261
Biological process	vegetative meristem growth	GO:0010448	4.55072e-05	12	37	SlT07G013190,SlT12G003890,SlT11G018790,SlT12G003920,SlT12G003910,SlT04G007470,SlT04G007480,SlT11G018800,SlT04G002500,SlT06G013630,SlT06G013590,SlT05G006850,	0.0046261
Biological process	regulation of developmental vegetative growth	GO:1905613	4.55072e-05	12	37	SlT07G013190,SlT12G003890,SlT11G018790,SlT12G003920,SlT12G003910,SlT04G007470,SlT04G007480,SlT11G018800,SlT04G002500,SlT06G013630,SlT06G013590,SlT05G006850,	0.0046261
Biological process	plant-type cell wall organization or biogenesis	GO:0071669	6.62558e-05	39	234	SlT06G017770,SlT06G027140,SlT07G016220,SlT02G022710,SlT04G026060,SlT05G000180,SlT02G019140,SlT08G010760,SlT05G000070,SlT01G024910,SlT02G027420,SlT01G038590,SlT04G019430,SlT03G016000,SlT03G016080,SlT08G023710,SlT12G006480,SlT09G001410,SlT02G028490,SlT08G023720,SlT11G003450,SlT08G023730,SlT03G020370,SlT10G023350,SlT02G010280,SlT04G002400,SlT03G016200,SlT03G020310,SlT02G009200,SlT03G012710,SlT09G018…	0.00615801
Biological process	guard cell differentiation	GO:0010052	6.70959e-05	8	18	SlT09G020910,SlT11G003850,SlT05G002180,SlT06G011320,SlT02G028490,SlT05G019110,SlT12G006610,SlT06G001420,	0.00606286
Biological process	flavonoid biosynthetic process	GO:0009813	9.39716e-05	19	84	SlT01G039650,SlT07G021860,SlT02G019770,SlT05G004740,SlT04G025220,SlT03G010750,SlT03G027900,SlT01G017910,SlT02G022320,SlT06G003460,SlT03G014530,SlT05G004820,SlT04G001090,SlT12G017300,SlT10G018180,SlT03G003210,SlT03G003220,SlT08G022170,SlT11G016600,	0.00826188
Biological process	leaf morphogenesis	GO:0009965	9.96781e-05	26	135	SlT06G027140,SlT11G003910,SlT09G003600,SlT08G010760,SlT07G013190,SlT10G019650,SlT02G009690,SlT12G003890,SlT11G018790,SlT12G003920,SlT12G003910,SlT05G004740,SlT06G011360,SlT04G007470,SlT04G007480,SlT11G018800,SlT04G002500,SlT10G018620,SlT04G008560,SlT06G013630,SlT06G013590,SlT10G019380,SlT03G025410,SlT09G002810,SlT09G020670,SlT05G006850,	0.00853297
Biological process	leaf vascular tissue pattern formation	GO:0010305	0.000115423	9	24	SlT09G003600,SlT04G020590,SlT05G004740,SlT06G011360,SlT09G016990,SlT04G002610,SlT04G026590,SlT08G018110,SlT09G020670,	0.00962744
Biological process	secondary metabolic process	GO:0019748	0.000128737	56	388	SlT06G014680,SlT06G014690,SlT06G025350,SlT03G019090,SlT06G025360,SlT09G019940,SlT01G031800,SlT01G022980,SlT06G015190,SlT04G000260,SlT08G000670,SlT04G026060,SlT01G039650,SlT06G017650,SlT10G004580,SlT06G016270,SlT06G016280,SlT07G003220,SlT02G008220,SlT10G020780,SlT04G004450,SlT02G030160,SlT07G022350,SlT03G004970,SlT10G008320,SlT06G025830,SlT02G010470,SlT09G001920,SlT02G010480,SlT03G027900,SlT02G029…	0.0104695
Biological process	gibberellin catabolic process	GO:0045487	0.000141014	6	11	SlT07G020260,SlT07G020200,SlT02G029820,SlT02G008670,SlT10G002610,SlT10G002600,	0.0111883
Biological process	diterpenoid catabolic process	GO:0016103	0.000141014	6	11	SlT07G020260,SlT07G020200,SlT02G029820,SlT02G008670,SlT10G002610,SlT10G002600,	0.0111883
Biological process	phenylpropanoid metabolic process	GO:0009698	0.000185044	26	140	SlT06G025350,SlT06G025360,SlT09G019940,SlT06G015190,SlT04G000260,SlT04G026060,SlT01G039650,SlT06G017650,SlT10G004580,SlT07G003220,SlT02G008220,SlT10G020780,SlT04G004450,SlT03G004970,SlT09G001920,SlT03G027900,SlT11G004760,SlT12G015310,SlT11G003450,SlT11G004790,SlT03G014530,SlT02G018930,SlT05G023510,SlT10G025170,SlT09G006310,SlT10G018180,	0.0139988
Biological process	leaf development	GO:0048366	0.000219235	60	432	SlT02G014320,SlT06G027140,SlT11G003910,SlT05G023740,SlT02G014360,SlT05G002720,SlT09G003600,SlT08G010760,SlT09G007820,SlT05G012910,SlT07G013190,SlT10G019650,SlT02G009690,SlT12G003890,SlT11G013380,SlT06G022150,SlT05G002180,SlT11G022830,SlT11G022810,SlT11G018790,SlT10G016740,SlT04G000100,SlT10G022580,SlT04G000110,SlT12G003920,SlT01G023500,SlT12G003910,SlT05G004740,SlT06G015710,SlT06G011360,SlT04G007…	0.0162084
Biological process	sulfate transport	GO:0008272	0.000220569	7	16	SlT11G004310,SlT09G020840,SlT12G018970,SlT04G020410,SlT09G016950,SlT05G018940,SlT06G026880,	0.0159447
Biological process	reproductive shoot system development	GO:0090567	0.000221738	73	552	SlT01G019310,SlT06G027140,SlT01G019300,SlT07G016330,SlT05G002720,SlT07G003000,SlT05G000110,SlT11G016350,SlT08G010760,SlT02G026200,SlT10G021190,SlT07G013190,SlT10G019650,SlT12G003890,SlT06G022150,SlT10G025620,SlT07G024980,SlT11G022830,SlT04G024960,SlT11G022810,SlT11G018790,SlT11G022890,SlT12G003920,SlT12G003910,SlT02G009580,SlT06G015710,SlT03G022880,SlT04G015180,SlT04G007470,SlT04G007480,SlT10G022…	0.0156807
Biological process	axis specification	GO:0009798	0.000229229	15	62	SlT06G027140,SlT09G003600,SlT08G010760,SlT10G019650,SlT11G022830,SlT11G022810,SlT07G023520,SlT10G022640,SlT04G026590,SlT12G006550,SlT04G008560,SlT08G017720,SlT10G019380,SlT01G004850,SlT09G003220,	0.0158656
Biological process	positive regulation of flavonoid biosynthetic process	GO:0009963	0.000229966	5	8	SlT03G027900,SlT01G017910,SlT06G003460,SlT12G017300,SlT08G022170,	0.015585
Biological process	auxin-activated signaling pathway	GO:0009734	0.000287869	25	136	SlT05G002810,SlT10G018200,SlT06G026630,SlT02G026200,SlT10G021190,SlT06G015080,SlT01G030770,SlT04G020590,SlT01G030780,SlT10G020790,SlT07G022350,SlT11G019340,SlT08G019720,SlT09G016990,SlT04G002610,SlT10G020870,SlT05G004190,SlT02G024090,SlT07G006370,SlT12G000370,SlT11G004510,SlT11G015260,SlT05G018920,SlT04G026290,SlT04G019010,	0.0180084
Biological process	regulation of meristem development	GO:0048509	0.000299202	30	176	SlT01G016200,SlT09G003600,SlT08G021540,SlT05G011630,SlT07G013190,SlT12G003890,SlT11G018790,SlT05G019000,SlT02G010540,SlT12G003920,SlT12G003910,SlT04G007470,SlT04G007480,SlT11G018800,SlT03G007150,SlT10G023240,SlT12G003350,SlT04G002500,SlT02G008010,SlT11G004080,SlT06G013630,SlT02G023550,SlT06G013590,SlT08G018110,SlT09G001590,SlT07G017270,SlT11G014910,SlT09G002810,SlT02G016170,SlT05G006850,	0.0183643
Biological process	flower development	GO:0009908	0.000303474	71	539	SlT01G019310,SlT01G019300,SlT07G016330,SlT05G002720,SlT07G003000,SlT05G000110,SlT11G016350,SlT02G026200,SlT10G021190,SlT07G013190,SlT10G019650,SlT12G003890,SlT06G022150,SlT10G025620,SlT07G024980,SlT11G022830,SlT04G024960,SlT11G022810,SlT11G018790,SlT11G022890,SlT12G003920,SlT12G003910,SlT02G009580,SlT06G015710,SlT03G022880,SlT04G015180,SlT04G007470,SlT04G007480,SlT10G022640,SlT11G018800,SlT02G007…	0.0182815
Biological process	developmental process	GO:0032502	0.000342643	322	3137	SlT02G014320,SlT01G016200,SlT01G017530,SlT12G022920,SlT06G025350,SlT02G032180,SlT09G020910,SlT06G025360,SlT04G023870,SlT05G021950,SlT09G002280,SlT01G031800,SlT09G004870,SlT01G019310,SlT12G020310,SlT01G033610,SlT06G027140,SlT01G022980,SlT11G003910,SlT05G023740,SlT02G014360,SlT05G002810,SlT01G019300,SlT06G015190,SlT07G016330,SlT05G002720,SlT02G022730,SlT09G020180,SlT09G003600,SlT07G003000,SlT04G024…	0.0202658
Biological process	cellular response to auxin stimulus	GO:0071365	0.00041238	28	163	SlT05G002810,SlT10G018200,SlT06G026630,SlT02G026200,SlT10G021190,SlT06G015080,SlT01G030770,SlT04G020590,SlT01G030780,SlT10G020790,SlT07G022350,SlT08G023970,SlT11G019340,SlT08G019720,SlT08G002040,SlT09G016990,SlT04G002610,SlT10G020870,SlT08G018360,SlT05G004190,SlT02G024090,SlT07G006370,SlT12G000370,SlT11G004510,SlT11G015260,SlT05G018920,SlT04G026290,SlT04G019010,	0.0239548
Biological process	phenylpropanoid biosynthetic process	GO:0009699	0.000434105	23	124	SlT09G019940,SlT06G015190,SlT04G000260,SlT04G026060,SlT01G039650,SlT06G017650,SlT10G004580,SlT07G003220,SlT10G020780,SlT04G004450,SlT03G004970,SlT09G001920,SlT03G027900,SlT11G004760,SlT12G015310,SlT11G003450,SlT11G004790,SlT03G014530,SlT02G018930,SlT05G023510,SlT10G025170,SlT09G006310,SlT10G018180,	0.0247745
Biological process	polarity specification of adaxial/abaxial axis	GO:0009944	0.000442191	9	28	SlT06G027140,SlT08G010760,SlT10G019650,SlT07G023520,SlT12G006550,SlT04G008560,SlT08G017720,SlT10G019380,SlT01G004850,	0.0248008
Biological process	cell wall organization	GO:0071555	0.00045156	29	172	SlT01G019310,SlT06G027140,SlT01G019300,SlT07G016220,SlT11G003010,SlT04G026060,SlT05G000180,SlT02G019140,SlT08G010760,SlT05G000070,SlT01G024910,SlT09G004290,SlT01G038590,SlT04G019430,SlT07G022550,SlT09G001410,SlT02G028490,SlT02G010370,SlT11G003450,SlT10G023350,SlT02G010280,SlT04G002400,SlT02G028420,SlT03G020310,SlT06G012300,SlT03G012710,SlT09G018100,SlT12G006610,SlT10G020430,	0.0248971
Biological process	growth	GO:0040007	0.000478207	85	681	SlT06G025350,SlT06G025360,SlT12G020310,SlT06G027140,SlT08G001080,SlT05G002720,SlT09G003600,SlT11G003010,SlT08G020230,SlT05G000180,SlT08G010760,SlT10G021190,SlT03G001650,SlT10G010470,SlT07G013190,SlT09G019010,SlT12G003890,SlT05G000070,SlT01G000070,SlT11G018790,SlT01G024910,SlT04G000100,SlT05G019000,SlT04G000110,SlT02G010540,SlT12G003920,SlT12G003910,SlT07G001460,SlT04G015180,SlT07G022350,SlT09G004…	0.0259268
Biological process	sulfur compound transport	GO:0072348	0.000478936	10	34	SlT11G004310,SlT09G020840,SlT12G018970,SlT04G020410,SlT09G016950,SlT04G022170,SlT12G018650,SlT05G018940,SlT06G026880,SlT05G019350,	0.0255406
Biological process	flavonol metabolic process	GO:0051554	0.00048002	5	9	SlT01G039650,SlT01G017910,SlT06G003460,SlT03G014530,SlT12G017300,	0.0251856
Biological process	flavonol biosynthetic process	GO:0051555	0.00048002	5	9	SlT01G039650,SlT01G017910,SlT06G003460,SlT03G014530,SlT12G017300,	0.0251856
Biological process	phloem or xylem histogenesis	GO:0010087	0.000577748	21	111	SlT01G033610,SlT06G027140,SlT09G020180,SlT02G022710,SlT08G020260,SlT08G010760,SlT07G016160,SlT10G025620,SlT08G011100,SlT05G004740,SlT04G024050,SlT03G022880,SlT08G023970,SlT09G016990,SlT03G027010,SlT05G007970,SlT03G016200,SlT03G016650,SlT11G020600,SlT06G019670,SlT05G018830,	0.0293659
Biological process	plant epidermis morphogenesis	GO:0090626	0.000582708	19	96	SlT09G020910,SlT05G021950,SlT06G027140,SlT11G003850,SlT08G010760,SlT10G002870,SlT06G022150,SlT05G002180,SlT06G011320,SlT08G024260,SlT02G028490,SlT05G019110,SlT05G004090,SlT09G015840,SlT10G020270,SlT03G020310,SlT12G006610,SlT06G001420,SlT08G022170,	0.0291623
Biological process	root development	GO:0048364	0.000719971	68	527	SlT12G020310,SlT05G023740,SlT08G021540,SlT06G026630,SlT02G026200,SlT04G022410,SlT02G016820,SlT05G012910,SlT10G010470,SlT07G013190,SlT12G003890,SlT05G002180,SlT02G016740,SlT06G022080,SlT02G021280,SlT11G018790,SlT01G024910,SlT10G022580,SlT12G003920,SlT12G003910,SlT05G004740,SlT03G022880,SlT08G023970,SlT11G019340,SlT04G007470,SlT04G007480,SlT04G006150,SlT08G015360,SlT11G018800,SlT07G024050,SlT07G012…	0.0344421
Biological process	floral whorl development	GO:0048438	0.000725831	32	202	SlT01G019310,SlT01G019300,SlT07G003000,SlT05G000110,SlT11G016350,SlT02G026200,SlT10G021190,SlT10G025620,SlT04G024960,SlT03G022880,SlT04G015180,SlT10G022640,SlT02G007680,SlT10G018590,SlT03G004010,SlT03G010750,SlT05G004140,SlT03G032480,SlT05G004190,SlT02G031200,SlT10G018620,SlT09G001290,SlT08G017720,SlT08G011660,SlT02G015880,SlT10G023400,SlT06G012200,SlT01G004850,SlT01G023110,SlT09G003220,SlT09G017…	0.0342192
Biological process	response to hormone	GO:0009725	0.00074977	182	1673	SlT09G015560,SlT04G023870,SlT09G002280,SlT10G017830,SlT11G003910,SlT05G002810,SlT06G015190,SlT09G020180,SlT10G018200,SlT12G003710,SlT09G022780,SlT05G000110,SlT07G014560,SlT02G023210,SlT02G007140,SlT08G020260,SlT10G003180,SlT08G021540,SlT06G026630,SlT01G015730,SlT07G022100,SlT02G026200,SlT09G007820,SlT01G039650,SlT01G002360,SlT02G016820,SlT10G021190,SlT03G001650,SlT10G010470,SlT10G002870,SlT06G015…	0.0348429
Biological process	root system development	GO:0022622	0.000798066	68	529	SlT12G020310,SlT05G023740,SlT08G021540,SlT06G026630,SlT02G026200,SlT04G022410,SlT02G016820,SlT05G012910,SlT10G010470,SlT07G013190,SlT12G003890,SlT05G002180,SlT02G016740,SlT06G022080,SlT02G021280,SlT11G018790,SlT01G024910,SlT10G022580,SlT12G003920,SlT12G003910,SlT05G004740,SlT03G022880,SlT08G023970,SlT11G019340,SlT04G007470,SlT04G007480,SlT04G006150,SlT08G015360,SlT11G018800,SlT07G024050,SlT07G012…	0.0355631
Biological process	secondary metabolite biosynthetic process	GO:0044550	0.000858734	41	282	SlT06G014680,SlT06G014690,SlT03G019090,SlT09G019940,SlT01G022980,SlT06G015190,SlT04G000260,SlT08G000670,SlT04G026060,SlT01G039650,SlT06G017650,SlT10G004580,SlT06G016270,SlT06G016280,SlT07G003220,SlT10G020780,SlT04G004450,SlT07G022350,SlT03G004970,SlT10G008320,SlT09G001920,SlT03G027900,SlT11G004760,SlT12G015310,SlT11G003450,SlT11G004790,SlT03G014530,SlT04G004970,SlT03G025190,SlT12G000370,SlT02G018…	0.0377495
Biological process	tracheary element differentiation	GO:1905177	0.0008908	5	10	SlT02G022710,SlT08G020260,SlT08G011100,SlT03G016200,SlT08G013160,	0.0386369
Biological process	regulation of DNA-templated transcription	GO:0006355	0.000946014	182	1681	SlT09G002280,SlT09G004870,SlT01G019310,SlT01G033610,SlT03G025770,SlT12G019300,SlT05G002810,SlT01G019300,SlT06G015190,SlT07G016330,SlT05G002720,SlT07G005690,SlT05G000110,SlT02G022710,SlT08G020260,SlT06G026630,SlT02G020140,SlT08G019100,SlT11G021890,SlT02G016880,SlT09G007820,SlT01G039650,SlT01G002370,SlT10G021190,SlT05G012910,SlT03G001650,SlT07G017440,SlT07G018870,SlT10G018320,SlT08G023250,SlT12G019…	0.0404919
Biological process	floral organ development	GO:0048437	0.0010058	37	249	SlT01G019310,SlT01G019300,SlT07G003000,SlT05G000110,SlT11G016350,SlT02G026200,SlT10G021190,SlT10G019650,SlT04G024960,SlT04G015180,SlT10G022640,SlT02G007680,SlT10G018590,SlT03G004010,SlT03G007150,SlT05G004140,SlT03G032480,SlT05G004190,SlT07G002090,SlT02G031200,SlT08G012240,SlT02G008010,SlT10G018620,SlT04G008560,SlT09G001290,SlT08G017720,SlT03G020310,SlT02G023550,SlT08G011660,SlT02G015880,SlT10G023…	0.0424919
Biological process	adaxial/abaxial pattern specification	GO:0009955	0.0010267	12	50	SlT06G027140,SlT09G003600,SlT08G010760,SlT10G019650,SlT11G022830,SlT11G022810,SlT07G023520,SlT12G006550,SlT04G008560,SlT08G017720,SlT10G019380,SlT01G004850,	0.0428185
Biological process	xylem and phloem pattern formation	GO:0010051	0.00108434	14	64	SlT12G020310,SlT11G003910,SlT09G003600,SlT10G025620,SlT04G020590,SlT05G004740,SlT06G011360,SlT09G016990,SlT04G002610,SlT04G026590,SlT08G018110,SlT01G023980,SlT09G020670,SlT04G002190,	0.0446502
Biological process	phosphate ion transport	GO:0006817	0.00112342	6	15	SlT05G005020,SlT11G004310,SlT09G022660,SlT12G021100,SlT08G002840,SlT05G018940,	0.0456809
Biological process	external encapsulating structure organization	GO:0045229	0.00130326	32	209	SlT01G019310,SlT06G027140,SlT01G022980,SlT01G019300,SlT07G016220,SlT11G003010,SlT04G026060,SlT05G000180,SlT02G019140,SlT08G010760,SlT05G000070,SlT01G024910,SlT09G012740,SlT04G004450,SlT09G004290,SlT01G038590,SlT04G019430,SlT07G022550,SlT09G001410,SlT02G028490,SlT02G010370,SlT11G003450,SlT10G023350,SlT02G010280,SlT04G002400,SlT02G028420,SlT03G020310,SlT06G012300,SlT03G012710,SlT09G018100,SlT12G006…	0.0523397
Biological process	specification of axis polarity	GO:0065001	0.0013041	9	32	SlT06G027140,SlT08G010760,SlT10G019650,SlT07G023520,SlT12G006550,SlT04G008560,SlT08G017720,SlT10G019380,SlT01G004850,	0.0517347
Biological process	negative regulation of catalytic activity	GO:0043086	0.00147214	22	127	SlT11G000840,SlT06G003030,SlT01G037060,SlT08G023220,SlT03G032770,SlT07G023620,SlT04G006180,SlT11G000790,SlT01G023410,SlT03G016000,SlT03G016080,SlT06G015530,SlT12G003350,SlT02G012000,SlT10G020270,SlT12G023040,SlT09G025530,SlT02G031060,SlT07G022670,SlT02G018860,SlT07G020920,SlT01G012390,	0.0576974
Biological process	flavone metabolic process	GO:0051552	0.00151562	5	11	SlT01G039650,SlT01G017910,SlT06G003460,SlT03G014530,SlT12G017300,	0.0586942
Biological process	flavone biosynthetic process	GO:0051553	0.00151562	5	11	SlT01G039650,SlT01G017910,SlT06G003460,SlT03G014530,SlT12G017300,	0.0586942
Biological process	response to endogenous stimulus	GO:0009719	0.00161031	184	1721	SlT09G015560,SlT04G023870,SlT09G002280,SlT10G017830,SlT11G003910,SlT05G002810,SlT06G015190,SlT09G020180,SlT10G018200,SlT12G003710,SlT09G022780,SlT05G000110,SlT04G024250,SlT07G014560,SlT02G023210,SlT02G007140,SlT08G020260,SlT10G003180,SlT08G021540,SlT06G026630,SlT01G015730,SlT07G022100,SlT02G026200,SlT09G007820,SlT01G039650,SlT01G002360,SlT02G016820,SlT10G021190,SlT03G001650,SlT10G010470,SlT10G002…	0.0609108
Biological process	DNA-templated transcription	GO:0006351	0.00183977	186	1747	SlT09G002280,SlT09G004870,SlT01G019310,SlT01G033610,SlT03G025770,SlT12G019300,SlT05G002810,SlT01G019300,SlT06G015190,SlT07G016330,SlT05G002720,SlT07G005690,SlT05G000110,SlT02G022710,SlT08G020260,SlT06G026630,SlT02G020140,SlT08G019100,SlT11G021890,SlT02G016880,SlT09G007820,SlT01G039650,SlT01G002370,SlT10G021190,SlT05G012910,SlT03G001650,SlT07G017440,SlT07G018870,SlT10G018320,SlT08G023250,SlT12G019…	0.0687907
Biological process	cellular response to hormone stimulus	GO:0032870	0.00215329	96	825	SlT09G015560,SlT10G017830,SlT05G002810,SlT09G020180,SlT10G018200,SlT12G003710,SlT05G000110,SlT07G014560,SlT02G007140,SlT10G003180,SlT08G021540,SlT06G026630,SlT01G015730,SlT02G026200,SlT09G007820,SlT01G002360,SlT10G021190,SlT03G001650,SlT10G010470,SlT10G002870,SlT06G015080,SlT07G013190,SlT01G033480,SlT10G019650,SlT08G023220,SlT04G027230,SlT11G013380,SlT06G022150,SlT01G030770,SlT04G020590,SlT01G000…	0.0795985
Biological process	oligopeptide transport	GO:0006857	0.00215741	8	28	SlT09G022780,SlT04G022320,SlT12G020520,SlT04G022170,SlT09G006290,SlT08G024020,SlT02G022150,SlT05G019350,	0.0788547
Biological process	response to auxin	GO:0009733	0.00221541	50	379	SlT05G002810,SlT10G018200,SlT08G020260,SlT06G026630,SlT02G026200,SlT10G021190,SlT06G015080,SlT05G002180,SlT01G030770,SlT04G020590,SlT07G018200,SlT01G030780,SlT10G020790,SlT07G022350,SlT08G023970,SlT11G019340,SlT08G019720,SlT02G015370,SlT08G002040,SlT09G016990,SlT04G002610,SlT10G020870,SlT07G012070,SlT04G026590,SlT08G018360,SlT05G004190,SlT06G016040,SlT02G006270,SlT12G005090,SlT05G016970,SlT01G017…	0.0800747
Biological process	regulation of RNA biosynthetic process	GO:2001141	0.00222317	182	1712	SlT09G002280,SlT09G004870,SlT01G019310,SlT01G033610,SlT03G025770,SlT12G019300,SlT05G002810,SlT01G019300,SlT06G015190,SlT07G016330,SlT05G002720,SlT07G005690,SlT05G000110,SlT02G022710,SlT08G020260,SlT06G026630,SlT02G020140,SlT08G019100,SlT11G021890,SlT02G016880,SlT09G007820,SlT01G039650,SlT01G002370,SlT10G021190,SlT05G012910,SlT03G001650,SlT07G017440,SlT07G018870,SlT10G018320,SlT08G023250,SlT12G019…	0.0794724
Biological process	regulation of nucleic acid-templated transcription	GO:1903506	0.00222317	182	1712	SlT09G002280,SlT09G004870,SlT01G019310,SlT01G033610,SlT03G025770,SlT12G019300,SlT05G002810,SlT01G019300,SlT06G015190,SlT07G016330,SlT05G002720,SlT07G005690,SlT05G000110,SlT02G022710,SlT08G020260,SlT06G026630,SlT02G020140,SlT08G019100,SlT11G021890,SlT02G016880,SlT09G007820,SlT01G039650,SlT01G002370,SlT10G021190,SlT05G012910,SlT03G001650,SlT07G017440,SlT07G018870,SlT10G018320,SlT08G023250,SlT12G019…	0.0794724
Biological process	primary meristem tissue development	GO:0010065	0.00238426	6	17	SlT04G024050,SlT06G011360,SlT03G031790,SlT03G016650,SlT07G018760,SlT09G020670,	0.0833978
Biological process	induced systemic resistance, jasmonic acid mediated signaling pathway	GO:0009864	0.0024117	5	12	SlT09G007820,SlT10G019650,SlT04G008560,SlT02G024090,SlT10G019380,	0.0834601
Biological process	xylem development	GO:0010089	0.00246869	12	55	SlT01G033610,SlT09G020180,SlT02G022710,SlT08G020260,SlT07G016160,SlT10G025620,SlT08G011100,SlT08G023970,SlT03G027010,SlT03G016200,SlT03G016650,SlT11G020600,	0.0845331
Biological process	second-messenger-mediated signaling	GO:0019932	0.00246869	12	55	SlT04G024250,SlT03G001650,SlT09G022660,SlT06G011360,SlT02G029090,SlT08G013500,SlT10G018600,SlT08G003060,SlT08G018930,SlT02G009980,SlT10G020300,SlT09G020670,	0.0845331
Biological process	regulation of growth	GO:0040008	0.00266877	40	290	SlT06G027140,SlT08G001080,SlT09G003600,SlT08G010760,SlT10G021190,SlT03G001650,SlT07G013190,SlT12G003890,SlT11G018790,SlT05G019000,SlT12G003920,SlT12G003910,SlT07G001460,SlT04G015180,SlT04G007470,SlT04G007480,SlT10G022640,SlT11G018800,SlT05G014870,SlT03G028010,SlT03G007150,SlT10G023240,SlT12G003370,SlT04G002500,SlT08G016530,SlT01G017910,SlT11G004080,SlT06G003460,SlT10G019280,SlT05G013770,SlT06G013…	0.0834761
Biological process	lignin metabolic process	GO:0009808	0.00280827	13	63	SlT06G025350,SlT06G025360,SlT10G004580,SlT07G003220,SlT02G008220,SlT03G004970,SlT03G027900,SlT11G004760,SlT11G004790,SlT03G014530,SlT02G018930,SlT09G006310,SlT10G018180,	0.0870029
Biological process	anatomical structure development	GO:0048856	0.00311504	297	2963	SlT02G014320,SlT01G016200,SlT01G017530,SlT12G022920,SlT06G025350,SlT02G032180,SlT09G020910,SlT06G025360,SlT04G023870,SlT05G021950,SlT01G031800,SlT01G019310,SlT12G020310,SlT01G033610,SlT06G027140,SlT01G022980,SlT11G003910,SlT05G023740,SlT02G014360,SlT01G019300,SlT07G016330,SlT05G002720,SlT02G022730,SlT09G020180,SlT09G003600,SlT07G003000,SlT04G024290,SlT05G000110,SlT02G022710,SlT11G003850,SlT05G002…	0.0938261
Biological process	heterocycle biosynthetic process	GO:0018130	0.00326153	233	2271	SlT09G019940,SlT09G002280,SlT09G004870,SlT01G019310,SlT01G033610,SlT03G025770,SlT12G019300,SlT05G002810,SlT01G019300,SlT06G015190,SlT07G016330,SlT05G002720,SlT04G000260,SlT07G005690,SlT05G000110,SlT02G022710,SlT08G020260,SlT05G000170,SlT06G026630,SlT02G020140,SlT08G019100,SlT11G021890,SlT02G016880,SlT09G007820,SlT01G039650,SlT01G002370,SlT10G021190,SlT05G012910,SlT03G001650,SlT10G010470,SlT07G017…	0.0973373
Biological process	formation of anatomical boundary	GO:0048859	0.00331407	6	18	SlT02G026200,SlT10G000290,SlT08G012240,SlT07G021330,SlT09G017840,SlT02G016170,	0.0980061
Biological process	flavonoid metabolic process	GO:0009812	0.00345013	19	111	SlT01G039650,SlT07G021860,SlT02G019770,SlT05G004740,SlT04G025220,SlT03G010750,SlT03G027900,SlT01G017910,SlT02G022320,SlT06G003460,SlT03G014530,SlT05G004820,SlT04G001090,SlT12G017300,SlT10G018180,SlT03G003210,SlT03G003220,SlT08G022170,SlT11G016600,	0.10111
Biological process	regulation of biosynthetic process	GO:0009889	0.00346275	210	2027	SlT09G015560,SlT09G002280,SlT09G004870,SlT01G019310,SlT01G033610,SlT03G025770,SlT12G019300,SlT05G002810,SlT01G019300,SlT06G015190,SlT07G016330,SlT05G002720,SlT07G005690,SlT05G000110,SlT02G022710,SlT07G014560,SlT08G020260,SlT06G026630,SlT02G020140,SlT08G019100,SlT11G021890,SlT02G016880,SlT09G007820,SlT01G039650,SlT01G002370,SlT10G021190,SlT05G012910,SlT03G001650,SlT10G010470,SlT07G017440,SlT07G013…	0.100574
Biological process	cell wall modification involved in multidimensional cell growth	GO:0042547	0.00363837	5	13	SlT11G003010,SlT05G000180,SlT05G000070,SlT09G004290,SlT04G002400,	0.10474
Biological process	nucleic acid-templated transcription	GO:0097659	0.00376987	186	1775	SlT09G002280,SlT09G004870,SlT01G019310,SlT01G033610,SlT03G025770,SlT12G019300,SlT05G002810,SlT01G019300,SlT06G015190,SlT07G016330,SlT05G002720,SlT07G005690,SlT05G000110,SlT02G022710,SlT08G020260,SlT06G026630,SlT02G020140,SlT08G019100,SlT11G021890,SlT02G016880,SlT09G007820,SlT01G039650,SlT01G002370,SlT10G021190,SlT05G012910,SlT03G001650,SlT07G017440,SlT07G018870,SlT10G018320,SlT08G023250,SlT12G019…	0.107574
Biological process	RNA biosynthetic process	GO:0032774	0.00399705	187	1788	SlT09G002280,SlT09G004870,SlT01G019310,SlT01G033610,SlT03G025770,SlT12G019300,SlT05G002810,SlT01G019300,SlT06G015190,SlT07G016330,SlT05G002720,SlT07G005690,SlT05G000110,SlT02G022710,SlT08G020260,SlT06G026630,SlT02G020140,SlT08G019100,SlT11G021890,SlT02G016880,SlT09G007820,SlT01G039650,SlT01G002370,SlT10G021190,SlT05G012910,SlT03G001650,SlT07G017440,SlT07G018870,SlT10G018320,SlT08G023250,SlT12G019…	0.113064
Biological process	plant-type cell wall organization	GO:0009664	0.0040358	21	129	SlT06G027140,SlT07G016220,SlT04G026060,SlT05G000180,SlT02G019140,SlT08G010760,SlT05G000070,SlT01G024910,SlT01G038590,SlT04G019430,SlT09G001410,SlT02G028490,SlT11G003450,SlT10G023350,SlT02G010280,SlT04G002400,SlT03G020310,SlT03G012710,SlT09G018100,SlT12G006610,SlT10G020430,	0.113176
Biological process	response to blue light	GO:0009637	0.00426279	16	89	SlT11G019440,SlT09G002280,SlT07G014560,SlT11G018980,SlT02G026200,SlT10G021210,SlT05G019000,SlT10G011130,SlT05G016970,SlT11G004080,SlT04G004180,SlT02G024090,SlT06G022540,SlT09G025530,SlT01G028760,SlT07G005310,	0.11852
Biological process	hormone-mediated signaling pathway	GO:0009755	0.00451111	82	705	SlT09G015560,SlT10G017830,SlT05G002810,SlT09G020180,SlT10G018200,SlT12G003710,SlT05G000110,SlT02G007140,SlT10G003180,SlT08G021540,SlT06G026630,SlT02G026200,SlT09G007820,SlT01G002360,SlT10G021190,SlT10G010470,SlT06G015080,SlT07G013190,SlT10G019650,SlT08G023220,SlT04G027230,SlT06G022150,SlT01G030770,SlT04G020590,SlT01G000070,SlT05G019000,SlT01G030780,SlT07G021900,SlT10G020790,SlT07G001460,SlT07G022…	0.124361
Biological process	hormone catabolic process	GO:0042447	0.00459838	7	25	SlT07G020260,SlT07G020200,SlT02G029820,SlT02G012920,SlT02G008670,SlT10G002610,SlT10G002600,	0.125702
Biological process	pigment biosynthetic process	GO:0046148	0.00466614	24	156	SlT01G039650,SlT07G013190,SlT12G003890,SlT11G018790,SlT07G021860,SlT12G003920,SlT12G003910,SlT04G007470,SlT04G007480,SlT01G001280,SlT11G018800,SlT04G025220,SlT04G002500,SlT01G017910,SlT06G003460,SlT03G014530,SlT05G004820,SlT06G021210,SlT06G013630,SlT04G001090,SlT06G013590,SlT12G017300,SlT08G022170,SlT05G006850,	0.126491
Biological process	polysaccharide metabolic process	GO:0005976	0.00484338	35	254	SlT06G017770,SlT02G028100,SlT02G009730,SlT07G017600,SlT02G030330,SlT01G003780,SlT08G020260,SlT04G026060,SlT01G032120,SlT05G004420,SlT04G018300,SlT01G027190,SlT09G023330,SlT03G001920,SlT06G009770,SlT09G025920,SlT09G016130,SlT08G023710,SlT07G022550,SlT09G003160,SlT12G006480,SlT10G010710,SlT02G028490,SlT08G023720,SlT11G003450,SlT08G023730,SlT09G007410,SlT02G010280,SlT07G019660,SlT02G009200,SlT03G012…	0.130211
Biological process	post-embryonic development	GO:0009791	0.00486188	172	1637	SlT09G020910,SlT04G023870,SlT01G031800,SlT01G019310,SlT12G020310,SlT06G027140,SlT11G003910,SlT01G019300,SlT07G016330,SlT05G002720,SlT02G022730,SlT07G003000,SlT05G000110,SlT11G003850,SlT02G030330,SlT11G016350,SlT08G021540,SlT06G026630,SlT08G010760,SlT02G026200,SlT02G016820,SlT10G021190,SlT05G012910,SlT03G001650,SlT01G022800,SlT07G017440,SlT10G002870,SlT07G013190,SlT10G019650,SlT08G023220,SlT09G017…	0.129637
Biological process	cellular response to lipid	GO:0071396	0.00496207	62	510	SlT09G015560,SlT10G017830,SlT05G002810,SlT09G020180,SlT12G003710,SlT07G014560,SlT02G007140,SlT10G003180,SlT09G007820,SlT01G002360,SlT10G021190,SlT03G001650,SlT10G002870,SlT10G019650,SlT08G023220,SlT04G027230,SlT06G022150,SlT04G020590,SlT01G000070,SlT05G019000,SlT07G021900,SlT02G018440,SlT07G001460,SlT08G002040,SlT08G015360,SlT04G002610,SlT12G002750,SlT02G007680,SlT12G000120,SlT02G030030,SlT12G000…	0.131233
Biological process	cell wall biogenesis	GO:0042546	0.00506413	24	157	SlT01G026470,SlT06G017770,SlT02G022710,SlT04G026060,SlT02G027420,SlT06G009770,SlT08G023710,SlT07G022550,SlT12G006480,SlT08G023720,SlT11G003450,SlT08G023730,SlT09G007410,SlT03G020370,SlT03G016200,SlT06G012300,SlT02G009200,SlT03G012710,SlT03G008970,SlT04G026290,SlT09G006310,SlT09G001460,SlT09G002860,SlT04G002190,	0.132852
Biological process	formation of plant organ boundary	GO:0090691	0.00525539	5	14	SlT02G026200,SlT08G012240,SlT07G021330,SlT09G017840,SlT02G016170,	0.136766
Biological process	phototropism	GO:0009638	0.00525539	5	14	SlT10G021210,SlT10G011130,SlT05G016970,SlT01G028760,SlT07G005310,	0.136766
Biological process	jasmonic acid mediated signaling pathway	GO:0009867	0.0053193	17	99	SlT05G002810,SlT09G020180,SlT10G003180,SlT09G007820,SlT10G021190,SlT10G019650,SlT07G021900,SlT12G002750,SlT05G004140,SlT04G008560,SlT02G024090,SlT11G005060,SlT10G019380,SlT03G018300,SlT11G015260,SlT07G017250,SlT08G022170,	0.13625
Biological process	regulation of flavonoid biosynthetic process	GO:0009962	0.00533298	8	32	SlT01G039650,SlT02G019770,SlT04G025220,SlT03G027900,SlT01G017910,SlT06G003460,SlT12G017300,SlT08G022170,	0.135533
Biological process	regulation of cellular biosynthetic process	GO:0031326	0.00533547	206	2003	SlT09G015560,SlT09G002280,SlT09G004870,SlT01G019310,SlT01G033610,SlT03G025770,SlT12G019300,SlT05G002810,SlT01G019300,SlT06G015190,SlT07G016330,SlT05G002720,SlT07G005690,SlT05G000110,SlT02G022710,SlT08G020260,SlT06G026630,SlT02G020140,SlT08G019100,SlT11G021890,SlT02G016880,SlT09G007820,SlT01G039650,SlT01G002370,SlT10G021190,SlT05G012910,SlT03G001650,SlT10G010470,SlT07G017440,SlT07G013190,SlT07G018…	0.134545
Biological process	xylan metabolic process	GO:0045491	0.00567728	10	46	SlT06G017770,SlT08G020260,SlT01G032120,SlT05G004420,SlT06G009770,SlT07G022550,SlT10G010710,SlT09G007410,SlT02G009200,SlT09G001460,	0.142063
Biological process	oligopeptide transmembrane transport	GO:0035672	0.00582476	7	26	SlT09G022780,SlT04G022320,SlT12G020520,SlT09G006290,SlT08G024020,SlT02G022150,SlT05G019350,	0.144641
Biological process	post-embryonic plant organ development	GO:0090696	0.00594206	29	203	SlT02G022730,SlT05G000110,SlT08G021540,SlT06G026630,SlT02G026200,SlT05G002180,SlT03G022880,SlT10G022640,SlT07G012070,SlT03G004010,SlT05G004190,SlT04G001110,SlT02G031200,SlT12G005090,SlT05G016970,SlT09G001290,SlT07G019690,SlT07G006370,SlT05G001760,SlT08G011660,SlT10G023400,SlT11G016500,SlT11G004510,SlT06G012200,SlT05G018920,SlT01G004850,SlT09G003220,SlT06G019670,SlT07G005310,	0.14425
Biological process	obsolete regulation of cellular macromolecule biosynthetic process	GO:2000112	0.00608347	189	1827	SlT09G002280,SlT09G004870,SlT01G019310,SlT01G033610,SlT03G025770,SlT12G019300,SlT05G002810,SlT01G019300,SlT06G015190,SlT07G016330,SlT05G002720,SlT07G005690,SlT05G000110,SlT02G022710,SlT08G020260,SlT06G026630,SlT02G020140,SlT08G019100,SlT11G021890,SlT02G016880,SlT09G007820,SlT01G039650,SlT01G002370,SlT10G021190,SlT05G012910,SlT03G001650,SlT10G010470,SlT07G017440,SlT07G018870,SlT10G018320,SlT08G023…	0.146589
Biological process	aromatic amino acid metabolic process	GO:0009072	0.00639586	11	54	SlT11G018980,SlT10G003220,SlT04G006120,SlT11G021360,SlT06G022540,SlT08G001370,SlT08G001340,SlT07G017400,SlT08G001330,SlT04G026290,SlT11G007790,	0.152983
Biological process	regulation of chlorophyll biosynthetic process	GO:0010380	0.00689007	12	62	SlT07G013190,SlT12G003890,SlT11G018790,SlT12G003920,SlT12G003910,SlT04G007470,SlT04G007480,SlT11G018800,SlT04G002500,SlT06G013630,SlT06G013590,SlT05G006850,	0.163601
Biological process	root morphogenesis	GO:0010015	0.00706753	38	288	SlT12G020310,SlT07G013190,SlT12G003890,SlT06G022080,SlT11G018790,SlT01G024910,SlT12G003920,SlT12G003910,SlT03G022880,SlT11G019340,SlT04G007470,SlT04G007480,SlT04G006150,SlT11G018800,SlT07G012070,SlT05G004140,SlT05G004190,SlT04G002500,SlT01G023780,SlT12G005090,SlT05G016970,SlT07G019690,SlT07G006370,SlT05G004820,SlT06G013630,SlT04G001090,SlT06G013590,SlT08G018110,SlT12G006610,SlT11G000160,SlT11G016…	0.166599
Biological process	radial pattern formation	GO:0009956	0.00732137	5	15	SlT07G006370,SlT08G018110,SlT07G025030,SlT11G004510,SlT05G018920,	0.171341
Biological process	cellular response to endogenous stimulus	GO:0071495	0.0073569	98	881	SlT09G015560,SlT10G017830,SlT05G002810,SlT09G020180,SlT10G018200,SlT12G003710,SlT05G000110,SlT04G024250,SlT07G014560,SlT02G007140,SlT10G003180,SlT08G021540,SlT06G026630,SlT01G015730,SlT02G026200,SlT09G007820,SlT01G002360,SlT10G021190,SlT03G001650,SlT10G010470,SlT10G002870,SlT06G015080,SlT07G013190,SlT01G033480,SlT10G019650,SlT08G023220,SlT04G027230,SlT11G013380,SlT06G022150,SlT01G030770,SlT04G020…	0.170943
Biological process	response to radiation	GO:0009314	0.00755336	94	841	SlT11G019440,SlT09G002280,SlT01G031800,SlT07G016330,SlT07G005690,SlT02G010780,SlT07G014560,SlT11G018980,SlT08G013970,SlT08G022890,SlT02G032110,SlT07G022100,SlT07G020260,SlT02G026200,SlT01G039650,SlT10G021190,SlT07G020200,SlT12G018070,SlT10G021910,SlT06G022150,SlT07G024980,SlT10G016740,SlT07G021860,SlT07G018200,SlT10G021210,SlT04G000100,SlT05G019000,SlT11G022890,SlT04G000110,SlT02G010540,SlT07G003…	0.174263
Biological process	very long-chain fatty acid biosynthetic process	GO:0042761	0.00771537	6	21	SlT05G021950,SlT10G020780,SlT09G024630,SlT07G006350,SlT07G006340,SlT01G032930,	0.159861
Biological process	DNA replication initiation	GO:0006270	0.00771537	6	21	SlT01G039700,SlT05G021900,SlT01G025050,SlT05G003450,SlT03G028540,SlT11G014910,	0.159861
Biological process	cellular response to fatty acid	GO:0071398	0.00773459	18	111	SlT05G002810,SlT09G020180,SlT10G003180,SlT09G007820,SlT10G021190,SlT10G019650,SlT07G021900,SlT12G002750,SlT05G004140,SlT04G008560,SlT02G024090,SlT07G015270,SlT11G005060,SlT10G019380,SlT03G018300,SlT11G015260,SlT07G017250,SlT08G022170,	0.158243
Biological process	post-embryonic plant organ morphogenesis	GO:0090697	0.00783871	20	128	SlT05G000110,SlT10G022640,SlT07G012070,SlT03G004010,SlT05G004190,SlT02G031200,SlT12G005090,SlT05G016970,SlT09G001290,SlT07G019690,SlT07G006370,SlT08G011660,SlT10G023400,SlT11G016500,SlT11G004510,SlT06G012200,SlT05G018920,SlT01G004850,SlT09G003220,SlT07G005310,	0.159371
Biological process	regulation of tetrapyrrole biosynthetic process	GO:1901463	0.00785049	12	63	SlT07G013190,SlT12G003890,SlT11G018790,SlT12G003920,SlT12G003910,SlT04G007470,SlT04G007480,SlT11G018800,SlT04G002500,SlT06G013630,SlT06G013590,SlT05G006850,	0.158619
Biological process	signal transduction	GO:0007165	0.00788804	167	1604	SlT01G031850,SlT11G019440,SlT09G015560,SlT09G002280,SlT10G017830,SlT06G008850,SlT06G027140,SlT05G002810,SlT02G004130,SlT09G020180,SlT10G018200,SlT12G003710,SlT05G000110,SlT04G024250,SlT04G003350,SlT11G016350,SlT02G007140,SlT10G003180,SlT12G023340,SlT08G021540,SlT06G026630,SlT01G015730,SlT08G010760,SlT02G026200,SlT09G007820,SlT01G002360,SlT06G025250,SlT10G021190,SlT03G001650,SlT08G002290,SlT10G010…	0.158394
Biological process	cell communication	GO:0007154	0.00798252	189	1839	SlT01G031850,SlT11G019440,SlT09G015560,SlT05G005020,SlT05G019670,SlT09G002280,SlT10G017830,SlT06G008850,SlT06G027140,SlT05G002810,SlT02G004130,SlT09G020180,SlT10G018200,SlT12G003710,SlT05G000110,SlT04G024250,SlT04G003350,SlT11G016350,SlT12G003780,SlT02G007140,SlT10G003180,SlT12G023340,SlT08G021540,SlT06G026630,SlT01G015730,SlT08G010760,SlT02G026200,SlT09G007820,SlT01G002360,SlT06G025250,SlT10G021…	0.159308
Biological process	cell wall modification	GO:0042545	0.00891267	12	64	SlT01G019310,SlT01G019300,SlT11G003010,SlT05G000180,SlT05G000070,SlT09G004290,SlT01G038590,SlT02G010370,SlT04G002400,SlT02G028420,SlT03G020310,SlT10G020430,	0.175715
Biological process	regulation of chlorophyll metabolic process	GO:0090056	0.00891267	12	64	SlT07G013190,SlT12G003890,SlT11G018790,SlT12G003920,SlT12G003910,SlT04G007470,SlT04G007480,SlT11G018800,SlT04G002500,SlT06G013630,SlT06G013590,SlT05G006850,	0.175715
Biological process	developmental growth	GO:0048589	0.00928546	63	535	SlT12G020310,SlT09G003600,SlT08G020230,SlT10G021190,SlT10G010470,SlT07G013190,SlT09G019010,SlT12G003890,SlT01G000070,SlT11G018790,SlT01G024910,SlT04G000100,SlT04G000110,SlT02G010540,SlT12G003920,SlT12G003910,SlT04G015180,SlT07G022350,SlT11G019340,SlT04G007470,SlT04G007480,SlT04G006150,SlT10G022640,SlT09G002310,SlT11G018800,SlT05G014870,SlT03G010750,SlT03G007150,SlT10G023240,SlT04G002500,SlT03G015…	0.180872
Biological process	regulation of developmental growth	GO:0048638	0.00946353	29	210	SlT09G003600,SlT10G021190,SlT07G013190,SlT12G003890,SlT11G018790,SlT12G003920,SlT12G003910,SlT04G015180,SlT04G007470,SlT04G007480,SlT10G022640,SlT11G018800,SlT05G014870,SlT03G007150,SlT10G023240,SlT04G002500,SlT08G016530,SlT01G017910,SlT06G003460,SlT10G019280,SlT06G013630,SlT06G013590,SlT12G017300,SlT09G001590,SlT04G018590,SlT09G003220,SlT11G014910,SlT02G016170,SlT05G006850,	0.183243
Biological process	signaling	GO:0023052	0.00966294	169	1634	SlT01G031850,SlT11G019440,SlT09G015560,SlT09G002280,SlT10G017830,SlT06G008850,SlT06G027140,SlT05G002810,SlT02G004130,SlT09G020180,SlT10G018200,SlT12G003710,SlT05G000110,SlT04G024250,SlT04G003350,SlT11G016350,SlT02G007140,SlT10G003180,SlT12G023340,SlT08G021540,SlT06G026630,SlT01G015730,SlT08G010760,SlT02G026200,SlT09G007820,SlT01G002360,SlT06G025250,SlT10G021190,SlT03G001650,SlT08G002290,SlT10G010…	0.185997
Biological process	tripeptide transport	GO:0042939	0.00989239	5	16	SlT09G022780,SlT12G020520,SlT04G022170,SlT09G006290,SlT05G019350,	0.189294
Biological process	obsolete cellular polysaccharide metabolic process	GO:0044264	0.0101516	25	175	SlT06G017770,SlT07G017600,SlT04G026060,SlT05G004420,SlT04G018300,SlT09G023330,SlT03G001920,SlT06G009770,SlT09G025920,SlT09G016130,SlT08G023710,SlT07G022550,SlT09G003160,SlT12G006480,SlT08G023720,SlT11G003450,SlT08G023730,SlT09G007410,SlT07G019660,SlT02G009200,SlT03G012710,SlT12G006610,SlT01G038120,SlT09G001460,SlT10G020430,	0.193117
Biological process	response to stimulus	GO:0050896	0.0105968	506	5368	SlT11G000840,SlT01G031850,SlT09G005330,SlT10G014740,SlT01G016200,SlT12G022920,SlT11G019440,SlT06G025350,SlT02G032180,SlT07G018040,SlT06G025360,SlT09G015560,SlT04G023870,SlT05G005020,SlT05G019670,SlT09G002280,SlT10G017830,SlT01G031800,SlT02G025040,SlT06G008850,SlT12G020310,SlT06G027140,SlT11G018190,SlT11G003910,SlT05G023740,SlT05G002810,SlT02G004130,SlT12G022930,SlT06G015190,SlT08G013010,SlT07G016…	0.200415
Biological process	nucleobase-containing compound biosynthetic process	GO:0034654	0.0106232	206	2035	SlT09G002280,SlT09G004870,SlT01G019310,SlT01G033610,SlT03G025770,SlT12G019300,SlT05G002810,SlT01G019300,SlT06G015190,SlT07G016330,SlT05G002720,SlT07G005690,SlT05G000110,SlT02G022710,SlT08G020260,SlT05G000170,SlT06G026630,SlT02G020140,SlT08G019100,SlT11G021890,SlT02G016880,SlT09G007820,SlT01G039650,SlT01G002370,SlT10G021190,SlT05G012910,SlT03G001650,SlT10G010470,SlT07G017440,SlT07G018870,SlT10G018…	0.199753
Biological process	negative regulation of molecular function	GO:0044092	0.0108267	24	167	SlT11G000840,SlT06G003030,SlT10G010470,SlT01G037060,SlT08G023220,SlT03G032770,SlT07G023620,SlT04G006180,SlT11G000790,SlT01G023410,SlT03G016000,SlT03G016080,SlT06G015530,SlT12G003350,SlT02G012000,SlT10G020270,SlT12G023040,SlT02G031970,SlT09G025530,SlT02G031060,SlT07G022670,SlT02G018860,SlT07G020920,SlT01G012390,	0.202409
Biological process	regulation of tetrapyrrole metabolic process	GO:1901401	0.01137	12	66	SlT07G013190,SlT12G003890,SlT11G018790,SlT12G003920,SlT12G003910,SlT04G007470,SlT04G007480,SlT11G018800,SlT04G002500,SlT06G013630,SlT06G013590,SlT05G006850,	0.20779
Biological process	cellular response to jasmonic acid stimulus	GO:0071395	0.0115583	17	107	SlT05G002810,SlT09G020180,SlT10G003180,SlT09G007820,SlT10G021190,SlT10G019650,SlT07G021900,SlT12G002750,SlT05G004140,SlT04G008560,SlT02G024090,SlT11G005060,SlT10G019380,SlT03G018300,SlT11G015260,SlT07G017250,SlT08G022170,	0.21005
Biological process	response to light stimulus	GO:0009416	0.0118592	88	794	SlT11G019440,SlT09G002280,SlT01G031800,SlT07G016330,SlT02G010780,SlT07G014560,SlT11G018980,SlT08G013970,SlT08G022890,SlT07G022100,SlT07G020260,SlT02G026200,SlT01G039650,SlT10G021190,SlT07G020200,SlT12G018070,SlT10G021910,SlT06G022150,SlT07G024980,SlT10G016740,SlT07G021860,SlT07G018200,SlT10G021210,SlT04G000100,SlT05G019000,SlT11G022890,SlT04G000110,SlT02G010540,SlT07G003220,SlT02G019770,SlT12G005…	0.213137
Biological process	cell wall macromolecule biosynthetic process	GO:0044038	0.0119517	10	51	SlT06G017770,SlT04G026060,SlT06G009770,SlT07G022550,SlT11G003450,SlT09G007410,SlT06G012300,SlT02G009200,SlT03G012710,SlT09G001460,	0.213619
Biological process	obsolete cellular component macromolecule biosynthetic process	GO:0070589	0.0119517	10	51	SlT06G017770,SlT04G026060,SlT06G009770,SlT07G022550,SlT11G003450,SlT09G007410,SlT06G012300,SlT02G009200,SlT03G012710,SlT09G001460,	0.213619
Biological process	regulation of nitrogen compound metabolic process	GO:0051171	0.0121149	226	2258	SlT09G002280,SlT09G004870,SlT01G019310,SlT12G020310,SlT01G033610,SlT03G025770,SlT12G019300,SlT05G002810,SlT01G019300,SlT06G015190,SlT07G016330,SlT05G002720,SlT07G005690,SlT05G000110,SlT02G022710,SlT08G020260,SlT06G026630,SlT02G032110,SlT02G020140,SlT08G019100,SlT11G021890,SlT02G016880,SlT09G007820,SlT01G039650,SlT01G002370,SlT10G021190,SlT05G012910,SlT06G017640,SlT03G001650,SlT10G010470,SlT01G037…	0.214184
Biological process	multicellular organism development	GO:0007275	0.0123385	253	2553	SlT02G014320,SlT01G016200,SlT12G022920,SlT06G025350,SlT02G032180,SlT09G020910,SlT06G025360,SlT04G023870,SlT05G021950,SlT01G031800,SlT01G019310,SlT12G020310,SlT01G033610,SlT06G027140,SlT01G022980,SlT11G003910,SlT05G023740,SlT02G014360,SlT01G019300,SlT07G016330,SlT05G002720,SlT02G022730,SlT09G003600,SlT07G003000,SlT04G024290,SlT05G000110,SlT11G003850,SlT02G030330,SlT11G016350,SlT08G021540,SlT06G026…	0.216958
Biological process	chlorophyll biosynthetic process	GO:0015995	0.0126425	14	83	SlT07G013190,SlT12G003890,SlT11G018790,SlT07G021860,SlT12G003920,SlT12G003910,SlT04G007470,SlT04G007480,SlT11G018800,SlT04G002500,SlT06G021210,SlT06G013630,SlT06G013590,SlT05G006850,	0.221107
Biological process	blue light signaling pathway	GO:0009785	0.0130208	5	17	SlT11G019440,SlT09G002280,SlT05G016970,SlT09G025530,SlT07G005310,	0.226506
Biological process	tyrosine metabolic process	GO:0006570	0.0130208	5	17	SlT11G018980,SlT10G003220,SlT04G006120,SlT06G022540,SlT07G017400,	0.226506
Biological process	terpenoid catabolic process	GO:0016115	0.0132531	7	30	SlT07G020260,SlT07G020200,SlT07G012930,SlT02G029820,SlT02G008670,SlT10G002610,SlT10G002600,	0.228108
Biological process	response to fatty acid	GO:0070542	0.013255	34	262	SlT09G002280,SlT05G002810,SlT06G015190,SlT09G020180,SlT09G022780,SlT10G003180,SlT09G007820,SlT01G039650,SlT02G016820,SlT10G021190,SlT06G015080,SlT10G019650,SlT04G000100,SlT04G000110,SlT07G021900,SlT05G020810,SlT12G002750,SlT05G004140,SlT03G032480,SlT04G008560,SlT02G024090,SlT07G015270,SlT12G014190,SlT03G025190,SlT11G005060,SlT10G019380,SlT07G017400,SlT03G018300,SlT11G015260,SlT06G024130,SlT07G017…	0.22694
Biological process	plant-type cell wall biogenesis	GO:0009832	0.0135474	19	126	SlT06G017770,SlT02G022710,SlT04G026060,SlT02G027420,SlT08G023710,SlT12G006480,SlT08G023720,SlT11G003450,SlT08G023730,SlT03G020370,SlT03G016200,SlT02G009200,SlT03G012710,SlT03G008970,SlT04G026290,SlT09G006310,SlT09G001460,SlT09G002860,SlT04G002190,	0.230732
Biological process	regulation of cellular process	GO:0050794	0.0141102	377	3932	SlT01G031850,SlT01G016200,SlT11G019440,SlT02G032180,SlT09G015560,SlT09G002280,SlT10G017830,SlT09G004870,SlT01G019310,SlT06G008850,SlT12G020310,SlT01G033610,SlT06G027140,SlT08G001080,SlT03G025770,SlT12G019300,SlT05G002810,SlT02G004130,SlT01G019300,SlT06G015190,SlT07G016330,SlT05G002720,SlT07G005690,SlT09G020180,SlT10G018200,SlT12G003710,SlT05G000110,SlT02G022710,SlT04G024250,SlT04G003350,SlT07G014…	0.239065
Biological process	response to nematode	GO:0009624	0.0143962	16	101	SlT09G022780,SlT04G018300,SlT05G020850,SlT10G022580,SlT02G014090,SlT04G004450,SlT04G000860,SlT02G014060,SlT06G001080,SlT05G002010,SlT05G002020,SlT09G003170,SlT09G019490,SlT06G009400,SlT09G019630,SlT06G022310,	0.242647
Biological process	very long-chain fatty acid metabolic process	GO:0000038	0.0152638	6	24	SlT05G021950,SlT10G020780,SlT09G024630,SlT07G006350,SlT07G006340,SlT01G032930,	0.255943
Biological process	response to gravity	GO:0009629	0.0154377	14	85	SlT02G026200,SlT04G022410,SlT05G002180,SlT03G001920,SlT03G022880,SlT11G019340,SlT09G001080,SlT10G014150,SlT02G029840,SlT03G026670,SlT05G016970,SlT07G025030,SlT06G019670,SlT07G005310,	0.257532
Biological process	organic substance biosynthetic process	GO:1901576	0.0156194	362	3771	SlT02G011280,SlT01G017530,SlT06G014680,SlT12G006890,SlT06G014690,SlT06G025350,SlT02G032180,SlT07G018040,SlT06G025360,SlT05G021950,SlT09G019940,SlT09G002280,SlT06G017770,SlT09G004870,SlT01G019310,SlT01G033610,SlT08G001080,SlT01G022980,SlT03G025770,SlT02G028100,SlT12G019300,SlT05G002810,SlT01G019300,SlT06G015190,SlT07G016330,SlT05G002720,SlT04G000260,SlT07G005690,SlT07G003000,SlT02G009730,SlT04G024…	0.259234
Biological process	isoprenoid catabolic process	GO:0008300	0.0158569	7	31	SlT07G020260,SlT07G020200,SlT07G012930,SlT02G029820,SlT02G008670,SlT10G002610,SlT10G002600,	0.261841
Biological process	system development	GO:0048731	0.0162916	203	2024	SlT02G014320,SlT09G020910,SlT04G023870,SlT01G031800,SlT01G019310,SlT12G020310,SlT01G033610,SlT06G027140,SlT11G003910,SlT05G023740,SlT02G014360,SlT01G019300,SlT07G016330,SlT05G002720,SlT02G022730,SlT09G003600,SlT07G003000,SlT05G000110,SlT11G003850,SlT02G030330,SlT11G016350,SlT08G021540,SlT06G026630,SlT08G010760,SlT02G026200,SlT09G007820,SlT04G022410,SlT02G016820,SlT10G021190,SlT05G012910,SlT03G001…	0.267659
Biological process	cell division	GO:0051301	0.0166302	31	238	SlT06G027140,SlT11G016350,SlT08G021540,SlT08G010760,SlT10G021190,SlT07G016120,SlT10G002870,SlT05G002180,SlT12G000910,SlT05G012330,SlT10G000290,SlT04G024050,SlT06G023280,SlT01G027050,SlT03G029370,SlT08G023710,SlT10G023240,SlT12G006480,SlT07G012360,SlT08G023720,SlT08G023730,SlT03G020360,SlT01G037460,SlT04G025020,SlT02G031970,SlT03G016650,SlT09G001590,SlT04G003530,SlT02G031060,SlT07G017270,SlT05G018…	0.27185
Biological process	pigment metabolic process	GO:0042440	0.0172451	25	183	SlT01G039650,SlT07G013190,SlT12G003890,SlT11G018790,SlT07G021860,SlT12G003920,SlT12G003910,SlT06G011330,SlT04G007470,SlT04G007480,SlT01G001280,SlT11G018800,SlT04G025220,SlT04G002500,SlT01G017910,SlT06G003460,SlT03G014530,SlT05G004820,SlT06G021210,SlT06G013630,SlT04G001090,SlT06G013590,SlT12G017300,SlT08G022170,SlT05G006850,	0.280492
Biological process	regulation of nucleobase-containing compound metabolic process	GO:0019219	0.0175889	192	1909	SlT09G002280,SlT09G004870,SlT01G019310,SlT12G020310,SlT01G033610,SlT03G025770,SlT12G019300,SlT05G002810,SlT01G019300,SlT06G015190,SlT07G016330,SlT05G002720,SlT07G005690,SlT05G000110,SlT02G022710,SlT08G020260,SlT06G026630,SlT02G032110,SlT02G020140,SlT08G019100,SlT11G021890,SlT02G016880,SlT09G007820,SlT01G039650,SlT01G002370,SlT10G021190,SlT05G012910,SlT03G001650,SlT10G010470,SlT07G017440,SlT07G018…	0.284661
Biological process	floral organ morphogenesis	GO:0048444	0.0176473	10	54	SlT05G000110,SlT10G022640,SlT03G004010,SlT02G031200,SlT09G001290,SlT08G011660,SlT10G023400,SlT06G012200,SlT01G004850,SlT09G003220,	0.284192
Biological process	plant epidermis development	GO:0090558	0.0176833	33	258	SlT09G020910,SlT04G023870,SlT05G021950,SlT12G020310,SlT06G027140,SlT11G003850,SlT08G010760,SlT10G002870,SlT06G022150,SlT05G002180,SlT01G024910,SlT06G011320,SlT04G027140,SlT11G019340,SlT04G006150,SlT08G024260,SlT01G023780,SlT02G028490,SlT05G019110,SlT05G004090,SlT09G015840,SlT10G020270,SlT05G004820,SlT03G020310,SlT04G001090,SlT12G019950,SlT12G006610,SlT11G000160,SlT02G031040,SlT05G018950,SlT06G001…	0.283368
Biological process	response to jasmonic acid	GO:0009753	0.0176833	33	258	SlT09G002280,SlT05G002810,SlT06G015190,SlT09G020180,SlT09G022780,SlT10G003180,SlT09G007820,SlT01G039650,SlT02G016820,SlT10G021190,SlT06G015080,SlT10G019650,SlT04G000100,SlT04G000110,SlT07G021900,SlT05G020810,SlT12G002750,SlT05G004140,SlT03G032480,SlT04G008560,SlT02G024090,SlT12G014190,SlT03G025190,SlT11G005060,SlT10G019380,SlT07G017400,SlT03G018300,SlT11G015260,SlT06G024130,SlT07G017250,SlT08G022…	0.283368
Biological process	regulation of RNA metabolic process	GO:0051252	0.0176955	184	1823	SlT09G002280,SlT09G004870,SlT01G019310,SlT12G020310,SlT01G033610,SlT03G025770,SlT12G019300,SlT05G002810,SlT01G019300,SlT06G015190,SlT07G016330,SlT05G002720,SlT07G005690,SlT05G000110,SlT02G022710,SlT08G020260,SlT06G026630,SlT02G020140,SlT08G019100,SlT11G021890,SlT02G016880,SlT09G007820,SlT01G039650,SlT01G002370,SlT10G021190,SlT05G012910,SlT03G001650,SlT07G017440,SlT07G018870,SlT10G018320,SlT08G023…	0.280797
Biological process	cell wall macromolecule metabolic process	GO:0044036	0.0177422	17	112	SlT06G017770,SlT07G017600,SlT08G020260,SlT04G026060,SlT01G032120,SlT05G004420,SlT09G002340,SlT06G009770,SlT07G022550,SlT10G010710,SlT11G003450,SlT09G007410,SlT06G012300,SlT02G009200,SlT03G012710,SlT12G006610,SlT09G001460,	0.280171
Biological process	response to salicylic acid	GO:0009751	0.0181369	26	193	SlT09G002280,SlT05G002810,SlT06G015190,SlT09G022780,SlT10G003180,SlT01G015730,SlT09G007820,SlT01G039650,SlT10G021190,SlT06G015080,SlT11G013380,SlT03G025980,SlT09G006050,SlT12G002760,SlT05G004140,SlT08G003310,SlT03G006080,SlT02G024090,SlT02G028420,SlT11G005060,SlT11G005010,SlT04G013800,SlT11G015260,SlT06G024130,SlT07G017250,SlT04G013680,	0.278298
Biological process	regulation of plant organ formation	GO:1905428	0.0186318	6	25	SlT02G016740,SlT04G016380,SlT10G018620,SlT12G017260,SlT05G004840,SlT07G021330,	0.28455
Biological process	response to lipid	GO:0033993	0.0191281	108	1018	SlT09G015560,SlT09G002280,SlT10G017830,SlT11G003910,SlT05G002810,SlT06G015190,SlT09G020180,SlT12G003710,SlT09G022780,SlT07G014560,SlT02G023210,SlT02G007140,SlT08G020260,SlT10G003180,SlT07G022100,SlT09G007820,SlT01G039650,SlT01G002360,SlT02G016820,SlT10G021190,SlT03G001650,SlT10G002870,SlT06G015080,SlT10G019650,SlT08G023220,SlT01G027610,SlT04G027230,SlT06G022150,SlT05G002180,SlT04G020590,SlT01G000…	0.290764
Biological process	tropism	GO:0009606	0.0196143	15	96	SlT02G026200,SlT04G022410,SlT10G021210,SlT03G022880,SlT11G019340,SlT09G001080,SlT10G011130,SlT10G014150,SlT02G029840,SlT03G026670,SlT05G016970,SlT07G025030,SlT01G028760,SlT06G019670,SlT07G005310,	0.296769
Biological process	peptidyl-serine phosphorylation	GO:0018105	0.0196143	15	96	SlT10G017830,SlT06G008850,SlT06G025250,SlT04G027230,SlT05G020710,SlT05G017110,SlT05G022500,SlT12G000120,SlT12G000110,SlT03G015970,SlT07G000550,SlT04G003530,SlT09G009580,SlT12G004120,SlT03G009320,	0.296769
Biological process	response to abiotic stimulus	GO:0009628	0.0206962	207	2080	SlT11G000840,SlT09G005330,SlT01G016200,SlT11G019440,SlT06G025350,SlT06G025360,SlT05G019670,SlT09G002280,SlT01G031800,SlT02G025040,SlT06G027140,SlT11G003910,SlT05G023740,SlT05G002810,SlT06G015190,SlT07G016220,SlT07G016330,SlT07G005690,SlT08G002460,SlT02G010780,SlT12G003710,SlT09G022780,SlT10G004420,SlT01G019250,SlT07G014560,SlT11G018980,SlT02G023210,SlT08G013970,SlT02G007140,SlT08G022890,SlT08G021…	0.310252
Biological process	floral organ formation	GO:0048449	0.02092	8	40	SlT05G000110,SlT03G004010,SlT02G031200,SlT09G001290,SlT08G011660,SlT10G023400,SlT06G012200,SlT01G004850,	0.312168
Biological process	peptidyl-serine modification	GO:0018209	0.0213891	15	97	SlT10G017830,SlT06G008850,SlT06G025250,SlT04G027230,SlT05G020710,SlT05G017110,SlT05G022500,SlT12G000120,SlT12G000110,SlT03G015970,SlT07G000550,SlT04G003530,SlT09G009580,SlT12G004120,SlT03G009320,	0.317712
Biological process	regulation of macromolecule biosynthetic process	GO:0010556	0.021529	189	1887	SlT09G002280,SlT09G004870,SlT01G019310,SlT01G033610,SlT03G025770,SlT12G019300,SlT05G002810,SlT01G019300,SlT06G015190,SlT07G016330,SlT05G002720,SlT07G005690,SlT05G000110,SlT02G022710,SlT08G020260,SlT06G026630,SlT02G020140,SlT08G019100,SlT11G021890,SlT02G016880,SlT09G007820,SlT01G039650,SlT01G002370,SlT10G021190,SlT05G012910,SlT03G001650,SlT10G010470,SlT07G017440,SlT07G018870,SlT10G018320,SlT08G023…	0.318335
Biological process	lignin biosynthetic process	GO:0009809	0.02242	10	56	SlT10G004580,SlT07G003220,SlT03G004970,SlT03G027900,SlT11G004760,SlT11G004790,SlT03G014530,SlT02G018930,SlT09G006310,SlT10G018180,	0.303885
Biological process	hemicellulose metabolic process	GO:0010410	0.02242	10	56	SlT06G017770,SlT08G020260,SlT01G032120,SlT05G004420,SlT06G009770,SlT07G022550,SlT10G010710,SlT09G007410,SlT02G009200,SlT09G001460,	0.303885
Biological process	lateral root development	GO:0048527	0.0225211	17	115	SlT06G026630,SlT02G026200,SlT05G002180,SlT03G022880,SlT07G012070,SlT05G004190,SlT04G001110,SlT12G005090,SlT05G016970,SlT07G019690,SlT07G006370,SlT05G001760,SlT11G016500,SlT11G004510,SlT05G018920,SlT06G019670,SlT07G005310,	0.302731
Biological process	organic hydroxy compound biosynthetic process	GO:1901617	0.0226086	23	169	SlT04G024290,SlT08G000680,SlT01G039650,SlT03G001650,SlT06G024750,SlT10G025480,SlT06G022060,SlT10G014900,SlT11G001970,SlT04G006190,SlT02G020730,SlT11G020840,SlT01G017910,SlT06G003460,SlT03G014530,SlT01G023630,SlT12G017300,SlT08G005640,SlT07G017400,SlT08G000700,SlT04G022650,SlT07G022650,SlT10G018970,	0.302658
Biological process	secondary shoot formation	GO:0010223	0.0240585	8	41	SlT10G025620,SlT02G016740,SlT04G016380,SlT06G014150,SlT12G017260,SlT05G004840,SlT03G016650,SlT07G021330,	0.320747
Biological process	shoot axis formation	GO:0010346	0.0240585	8	41	SlT10G025620,SlT02G016740,SlT04G016380,SlT06G014150,SlT12G017260,SlT05G004840,SlT03G016650,SlT07G021330,	0.320747
Biological process	regulation of development, heterochronic	GO:0040034	0.0242077	12	73	SlT01G016200,SlT08G021540,SlT05G011630,SlT05G019000,SlT02G010540,SlT02G008010,SlT11G004080,SlT02G023550,SlT07G021330,SlT07G017270,SlT03G025410,SlT09G002810,	0.320113
Biological process	response to gibberellin	GO:0009739	0.0245237	21	152	SlT09G002280,SlT05G002810,SlT06G015190,SlT10G021190,SlT06G022150,SlT02G007680,SlT02G010470,SlT09G001920,SlT02G010480,SlT05G004140,SlT02G012920,SlT02G012000,SlT05G004090,SlT11G005060,SlT06G024250,SlT05G023510,SlT07G014380,SlT11G015260,SlT10G025170,SlT06G024130,SlT08G000740,	0.322978
Biological process	cell wall polysaccharide metabolic process	GO:0010383	0.025299	15	99	SlT06G017770,SlT07G017600,SlT08G020260,SlT04G026060,SlT01G032120,SlT05G004420,SlT06G009770,SlT07G022550,SlT10G010710,SlT11G003450,SlT09G007410,SlT02G009200,SlT03G012710,SlT12G006610,SlT09G001460,	0.331846
Biological process	obsolete cellular polysaccharide biosynthetic process	GO:0033692	0.0262118	17	117	SlT06G017770,SlT04G026060,SlT03G001920,SlT06G009770,SlT08G023710,SlT07G022550,SlT12G006480,SlT08G023720,SlT11G003450,SlT08G023730,SlT09G007410,SlT07G019660,SlT02G009200,SlT03G012710,SlT01G038120,SlT09G001460,SlT10G020430,	0.342437
Biological process	specification of plant organ identity	GO:0090701	0.026815	6	27	SlT05G000110,SlT02G031200,SlT09G001290,SlT10G023400,SlT06G012200,SlT01G004850,	0.348917
Biological process	induced systemic resistance	GO:0009682	0.026815	6	27	SlT09G007820,SlT06G015080,SlT10G019650,SlT04G008560,SlT02G024090,SlT10G019380,	0.348917
Biological process	nitrate import	GO:1902025	0.026815	6	27	SlT08G002460,SlT02G032070,SlT06G003890,SlT01G023500,SlT12G016190,SlT03G030770,	0.348917
Biological process	specification of floral organ identity	GO:0010093	0.026815	6	27	SlT05G000110,SlT02G031200,SlT09G001290,SlT10G023400,SlT06G012200,SlT01G004850,	0.348917
Biological process	nitrate transmembrane transport	GO:0015706	0.026815	6	27	SlT08G002460,SlT02G032070,SlT06G003890,SlT01G023500,SlT12G016190,SlT03G030770,	0.348917
Biological process	response to oxygen-containing compound	GO:1901700	0.0275617	173	1727	SlT09G005330,SlT09G015560,SlT04G023870,SlT09G002280,SlT10G017830,SlT11G003910,SlT05G002810,SlT06G015190,SlT07G016220,SlT08G002460,SlT09G020180,SlT07G003000,SlT12G003710,SlT09G022780,SlT04G024250,SlT07G014560,SlT02G023210,SlT02G007140,SlT08G020260,SlT10G003180,SlT08G021540,SlT01G015730,SlT07G022100,SlT08G019100,SlT01G025050,SlT09G007820,SlT01G039650,SlT01G002360,SlT02G016820,SlT03G030170,SlT10G021…	0.342207
Biological process	plant-type secondary cell wall biogenesis	GO:0009834	0.028064	10	58	SlT06G017770,SlT02G022710,SlT02G027420,SlT03G020370,SlT03G016200,SlT02G009200,SlT04G026290,SlT09G006310,SlT09G001460,SlT09G002860,	0.347119
Biological process	cellular response to acid chemical	GO:0071229	0.029372	46	396	SlT10G017830,SlT09G020180,SlT04G024250,SlT07G014560,SlT10G003180,SlT01G015730,SlT09G007820,SlT03G001650,SlT10G002870,SlT10G019650,SlT08G023220,SlT04G027230,SlT11G013380,SlT06G003890,SlT01G000070,SlT05G019000,SlT07G021900,SlT02G018440,SlT12G002750,SlT02G007680,SlT12G000120,SlT02G030030,SlT12G000110,SlT05G004140,SlT10G020110,SlT02G012920,SlT11G004080,SlT04G008560,SlT03G006080,SlT02G024090,SlT05G004…	0.360555
Biological process	cell differentiation	GO:0030154	0.029457	84	784	SlT12G022920,SlT09G020910,SlT04G023870,SlT05G021950,SlT09G002280,SlT09G004870,SlT12G020310,SlT05G002810,SlT06G015190,SlT02G022710,SlT11G003850,SlT08G020260,SlT02G032110,SlT11G021890,SlT01G039650,SlT10G021190,SlT10G002870,SlT09G019010,SlT06G022150,SlT05G002180,SlT06G013170,SlT01G024910,SlT02G019770,SlT08G011100,SlT10G000290,SlT06G011320,SlT05G020810,SlT11G019340,SlT04G006150,SlT09G002310,SlT08G024…	0.360239
Biological process	response to chitin	GO:0010200	0.0303689	18	128	SlT05G002810,SlT08G019100,SlT09G007820,SlT10G021190,SlT10G018320,SlT08G023250,SlT08G022630,SlT11G000720,SlT10G022640,SlT05G023830,SlT01G028670,SlT08G003310,SlT12G021100,SlT11G015260,SlT09G003220,SlT04G021380,SlT02G007250,SlT05G018830,	0.37
Biological process	calcium-mediated signaling	GO:0019722	0.0312957	8	43	SlT04G024250,SlT03G001650,SlT02G029090,SlT10G018600,SlT08G003060,SlT08G018930,SlT02G009980,SlT10G020300,	0.379869
Biological process	asymmetric cell division	GO:0008356	0.0316771	6	28	SlT10G002870,SlT10G000290,SlT06G023280,SlT10G023240,SlT09G001590,SlT07G017270,	0.383069
Biological process	floral meristem determinacy	GO:0010582	0.0316771	6	28	SlT10G019650,SlT04G008560,SlT05G006160,SlT10G019380,SlT01G004850,SlT09G002810,	0.383069
Biological process	regulation of cell wall organization or biogenesis	GO:1903338	0.0319737	5	21	SlT02G022710,SlT08G020260,SlT02G028490,SlT03G020370,SlT03G016200,	0.383802
Biological process	negative regulation of developmental growth	GO:0048640	0.0319737	5	21	SlT10G022640,SlT01G017910,SlT06G003460,SlT12G017300,SlT09G003220,	0.383802
Biological process	polysaccharide biosynthetic process	GO:0000271	0.0320074	20	147	SlT06G017770,SlT02G028100,SlT02G009730,SlT02G030330,SlT04G026060,SlT03G001920,SlT06G009770,SlT08G023710,SlT07G022550,SlT12G006480,SlT08G023720,SlT11G003450,SlT08G023730,SlT09G007410,SlT07G019660,SlT02G009200,SlT03G012710,SlT01G038120,SlT09G001460,SlT10G020430,	0.381393
Biological process	chlorophyll metabolic process	GO:0015994	0.03213	15	102	SlT07G013190,SlT12G003890,SlT11G018790,SlT07G021860,SlT12G003920,SlT12G003910,SlT06G011330,SlT04G007470,SlT04G007480,SlT11G018800,SlT04G002500,SlT06G021210,SlT06G013630,SlT06G013590,SlT05G006850,	0.381455
Biological process	biosynthetic process	GO:0009058	0.0327784	376	3978	SlT02G011280,SlT01G017530,SlT06G014680,SlT12G006890,SlT06G014690,SlT06G025350,SlT02G032180,SlT07G018040,SlT03G019090,SlT06G025360,SlT09G015560,SlT05G021950,SlT09G019940,SlT09G002280,SlT06G017770,SlT09G004870,SlT01G019310,SlT01G033610,SlT08G001080,SlT01G022980,SlT03G025770,SlT02G028100,SlT12G019300,SlT05G002810,SlT01G019300,SlT06G015190,SlT07G016330,SlT05G002720,SlT04G000260,SlT07G005690,SlT07G003…	0.387739
Biological process	biological regulation	GO:0065007	0.0337753	469	5029	SlT11G000840,SlT01G031850,SlT10G014740,SlT01G016200,SlT11G019440,SlT02G032180,SlT09G015560,SlT09G002280,SlT10G017830,SlT09G004870,SlT01G019310,SlT06G008850,SlT12G020310,SlT01G033610,SlT06G027140,SlT08G001080,SlT03G025770,SlT12G019300,SlT08G014370,SlT05G002810,SlT02G004130,SlT01G019300,SlT06G015190,SlT07G016330,SlT05G002720,SlT07G005690,SlT10G015150,SlT09G020180,SlT09G003600,SlT07G003000,SlT02G010…	0.398083
Biological process	regulation of timing of meristematic phase transition	GO:0048506	0.0346511	10	60	SlT01G016200,SlT08G021540,SlT05G011630,SlT05G019000,SlT02G010540,SlT02G008010,SlT11G004080,SlT02G023550,SlT07G017270,SlT09G002810,	0.406932
Biological process	regulation of timing of transition from vegetative to reproductive phase	GO:0048510	0.0346511	10	60	SlT01G016200,SlT08G021540,SlT05G011630,SlT05G019000,SlT02G010540,SlT02G008010,SlT11G004080,SlT02G023550,SlT07G017270,SlT09G002810,	0.406932
Biological process	cellular response to brassinosteroid stimulus	GO:0071367	0.0353688	9	52	SlT09G015560,SlT01G002360,SlT10G021190,SlT04G020590,SlT07G001460,SlT04G002610,SlT10G020110,SlT11G019810,SlT02G027100,	0.412382
Biological process	morphogenesis of a branching structure	GO:0001763	0.0354196	8	44	SlT10G025620,SlT02G016740,SlT04G016380,SlT06G014150,SlT12G017260,SlT05G004840,SlT03G016650,SlT07G021330,	0.411499
Biological process	response to organic substance	GO:0010033	0.035752	227	2330	SlT09G005330,SlT09G015560,SlT04G023870,SlT09G002280,SlT10G017830,SlT12G020310,SlT11G003910,SlT05G002810,SlT06G015190,SlT07G016220,SlT08G002460,SlT09G020180,SlT10G018200,SlT12G003710,SlT09G022780,SlT05G000110,SlT04G024250,SlT07G014560,SlT02G023210,SlT02G007140,SlT08G020260,SlT10G003180,SlT08G021540,SlT06G026630,SlT01G015730,SlT07G022100,SlT08G019100,SlT02G026200,SlT01G025050,SlT09G007820,SlT01G039…	0.413883
Biological process	response to alcohol	GO:0097305	0.0358968	70	646	SlT09G002280,SlT10G017830,SlT11G003910,SlT05G002810,SlT06G015190,SlT12G003710,SlT09G022780,SlT07G014560,SlT02G023210,SlT02G007140,SlT08G020260,SlT07G022100,SlT01G039650,SlT10G021190,SlT03G001650,SlT10G002870,SlT08G023220,SlT01G027610,SlT04G027230,SlT05G002180,SlT01G000070,SlT07G012930,SlT05G019000,SlT02G018440,SlT06G011360,SlT05G020810,SlT05G020710,SlT01G026560,SlT08G002040,SlT08G015360,SlT05G022…	0.414086
Biological process	monoatomic anion transmembrane transport	GO:0098656	0.0360018	32	263	SlT11G003910,SlT08G002460,SlT11G004310,SlT09G020840,SlT12G018970,SlT01G025020,SlT02G032070,SlT09G022660,SlT10G023710,SlT03G030120,SlT06G003890,SlT04G024920,SlT02G016700,SlT01G023500,SlT10G024280,SlT04G020410,SlT04G000860,SlT01G031940,SlT09G016950,SlT05G002010,SlT05G002020,SlT03G012860,SlT09G006230,SlT03G010470,SlT05G018940,SlT06G026880,SlT05G019350,SlT12G016190,SlT05G020350,SlT05G020340,SlT03G030…	0.41383
Biological process	obsolete regulation of cofactor metabolic process	GO:0051193	0.0362822	13	86	SlT07G013190,SlT12G003890,SlT11G018790,SlT12G003920,SlT12G003910,SlT04G007470,SlT04G007480,SlT01G027070,SlT11G018800,SlT04G002500,SlT06G013630,SlT06G013590,SlT05G006850,	0.415585
Biological process	mitotic cytokinesis	GO:0000281	0.0369937	14	95	SlT07G016120,SlT05G002180,SlT12G000910,SlT06G023280,SlT03G029370,SlT08G023710,SlT12G006480,SlT07G012360,SlT08G023720,SlT08G023730,SlT01G037460,SlT04G025020,SlT02G031970,SlT02G031060,	0.422248
Biological process	xylan biosynthetic process	GO:0045492	0.0370788	6	29	SlT06G017770,SlT06G009770,SlT07G022550,SlT09G007410,SlT02G009200,SlT09G001460,	0.421739
Biological process	regulation of gibberellic acid mediated signaling pathway	GO:0009937	0.0384845	5	22	SlT06G022150,SlT02G007680,SlT11G005060,SlT06G024250,SlT07G014380,	0.42727
Biological process	floral organ abscission	GO:0010227	0.0384845	5	22	SlT10G019650,SlT07G002090,SlT08G012240,SlT04G008560,SlT10G019380,	0.42727
Biological process	defense response to insect	GO:0002213	0.0384845	5	22	SlT02G032050,SlT03G000040,SlT11G019800,SlT02G024090,SlT02G013180,	0.42727
Biological process	stomatal lineage progression	GO:0010440	0.0384845	5	22	SlT04G023870,SlT05G002180,SlT12G019950,SlT02G031040,SlT05G018950,	0.42727
Biological process	cellular response to blue light	GO:0071483	0.0384845	5	22	SlT11G019440,SlT09G002280,SlT05G016970,SlT09G025530,SlT07G005310,	0.42727
Biological process	obsolete cellular carbohydrate biosynthetic process	GO:0034637	0.0385301	20	150	SlT06G017770,SlT04G026060,SlT10G014900,SlT03G001920,SlT04G006190,SlT06G009770,SlT04G016380,SlT08G023710,SlT07G022550,SlT12G006480,SlT08G023720,SlT11G003450,SlT08G023730,SlT09G007410,SlT07G019660,SlT02G009200,SlT03G012710,SlT01G038120,SlT09G001460,SlT10G020430,	0.420599
Biological process	cellular response to salt stress	GO:0071472	0.0393387	7	37	SlT06G022150,SlT02G018440,SlT06G011360,SlT08G001370,SlT08G001340,SlT08G001330,SlT09G020670,	0.42799
Biological process	porphyrin-containing compound biosynthetic process	GO:0006779	0.039961	14	96	SlT07G013190,SlT12G003890,SlT11G018790,SlT07G021860,SlT12G003920,SlT12G003910,SlT04G007470,SlT04G007480,SlT11G018800,SlT04G002500,SlT06G021210,SlT06G013630,SlT06G013590,SlT05G006850,	0.43331
Biological process	macromolecule glycosylation	GO:0043413	0.0402178	16	114	SlT07G013190,SlT12G003890,SlT11G018790,SlT11G001970,SlT12G003920,SlT12G003910,SlT04G007470,SlT06G014320,SlT04G007480,SlT11G018800,SlT04G002500,SlT06G012300,SlT06G013630,SlT06G013590,SlT05G006850,SlT06G022380,	0.434647
Biological process	protein glycosylation	GO:0006486	0.0402178	16	114	SlT07G013190,SlT12G003890,SlT11G018790,SlT11G001970,SlT12G003920,SlT12G003910,SlT04G007470,SlT06G014320,SlT04G007480,SlT11G018800,SlT04G002500,SlT06G012300,SlT06G013630,SlT06G013590,SlT05G006850,SlT06G022380,	0.434647
Biological process	anther development	GO:0048653	0.0422453	10	62	SlT01G019310,SlT01G019300,SlT02G007680,SlT10G018590,SlT03G004010,SlT03G032480,SlT10G018620,SlT08G011660,SlT02G015880,SlT01G023110,	0.433514
Biological process	meristem determinacy	GO:0010022	0.0430352	6	30	SlT10G019650,SlT04G008560,SlT05G006160,SlT10G019380,SlT01G004850,SlT09G002810,	0.440231
Biological process	tetrapyrrole biosynthetic process	GO:0033014	0.0430935	14	97	SlT07G013190,SlT12G003890,SlT11G018790,SlT07G021860,SlT12G003920,SlT12G003910,SlT04G007470,SlT04G007480,SlT11G018800,SlT04G002500,SlT06G021210,SlT06G013630,SlT06G013590,SlT05G006850,	0.439446
Biological process	plant epidermal cell differentiation	GO:0090627	0.0433896	20	152	SlT09G020910,SlT04G023870,SlT12G020310,SlT11G003850,SlT05G002180,SlT01G024910,SlT06G011320,SlT11G019340,SlT04G006150,SlT01G023780,SlT02G028490,SlT05G019110,SlT05G004820,SlT04G001090,SlT12G019950,SlT12G006610,SlT11G000160,SlT02G031040,SlT06G001420,SlT12G004150,	0.441082
Biological process	gibberellin metabolic process	GO:0009685	0.0441707	11	71	SlT08G021540,SlT07G020260,SlT07G020200,SlT02G029820,SlT05G004140,SlT08G012240,SlT02G012920,SlT02G008670,SlT10G002610,SlT10G002600,SlT08G000740,	0.447624
Biological process	salicylic acid mediated signaling pathway	GO:0009863	0.0441707	11	71	SlT05G002810,SlT10G003180,SlT01G015730,SlT09G007820,SlT10G021190,SlT11G013380,SlT03G025980,SlT03G006080,SlT11G005060,SlT11G015260,SlT07G017250,	0.447624
Biological process	response to acid chemical	GO:0001101	0.0442696	121	1192	SlT09G005330,SlT09G002280,SlT10G017830,SlT11G003910,SlT05G002810,SlT06G015190,SlT07G016220,SlT08G002460,SlT09G020180,SlT07G003000,SlT09G022780,SlT04G024250,SlT07G014560,SlT02G023210,SlT08G020260,SlT10G003180,SlT01G015730,SlT07G022100,SlT09G007820,SlT01G039650,SlT02G016820,SlT10G021190,SlT03G001650,SlT02G032070,SlT10G002870,SlT06G015080,SlT09G020050,SlT10G019650,SlT08G023220,SlT01G027610,SlT04G027…	0.445848
Biological process	glycosylation	GO:0070085	0.0449731	18	134	SlT07G013190,SlT12G003890,SlT11G018790,SlT11G001970,SlT12G003920,SlT12G003910,SlT07G001480,SlT04G007470,SlT06G014320,SlT04G007480,SlT11G018800,SlT04G002500,SlT06G012300,SlT06G013630,SlT06G013590,SlT09G002970,SlT05G006850,SlT06G022380,	0.451535
Biological process	gynoecium development	GO:0048467	0.0454052	12	80	SlT05G000110,SlT11G016350,SlT10G021190,SlT04G024960,SlT03G022880,SlT03G010750,SlT02G031200,SlT09G001290,SlT08G017720,SlT10G023400,SlT01G004850,SlT06G019670,	0.454471
Biological process	cell wall pectin metabolic process	GO:0052546	0.0457463	5	23	SlT04G026060,SlT02G028490,SlT11G003450,SlT02G010280,SlT03G012710,	0.452319
Biological process	cellular developmental process	GO:0048869	0.045875	100	970	SlT12G022920,SlT09G020910,SlT04G023870,SlT05G021950,SlT09G002280,SlT09G004870,SlT12G020310,SlT01G022980,SlT05G002810,SlT06G015190,SlT02G022710,SlT11G003850,SlT08G020260,SlT08G020230,SlT02G032110,SlT11G021890,SlT01G039650,SlT10G021190,SlT10G002870,SlT09G019010,SlT06G022150,SlT05G002180,SlT06G013170,SlT01G024910,SlT02G010540,SlT02G019770,SlT08G011100,SlT09G012740,SlT10G000290,SlT06G011320,SlT04G004…	0.452217
Biological process	response to antibiotic	GO:0046677	0.0460675	39	338	SlT09G002280,SlT05G002810,SlT06G015190,SlT07G003000,SlT09G022780,SlT10G003180,SlT01G015730,SlT09G007820,SlT01G039650,SlT03G030170,SlT10G021190,SlT06G015080,SlT09G020050,SlT10G021910,SlT11G013380,SlT09G006050,SlT08G015360,SlT05G022500,SlT12G002760,SlT09G001920,SlT03G020110,SlT05G004140,SlT03G032480,SlT08G003310,SlT03G006080,SlT02G024090,SlT02G028420,SlT11G005060,SlT11G005010,SlT04G013800,SlT05G023…	0.452742
Biological process	tetrapyrrole metabolic process	GO:0033013	0.0492277	16	117	SlT07G013190,SlT12G003890,SlT11G018790,SlT07G021860,SlT12G003920,SlT12G003910,SlT06G011330,SlT04G007470,SlT04G007480,SlT11G018800,SlT09G019230,SlT04G002500,SlT06G021210,SlT06G013630,SlT06G013590,SlT05G006850,	0.482342
Biological process	porphyrin-containing compound metabolic process	GO:0006778	0.0492277	16	117	SlT07G013190,SlT12G003890,SlT11G018790,SlT07G021860,SlT12G003920,SlT12G003910,SlT06G011330,SlT04G007470,SlT04G007480,SlT11G018800,SlT09G019230,SlT04G002500,SlT06G021210,SlT06G013630,SlT06G013590,SlT05G006850,	0.482342
Biological process	gravitropism	GO:0009630	0.0492356	12	81	SlT02G026200,SlT04G022410,SlT03G022880,SlT11G019340,SlT09G001080,SlT10G014150,SlT02G029840,SlT03G026670,SlT05G016970,SlT07G025030,SlT06G019670,SlT07G005310,	0.479531
Biological process	regulation of shoot system development	GO:0048831	0.0496717	37	320	SlT07G016330,SlT09G007820,SlT07G013190,SlT12G003890,SlT06G022150,SlT02G016740,SlT07G024980,SlT11G018790,SlT04G000100,SlT11G022890,SlT04G000110,SlT12G003920,SlT12G003910,SlT02G009580,SlT06G015710,SlT04G007470,SlT04G007480,SlT10G022640,SlT11G018800,SlT04G016380,SlT04G002500,SlT07G002090,SlT04G001110,SlT12G021100,SlT02G008010,SlT10G018620,SlT12G017260,SlT10G004120,SlT05G004840,SlT06G013630,SlT02G023…	0.482335
Biological process	cytoskeleton-dependent cytokinesis	GO:0061640	0.0498701	14	99	SlT07G016120,SlT05G002180,SlT12G000910,SlT06G023280,SlT03G029370,SlT08G023710,SlT12G006480,SlT07G012360,SlT08G023720,SlT08G023730,SlT01G037460,SlT04G025020,SlT02G031970,SlT02G031060,	0.482819
Biological process	embryonic meristem development	GO:0048508	0.049939	8	47	SlT06G026630,SlT04G024050,SlT06G011360,SlT03G031790,SlT03G016650,SlT07G018760,SlT07G021330,SlT09G020670,	0.482052

## Sheet: EC2
Class	GO_Name	GO_ID	P_value	HitsGenesCountsInSelectedSet	HitsGenesCountsInBackground	GenesOfSelectedSetInGOterm	corrected p-value(BH method)
Molecular function	glutathione transferase activity	GO:0004364	0.000755469	7	42	SlT12G005260,SlT12G005250,SlT06G023410,SlT04G017450,SlT10G023450,SlT07G019960,SlT07G020040,	0.0973045
Molecular function	water transmembrane transporter activity	GO:0005372	0.00208549	6	37	SlT11G020440,SlT06G023560,SlT06G022810,SlT02G008550,SlT01G039810,SlT02G014820,	0.149228
Molecular function	water channel activity	GO:0015250	0.00208549	6	37	SlT11G020440,SlT06G023560,SlT06G022810,SlT02G008550,SlT01G039810,SlT02G014820,	0.149228
Molecular function	passive transmembrane transporter activity	GO:0022803	0.00914964	12	150	SlT11G020440,SlT03G030290,SlT09G006600,SlT03G020040,SlT06G023560,SlT05G018730,SlT07G016110,SlT03G002780,SlT06G022810,SlT02G008550,SlT01G039810,SlT02G014820,	0.294618
Molecular function	channel activity	GO:0015267	0.00914964	12	150	SlT11G020440,SlT03G030290,SlT09G006600,SlT03G020040,SlT06G023560,SlT05G018730,SlT07G016110,SlT03G002780,SlT06G022810,SlT02G008550,SlT01G039810,SlT02G014820,	0.294618
Molecular function	kinase activity	GO:0016301	0.0108821	42	798	SlT04G010110,SlT11G003950,SlT08G017420,SlT04G000300,SlT12G022990,SlT11G022690,SlT08G017410,SlT05G022320,SlT07G012390,SlT01G021570,SlT09G021400,SlT09G007880,SlT02G018650,SlT07G021980,SlT02G021830,SlT01G018780,SlT09G024820,SlT09G019710,SlT05G023900,SlT07G013820,SlT11G017470,SlT06G026010,SlT09G021150,SlT02G031470,SlT07G025020,SlT10G021640,SlT02G029110,SlT05G022140,SlT03G024960,SlT10G001740,SlT04G019…	0.318548
Molecular function	phosphotransferase activity, alcohol group as acceptor	GO:0016773	0.0118405	40	756	SlT04G010110,SlT11G003950,SlT08G017420,SlT04G000300,SlT12G022990,SlT11G022690,SlT08G017410,SlT05G022320,SlT07G012390,SlT01G021570,SlT09G021400,SlT09G007880,SlT02G018650,SlT07G021980,SlT02G021830,SlT01G018780,SlT09G024820,SlT09G019710,SlT05G023900,SlT07G013820,SlT11G017470,SlT06G026010,SlT09G021150,SlT02G031470,SlT07G025020,SlT10G021640,SlT02G029110,SlT05G022140,SlT10G001740,SlT04G019470,SlT02G028…	0.331534
Molecular function	protein kinase activity	GO:0004672	0.0132834	35	647	SlT04G010110,SlT11G003950,SlT08G017420,SlT12G022990,SlT11G022690,SlT08G017410,SlT05G022320,SlT07G012390,SlT01G021570,SlT09G021400,SlT09G007880,SlT02G018650,SlT07G021980,SlT02G021830,SlT01G018780,SlT09G024820,SlT09G019710,SlT05G023900,SlT06G026010,SlT07G025020,SlT10G021640,SlT02G029110,SlT05G022140,SlT10G001740,SlT04G019470,SlT02G028680,SlT01G028380,SlT02G022090,SlT05G023880,SlT09G022370,SlT01G027…	0.316835
Molecular function	unfolded protein binding	GO:0051082	0.0134093	5	39	SlT05G023720,SlT11G020850,SlT12G006520,SlT09G023440,SlT07G012060,	0.308414
Molecular function	protein-folding chaperone binding	GO:0051087	0.0148764	5	40	SlT05G023720,SlT03G032710,SlT10G018850,SlT04G000890,SlT07G012060,	0.319347
Molecular function	glucosyltransferase activity	GO:0046527	0.0166184	13	182	SlT12G006020,SlT12G018540,SlT06G024380,SlT01G017460,SlT09G024850,SlT04G002380,SlT01G000160,SlT10G024290,SlT12G005000,SlT01G001650,SlT05G001150,SlT12G004980,SlT05G001160,	0.345234
Molecular function	protein binding	GO:0005515	0.0186247	80	1752	SlT03G009250,SlT03G030280,SlT04G006050,SlT02G015620,SlT01G024290,SlT06G020930,SlT08G017420,SlT10G000160,SlT04G000300,SlT05G023720,SlT08G017410,SlT07G021610,SlT04G004720,SlT08G000180,SlT02G009740,SlT04G005970,SlT04G025110,SlT11G020850,SlT01G001130,SlT12G006520,SlT09G015440,SlT09G015460,SlT02G005720,SlT01G018780,SlT04G015700,SlT02G012080,SlT03G032710,SlT04G002790,SlT02G007440,SlT01G021020,SlT08G002…	0.374822
Molecular function	glycosyltransferase activity	GO:0016757	0.0192342	20	330	SlT12G006020,SlT03G019910,SlT05G001500,SlT12G003700,SlT03G032870,SlT12G018540,SlT06G024380,SlT02G016480,SlT01G017460,SlT01G024500,SlT09G024850,SlT04G002380,SlT01G000160,SlT10G024290,SlT03G019160,SlT12G005000,SlT01G001650,SlT05G001150,SlT12G004980,SlT05G001160,	0.375359
Molecular function	salt transmembrane transporter activity	GO:1901702	0.0219275	16	250	SlT11G020440,SlT03G030290,SlT03G020040,SlT01G028190,SlT06G023560,SlT05G018730,SlT01G016520,SlT07G016110,SlT07G017510,SlT10G001170,SlT11G022920,SlT06G025030,SlT06G022810,SlT02G008550,SlT01G039810,SlT02G014820,	0.381656
Molecular function	calmodulin binding	GO:0005516	0.0222931	10	131	SlT08G017420,SlT10G000160,SlT08G017410,SlT01G021020,SlT05G023900,SlT10G021640,SlT02G028680,SlT09G022370,SlT01G025600,SlT07G022260,	0.377809
Molecular function	hexosyltransferase activity	GO:0016758	0.0233755	18	294	SlT12G006020,SlT05G001500,SlT03G032870,SlT12G018540,SlT06G024380,SlT02G016480,SlT01G017460,SlT01G024500,SlT09G024850,SlT04G002380,SlT01G000160,SlT10G024290,SlT03G019160,SlT12G005000,SlT01G001650,SlT05G001150,SlT12G004980,SlT05G001160,	0.367166
Molecular function	catalytic activity, acting on a protein	GO:0140096	0.0292652	73	1612	SlT04G010110,SlT11G003950,SlT08G017420,SlT12G022990,SlT11G022690,SlT03G022270,SlT08G017410,SlT05G023730,SlT08G000180,SlT05G022320,SlT02G009740,SlT04G017970,SlT07G012390,SlT01G021570,SlT04G025110,SlT09G021400,SlT08G013940,SlT03G032870,SlT12G017930,SlT05G015110,SlT09G007880,SlT05G008400,SlT02G018650,SlT07G021980,SlT03G024330,SlT02G021830,SlT06G019400,SlT01G018780,SlT01G011200,SlT01G021020,SlT09G024…	0.418818
Molecular function	peptide binding	GO:0042277	0.0315489	6	65	SlT04G015700,SlT06G023410,SlT03G016910,SlT07G019960,SlT07G002290,SlT10G015430,	0.441684
Molecular function	transferase activity	GO:0016740	0.0384693	100	2324	SlT11G000810,SlT04G010110,SlT11G003950,SlT08G017420,SlT04G000300,SlT12G022990,SlT11G022690,SlT03G022270,SlT12G006020,SlT08G017410,SlT03G019910,SlT08G000180,SlT05G001500,SlT05G022320,SlT02G009740,SlT12G003700,SlT04G017970,SlT10G016060,SlT07G012390,SlT01G021570,SlT04G025110,SlT09G021400,SlT08G013940,SlT03G032870,SlT12G018540,SlT06G024380,SlT09G007880,SlT02G018650,SlT07G021980,SlT02G021830,SlT02G016…	0.298485
Molecular function	obsolete drug binding	GO:0008144	0.0427964	14	229	SlT04G004720,SlT12G006520,SlT02G016480,SlT05G005700,SlT04G025060,SlT09G023440,SlT09G005180,SlT12G015980,SlT12G015990,SlT01G028380,SlT06G027250,SlT07G002290,SlT12G020120,SlT10G015430,	0.324246
Molecular function	copper ion binding	GO:0005507	0.0491819	8	110	SlT10G000160,SlT05G023720,SlT12G006520,SlT08G020980,SlT06G023410,SlT09G023440,SlT12G019210,SlT07G012060,	0.368293
Molecular function	amide binding	GO:0033218	0.0495948	7	91	SlT04G015700,SlT04G006720,SlT06G023410,SlT03G016910,SlT07G019960,SlT07G002290,SlT10G015430,	0.367115
Cellular component	cell periphery	GO:0071944	4.3254e-07	153	2807	SlT01G029990,SlT01G026450,SlT07G012720,SlT09G006600,SlT06G020930,SlT03G020040,SlT08G017420,SlT10G000160,SlT04G026930,SlT12G022990,SlT10G010780,SlT02G030870,SlT11G022690,SlT08G017410,SlT04G004720,SlT06G019560,SlT06G020540,SlT03G031970,SlT05G022320,SlT04G005970,SlT03G027440,SlT02G021840,SlT01G028190,SlT07G012390,SlT01G021570,SlT06G023560,SlT01G017900,SlT03G030210,SlT05G003220,SlT12G017930,SlT05G018…	0.000144036
Cellular component	endoplasmic reticulum lumen	GO:0005788	6.36023e-07	10	36	SlT01G029540,SlT04G026930,SlT06G027110,SlT05G023730,SlT05G008050,SlT01G017900,SlT05G005700,SlT09G001660,SlT09G000190,SlT08G023860,	0.000105898
Cellular component	plasma membrane	GO:0005886	1.91527e-06	131	2363	SlT01G029990,SlT01G026450,SlT07G012720,SlT09G006600,SlT06G020930,SlT03G020040,SlT08G017420,SlT10G000160,SlT04G026930,SlT12G022990,SlT02G030870,SlT11G022690,SlT08G017410,SlT04G004720,SlT06G019560,SlT06G020540,SlT03G031970,SlT05G022320,SlT04G005970,SlT03G027440,SlT02G021840,SlT01G028190,SlT07G012390,SlT01G021570,SlT06G023560,SlT01G017900,SlT03G030210,SlT05G018730,SlT07G000320,SlT03G003810,SlT04G021…	0.000212594
Cellular component	membrane	GO:0016020	0.000532068	198	4301	SlT01G020710,SlT08G013900,SlT02G023260,SlT11G020440,SlT01G029990,SlT06G024020,SlT04G006050,SlT01G026450,SlT03G030290,SlT07G012720,SlT09G006600,SlT06G020930,SlT03G020040,SlT08G017420,SlT10G000160,SlT04G026930,SlT12G022990,SlT02G030870,SlT11G022690,SlT12G006020,SlT08G017410,SlT03G019910,SlT04G004720,SlT01G021610,SlT06G019560,SlT06G020540,SlT03G031970,SlT02G029380,SlT05G022320,SlT02G009740,SlT12G003…	0.0442947
Cellular component	extracellular region	GO:0005576	0.00144881	29	418	SlT04G026930,SlT12G022990,SlT10G005830,SlT10G005820,SlT03G019910,SlT04G004720,SlT01G032210,SlT11G020850,SlT12G017930,SlT06G006980,SlT01G039250,SlT02G007440,SlT09G024820,SlT07G004640,SlT06G023410,SlT12G006920,SlT11G008560,SlT05G017680,SlT02G029110,SlT04G026270,SlT09G005180,SlT11G019750,SlT10G002640,SlT07G019960,SlT03G020950,SlT07G012060,SlT01G023850,SlT04G011070,SlT12G023220,	0.0964911
Cellular component	obsolete endoplasmic reticulum part	GO:0044432	0.00267042	27	396	SlT01G029540,SlT04G006050,SlT04G026930,SlT06G027110,SlT05G023730,SlT02G029380,SlT02G009740,SlT05G008050,SlT01G017900,SlT02G005720,SlT12G010630,SlT04G002790,SlT05G005700,SlT01G009330,SlT08G022770,SlT05G002170,SlT02G007850,SlT09G023340,SlT09G001660,SlT10G021640,SlT09G000190,SlT11G022920,SlT03G028890,SlT12G016970,SlT08G023860,SlT12G016930,SlT12G016940,	0.127036
Cellular component	apoplast	GO:0048046	0.00323183	18	230	SlT04G026930,SlT04G004720,SlT01G032210,SlT11G020850,SlT06G006980,SlT02G007440,SlT06G023410,SlT12G006920,SlT11G008560,SlT02G029110,SlT09G005180,SlT11G019750,SlT10G002640,SlT07G019960,SlT03G020950,SlT07G012060,SlT01G023850,SlT12G023220,	0.119578
Cellular component	endomembrane system	GO:0012505	0.00332251	87	1722	SlT08G013900,SlT01G029540,SlT04G006050,SlT11G000810,SlT04G010110,SlT04G026930,SlT12G022990,SlT06G027110,SlT03G019910,SlT05G023730,SlT04G004720,SlT05G001500,SlT03G031970,SlT02G029380,SlT02G009740,SlT12G003700,SlT05G008050,SlT07G013250,SlT01G017900,SlT05G003220,SlT12G017930,SlT07G000320,SlT04G021520,SlT12G018540,SlT02G005720,SlT12G010630,SlT09G023490,SlT04G021080,SlT04G021090,SlT04G002790,SlT04G021…	0.11064
Cellular component	Golgi apparatus	GO:0005794	0.00415061	43	742	SlT11G000810,SlT12G022990,SlT03G019910,SlT04G004720,SlT05G001500,SlT03G031970,SlT12G003700,SlT07G013250,SlT05G003220,SlT07G000320,SlT04G021520,SlT12G018540,SlT02G005720,SlT09G023490,SlT04G021080,SlT04G021090,SlT04G021060,SlT09G024850,SlT09G024820,SlT06G015820,SlT02G027930,SlT08G022770,SlT12G006920,SlT05G002170,SlT09G002060,SlT06G016620,SlT02G026540,SlT06G000240,SlT02G027880,SlT06G000230,SlT01G040…	0.10632
Cellular component	obsolete integral component of endoplasmic reticulum membrane	GO:0030176	0.00510944	9	85	SlT04G002790,SlT01G009330,SlT08G022770,SlT05G002170,SlT02G007850,SlT11G022920,SlT12G016970,SlT12G016930,SlT12G016940,	0.121532
Cellular component	obsolete intrinsic component of endoplasmic reticulum membrane	GO:0031227	0.00641434	9	88	SlT04G002790,SlT01G009330,SlT08G022770,SlT05G002170,SlT02G007850,SlT11G022920,SlT12G016970,SlT12G016930,SlT12G016940,	0.142398
Cellular component	obsolete intrinsic component of membrane	GO:0031224	0.00840726	42	751	SlT11G020440,SlT03G030290,SlT03G020040,SlT10G000160,SlT02G030870,SlT06G020540,SlT02G029380,SlT12G019250,SlT06G023560,SlT03G030210,SlT05G018730,SlT12G018540,SlT02G026680,SlT02G005720,SlT04G015700,SlT04G002790,SlT07G017510,SlT01G009330,SlT08G022770,SlT05G002170,SlT11G017470,SlT02G007850,SlT03G002450,SlT09G023340,SlT01G012860,SlT03G019160,SlT03G016910,SlT11G022920,SlT02G000270,SlT07G017240,SlT06G022…	0.155534
Cellular component	endoplasmic reticulum	GO:0005783	0.01015	45	826	SlT08G013900,SlT01G029540,SlT04G006050,SlT04G010110,SlT04G026930,SlT06G027110,SlT05G023730,SlT02G029380,SlT02G009740,SlT05G008050,SlT07G013250,SlT01G017900,SlT05G003220,SlT12G017930,SlT07G000320,SlT02G005720,SlT12G010630,SlT04G002790,SlT05G009260,SlT05G005700,SlT01G009330,SlT03G028280,SlT11G008840,SlT08G022770,SlT08G019140,SlT05G002170,SlT09G019710,SlT08G019840,SlT02G007850,SlT03G015320,SlT03G024…	0.177892
Cellular component	obsolete microbody part	GO:0044438	0.019404	5	41	SlT04G006050,SlT04G015700,SlT04G005850,SlT03G016910,SlT02G025090,	0.307692
Cellular component	obsolete peroxisomal part	GO:0044439	0.019404	5	41	SlT04G006050,SlT04G015700,SlT04G005850,SlT03G016910,SlT02G025090,	0.307692
Cellular component	cell junction	GO:0030054	0.0203353	41	772	SlT10G023230,SlT10G000160,SlT04G026930,SlT01G035810,SlT12G022990,SlT10G010780,SlT06G019560,SlT05G022320,SlT01G003700,SlT02G009740,SlT07G000320,SlT06G026540,SlT09G007880,SlT06G006980,SlT09G015460,SlT07G021980,SlT02G021830,SlT09G024820,SlT10G007230,SlT03G028280,SlT08G022770,SlT06G000240,SlT06G000230,SlT08G020850,SlT01G040150,SlT03G015320,SlT10G001200,SlT09G023340,SlT05G022140,SlT12G015980,SlT12G015…	0.282152
Cellular component	obsolete plasma membrane bounded cell projection part	GO:0120038	0.0277224	7	77	SlT02G016470,SlT04G015700,SlT10G001200,SlT07G017320,SlT04G020930,SlT03G016910,SlT12G020120,	0.341909
Cellular component	obsolete cell projection part	GO:0044463	0.0277224	7	77	SlT02G016470,SlT04G015700,SlT10G001200,SlT07G017320,SlT04G020930,SlT03G016910,SlT12G020120,	0.341909
Cellular component	Golgi membrane	GO:0000139	0.0292596	9	113	SlT03G019910,SlT12G003700,SlT02G005720,SlT09G023490,SlT06G015820,SlT05G002170,SlT03G024250,SlT03G019160,SlT07G017780,	0.335981
Cellular component	symplast	GO:0055044	0.034492	38	733	SlT10G023230,SlT10G000160,SlT04G026930,SlT12G022990,SlT10G010780,SlT06G019560,SlT05G022320,SlT01G003700,SlT07G000320,SlT06G026540,SlT09G007880,SlT06G006980,SlT09G015460,SlT07G021980,SlT02G021830,SlT09G024820,SlT10G007230,SlT03G028280,SlT08G022770,SlT06G000240,SlT06G000230,SlT08G020850,SlT01G040150,SlT03G015320,SlT10G001200,SlT05G022140,SlT12G015980,SlT12G015990,SlT10G001740,SlT09G000190,SlT11G019…	0.382861
Cellular component	plasmodesma	GO:0009506	0.034492	38	733	SlT10G023230,SlT10G000160,SlT04G026930,SlT12G022990,SlT10G010780,SlT06G019560,SlT05G022320,SlT01G003700,SlT07G000320,SlT06G026540,SlT09G007880,SlT06G006980,SlT09G015460,SlT07G021980,SlT02G021830,SlT09G024820,SlT10G007230,SlT03G028280,SlT08G022770,SlT06G000240,SlT06G000230,SlT08G020850,SlT01G040150,SlT03G015320,SlT10G001200,SlT05G022140,SlT12G015980,SlT12G015990,SlT10G001740,SlT09G000190,SlT11G019…	0.382861
Cellular component	anchoring junction	GO:0070161	0.0446781	38	748	SlT10G023230,SlT10G000160,SlT04G026930,SlT12G022990,SlT10G010780,SlT06G019560,SlT05G022320,SlT01G003700,SlT07G000320,SlT06G026540,SlT09G007880,SlT06G006980,SlT09G015460,SlT07G021980,SlT02G021830,SlT09G024820,SlT10G007230,SlT03G028280,SlT08G022770,SlT06G000240,SlT06G000230,SlT08G020850,SlT01G040150,SlT03G015320,SlT10G001200,SlT05G022140,SlT12G015980,SlT12G015990,SlT10G001740,SlT09G000190,SlT11G019…	0.362873
Cellular component	cell-cell junction	GO:0005911	0.0446781	38	748	SlT10G023230,SlT10G000160,SlT04G026930,SlT12G022990,SlT10G010780,SlT06G019560,SlT05G022320,SlT01G003700,SlT07G000320,SlT06G026540,SlT09G007880,SlT06G006980,SlT09G015460,SlT07G021980,SlT02G021830,SlT09G024820,SlT10G007230,SlT03G028280,SlT08G022770,SlT06G000240,SlT06G000230,SlT08G020850,SlT01G040150,SlT03G015320,SlT10G001200,SlT05G022140,SlT12G015980,SlT12G015990,SlT10G001740,SlT09G000190,SlT11G019…	0.362873
Cellular component	cell wall	GO:0005618	0.0485731	28	526	SlT10G010780,SlT04G004720,SlT05G003220,SlT12G017930,SlT06G026540,SlT09G007880,SlT01G039250,SlT04G021080,SlT04G021090,SlT04G021060,SlT03G028280,SlT01G034380,SlT12G006920,SlT06G000240,SlT06G000230,SlT09G025110,SlT01G040150,SlT03G015320,SlT04G021050,SlT04G026270,SlT09G005180,SlT12G015980,SlT12G015990,SlT07G017240,SlT12G005000,SlT03G020950,SlT01G023850,SlT12G004980,	0.376159
Biological process	response to heat	GO:0009408	0	40	190	SlT02G028970,SlT05G023720,SlT04G004720,SlT01G032210,SlT04G017970,SlT01G035330,SlT09G020980,SlT07G000320,SlT05G019960,SlT12G006520,SlT01G017460,SlT04G005850,SlT05G005700,SlT11G008840,SlT12G006920,SlT11G008560,SlT06G000240,SlT07G024970,SlT06G000230,SlT08G019850,SlT05G019450,SlT03G025590,SlT09G023440,SlT06G009040,SlT02G022120,SlT12G015980,SlT12G015990,SlT02G026900,SlT08G020310,SlT08G011830,SlT09G000…	0
Biological process	response to temperature stimulus	GO:0009266	7.9714e-14	64	614	SlT08G013900,SlT02G028970,SlT10G023230,SlT08G016140,SlT01G024290,SlT06G020930,SlT10G000160,SlT04G026930,SlT05G023720,SlT04G004720,SlT12G019280,SlT01G032210,SlT04G017970,SlT01G001130,SlT01G035330,SlT09G020980,SlT05G018730,SlT07G000320,SlT05G019960,SlT12G006520,SlT01G017460,SlT07G016110,SlT03G004230,SlT04G005850,SlT05G005700,SlT03G004240,SlT10G007230,SlT11G008840,SlT12G006920,SlT11G008560,SlT06G000…	9.74105e-11
Biological process	response to stress	GO:0006950	2.00149e-10	170	2940	SlT04G023820,SlT08G013900,SlT02G028970,SlT08G016140,SlT03G030290,SlT09G006600,SlT02G028920,SlT01G024290,SlT06G020930,SlT11G003950,SlT08G017420,SlT10G000160,SlT04G026930,SlT01G035810,SlT05G023720,SlT12G006020,SlT08G017410,SlT03G002670,SlT05G023730,SlT02G017880,SlT04G004720,SlT03G016860,SlT01G003700,SlT02G009740,SlT01G028190,SlT12G019280,SlT01G032210,SlT04G017970,SlT06G009240,SlT03G007470,SlT03G020…	1.63054e-07
Biological process	response to abiotic stimulus	GO:0009628	3.49465e-10	131	2080	SlT04G023820,SlT08G013900,SlT02G028970,SlT10G023230,SlT08G016140,SlT03G030290,SlT09G006600,SlT01G024290,SlT06G020930,SlT11G003950,SlT10G000160,SlT04G026930,SlT01G035810,SlT05G023720,SlT12G006020,SlT07G021610,SlT02G017880,SlT04G004720,SlT06G019560,SlT01G028190,SlT12G019280,SlT01G032210,SlT04G017970,SlT01G002830,SlT03G007470,SlT03G020420,SlT01G001130,SlT01G035330,SlT09G020980,SlT05G003220,SlT05G018…	2.13523e-07
Biological process	response to high light intensity	GO:0009644	1.18894e-09	19	92	SlT06G020930,SlT04G004720,SlT01G035330,SlT09G020980,SlT07G000320,SlT01G017460,SlT02G020030,SlT05G019450,SlT03G025590,SlT04G015540,SlT05G022910,SlT08G011830,SlT03G014780,SlT09G020190,SlT01G025600,SlT02G019670,SlT12G015660,SlT06G024510,SlT09G017050,	5.81154e-07
Biological process	response to organic substance	GO:0010033	6.51201e-09	138	2330	SlT04G023820,SlT03G009250,SlT04G006050,SlT08G016140,SlT09G006600,SlT02G028920,SlT02G015620,SlT01G024290,SlT06G020930,SlT04G010110,SlT11G003950,SlT10G000160,SlT04G026930,SlT05G023720,SlT03G003990,SlT12G006020,SlT02G017880,SlT04G004720,SlT08G000180,SlT03G016860,SlT02G029380,SlT05G022320,SlT02G009740,SlT04G017970,SlT01G002830,SlT06G009240,SlT03G020420,SlT01G001130,SlT01G035330,SlT01G034490,SlT05G018…	2.65256e-06
Biological process	response to stimulus	GO:0050896	2.69168e-08	259	5368	SlT04G023820,SlT08G013900,SlT03G009250,SlT02G028970,SlT10G023230,SlT04G006050,SlT08G016140,SlT03G030290,SlT09G006600,SlT02G028920,SlT02G015620,SlT01G024290,SlT06G020930,SlT04G010110,SlT11G003950,SlT08G017420,SlT10G000160,SlT04G026930,SlT01G035810,SlT12G022990,SlT10G010780,SlT05G023720,SlT11G022690,SlT03G003990,SlT12G006020,SlT08G017410,SlT07G021610,SlT03G002670,SlT05G023730,SlT02G017880,SlT04G004…	9.39779e-06
Biological process	response to oxygen-containing compound	GO:1901700	3.56011e-08	108	1727	SlT04G023820,SlT04G006050,SlT08G016140,SlT09G006600,SlT02G028920,SlT02G015620,SlT01G024290,SlT06G020930,SlT11G003950,SlT10G000160,SlT04G026930,SlT03G003990,SlT12G006020,SlT02G017880,SlT04G004720,SlT03G016860,SlT05G022320,SlT01G002830,SlT06G009240,SlT01G001130,SlT01G035330,SlT01G034490,SlT05G018730,SlT07G000320,SlT05G019960,SlT09G007880,SlT09G015440,SlT02G016480,SlT01G039250,SlT01G017460,SlT06G019…	1.08761e-05
Biological process	response to chemical	GO:0042221	1.47612e-07	168	3149	SlT04G023820,SlT03G009250,SlT04G006050,SlT08G016140,SlT03G030290,SlT09G006600,SlT02G028920,SlT02G015620,SlT01G024290,SlT06G020930,SlT04G010110,SlT11G003950,SlT10G000160,SlT04G026930,SlT10G010780,SlT05G023720,SlT03G003990,SlT12G006020,SlT02G017880,SlT04G004720,SlT08G000180,SlT03G016860,SlT02G029380,SlT05G022320,SlT02G009740,SlT12G003700,SlT01G032210,SlT04G017970,SlT01G002830,SlT06G009240,SlT03G020…	4.00848e-05
Biological process	response to light intensity	GO:0009642	1.70633e-07	22	161	SlT08G016140,SlT06G020930,SlT04G004720,SlT01G002830,SlT01G035330,SlT09G020980,SlT07G000320,SlT01G017460,SlT11G013790,SlT02G020030,SlT05G019450,SlT03G025590,SlT04G015540,SlT05G022910,SlT08G011830,SlT03G014780,SlT09G020190,SlT01G025600,SlT02G019670,SlT12G015660,SlT06G024510,SlT09G017050,	4.17027e-05
Biological process	response to inorganic substance	GO:0010035	3.46686e-06	66	989	SlT04G023820,SlT08G016140,SlT09G006600,SlT10G000160,SlT04G026930,SlT04G004720,SlT01G032210,SlT06G009240,SlT03G020420,SlT01G035330,SlT05G018730,SlT07G000320,SlT06G006980,SlT12G005260,SlT01G017460,SlT03G004230,SlT05G009260,SlT01G035620,SlT05G005700,SlT03G004240,SlT01G009330,SlT06G023410,SlT07G015750,SlT08G019140,SlT12G006920,SlT06G000390,SlT09G002060,SlT11G008560,SlT10G023450,SlT06G000240,SlT08G020…	0.000770273
Biological process	response to cadmium ion	GO:0046686	2.04656e-05	27	295	SlT04G023820,SlT04G026930,SlT04G004720,SlT01G032210,SlT03G020420,SlT06G006980,SlT12G005260,SlT06G000390,SlT09G002060,SlT11G008560,SlT10G023450,SlT06G000240,SlT08G020420,SlT06G000230,SlT03G015320,SlT09G021150,SlT10G023420,SlT09G023440,SlT04G015540,SlT01G025340,SlT12G015980,SlT12G015990,SlT11G022920,SlT11G019750,SlT07G019960,SlT02G025090,SlT07G012060,	0.00416817
Biological process	response to toxic substance	GO:0009636	2.18337e-05	29	330	SlT08G016140,SlT10G010780,SlT04G004720,SlT01G035330,SlT07G000320,SlT12G005260,SlT01G017460,SlT12G005250,SlT09G001300,SlT06G023410,SlT06G000240,SlT06G000230,SlT05G019450,SlT03G002450,SlT03G025590,SlT08G003550,SlT04G015540,SlT02G021200,SlT08G011830,SlT11G019750,SlT03G014780,SlT09G020190,SlT09G022370,SlT07G019960,SlT01G025600,SlT07G012060,SlT12G015660,SlT07G016820,SlT07G020040,	0.00410473
Biological process	monoatomic ion homeostasis	GO:0050801	3.15137e-05	23	236	SlT09G006600,SlT03G020040,SlT04G020380,SlT01G028190,SlT03G030210,SlT05G018730,SlT07G000320,SlT04G021520,SlT01G016520,SlT02G005720,SlT08G020980,SlT11G020090,SlT07G015750,SlT02G026540,SlT11G018780,SlT10G001170,SlT04G015540,SlT01G012860,SlT03G023720,SlT06G025030,SlT03G002780,SlT07G016820,SlT05G004690,	0.00550139
Biological process	response to hydrogen peroxide	GO:0042542	4.19947e-05	15	119	SlT08G016140,SlT04G004720,SlT01G035330,SlT01G017460,SlT06G023410,SlT05G019450,SlT03G025590,SlT04G015540,SlT02G021200,SlT08G011830,SlT03G014780,SlT09G020190,SlT01G025600,SlT12G015660,SlT07G016820,	0.00684233
Biological process	intracellular monoatomic ion homeostasis	GO:0006873	6.59874e-05	16	138	SlT09G006600,SlT04G020380,SlT01G028190,SlT03G030210,SlT07G000320,SlT04G021520,SlT01G016520,SlT02G005720,SlT08G020980,SlT11G020090,SlT07G015750,SlT10G001170,SlT01G012860,SlT03G023720,SlT03G002780,SlT07G016820,	0.0100796
Biological process	response to reactive oxygen species	GO:0000302	7.05885e-05	22	232	SlT08G016140,SlT04G004720,SlT06G009240,SlT01G035330,SlT01G017460,SlT09G001300,SlT04G005850,SlT06G023410,SlT06G000240,SlT06G000230,SlT05G019450,SlT03G025590,SlT04G015540,SlT02G021200,SlT08G011830,SlT03G014780,SlT09G020190,SlT01G025600,SlT07G012060,SlT12G015660,SlT01G002560,SlT07G016820,	0.0101481
Biological process	inorganic ion homeostasis	GO:0098771	8.2535e-05	20	202	SlT03G020040,SlT04G020380,SlT01G028190,SlT03G030210,SlT05G018730,SlT07G000320,SlT04G021520,SlT01G016520,SlT02G005720,SlT08G020980,SlT11G020090,SlT02G026540,SlT11G018780,SlT10G001170,SlT04G015540,SlT01G012860,SlT03G023720,SlT06G025030,SlT07G016820,SlT05G004690,	0.0112064
Biological process	response to organonitrogen compound	GO:0010243	8.30148e-05	25	285	SlT04G023820,SlT04G006050,SlT02G028920,SlT06G020930,SlT03G003990,SlT02G017880,SlT03G016860,SlT02G009740,SlT02G005720,SlT02G016480,SlT07G016110,SlT01G035620,SlT01G009330,SlT09G008300,SlT06G000390,SlT03G015320,SlT03G024250,SlT08G021620,SlT08G011830,SlT01G028380,SlT09G022370,SlT03G028890,SlT03G031600,SlT03G022770,SlT04G027490,	0.0106783
Biological process	obsolete metal ion homeostasis	GO:0055065	9.31716e-05	16	142	SlT03G020040,SlT04G020380,SlT01G028190,SlT05G018730,SlT07G000320,SlT04G021520,SlT01G016520,SlT02G005720,SlT08G020980,SlT11G020090,SlT02G026540,SlT11G018780,SlT10G001170,SlT04G015540,SlT03G023720,SlT07G016820,	0.0113856
Biological process	monoatomic cation homeostasis	GO:0055080	9.40857e-05	19	188	SlT03G020040,SlT04G020380,SlT01G028190,SlT03G030210,SlT05G018730,SlT07G000320,SlT04G021520,SlT01G016520,SlT02G005720,SlT08G020980,SlT11G020090,SlT02G026540,SlT11G018780,SlT10G001170,SlT04G015540,SlT01G012860,SlT03G023720,SlT06G025030,SlT07G016820,	0.0109498
Biological process	response to light stimulus	GO:0009416	0.000134253	51	794	SlT08G013900,SlT08G016140,SlT06G020930,SlT01G035810,SlT07G021610,SlT04G004720,SlT01G002830,SlT01G035330,SlT09G020980,SlT07G000320,SlT12G006520,SlT09G015440,SlT01G032670,SlT01G017460,SlT02G006580,SlT11G013790,SlT08G002300,SlT04G006710,SlT05G005700,SlT01G025820,SlT02G020030,SlT01G034380,SlT08G000530,SlT03G031440,SlT03G032220,SlT11G018780,SlT05G019450,SlT12G020530,SlT03G025590,SlT10G023420,SlT02G020…	0.0149142
Biological process	response to topologically incorrect protein	GO:0035966	0.000197512	10	67	SlT06G020930,SlT05G023720,SlT02G009740,SlT05G002170,SlT02G022120,SlT08G020310,SlT08G011830,SlT05G002840,SlT07G012060,SlT04G027490,	0.0209878
Biological process	response to antibiotic	GO:0046677	0.000209343	27	338	SlT04G023820,SlT08G016140,SlT02G017880,SlT04G004720,SlT06G009240,SlT01G035330,SlT01G017460,SlT07G016110,SlT02G006120,SlT06G023410,SlT06G000390,SlT05G019450,SlT03G025590,SlT10G023420,SlT04G015540,SlT01G025340,SlT02G021200,SlT08G011830,SlT03G014780,SlT09G020190,SlT09G022370,SlT01G025600,SlT11G006810,SlT04G011070,SlT12G015660,SlT01G002560,SlT07G016820,	0.0213181
Biological process	protein folding	GO:0006457	0.000260188	13	110	SlT10G023230,SlT05G023720,SlT05G023730,SlT11G020850,SlT04G015700,SlT04G005850,SlT12G006920,SlT09G023440,SlT03G016910,SlT01G020440,SlT01G025600,SlT07G002290,SlT07G012060,	0.0254359
Biological process	intracellular chemical homeostasis	GO:0055082	0.000265141	17	171	SlT09G006600,SlT04G020380,SlT01G028190,SlT03G030210,SlT07G000320,SlT04G021520,SlT01G016520,SlT02G005720,SlT08G020980,SlT11G020090,SlT07G015750,SlT11G017470,SlT10G001170,SlT01G012860,SlT03G023720,SlT03G002780,SlT07G016820,	0.0249232
Biological process	regulation of proteasomal ubiquitin-dependent protein catabolic process	GO:0032434	0.000345955	6	26	SlT08G000180,SlT04G025110,SlT02G005720,SlT09G005120,SlT08G014560,SlT04G027490,	0.0313153
Biological process	chaperone-mediated protein folding	GO:0061077	0.000346916	9	59	SlT05G023720,SlT11G020850,SlT04G015700,SlT12G006920,SlT09G023440,SlT03G016910,SlT01G020440,SlT07G002290,SlT07G012060,	0.0302808
Biological process	obsolete monovalent inorganic cation homeostasis	GO:0055067	0.000404174	10	73	SlT03G020040,SlT01G028190,SlT03G030210,SlT05G018730,SlT07G000320,SlT04G021520,SlT01G016520,SlT10G001170,SlT01G012860,SlT06G025030,	0.0340621
Biological process	regulation of ubiquitin-dependent protein catabolic process	GO:2000058	0.000430726	6	27	SlT08G000180,SlT04G025110,SlT02G005720,SlT09G005120,SlT08G014560,SlT04G027490,	0.0350898
Biological process	hydrogen peroxide catabolic process	GO:0042744	0.000430726	6	27	SlT09G001300,SlT06G023410,SlT06G000240,SlT06G000230,SlT02G021200,SlT02G025090,	0.0350898
Biological process	response to endoplasmic reticulum stress	GO:0034976	0.000508055	12	103	SlT06G020930,SlT04G026930,SlT05G023730,SlT02G009740,SlT02G005720,SlT01G009330,SlT08G019140,SlT05G002170,SlT03G015320,SlT03G024250,SlT03G028890,SlT04G027490,	0.0388027
Biological process	antibiotic catabolic process	GO:0017001	0.000530866	6	28	SlT09G001300,SlT06G023410,SlT06G000240,SlT06G000230,SlT02G021200,SlT02G025090,	0.0381599
Biological process	response to radiation	GO:0009314	0.00053178	51	841	SlT08G013900,SlT08G016140,SlT06G020930,SlT01G035810,SlT07G021610,SlT04G004720,SlT01G002830,SlT01G035330,SlT09G020980,SlT07G000320,SlT12G006520,SlT09G015440,SlT01G032670,SlT01G017460,SlT02G006580,SlT11G013790,SlT08G002300,SlT04G006710,SlT05G005700,SlT01G025820,SlT02G020030,SlT01G034380,SlT08G000530,SlT03G031440,SlT03G032220,SlT11G018780,SlT05G019450,SlT12G020530,SlT03G025590,SlT10G023420,SlT02G020…	0.0371334
Biological process	response to brassinosteroid	GO:0009741	0.000605727	12	105	SlT05G022320,SlT01G002830,SlT09G007880,SlT01G039250,SlT04G021080,SlT04G021090,SlT04G021060,SlT06G026490,SlT04G021050,SlT12G005000,SlT12G004980,SlT09G017000,	0.0411222
Biological process	obsolete cellular monovalent inorganic cation homeostasis	GO:0030004	0.000675461	7	40	SlT01G028190,SlT03G030210,SlT07G000320,SlT04G021520,SlT01G016520,SlT10G001170,SlT01G012860,	0.0446169
Biological process	hydrogen peroxide metabolic process	GO:0042743	0.000675461	7	40	SlT09G001300,SlT06G023410,SlT06G000240,SlT06G000230,SlT02G021200,SlT10G002640,SlT02G025090,	0.0446169
Biological process	chemical homeostasis	GO:0048878	0.000695296	26	346	SlT09G006600,SlT03G020040,SlT04G020380,SlT02G029380,SlT01G028190,SlT01G002830,SlT03G030210,SlT05G018730,SlT07G000320,SlT04G021520,SlT01G016520,SlT02G005720,SlT08G020980,SlT11G020090,SlT07G015750,SlT02G026540,SlT11G017470,SlT11G018780,SlT10G001170,SlT04G015540,SlT01G012860,SlT03G023720,SlT06G025030,SlT03G002780,SlT07G016820,SlT05G004690,	0.0435719
Biological process	response to metal ion	GO:0010038	0.000696535	32	461	SlT04G023820,SlT10G000160,SlT04G026930,SlT04G004720,SlT01G032210,SlT03G020420,SlT06G006980,SlT12G005260,SlT06G023410,SlT12G006920,SlT06G000390,SlT09G002060,SlT11G008560,SlT10G023450,SlT06G000240,SlT08G020420,SlT06G000230,SlT03G015320,SlT09G021150,SlT10G023420,SlT09G023440,SlT04G015540,SlT03G018770,SlT01G025340,SlT12G015980,SlT12G015990,SlT06G011280,SlT11G022920,SlT11G019750,SlT07G019960,SlT02G025…	0.0425583
Biological process	positive regulation of proteasomal ubiquitin-dependent protein catabolic process	GO:0032436	0.000941272	5	21	SlT08G000180,SlT04G025110,SlT02G005720,SlT09G005120,SlT08G014560,	0.056109
Biological process	response to cold	GO:0009409	0.00095338	31	450	SlT08G013900,SlT08G016140,SlT01G024290,SlT06G020930,SlT10G000160,SlT04G026930,SlT12G019280,SlT01G001130,SlT09G020980,SlT05G018730,SlT07G000320,SlT01G017460,SlT07G016110,SlT03G004230,SlT03G004240,SlT10G007230,SlT07G024970,SlT11G017470,SlT03G027200,SlT09G005180,SlT07G016900,SlT08G020310,SlT03G019160,SlT12G005000,SlT12G001910,SlT07G019960,SlT11G006810,SlT07G012060,SlT02G019670,SlT04G002150,SlT12G004…	0.0554776
Biological process	intracellular monoatomic cation homeostasis	GO:0030003	0.00112229	13	128	SlT04G020380,SlT01G028190,SlT03G030210,SlT07G000320,SlT04G021520,SlT01G016520,SlT02G005720,SlT08G020980,SlT11G020090,SlT10G001170,SlT01G012860,SlT03G023720,SlT07G016820,	0.0637881
Biological process	response to chitin	GO:0010200	0.00112229	13	128	SlT04G023820,SlT02G028920,SlT06G020930,SlT03G003990,SlT03G016860,SlT01G035620,SlT09G008300,SlT06G000390,SlT08G021620,SlT08G011830,SlT01G028380,SlT03G031600,SlT03G022770,	0.0637881
Biological process	positive regulation of ubiquitin-dependent protein catabolic process	GO:2000060	0.00118061	5	22	SlT08G000180,SlT04G025110,SlT02G005720,SlT09G005120,SlT08G014560,	0.0641201
Biological process	response to salt stress	GO:0009651	0.00122616	37	578	SlT04G023820,SlT08G016140,SlT09G006600,SlT11G003950,SlT10G000160,SlT04G026930,SlT12G006020,SlT02G017880,SlT01G028190,SlT03G007470,SlT03G020420,SlT07G000320,SlT04G021520,SlT01G016520,SlT01G017460,SlT02G006120,SlT02G030680,SlT01G035620,SlT05G005700,SlT07G015750,SlT06G000240,SlT07G024970,SlT06G000230,SlT11G017470,SlT08G016370,SlT10G001200,SlT10G023420,SlT01G025340,SlT02G022120,SlT03G002780,SlT12G019…	0.0651462
Biological process	proteasome-mediated ubiquitin-dependent protein catabolic process	GO:0043161	0.00199272	21	277	SlT02G029850,SlT08G000180,SlT04G017970,SlT04G025110,SlT08G013940,SlT02G005720,SlT06G019400,SlT01G009330,SlT04G027210,SlT08G020850,SlT03G015320,SlT03G024250,SlT05G000780,SlT02G022120,SlT09G005120,SlT03G023720,SlT05G002840,SlT08G014560,SlT03G028890,SlT03G022770,SlT04G027490,	0.0954945
Biological process	ubiquitin-dependent ERAD pathway	GO:0030433	0.00212444	6	36	SlT02G005720,SlT01G009330,SlT03G015320,SlT03G024250,SlT03G028890,SlT04G027490,	0.0998486
Biological process	heat acclimation	GO:0010286	0.00212444	6	36	SlT04G017970,SlT07G000320,SlT05G019960,SlT12G006520,SlT06G009040,SlT08G011830,	0.0998486
Biological process	response to osmotic stress	GO:0006970	0.00222877	40	661	SlT04G023820,SlT08G016140,SlT03G030290,SlT09G006600,SlT11G003950,SlT10G000160,SlT04G026930,SlT12G006020,SlT02G017880,SlT01G028190,SlT03G007470,SlT03G020420,SlT07G000320,SlT04G021520,SlT01G016520,SlT01G017460,SlT02G006120,SlT02G030680,SlT01G035620,SlT05G005700,SlT07G015750,SlT06G000240,SlT07G024970,SlT06G000230,SlT11G017470,SlT08G016370,SlT08G019850,SlT10G001200,SlT10G023420,SlT01G025340,SlT02G022…	0.100872
Biological process	obsolete cofactor catabolic process	GO:0051187	0.00232197	7	49	SlT01G021610,SlT09G001300,SlT06G023410,SlT06G000240,SlT06G000230,SlT02G021200,SlT02G025090,	0.10318
Biological process	proteasomal protein catabolic process	GO:0010498	0.00258932	22	302	SlT02G029850,SlT08G000180,SlT02G009740,SlT04G017970,SlT04G025110,SlT08G013940,SlT02G005720,SlT06G019400,SlT01G009330,SlT04G027210,SlT08G020850,SlT03G015320,SlT03G024250,SlT05G000780,SlT02G022120,SlT09G005120,SlT03G023720,SlT05G002840,SlT08G014560,SlT03G028890,SlT03G022770,SlT04G027490,	0.113005
Biological process	potassium ion homeostasis	GO:0055075	0.00260305	5	26	SlT03G020040,SlT01G028190,SlT05G018730,SlT01G016520,SlT10G001170,	0.111611
Biological process	glutathione metabolic process	GO:0006749	0.00261377	7	50	SlT12G005260,SlT12G005250,SlT06G023410,SlT04G017450,SlT10G023450,SlT07G019960,SlT07G020040,	0.110139
Biological process	response to nitrogen compound	GO:1901698	0.0029468	29	443	SlT04G023820,SlT04G006050,SlT02G028920,SlT06G020930,SlT03G003990,SlT02G017880,SlT03G016860,SlT02G009740,SlT02G005720,SlT02G016480,SlT07G016110,SlT01G035620,SlT01G009330,SlT09G008300,SlT06G000390,SlT03G015320,SlT03G024250,SlT08G021620,SlT08G011830,SlT11G019750,SlT01G028380,SlT09G022370,SlT03G028890,SlT03G031600,SlT03G022770,SlT11G003360,SlT05G004690,SlT04G027490,SlT12G023220,	0.122068
Biological process	response to xenobiotic stimulus	GO:0009410	0.00307307	53	956	SlT04G023820,SlT08G016140,SlT03G030290,SlT02G028920,SlT06G020930,SlT03G003990,SlT02G017880,SlT04G004720,SlT03G016860,SlT12G003700,SlT06G009240,SlT01G035330,SlT03G030210,SlT01G017460,SlT02G006120,SlT09G001300,SlT07G017510,SlT01G035620,SlT06G023410,SlT09G008300,SlT06G000390,SlT06G000240,SlT06G000230,SlT07G013820,SlT11G017470,SlT05G019450,SlT03G025590,SlT10G023420,SlT08G003550,SlT02G017150,SlT04G015…	0.125176
Biological process	response to external stimulus	GO:0009605	0.00308058	78	1525	SlT04G023820,SlT10G023230,SlT08G016140,SlT02G028920,SlT06G020930,SlT08G017420,SlT10G000160,SlT08G017410,SlT03G002670,SlT02G017880,SlT04G004720,SlT03G016860,SlT01G003700,SlT06G009240,SlT01G001130,SlT01G017900,SlT01G034490,SlT03G030210,SlT05G003220,SlT12G017930,SlT09G007880,SlT05G020510,SlT06G006980,SlT09G015440,SlT07G013900,SlT02G018650,SlT07G021980,SlT02G021830,SlT01G017460,SlT09G014980,SlT09G023…	0.123425
Biological process	cellular homeostasis	GO:0019725	0.0032186	17	214	SlT09G006600,SlT04G020380,SlT01G028190,SlT03G030210,SlT07G000320,SlT04G021520,SlT01G016520,SlT02G005720,SlT08G020980,SlT11G020090,SlT07G015750,SlT11G017470,SlT10G001170,SlT01G012860,SlT03G023720,SlT03G002780,SlT07G016820,	0.126875
Biological process	antibiotic metabolic process	GO:0016999	0.00346182	9	81	SlT09G001300,SlT06G023410,SlT06G000240,SlT06G000230,SlT02G021200,SlT10G002640,SlT02G025090,SlT05G001150,SlT05G001160,	0.134297
Biological process	response to unfolded protein	GO:0006986	0.00368542	6	40	SlT06G020930,SlT05G023720,SlT05G002170,SlT08G020310,SlT08G011830,SlT07G012060,	0.140737
Biological process	response to water deprivation	GO:0009414	0.00374759	26	390	SlT04G023820,SlT08G016140,SlT09G006600,SlT10G000160,SlT04G026930,SlT05G018730,SlT07G000320,SlT01G017460,SlT03G004230,SlT05G009260,SlT01G035620,SlT05G005700,SlT03G004240,SlT01G009330,SlT07G015750,SlT08G019140,SlT01G000450,SlT05G022910,SlT03G002780,SlT02G022090,SlT07G019960,SlT02G030020,SlT02G019670,SlT09G018350,SlT05G004690,SlT12G023220,	0.140909
Biological process	proteolysis involved in protein catabolic process	GO:0051603	0.00384421	28	431	SlT02G029850,SlT08G000180,SlT02G009740,SlT04G017970,SlT04G025110,SlT08G013940,SlT12G017930,SlT05G015110,SlT07G014810,SlT02G005720,SlT06G019400,SlT03G002060,SlT01G009330,SlT04G027210,SlT08G020850,SlT03G015320,SlT03G024250,SlT05G000780,SlT07G002380,SlT02G022120,SlT09G005120,SlT03G023720,SlT08G020300,SlT05G002840,SlT08G014560,SlT03G028890,SlT03G022770,SlT04G027490,	0.140228
Biological process	ubiquitin-dependent protein catabolic process	GO:0006511	0.0039746	24	352	SlT02G029850,SlT08G000180,SlT02G009740,SlT04G017970,SlT04G025110,SlT08G013940,SlT07G014810,SlT02G005720,SlT06G019400,SlT01G009330,SlT04G027210,SlT08G020850,SlT03G015320,SlT03G024250,SlT05G000780,SlT07G002380,SlT02G022120,SlT09G005120,SlT03G023720,SlT05G002840,SlT08G014560,SlT03G028890,SlT03G022770,SlT04G027490,	0.142852
Biological process	positive regulation of protein catabolic process	GO:0045732	0.00418205	6	41	SlT08G000180,SlT04G025110,SlT02G005720,SlT09G002060,SlT09G005120,SlT08G014560,	0.148129
Biological process	response to salt	GO:1902074	0.00424178	30	475	SlT04G023820,SlT08G016140,SlT09G006600,SlT10G000160,SlT04G026930,SlT05G018730,SlT07G000320,SlT01G017460,SlT07G016110,SlT03G004230,SlT05G009260,SlT01G035620,SlT05G005700,SlT03G004240,SlT01G009330,SlT07G015750,SlT08G019140,SlT12G006920,SlT03G002450,SlT01G000450,SlT06G011280,SlT05G022910,SlT03G002780,SlT02G022090,SlT07G019960,SlT02G030020,SlT02G019670,SlT09G018350,SlT05G004690,SlT12G023220,	0.142013
Biological process	modification-dependent protein catabolic process	GO:0019941	0.0042667	24	354	SlT02G029850,SlT08G000180,SlT02G009740,SlT04G017970,SlT04G025110,SlT08G013940,SlT07G014810,SlT02G005720,SlT06G019400,SlT01G009330,SlT04G027210,SlT08G020850,SlT03G015320,SlT03G024250,SlT05G000780,SlT07G002380,SlT02G022120,SlT09G005120,SlT03G023720,SlT05G002840,SlT08G014560,SlT03G028890,SlT03G022770,SlT04G027490,	0.140916
Biological process	response to fungus	GO:0009620	0.00428692	26	394	SlT04G023820,SlT08G016140,SlT02G028920,SlT08G017420,SlT08G017410,SlT03G002670,SlT03G016860,SlT06G009240,SlT12G017930,SlT09G007880,SlT06G006980,SlT07G021980,SlT02G021830,SlT06G023410,SlT04G025060,SlT05G019450,SlT06G007280,SlT05G022140,SlT04G008340,SlT01G028380,SlT01G025600,SlT07G001390,SlT04G011070,SlT08G011430,SlT07G022260,SlT09G017000,	0.139697
Biological process	response to water	GO:0009415	0.00443151	26	395	SlT04G023820,SlT08G016140,SlT09G006600,SlT10G000160,SlT04G026930,SlT05G018730,SlT07G000320,SlT01G017460,SlT03G004230,SlT05G009260,SlT01G035620,SlT05G005700,SlT03G004240,SlT01G009330,SlT07G015750,SlT08G019140,SlT01G000450,SlT05G022910,SlT03G002780,SlT02G022090,SlT07G019960,SlT02G030020,SlT02G019670,SlT09G018350,SlT05G004690,SlT12G023220,	0.142508
Biological process	response to oxidative stress	GO:0006979	0.00494505	28	439	SlT08G016140,SlT04G004720,SlT06G009240,SlT01G035330,SlT07G000320,SlT01G017460,SlT09G001300,SlT04G005850,SlT06G023410,SlT06G016610,SlT06G000240,SlT06G000230,SlT07G020570,SlT05G019450,SlT03G025590,SlT09G023340,SlT04G015540,SlT02G021200,SlT08G011830,SlT03G014780,SlT09G020190,SlT07G019960,SlT01G025600,SlT12G004910,SlT07G012060,SlT12G015660,SlT01G002560,SlT07G016820,	0.156957
Biological process	positive regulation of proteasomal protein catabolic process	GO:1901800	0.00498013	5	30	SlT08G000180,SlT04G025110,SlT02G005720,SlT09G005120,SlT08G014560,	0.156044
Biological process	regulation of cellular pH	GO:0030641	0.00498013	5	30	SlT01G028190,SlT03G030210,SlT01G016520,SlT10G001170,SlT01G012860,	0.156044
Biological process	regulation of intracellular pH	GO:0051453	0.00498013	5	30	SlT01G028190,SlT03G030210,SlT01G016520,SlT10G001170,SlT01G012860,	0.156044
Biological process	positive regulation of proteolysis involved in protein catabolic process	GO:1903052	0.00498013	5	30	SlT08G000180,SlT04G025110,SlT02G005720,SlT09G005120,SlT08G014560,	0.156044
Biological process	response to endogenous stimulus	GO:0009719	0.00519314	85	1721	SlT04G023820,SlT03G009250,SlT04G006050,SlT08G016140,SlT02G015620,SlT01G024290,SlT04G010110,SlT11G003950,SlT10G000160,SlT12G006020,SlT02G017880,SlT08G000180,SlT02G029380,SlT05G022320,SlT04G017970,SlT01G002830,SlT03G020420,SlT01G001130,SlT01G034490,SlT05G018730,SlT07G000320,SlT05G019960,SlT08G020560,SlT09G007880,SlT06G006980,SlT09G015440,SlT01G039250,SlT01G017460,SlT07G016110,SlT04G021080,SlT02G006…	0.154781
Biological process	cellular response to heat	GO:0034605	0.00532121	6	43	SlT09G020980,SlT03G025590,SlT08G020310,SlT08G011830,SlT09G000190,SlT11G006810,	0.156687
Biological process	response to cytokinin	GO:0009735	0.00539673	18	244	SlT10G000160,SlT07G000320,SlT06G006980,SlT08G002300,SlT06G000240,SlT06G000230,SlT06G026490,SlT03G015320,SlT09G021150,SlT09G023440,SlT02G022120,SlT02G025190,SlT10G002640,SlT07G019960,SlT01G027800,SlT12G024140,SlT05G004690,SlT12G023220,	0.153368
Biological process	cell growth	GO:0016049	0.00542101	28	442	SlT01G029540,SlT04G006050,SlT10G000160,SlT06G027110,SlT03G019910,SlT05G022320,SlT01G001130,SlT04G016260,SlT12G018540,SlT09G007880,SlT09G015460,SlT01G039250,SlT01G011200,SlT08G002300,SlT07G012290,SlT09G024280,SlT02G022120,SlT03G019160,SlT12G001080,SlT09G000190,SlT10G018530,SlT05G002840,SlT02G009840,SlT04G015490,SlT04G002150,SlT08G021210,SlT12G023220,SlT09G017000,	0.152287
Biological process	regulation of protein catabolic process	GO:0042176	0.00551607	7	57	SlT08G000180,SlT04G025110,SlT02G005720,SlT09G002060,SlT09G005120,SlT08G014560,SlT04G027490,	0.153196
Biological process	regulation of proteolysis involved in protein catabolic process	GO:1903050	0.00596898	6	44	SlT08G000180,SlT04G025110,SlT02G005720,SlT09G005120,SlT08G014560,SlT04G027490,	0.163912
Biological process	regulation of proteasomal protein catabolic process	GO:0061136	0.00596898	6	44	SlT08G000180,SlT04G025110,SlT02G005720,SlT09G005120,SlT08G014560,SlT04G027490,	0.163912
Biological process	xenobiotic catabolic process	GO:0042178	0.00607394	7	58	SlT09G001300,SlT06G023410,SlT06G000240,SlT06G000230,SlT02G017150,SlT02G021200,SlT02G025090,	0.163129
Biological process	ERAD pathway	GO:0036503	0.00607394	7	58	SlT02G009740,SlT02G005720,SlT01G009330,SlT03G015320,SlT03G024250,SlT03G028890,SlT04G027490,	0.163129
Biological process	modification-dependent macromolecule catabolic process	GO:0043632	0.00621343	24	365	SlT02G029850,SlT08G000180,SlT02G009740,SlT04G017970,SlT04G025110,SlT08G013940,SlT07G014810,SlT02G005720,SlT06G019400,SlT01G009330,SlT04G027210,SlT08G020850,SlT03G015320,SlT03G024250,SlT05G000780,SlT07G002380,SlT02G022120,SlT09G005120,SlT03G023720,SlT05G002840,SlT08G014560,SlT03G028890,SlT03G022770,SlT04G027490,	0.161549
Biological process	response to lipid	GO:0033993	0.00692021	54	1018	SlT04G023820,SlT08G016140,SlT02G015620,SlT01G024290,SlT11G003950,SlT12G006020,SlT02G017880,SlT08G000180,SlT05G022320,SlT01G002830,SlT01G001130,SlT01G034490,SlT05G018730,SlT05G019960,SlT09G007880,SlT09G015440,SlT01G039250,SlT01G017460,SlT04G021080,SlT02G006120,SlT04G021090,SlT04G021060,SlT01G035620,SlT10G007230,SlT06G023410,SlT04G025060,SlT06G000390,SlT05G023900,SlT06G026490,SlT04G021050,SlT10G023…	0.178031
Biological process	response to hormone	GO:0009725	0.00740943	82	1673	SlT04G023820,SlT03G009250,SlT04G006050,SlT08G016140,SlT02G015620,SlT01G024290,SlT04G010110,SlT11G003950,SlT10G000160,SlT12G006020,SlT02G017880,SlT08G000180,SlT02G029380,SlT05G022320,SlT04G017970,SlT01G002830,SlT03G020420,SlT01G001130,SlT01G034490,SlT05G018730,SlT07G000320,SlT05G019960,SlT08G020560,SlT09G007880,SlT06G006980,SlT09G015440,SlT01G039250,SlT01G017460,SlT04G021080,SlT02G006120,SlT04G021…	0.188632
Biological process	fluid transport	GO:0042044	0.00743399	6	46	SlT11G020440,SlT06G023560,SlT06G022810,SlT02G008550,SlT01G039810,SlT02G014820,	0.187306
Biological process	water transport	GO:0006833	0.00743399	6	46	SlT11G020440,SlT06G023560,SlT06G022810,SlT02G008550,SlT01G039810,SlT02G014820,	0.187306
Biological process	regulation of pH	GO:0006885	0.00743399	6	46	SlT01G028190,SlT03G030210,SlT01G016520,SlT10G001170,SlT01G012860,SlT06G025030,	0.187306
Biological process	protein catabolic process	GO:0030163	0.00815488	31	519	SlT02G029850,SlT08G000180,SlT02G009740,SlT04G017970,SlT04G025110,SlT08G013940,SlT12G017930,SlT05G015110,SlT07G014810,SlT02G005720,SlT06G019400,SlT03G002060,SlT01G009330,SlT02G020030,SlT04G027210,SlT09G002060,SlT08G020850,SlT03G015320,SlT03G024250,SlT05G000780,SlT07G002380,SlT02G022120,SlT09G005120,SlT03G023720,SlT08G020300,SlT02G025190,SlT05G002840,SlT08G014560,SlT03G028890,SlT03G022770,SlT04G027…	0.199305
Biological process	response to acid chemical	GO:0001101	0.00888965	61	1192	SlT04G023820,SlT04G006050,SlT08G016140,SlT09G006600,SlT02G015620,SlT01G024290,SlT11G003950,SlT10G000160,SlT04G026930,SlT12G006020,SlT02G017880,SlT06G009240,SlT01G001130,SlT01G034490,SlT05G018730,SlT07G000320,SlT05G019960,SlT09G015440,SlT01G039250,SlT01G017460,SlT07G016110,SlT02G006120,SlT03G004230,SlT05G009260,SlT01G035620,SlT05G005700,SlT03G004240,SlT01G009330,SlT06G023410,SlT04G025060,SlT07G015…	0.210935
Biological process	defense response to fungus	GO:0050832	0.00934292	21	317	SlT04G023820,SlT08G016140,SlT02G028920,SlT03G002670,SlT03G016860,SlT12G017930,SlT09G007880,SlT06G006980,SlT07G021980,SlT02G021830,SlT04G025060,SlT05G019450,SlT06G007280,SlT05G022140,SlT04G008340,SlT01G028380,SlT01G025600,SlT07G001390,SlT04G011070,SlT08G011430,SlT09G017000,	0.219559
Biological process	homeostatic process	GO:0042592	0.00993658	27	442	SlT09G006600,SlT03G020040,SlT04G020380,SlT02G029380,SlT01G028190,SlT01G002830,SlT03G030210,SlT05G018730,SlT07G000320,SlT04G021520,SlT01G016520,SlT02G005720,SlT08G020980,SlT11G020090,SlT07G015750,SlT02G016800,SlT02G026540,SlT11G017470,SlT11G018780,SlT10G001170,SlT04G015540,SlT01G012860,SlT03G023720,SlT06G025030,SlT03G002780,SlT07G016820,SlT05G004690,	0.231286
Biological process	cellular catabolic process	GO:0044248	0.0106346	55	1064	SlT03G009250,SlT12G006020,SlT02G029850,SlT08G000180,SlT01G021610,SlT02G009740,SlT04G017970,SlT04G025110,SlT08G013940,SlT12G017930,SlT05G015110,SlT07G014810,SlT06G006980,SlT02G005720,SlT12G010630,SlT02G016480,SlT12G005260,SlT06G019400,SlT12G005250,SlT09G001300,SlT03G027320,SlT03G002060,SlT01G009330,SlT06G023410,SlT02G020030,SlT02G016800,SlT04G027210,SlT06G000240,SlT06G000230,SlT07G013820,SlT11G017…	0.245198
Biological process	'de novo' protein folding	GO:0006458	0.0109444	5	36	SlT05G023720,SlT11G020850,SlT09G023440,SlT01G020440,SlT07G012060,	0.249982
Biological process	protein modification process	GO:0036211	0.011042	85	1772	SlT02G015620,SlT04G010110,SlT11G003950,SlT08G017420,SlT10G000160,SlT04G000300,SlT01G035810,SlT12G022990,SlT11G022690,SlT03G022270,SlT08G017410,SlT03G019910,SlT04G004720,SlT08G000180,SlT05G022320,SlT02G009740,SlT04G017970,SlT07G012390,SlT01G021570,SlT04G025110,SlT09G021400,SlT01G001130,SlT08G013940,SlT03G032870,SlT09G007880,SlT02G018650,SlT07G021980,SlT02G021830,SlT06G019400,SlT01G018780,SlT04G015…	0.249876
Biological process	positive regulation of seed germination	GO:0010030	0.0122707	5	37	SlT09G020980,SlT06G006980,SlT01G034380,SlT05G001150,SlT05G001160,	0.272633
Biological process	catabolic process	GO:0009056	0.0123842	62	1235	SlT03G009250,SlT12G006020,SlT02G024160,SlT02G029850,SlT08G000180,SlT01G021610,SlT02G009740,SlT07G013280,SlT04G017970,SlT04G025110,SlT08G013940,SlT12G017930,SlT05G015110,SlT07G014810,SlT06G006980,SlT02G005720,SlT01G028140,SlT12G010630,SlT02G016480,SlT12G005260,SlT06G019400,SlT12G005250,SlT09G001300,SlT03G027320,SlT03G002060,SlT01G009330,SlT06G023410,SlT02G020030,SlT02G016800,SlT04G027210,SlT09G002…	0.272676
Biological process	positive regulation of post-embryonic development	GO:0048582	0.0126817	9	99	SlT01G024290,SlT09G020980,SlT06G006980,SlT01G034380,SlT08G013250,SlT01G018150,SlT05G001150,SlT01G024300,SlT05G001160,	0.276732
Biological process	defense response to other organism	GO:0098542	0.0133358	46	871	SlT04G023820,SlT08G016140,SlT02G028920,SlT06G020930,SlT08G017420,SlT10G000160,SlT08G017410,SlT03G002670,SlT03G016860,SlT01G003700,SlT01G017900,SlT12G017930,SlT09G007880,SlT05G020510,SlT06G006980,SlT02G018650,SlT07G021980,SlT02G021830,SlT09G014980,SlT02G007440,SlT04G025060,SlT08G000530,SlT12G006920,SlT07G024970,SlT08G020850,SlT05G019450,SlT02G011910,SlT08G003550,SlT06G007280,SlT05G022140,SlT09G005…	0.271606
Biological process	regulation of seed germination	GO:0010029	0.0143268	9	101	SlT01G001130,SlT09G020980,SlT06G006980,SlT09G015440,SlT01G034380,SlT01G018150,SlT02G022120,SlT05G001150,SlT05G001160,	0.289377
Biological process	obsolete cellular macromolecule catabolic process	GO:0044265	0.01442	30	520	SlT03G009250,SlT02G029850,SlT02G009740,SlT04G017970,SlT08G013940,SlT12G017930,SlT05G015110,SlT07G014810,SlT06G019400,SlT03G027320,SlT03G002060,SlT01G009330,SlT02G020030,SlT02G016800,SlT04G027210,SlT08G020850,SlT03G015320,SlT03G024250,SlT05G000780,SlT07G002380,SlT02G022120,SlT03G023720,SlT08G020300,SlT08G016670,SlT05G002840,SlT08G014560,SlT01G033210,SlT03G028890,SlT03G022770,SlT04G027490,	0.288873
Biological process	organonitrogen compound catabolic process	GO:1901565	0.0150528	36	653	SlT02G029850,SlT08G000180,SlT01G021610,SlT02G009740,SlT07G013280,SlT04G017970,SlT04G025110,SlT08G013940,SlT12G017930,SlT05G015110,SlT07G014810,SlT02G005720,SlT06G019400,SlT03G002060,SlT01G009330,SlT02G020030,SlT04G027210,SlT09G002060,SlT08G020850,SlT02G019870,SlT03G015320,SlT03G024250,SlT05G000780,SlT02G017150,SlT07G002380,SlT02G022120,SlT09G005120,SlT03G023720,SlT08G020300,SlT11G019750,SlT02G025…	0.296687
Biological process	cellular response to topologically incorrect protein	GO:0035967	0.0159251	6	54	SlT06G020930,SlT02G009740,SlT05G002170,SlT08G011830,SlT05G002840,SlT04G027490,	0.308897
Biological process	cellular response to external stimulus	GO:0071496	0.0160998	17	253	SlT08G016140,SlT10G000160,SlT03G030210,SlT05G003220,SlT01G017460,SlT07G016110,SlT02G012080,SlT05G019450,SlT09G021150,SlT02G017150,SlT04G026270,SlT03G023720,SlT11G019750,SlT07G019960,SlT09G018350,SlT03G022770,SlT05G004690,	0.309825
Biological process	seed germination	GO:0009845	0.0185685	14	198	SlT11G003950,SlT01G001130,SlT09G020980,SlT06G006980,SlT09G015440,SlT02G006120,SlT04G006710,SlT01G034380,SlT01G018150,SlT02G022120,SlT02G021200,SlT08G018430,SlT05G001150,SlT05G001160,	0.351794
Biological process	detoxification	GO:0098754	0.0186409	12	160	SlT10G010780,SlT12G005260,SlT12G005250,SlT09G001300,SlT06G023410,SlT06G000240,SlT06G000230,SlT02G021200,SlT11G019750,SlT07G019960,SlT07G012060,SlT07G020040,	0.350448
Biological process	developmental growth involved in morphogenesis	GO:0060560	0.0186981	21	339	SlT01G029540,SlT04G006050,SlT10G000160,SlT06G027110,SlT03G019910,SlT05G022320,SlT04G016260,SlT09G015460,SlT01G039250,SlT01G011200,SlT08G002300,SlT09G024280,SlT02G022120,SlT03G019160,SlT09G000190,SlT10G018530,SlT05G002840,SlT02G009840,SlT04G015490,SlT04G002150,SlT09G017000,	0.348841
Biological process	regulation of seedling development	GO:1900140	0.0191235	9	106	SlT01G001130,SlT09G020980,SlT06G006980,SlT09G015440,SlT01G034380,SlT01G018150,SlT02G022120,SlT05G001150,SlT05G001160,	0.354074
Biological process	organic substance catabolic process	GO:1901575	0.0195511	55	1100	SlT03G009250,SlT12G006020,SlT02G029850,SlT08G000180,SlT01G021610,SlT02G009740,SlT07G013280,SlT04G017970,SlT04G025110,SlT08G013940,SlT12G017930,SlT05G015110,SlT07G014810,SlT06G006980,SlT02G005720,SlT12G010630,SlT02G016480,SlT06G019400,SlT09G001300,SlT03G027320,SlT03G002060,SlT01G009330,SlT06G023410,SlT02G020030,SlT02G016800,SlT04G027210,SlT09G002060,SlT06G000240,SlT06G000230,SlT07G013820,SlT11G017…	0.343761
Biological process	protein autophosphorylation	GO:0046777	0.0203239	13	181	SlT04G000300,SlT09G007880,SlT07G021980,SlT02G021830,SlT05G023900,SlT10G021640,SlT02G029110,SlT05G022140,SlT02G028680,SlT01G028380,SlT09G022370,SlT01G027800,SlT01G002560,	0.352282
Biological process	positive regulation of proteolysis	GO:0045862	0.02054	5	42	SlT08G000180,SlT04G025110,SlT02G005720,SlT09G005120,SlT08G014560,	0.353519
Biological process	cellular response to extracellular stimulus	GO:0031668	0.0212304	16	241	SlT08G016140,SlT10G000160,SlT03G030210,SlT05G003220,SlT01G017460,SlT02G012080,SlT05G019450,SlT09G021150,SlT02G017150,SlT04G026270,SlT03G023720,SlT11G019750,SlT07G019960,SlT09G018350,SlT03G022770,SlT05G004690,	0.355392
Biological process	reactive oxygen species metabolic process	GO:0072593	0.0225077	9	109	SlT09G001300,SlT06G023410,SlT06G000240,SlT06G000230,SlT02G021200,SlT05G022910,SlT10G002640,SlT02G025090,SlT07G012060,	0.37421
Biological process	cellular response to cold	GO:0070417	0.0225424	5	43	SlT06G020930,SlT01G017460,SlT07G016110,SlT08G020310,SlT11G006810,	0.372255
Biological process	response to organic cyclic compound	GO:0014070	0.0225622	26	452	SlT04G023820,SlT04G006050,SlT02G017880,SlT08G000180,SlT05G022320,SlT01G002830,SlT09G007880,SlT02G016480,SlT01G039250,SlT04G021080,SlT02G006120,SlT04G021090,SlT04G021060,SlT06G023410,SlT06G000390,SlT06G026490,SlT04G021050,SlT10G023420,SlT01G025340,SlT12G005000,SlT09G022370,SlT11G006810,SlT04G011070,SlT12G004980,SlT11G003360,SlT09G017000,	0.370081
Biological process	obsolete intracellular metal ion homeostasis	GO:0006875	0.0232334	8	92	SlT04G020380,SlT07G000320,SlT04G021520,SlT02G005720,SlT08G020980,SlT11G020090,SlT03G023720,SlT07G016820,	0.376043
Biological process	response to abscisic acid	GO:0009737	0.0247879	33	610	SlT04G023820,SlT08G016140,SlT02G015620,SlT11G003950,SlT12G006020,SlT02G017880,SlT01G001130,SlT05G018730,SlT05G019960,SlT09G007880,SlT01G039250,SlT01G017460,SlT02G006120,SlT01G035620,SlT10G007230,SlT05G023900,SlT10G023420,SlT01G000450,SlT01G018150,SlT10G021640,SlT05G000360,SlT01G025340,SlT06G009040,SlT02G022120,SlT12G001080,SlT08G018430,SlT02G028680,SlT02G008600,SlT07G012060,SlT02G019670,SlT01G039…	0.395958
Biological process	cellular response to salt	GO:1902075	0.0247999	7	76	SlT08G016140,SlT10G000160,SlT01G017460,SlT07G016110,SlT12G006920,SlT07G019960,SlT09G018350,	0.393578
Biological process	obsolete transition metal ion homeostasis	GO:0055076	0.0264252	7	77	SlT04G020380,SlT08G020980,SlT11G020090,SlT02G026540,SlT04G015540,SlT03G023720,SlT07G016820,	0.416666
Biological process	cell communication	GO:0007154	0.0264321	85	1839	SlT04G023820,SlT03G009250,SlT08G016140,SlT02G015620,SlT06G020930,SlT04G010110,SlT11G003950,SlT10G000160,SlT12G022990,SlT11G022690,SlT08G000180,SlT02G029380,SlT07G012390,SlT01G002830,SlT01G021570,SlT09G021400,SlT01G001130,SlT03G030210,SlT05G003220,SlT03G003810,SlT09G007880,SlT09G015440,SlT02G005720,SlT01G017460,SlT06G019400,SlT01G018780,SlT07G016110,SlT02G012080,SlT02G006120,SlT02G006580,SlT08G002…	0.414103
Biological process	cortical microtubule organization	GO:0043622	0.0269166	5	45	SlT10G000160,SlT12G018540,SlT09G015460,SlT10G025030,SlT02G029110,	0.408598
Biological process	viral process	GO:0016032	0.0269166	5	45	SlT06G020930,SlT10G000160,SlT06G026540,SlT02G011910,SlT09G001660,	0.408598
Biological process	response to extracellular stimulus	GO:0009991	0.0276472	18	290	SlT08G016140,SlT10G000160,SlT01G001130,SlT03G030210,SlT05G003220,SlT01G017460,SlT02G012080,SlT05G019450,SlT09G021150,SlT02G017150,SlT04G015540,SlT04G026270,SlT03G023720,SlT11G019750,SlT07G019960,SlT09G018350,SlT03G022770,SlT05G004690,	0.414538
Biological process	macromolecule catabolic process	GO:0009057	0.0280203	38	729	SlT03G009250,SlT02G029850,SlT08G000180,SlT02G009740,SlT04G017970,SlT04G025110,SlT08G013940,SlT12G017930,SlT05G015110,SlT07G014810,SlT02G005720,SlT12G010630,SlT02G016480,SlT06G019400,SlT03G027320,SlT03G002060,SlT01G009330,SlT02G020030,SlT02G016800,SlT04G027210,SlT09G002060,SlT08G020850,SlT03G015320,SlT03G024250,SlT05G000780,SlT07G002380,SlT02G022120,SlT09G005120,SlT03G023720,SlT08G020300,SlT02G025…	0.417571
Biological process	cellular modified amino acid metabolic process	GO:0006575	0.0290901	8	96	SlT12G005260,SlT12G005250,SlT06G023410,SlT04G017450,SlT10G023450,SlT05G019450,SlT07G019960,SlT07G020040,	0.423191
Biological process	seedling development	GO:0090351	0.0311057	14	212	SlT11G003950,SlT01G001130,SlT09G020980,SlT06G006980,SlT09G015440,SlT02G006120,SlT04G006710,SlT01G034380,SlT01G018150,SlT02G022120,SlT02G021200,SlT08G018430,SlT05G001150,SlT05G001160,	0.449837
Biological process	response to biotic stimulus	GO:0009607	0.0317073	54	1108	SlT04G023820,SlT10G023230,SlT08G016140,SlT02G028920,SlT06G020930,SlT08G017420,SlT10G000160,SlT08G017410,SlT03G002670,SlT02G017880,SlT04G004720,SlT03G016860,SlT01G003700,SlT06G009240,SlT01G017900,SlT01G034490,SlT12G017930,SlT09G007880,SlT05G020510,SlT06G006980,SlT02G018650,SlT07G021980,SlT02G021830,SlT09G014980,SlT02G007440,SlT06G023410,SlT04G025060,SlT08G000530,SlT08G019140,SlT12G006920,SlT07G024…	0.450539
Biological process	response to alcohol	GO:0097305	0.0324171	34	646	SlT04G023820,SlT08G016140,SlT02G015620,SlT11G003950,SlT12G006020,SlT02G017880,SlT01G001130,SlT05G018730,SlT05G019960,SlT09G007880,SlT01G039250,SlT01G017460,SlT02G006120,SlT01G035620,SlT10G007230,SlT05G023900,SlT10G023420,SlT01G000450,SlT01G018150,SlT10G021640,SlT05G000360,SlT01G025340,SlT06G009040,SlT02G022120,SlT12G001080,SlT08G018430,SlT02G028680,SlT02G008600,SlT09G022370,SlT07G012060,SlT02G019…	0.457961
Biological process	root epidermal cell differentiation	GO:0010053	0.0335911	9	117	SlT04G006050,SlT04G016260,SlT07G013820,SlT11G017470,SlT02G022120,SlT03G019160,SlT10G018530,SlT04G002150,SlT12G023220,	0.469123
Biological process	biological process involved in interspecies interaction between organisms	GO:0044419	0.0378406	55	1144	SlT04G023820,SlT08G016140,SlT02G028920,SlT06G020930,SlT08G017420,SlT10G000160,SlT08G017410,SlT03G002670,SlT02G017880,SlT04G004720,SlT03G016860,SlT01G003700,SlT06G009240,SlT01G017900,SlT01G034490,SlT12G017930,SlT06G026540,SlT09G007880,SlT05G020510,SlT06G006980,SlT02G018650,SlT07G021980,SlT02G021830,SlT09G014980,SlT02G007440,SlT06G023410,SlT04G025060,SlT08G000530,SlT12G006920,SlT07G024970,SlT08G020…	0.499904
Biological process	cellular response to stress	GO:0033554	0.0399683	51	1053	SlT08G016140,SlT06G020930,SlT10G000160,SlT04G026930,SlT01G035810,SlT05G023730,SlT02G009740,SlT09G020980,SlT05G003220,SlT12G017930,SlT02G005720,SlT01G017460,SlT09G023490,SlT07G016110,SlT02G012080,SlT09G001300,SlT01G009330,SlT06G023410,SlT08G000530,SlT08G019140,SlT05G002170,SlT06G000240,SlT06G000230,SlT05G019450,SlT03G015320,SlT03G025590,SlT09G021150,SlT03G024250,SlT02G017150,SlT04G015540,SlT02G029…	0.462951
Biological process	growth	GO:0040007	0.0406104	35	681	SlT01G029540,SlT04G006050,SlT10G000160,SlT04G026930,SlT06G027110,SlT03G019910,SlT02G029380,SlT05G022320,SlT01G001130,SlT04G016260,SlT12G018540,SlT09G007880,SlT09G015460,SlT03G024330,SlT01G039250,SlT01G011200,SlT05G009260,SlT08G002300,SlT07G012290,SlT09G024280,SlT02G022120,SlT03G019160,SlT12G001080,SlT09G000190,SlT10G018530,SlT05G002840,SlT02G009840,SlT04G015490,SlT12G024140,SlT04G002150,SlT08G021…	0.468168
Biological process	obsolete cofactor metabolic process	GO:0051186	0.0412788	20	347	SlT01G021610,SlT09G015440,SlT12G005260,SlT12G005250,SlT09G001300,SlT06G023410,SlT04G017450,SlT10G023450,SlT06G000240,SlT06G000230,SlT07G013820,SlT11G017470,SlT01G032480,SlT02G021200,SlT10G002640,SlT07G019960,SlT02G025090,SlT06G012500,SlT07G016820,SlT07G020040,	0.473641
Biological process	defense response	GO:0006952	0.0413055	49	1008	SlT04G023820,SlT08G016140,SlT02G028920,SlT06G020930,SlT08G017420,SlT10G000160,SlT08G017410,SlT03G002670,SlT03G016860,SlT01G003700,SlT01G017900,SlT12G017930,SlT09G007880,SlT05G020510,SlT06G006980,SlT02G018650,SlT07G021980,SlT02G021830,SlT09G014980,SlT02G007440,SlT04G025060,SlT08G000530,SlT12G006920,SlT07G024970,SlT08G020850,SlT05G019450,SlT02G011910,SlT08G003550,SlT01G032480,SlT06G007280,SlT05G022…	0.471732
Biological process	response to external biotic stimulus	GO:0043207	0.0426356	53	1105	SlT04G023820,SlT10G023230,SlT08G016140,SlT02G028920,SlT06G020930,SlT08G017420,SlT10G000160,SlT08G017410,SlT03G002670,SlT02G017880,SlT04G004720,SlT03G016860,SlT01G003700,SlT06G009240,SlT01G017900,SlT01G034490,SlT12G017930,SlT09G007880,SlT05G020510,SlT06G006980,SlT02G018650,SlT07G021980,SlT02G021830,SlT09G014980,SlT02G007440,SlT06G023410,SlT04G025060,SlT08G000530,SlT12G006920,SlT07G024970,SlT08G020…	0.484658
Biological process	obsolete intracellular transition metal ion homeostasis	GO:0046916	0.0431263	5	51	SlT04G020380,SlT08G020980,SlT11G020090,SlT03G023720,SlT07G016820,	0.487966
Biological process	protein phosphorylation	GO:0006468	0.0465569	37	735	SlT04G010110,SlT11G003950,SlT08G017420,SlT04G000300,SlT12G022990,SlT11G022690,SlT08G017410,SlT05G022320,SlT07G012390,SlT01G021570,SlT09G021400,SlT09G007880,SlT02G018650,SlT07G021980,SlT02G021830,SlT01G018780,SlT09G024820,SlT09G019710,SlT05G023900,SlT06G026010,SlT07G025020,SlT10G021640,SlT02G029110,SlT05G022140,SlT12G001080,SlT10G001740,SlT04G019470,SlT02G028680,SlT01G028380,SlT02G022090,SlT05G023…	0.507969
Biological process	transmembrane transport	GO:0055085	0.0495618	48	997	SlT11G020440,SlT03G030290,SlT09G006600,SlT03G020040,SlT06G019560,SlT06G020540,SlT02G029380,SlT03G027440,SlT01G028190,SlT06G023560,SlT06G009290,SlT03G030210,SlT09G020980,SlT05G018730,SlT01G016520,SlT12G006520,SlT04G015700,SlT07G016110,SlT07G017510,SlT11G013790,SlT05G005700,SlT07G015750,SlT05G016870,SlT05G016860,SlT05G002170,SlT07G024970,SlT03G032220,SlT11G018780,SlT10G023850,SlT03G002450,SlT09G023…	0.528948
Biological process	cytoplasmic microtubule organization	GO:0031122	0.0495925	5	53	SlT10G000160,SlT12G018540,SlT09G015460,SlT10G025030,SlT02G029110,	0.526974

## Sheet: EC3
Class	GO_Name	GO_ID	P_value	HitsGenesCountsInSelectedSet	HitsGenesCountsInBackground	GenesOfSelectedSetInGOterm	corrected p-value(BH method)
Molecular function	DNA-binding transcription factor activity	GO:0003700	4.01351e-07	67	1198	SlT11G017260,SlT06G011190,SlT05G019610,SlT06G018600,SlT12G002910,SlT08G008930,SlT12G021640,SlT06G006200,SlT10G022300,SlT02G025070,SlT09G000470,SlT09G019080,SlT05G002830,SlT12G023780,SlT12G000690,SlT12G019270,SlT06G024840,SlT07G013680,SlT03G026190,SlT10G017300,SlT06G000380,SlT05G009710,SlT02G005740,SlT12G021790,SlT10G022420,SlT04G000670,SlT10G024620,SlT04G015710,SlT03G009920,SlT02G019440,SlT11G017…	0.000223151
Molecular function	transcription regulator activity	GO:0140110	7.68591e-07	70	1296	SlT11G017260,SlT06G011190,SlT05G019610,SlT06G018600,SlT12G002910,SlT08G008930,SlT12G021640,SlT06G006200,SlT10G022300,SlT02G025070,SlT09G000470,SlT09G019080,SlT05G002830,SlT12G023780,SlT12G000690,SlT12G019270,SlT06G024840,SlT07G013680,SlT03G026190,SlT10G017300,SlT06G000380,SlT05G009710,SlT02G005740,SlT12G021790,SlT10G022420,SlT04G000670,SlT10G024620,SlT04G015710,SlT03G009920,SlT02G019440,SlT11G017…	0.000213668
Molecular function	transcription regulatory region nucleic acid binding	GO:0001067	0.000111778	24	340	SlT06G011190,SlT05G019610,SlT12G002910,SlT12G021640,SlT02G025070,SlT12G000690,SlT10G017300,SlT06G000380,SlT05G009710,SlT04G015710,SlT03G009920,SlT02G019440,SlT06G006040,SlT03G028640,SlT06G021680,SlT03G002410,SlT04G003630,SlT07G015670,SlT02G011450,SlT05G004760,SlT09G021620,SlT08G018010,SlT10G000870,SlT02G013510,	0.0155372
Molecular function	transcription cis-regulatory region binding	GO:0000976	0.000111778	24	340	SlT06G011190,SlT05G019610,SlT12G002910,SlT12G021640,SlT02G025070,SlT12G000690,SlT10G017300,SlT06G000380,SlT05G009710,SlT04G015710,SlT03G009920,SlT02G019440,SlT06G006040,SlT03G028640,SlT06G021680,SlT03G002410,SlT04G003630,SlT07G015670,SlT02G011450,SlT05G004760,SlT09G021620,SlT08G018010,SlT10G000870,SlT02G013510,	0.0155372
Molecular function	sequence-specific double-stranded DNA binding	GO:1990837	0.000141412	25	367	SlT06G011190,SlT05G019610,SlT12G002910,SlT12G021640,SlT02G025070,SlT12G000690,SlT10G017300,SlT06G000380,SlT05G009710,SlT04G015710,SlT03G009920,SlT02G019440,SlT06G006040,SlT03G028640,SlT06G021680,SlT03G002410,SlT04G003630,SlT07G015670,SlT02G011450,SlT05G004760,SlT04G021840,SlT09G021620,SlT08G018010,SlT10G000870,SlT02G013510,	0.0131042
Molecular function	double-stranded DNA binding	GO:0003690	0.00114314	26	446	SlT06G011190,SlT05G019610,SlT12G002910,SlT12G021640,SlT02G025070,SlT12G000690,SlT10G017300,SlT06G000380,SlT05G009710,SlT04G015710,SlT03G009920,SlT02G019440,SlT06G006040,SlT03G028640,SlT06G021680,SlT03G002410,SlT04G003630,SlT07G015670,SlT02G011450,SlT05G004760,SlT04G021840,SlT09G021620,SlT08G018010,SlT10G000870,SlT02G013510,SlT08G014940,	0.0577803
Molecular function	sequence-specific DNA binding	GO:0043565	0.00318967	34	684	SlT11G017260,SlT06G011190,SlT05G019610,SlT12G002910,SlT12G021640,SlT02G025070,SlT12G000690,SlT10G017300,SlT06G000380,SlT05G009710,SlT12G021790,SlT04G015710,SlT03G009920,SlT02G019440,SlT12G012770,SlT06G006040,SlT03G028640,SlT06G021680,SlT02G023930,SlT04G026370,SlT04G020540,SlT03G002410,SlT04G003630,SlT04G004850,SlT07G015670,SlT02G011450,SlT05G004760,SlT04G021840,SlT09G021620,SlT01G027460,SlT08G018…	0.13642
Molecular function	cysteine-type endopeptidase activity	GO:0004197	0.00320691	6	48	SlT07G017160,SlT01G036200,SlT03G022170,SlT02G015870,SlT04G026220,SlT11G007640,	0.12736
Molecular function	obsolete transcription factor activity, transcription factor binding	GO:0000989	0.0133089	8	103	SlT12G021640,SlT02G025070,SlT12G000690,SlT06G000380,SlT04G026370,SlT08G018010,SlT10G000870,SlT02G013510,	0.321728
Molecular function	obsolete transcription regulator recruiting activity	GO:0001134	0.0188002	7	89	SlT12G021640,SlT02G025070,SlT12G000690,SlT06G000380,SlT08G018010,SlT10G000870,SlT02G013510,	0.360446
Molecular function	obsolete RNA polymerase II transcription regulator recruiting activity	GO:0001135	0.0188002	7	89	SlT12G021640,SlT02G025070,SlT12G000690,SlT06G000380,SlT08G018010,SlT10G000870,SlT02G013510,	0.360446
Molecular function	lipase activity	GO:0016298	0.0188002	7	89	SlT01G002840,SlT10G019680,SlT02G028790,SlT02G009900,SlT02G028650,SlT08G021260,SlT05G023380,	0.360446
Molecular function	cysteine-type peptidase activity	GO:0008234	0.0196677	6	70	SlT07G017160,SlT01G036200,SlT03G022170,SlT02G015870,SlT04G026220,SlT11G007640,	0.331371
Molecular function	phosphotransferase activity, alcohol group as acceptor	GO:0016773	0.0230006	33	756	SlT02G017830,SlT01G005510,SlT03G013770,SlT02G018670,SlT02G018680,SlT03G029290,SlT05G005870,SlT04G017490,SlT11G000050,SlT04G006700,SlT08G015610,SlT01G026730,SlT11G017750,SlT07G015700,SlT05G003120,SlT08G012820,SlT08G012800,SlT05G008770,SlT11G000660,SlT08G015480,SlT07G015690,SlT12G000420,SlT02G029100,SlT05G003880,SlT11G001070,SlT05G005560,SlT06G001400,SlT02G013920,SlT01G026910,SlT06G002780,SlT03G001…	0.376128
Molecular function	obsolete transcription factor activity, protein binding	GO:0000988	0.0242815	8	115	SlT12G021640,SlT02G025070,SlT12G000690,SlT06G000380,SlT04G026370,SlT08G018010,SlT10G000870,SlT02G013510,	0.355276
Molecular function	ubiquitin-protein transferase activity	GO:0004842	0.0248042	20	408	SlT07G022920,SlT02G027680,SlT01G036200,SlT01G025100,SlT11G018210,SlT05G020550,SlT02G021810,SlT10G023790,SlT02G012810,SlT12G021690,SlT09G017270,SlT06G001280,SlT01G026730,SlT10G003430,SlT03G024220,SlT03G020660,SlT04G026280,SlT01G034230,SlT06G022740,SlT06G022750,	0.353619
Molecular function	quercetin 3-O-glucosyltransferase activity	GO:0080043	0.0251425	6	74	SlT02G013020,SlT01G025860,SlT04G021000,SlT07G012920,SlT10G022900,SlT09G025400,	0.349481
Molecular function	quercetin 7-O-glucosyltransferase activity	GO:0080044	0.0251425	6	74	SlT02G013020,SlT01G025860,SlT04G021000,SlT07G012920,SlT10G022900,SlT09G025400,	0.349481
Molecular function	voltage-gated monoatomic ion channel activity	GO:0005244	0.0256897	5	55	SlT05G017880,SlT07G000680,SlT01G005310,SlT06G007300,SlT05G017910,	0.340083
Molecular function	voltage-gated channel activity	GO:0022832	0.0256897	5	55	SlT05G017880,SlT07G000680,SlT01G005310,SlT06G007300,SlT05G017910,	0.340083
Molecular function	obsolete transcription factor activity, RNA polymerase II transcription factor binding	GO:0001076	0.027216	7	96	SlT12G021640,SlT02G025070,SlT12G000690,SlT06G000380,SlT08G018010,SlT10G000870,SlT02G013510,	0.343912
Molecular function	kinase activity	GO:0016301	0.0289223	34	798	SlT02G017830,SlT01G005510,SlT03G013770,SlT04G024790,SlT02G018670,SlT02G018680,SlT03G029290,SlT05G005870,SlT04G017490,SlT11G000050,SlT04G006700,SlT08G015610,SlT01G026730,SlT11G017750,SlT07G015700,SlT05G003120,SlT08G012820,SlT08G012800,SlT05G008770,SlT11G000660,SlT08G015480,SlT07G015690,SlT12G000420,SlT02G029100,SlT05G003880,SlT11G001070,SlT05G005560,SlT06G001400,SlT02G013920,SlT01G026910,SlT06G002…	0.357352
Molecular function	protein serine/threonine kinase activity	GO:0004674	0.0313855	25	553	SlT03G013770,SlT02G018670,SlT02G018680,SlT03G029290,SlT04G017490,SlT11G000050,SlT01G026730,SlT11G017750,SlT07G015700,SlT05G008770,SlT11G000660,SlT08G015480,SlT07G015690,SlT12G000420,SlT02G029100,SlT05G003880,SlT11G001070,SlT05G005560,SlT06G001400,SlT02G013920,SlT01G026910,SlT06G002780,SlT03G001840,SlT11G001180,SlT07G014610,	0.295769
Molecular function	phospholipase activity	GO:0004620	0.0314541	5	58	SlT01G002840,SlT02G028790,SlT02G028650,SlT08G021260,SlT05G023380,	0.291474
Molecular function	ubiquitin-like protein transferase activity	GO:0019787	0.0359813	20	425	SlT07G022920,SlT02G027680,SlT01G036200,SlT01G025100,SlT11G018210,SlT05G020550,SlT02G021810,SlT10G023790,SlT02G012810,SlT12G021690,SlT09G017270,SlT06G001280,SlT01G026730,SlT10G003430,SlT03G024220,SlT03G020660,SlT04G026280,SlT01G034230,SlT06G022740,SlT06G022750,	0.312588
Molecular function	protein-containing complex binding	GO:0044877	0.0361149	12	219	SlT10G001860,SlT10G001810,SlT03G015330,SlT12G021690,SlT02G008370,SlT06G010150,SlT08G004350,SlT09G018710,SlT09G018700,SlT01G039870,SlT09G020270,SlT12G000990,	0.308921
Molecular function	cytoskeletal protein binding	GO:0008092	0.0361149	12	219	SlT10G001860,SlT11G000050,SlT03G015330,SlT12G021690,SlT06G010150,SlT08G004350,SlT06G001970,SlT04G027530,SlT09G018710,SlT09G018700,SlT01G028390,SlT12G000990,	0.308921
Molecular function	DNA-binding transcription factor activity, RNA polymerase II-specific	GO:0000981	0.0404778	10	174	SlT12G002910,SlT12G021640,SlT02G025070,SlT12G000690,SlT06G000380,SlT03G028640,SlT08G018010,SlT10G000870,SlT09G000620,SlT02G013510,	0.330965
Molecular function	aminoacyltransferase activity	GO:0016755	0.0407064	20	431	SlT07G022920,SlT02G027680,SlT01G036200,SlT01G025100,SlT11G018210,SlT05G020550,SlT02G021810,SlT10G023790,SlT02G012810,SlT12G021690,SlT09G017270,SlT06G001280,SlT01G026730,SlT10G003430,SlT03G024220,SlT03G020660,SlT04G026280,SlT01G034230,SlT06G022740,SlT06G022750,	0.328011
Molecular function	gated channel activity	GO:0022836	0.0427383	5	63	SlT05G017880,SlT07G000680,SlT01G005310,SlT06G007300,SlT05G017910,	0.339464
Molecular function	monoatomic ion gated channel activity	GO:0022839	0.0427383	5	63	SlT05G017880,SlT07G000680,SlT01G005310,SlT06G007300,SlT05G017910,	0.339464
Molecular function	hydrolase activity, acting on carbon-nitrogen (but not peptide) bonds	GO:0016810	0.0451493	6	85	SlT05G017330,SlT10G024220,SlT03G022830,SlT01G023490,SlT10G017620,SlT07G023110,	0.348653
Cellular component	obsolete extracellular region part	GO:0044421	0.000886205	11	115	SlT07G017160,SlT08G017860,SlT01G036200,SlT01G016550,SlT03G022170,SlT02G021370,SlT02G015870,SlT01G003190,SlT04G026220,SlT04G024840,SlT04G024820,	0.0641612
Cellular component	extracellular space	GO:0005615	0.00155447	10	105	SlT07G017160,SlT01G036200,SlT01G016550,SlT03G022170,SlT02G021370,SlT02G015870,SlT01G003190,SlT04G026220,SlT04G024840,SlT04G024820,	0.0803881
Cellular component	cell cortex	GO:0005938	0.0027023	11	132	SlT10G001860,SlT11G000050,SlT06G010150,SlT07G015700,SlT03G029090,SlT08G015480,SlT07G015690,SlT06G001970,SlT12G000420,SlT02G029100,SlT07G014610,	0.108693
Cellular component	spliceosomal complex	GO:0005681	0.00286927	10	114	SlT10G022710,SlT01G016630,SlT01G020630,SlT03G002590,SlT10G021900,SlT03G002870,SlT03G026410,SlT02G019780,SlT07G015900,SlT06G024910,	0.103868
Cellular component	cytoplasmic region	GO:0099568	0.00498912	11	143	SlT10G001860,SlT11G000050,SlT06G010150,SlT07G015700,SlT03G029090,SlT08G015480,SlT07G015690,SlT06G001970,SlT12G000420,SlT02G029100,SlT07G014610,	0.150505
Cellular component	cell periphery	GO:0071944	0.00635279	108	2807	SlT02G014310,SlT07G002960,SlT12G016210,SlT10G022380,SlT02G029830,SlT10G001860,SlT03G024430,SlT12G001170,SlT12G015350,SlT03G013770,SlT01G034060,SlT06G003120,SlT05G007690,SlT12G022090,SlT01G031430,SlT09G017720,SlT08G017860,SlT04G024790,SlT03G002250,SlT05G008590,SlT11G019470,SlT03G023080,SlT11G018900,SlT02G006210,SlT02G018670,SlT09G020590,SlT02G018680,SlT07G016760,SlT09G011600,SlT05G021080,SlT03G007…	0.135277
Cellular component	U2-type spliceosomal complex	GO:0005684	0.00825187	6	57	SlT01G016630,SlT01G020630,SlT03G002590,SlT03G002870,SlT03G026410,SlT07G015900,	0.149359
Cellular component	nucleus	GO:0005634	0.0141808	132	3617	SlT12G019740,SlT09G019510,SlT11G017260,SlT06G011190,SlT09G015110,SlT12G002910,SlT12G021640,SlT09G017720,SlT02G025070,SlT09G000470,SlT02G013020,SlT08G017860,SlT09G019080,SlT11G019470,SlT05G002830,SlT05G022330,SlT12G023780,SlT12G000690,SlT09G001840,SlT10G022710,SlT11G014990,SlT06G015920,SlT10G001810,SlT10G014220,SlT01G016630,SlT04G019700,SlT01G036200,SlT05G000160,SlT03G029290,SlT05G003210,SlT10G017…	0.205337
Cellular component	spliceosomal snRNP complex	GO:0097525	0.0275618	5	55	SlT05G022330,SlT01G016630,SlT02G019780,SlT07G015900,SlT06G024910,	0.302345
Cellular component	small nuclear ribonucleoprotein complex	GO:0030532	0.0315663	5	57	SlT05G022330,SlT01G016630,SlT02G019780,SlT07G015900,SlT06G024910,	0.317417
Cellular component	Sm-like protein family complex	GO:0120114	0.0359172	5	59	SlT05G022330,SlT01G016630,SlT02G019780,SlT07G015900,SlT06G024910,	0.351406
Cellular component	endoplasmic reticulum	GO:0005783	0.0373622	35	826	SlT12G022090,SlT12G015330,SlT07G022920,SlT12G024660,SlT11G023020,SlT12G024640,SlT03G013700,SlT03G029290,SlT09G019820,SlT05G020550,SlT03G022170,SlT02G004450,SlT01G039240,SlT01G025860,SlT03G015330,SlT05G000450,SlT12G021690,SlT11G017750,SlT02G015870,SlT08G018510,SlT10G003430,SlT06G026070,SlT06G026080,SlT10G020730,SlT07G015250,SlT10G020740,SlT10G020750,SlT05G002990,SlT05G004220,SlT10G018160,SlT12G021…	0.329881
Cellular component	catalytic step 2 spliceosome	GO:0071013	0.0382244	5	60	SlT01G020630,SlT03G002590,SlT03G002870,SlT03G026410,SlT02G019780,	0.329458
Biological process	response to organic substance	GO:0010033	1.47463e-07	115	2330	SlT09G019510,SlT11G017260,SlT06G011190,SlT10G001860,SlT05G019610,SlT12G001170,SlT06G003120,SlT12G015330,SlT12G002910,SlT08G008930,SlT01G031430,SlT09G017720,SlT07G008660,SlT06G006200,SlT02G025070,SlT04G024790,SlT07G022920,SlT12G023780,SlT03G020800,SlT02G006210,SlT02G018670,SlT05G021080,SlT07G012350,SlT02G011230,SlT03G029290,SlT06G016810,SlT10G017300,SlT06G000380,SlT08G020530,SlT07G013950,SlT10G024…	0.000350373
Biological process	response to chemical	GO:0042221	1.99966e-06	140	3149	SlT09G019510,SlT11G017260,SlT06G011190,SlT10G001860,SlT05G019610,SlT07G023870,SlT12G001170,SlT06G003120,SlT12G015330,SlT12G002910,SlT08G008930,SlT01G031430,SlT09G017720,SlT07G008660,SlT06G006200,SlT02G025070,SlT04G024790,SlT07G022920,SlT12G023780,SlT03G020800,SlT02G006210,SlT02G018670,SlT08G003750,SlT05G021080,SlT07G012350,SlT02G011230,SlT03G029290,SlT06G016810,SlT10G017300,SlT06G000380,SlT08G020…	0.00237559
Biological process	response to stimulus	GO:0050896	2.5159e-06	213	5368	SlT02G017830,SlT09G019510,SlT11G017260,SlT06G011190,SlT10G022380,SlT10G001860,SlT05G019610,SlT07G023870,SlT01G005510,SlT12G001170,SlT01G034060,SlT06G003120,SlT09G015110,SlT12G015330,SlT12G002910,SlT08G008930,SlT01G031430,SlT10G001470,SlT09G017720,SlT07G008660,SlT06G006200,SlT02G025070,SlT01G027380,SlT04G024790,SlT07G022920,SlT03G002250,SlT01G002840,SlT11G023020,SlT12G023780,SlT03G023080,SlT03G020…	0.00199259
Biological process	nucleic acid-templated transcription	GO:0097659	1.20812e-05	87	1775	SlT11G017260,SlT06G011190,SlT05G019610,SlT06G018600,SlT12G002910,SlT08G008930,SlT12G021640,SlT06G006200,SlT10G022300,SlT02G025070,SlT09G000470,SlT09G019080,SlT05G002830,SlT12G023780,SlT12G000690,SlT12G019270,SlT06G024840,SlT11G014990,SlT10G001810,SlT07G013680,SlT03G026190,SlT05G003210,SlT10G017300,SlT06G000380,SlT05G009710,SlT02G005740,SlT10G018800,SlT12G021790,SlT10G022420,SlT04G000670,SlT01G020…	0.00717623
Biological process	RNA biosynthetic process	GO:0032774	1.6081e-05	87	1788	SlT11G017260,SlT06G011190,SlT05G019610,SlT06G018600,SlT12G002910,SlT08G008930,SlT12G021640,SlT06G006200,SlT10G022300,SlT02G025070,SlT09G000470,SlT09G019080,SlT05G002830,SlT12G023780,SlT12G000690,SlT12G019270,SlT06G024840,SlT11G014990,SlT10G001810,SlT07G013680,SlT03G026190,SlT05G003210,SlT10G017300,SlT06G000380,SlT05G009710,SlT02G005740,SlT10G018800,SlT12G021790,SlT10G022420,SlT04G000670,SlT01G020…	0.00764169
Biological process	regulation of RNA biosynthetic process	GO:2001141	1.73208e-05	84	1712	SlT11G017260,SlT06G011190,SlT05G019610,SlT06G018600,SlT12G002910,SlT08G008930,SlT12G021640,SlT06G006200,SlT10G022300,SlT02G025070,SlT09G000470,SlT09G019080,SlT05G002830,SlT12G023780,SlT12G000690,SlT12G019270,SlT06G024840,SlT11G014990,SlT10G001810,SlT07G013680,SlT03G026190,SlT05G003210,SlT10G017300,SlT06G000380,SlT05G009710,SlT02G005740,SlT12G021790,SlT10G022420,SlT04G000670,SlT06G020870,SlT10G024…	0.00685903
Biological process	regulation of nucleic acid-templated transcription	GO:1903506	1.73208e-05	84	1712	SlT11G017260,SlT06G011190,SlT05G019610,SlT06G018600,SlT12G002910,SlT08G008930,SlT12G021640,SlT06G006200,SlT10G022300,SlT02G025070,SlT09G000470,SlT09G019080,SlT05G002830,SlT12G023780,SlT12G000690,SlT12G019270,SlT06G024840,SlT11G014990,SlT10G001810,SlT07G013680,SlT03G026190,SlT05G003210,SlT10G017300,SlT06G000380,SlT05G009710,SlT02G005740,SlT12G021790,SlT10G022420,SlT04G000670,SlT06G020870,SlT10G024…	0.00685903
Biological process	regulation of macromolecule metabolic process	GO:0060255	1.98251e-05	109	2396	SlT11G017260,SlT06G011190,SlT05G019610,SlT06G018600,SlT12G002910,SlT08G008930,SlT12G021640,SlT06G006200,SlT10G022300,SlT02G025070,SlT09G000470,SlT09G019080,SlT05G002830,SlT05G022330,SlT04G027720,SlT12G023780,SlT03G020800,SlT12G000690,SlT12G019270,SlT06G024840,SlT11G014990,SlT10G001810,SlT04G019700,SlT01G036200,SlT07G013680,SlT03G026190,SlT05G003210,SlT10G017300,SlT06G000380,SlT05G009710,SlT02G005…	0.00588806
Biological process	response to hormone	GO:0009725	2.34642e-05	82	1673	SlT09G019510,SlT11G017260,SlT06G011190,SlT06G003120,SlT12G015330,SlT12G002910,SlT08G008930,SlT01G031430,SlT09G017720,SlT06G006200,SlT02G025070,SlT12G023780,SlT03G020800,SlT02G006210,SlT02G018670,SlT05G021080,SlT02G011230,SlT03G029290,SlT06G016810,SlT06G000380,SlT08G020530,SlT07G013950,SlT10G024220,SlT05G020550,SlT02G019930,SlT03G014580,SlT04G015710,SlT10G023790,SlT03G009920,SlT06G021680,SlT08G011…	0.00619454
Biological process	regulation of primary metabolic process	GO:0080090	2.65367e-05	104	2273	SlT11G017260,SlT06G011190,SlT05G019610,SlT06G018600,SlT09G015110,SlT12G002910,SlT08G008930,SlT12G021640,SlT06G006200,SlT10G022300,SlT02G025070,SlT09G000470,SlT09G019080,SlT05G002830,SlT05G022330,SlT04G027720,SlT12G023780,SlT03G020800,SlT12G000690,SlT02G006210,SlT12G019270,SlT06G024840,SlT11G014990,SlT10G001810,SlT04G019700,SlT01G036200,SlT07G013680,SlT03G026190,SlT05G003210,SlT10G017300,SlT06G000…	0.00630513
Biological process	DNA-templated transcription	GO:0006351	3.68824e-05	84	1747	SlT11G017260,SlT06G011190,SlT05G019610,SlT06G018600,SlT12G002910,SlT08G008930,SlT12G021640,SlT06G006200,SlT10G022300,SlT02G025070,SlT09G000470,SlT09G019080,SlT05G002830,SlT12G023780,SlT12G000690,SlT12G019270,SlT06G024840,SlT11G014990,SlT10G001810,SlT07G013680,SlT03G026190,SlT05G003210,SlT10G017300,SlT06G000380,SlT05G009710,SlT02G005740,SlT10G018800,SlT12G021790,SlT10G022420,SlT04G000670,SlT01G020…	0.0079666
Biological process	regulation of DNA-templated transcription	GO:0006355	4.92935e-05	81	1681	SlT11G017260,SlT06G011190,SlT05G019610,SlT06G018600,SlT12G002910,SlT08G008930,SlT12G021640,SlT06G006200,SlT10G022300,SlT02G025070,SlT09G000470,SlT09G019080,SlT05G002830,SlT12G023780,SlT12G000690,SlT12G019270,SlT06G024840,SlT11G014990,SlT10G001810,SlT07G013680,SlT03G026190,SlT05G003210,SlT10G017300,SlT06G000380,SlT05G009710,SlT02G005740,SlT12G021790,SlT10G022420,SlT04G000670,SlT06G020870,SlT10G024…	0.0097601
Biological process	regulation of nitrogen compound metabolic process	GO:0051171	5.63393e-05	102	2258	SlT11G017260,SlT06G011190,SlT05G019610,SlT06G018600,SlT09G015110,SlT12G002910,SlT08G008930,SlT12G021640,SlT06G006200,SlT10G022300,SlT02G025070,SlT09G000470,SlT09G019080,SlT05G002830,SlT05G022330,SlT04G027720,SlT12G023780,SlT03G020800,SlT12G000690,SlT12G019270,SlT06G024840,SlT11G014990,SlT10G001810,SlT04G019700,SlT01G036200,SlT07G013680,SlT03G026190,SlT05G003210,SlT10G017300,SlT06G000380,SlT05G009…	0.0102971
Biological process	regulation of RNA metabolic process	GO:0051252	5.85318e-05	86	1823	SlT11G017260,SlT06G011190,SlT05G019610,SlT06G018600,SlT12G002910,SlT08G008930,SlT12G021640,SlT06G006200,SlT10G022300,SlT02G025070,SlT09G000470,SlT09G019080,SlT05G002830,SlT12G023780,SlT12G000690,SlT12G019270,SlT06G024840,SlT11G014990,SlT10G001810,SlT04G019700,SlT07G013680,SlT03G026190,SlT05G003210,SlT10G017300,SlT06G000380,SlT05G009710,SlT02G005740,SlT12G021790,SlT10G022420,SlT04G000670,SlT06G020…	0.00993369
Biological process	response to endogenous stimulus	GO:0009719	6.50706e-05	82	1721	SlT09G019510,SlT11G017260,SlT06G011190,SlT06G003120,SlT12G015330,SlT12G002910,SlT08G008930,SlT01G031430,SlT09G017720,SlT06G006200,SlT02G025070,SlT12G023780,SlT03G020800,SlT02G006210,SlT02G018670,SlT05G021080,SlT02G011230,SlT03G029290,SlT06G016810,SlT06G000380,SlT08G020530,SlT07G013950,SlT10G024220,SlT05G020550,SlT02G019930,SlT03G014580,SlT04G015710,SlT10G023790,SlT03G009920,SlT06G021680,SlT08G011…	0.0103072
Biological process	regulation of metabolic process	GO:0019222	8.61158e-05	115	2647	SlT02G017830,SlT11G017260,SlT06G011190,SlT05G019610,SlT06G018600,SlT09G015110,SlT12G002910,SlT08G008930,SlT12G021640,SlT06G006200,SlT10G022300,SlT02G025070,SlT09G000470,SlT09G019080,SlT05G002830,SlT05G022330,SlT04G027720,SlT12G023780,SlT03G020800,SlT12G000690,SlT02G006210,SlT12G019270,SlT06G024840,SlT11G014990,SlT10G001810,SlT04G019700,SlT01G036200,SlT07G013680,SlT03G026190,SlT05G003210,SlT10G017…	0.0127882
Biological process	regulation of biosynthetic process	GO:0009889	0.00012787	92	2027	SlT11G017260,SlT06G011190,SlT05G019610,SlT06G018600,SlT09G015110,SlT12G002910,SlT08G008930,SlT12G021640,SlT06G006200,SlT10G022300,SlT02G025070,SlT09G000470,SlT09G019080,SlT05G002830,SlT12G023780,SlT12G000690,SlT02G006210,SlT12G019270,SlT06G024840,SlT11G014990,SlT10G001810,SlT04G019700,SlT07G013680,SlT03G026190,SlT05G003210,SlT10G017300,SlT06G000380,SlT05G009710,SlT02G005740,SlT12G021790,SlT10G022…	0.0159905
Biological process	defense response to bacterium	GO:0042742	0.000135097	28	415	SlT09G019510,SlT11G017260,SlT10G022380,SlT12G001170,SlT04G024790,SlT03G020800,SlT02G018670,SlT02G018680,SlT11G018210,SlT01G016550,SlT10G019220,SlT12G021790,SlT06G020870,SlT02G030710,SlT12G012770,SlT03G028640,SlT06G021680,SlT09G017270,SlT02G027860,SlT02G027870,SlT03G002410,SlT09G024690,SlT02G011860,SlT03G011710,SlT02G013920,SlT08G021260,SlT01G023490,SlT09G004170,	0.0160495
Biological process	regulation of cellular biosynthetic process	GO:0031326	0.000136194	91	2003	SlT11G017260,SlT06G011190,SlT05G019610,SlT06G018600,SlT09G015110,SlT12G002910,SlT08G008930,SlT12G021640,SlT06G006200,SlT10G022300,SlT02G025070,SlT09G000470,SlT09G019080,SlT05G002830,SlT12G023780,SlT12G000690,SlT02G006210,SlT12G019270,SlT06G024840,SlT11G014990,SlT10G001810,SlT04G019700,SlT07G013680,SlT03G026190,SlT05G003210,SlT10G017300,SlT06G000380,SlT05G009710,SlT02G005740,SlT12G021790,SlT10G022…	0.0154094
Biological process	nucleobase-containing compound biosynthetic process	GO:0034654	0.000147825	92	2035	SlT11G017260,SlT06G011190,SlT05G019610,SlT06G018600,SlT12G002910,SlT08G008930,SlT12G021640,SlT06G006200,SlT10G022300,SlT02G025070,SlT09G000470,SlT08G017860,SlT09G019080,SlT05G002830,SlT12G023780,SlT12G000690,SlT12G019270,SlT06G024840,SlT11G014990,SlT10G001810,SlT07G013680,SlT03G026190,SlT05G003210,SlT10G017300,SlT06G000380,SlT05G009710,SlT02G005740,SlT10G018800,SlT12G021790,SlT10G022420,SlT04G000…	0.0159651
Biological process	regulation of gene expression	GO:0010468	0.000168837	93	2070	SlT11G017260,SlT06G011190,SlT05G019610,SlT06G018600,SlT12G002910,SlT08G008930,SlT12G021640,SlT06G006200,SlT10G022300,SlT02G025070,SlT09G000470,SlT09G019080,SlT05G002830,SlT12G023780,SlT12G000690,SlT12G019270,SlT06G024840,SlT11G014990,SlT10G001810,SlT04G019700,SlT07G013680,SlT03G026190,SlT05G003210,SlT10G017300,SlT06G000380,SlT05G009710,SlT02G005740,SlT01G016550,SlT10G018800,SlT12G021790,SlT10G022…	0.0174416
Biological process	regulation of nucleobase-containing compound metabolic process	GO:0019219	0.000180994	87	1909	SlT11G017260,SlT06G011190,SlT05G019610,SlT06G018600,SlT12G002910,SlT08G008930,SlT12G021640,SlT06G006200,SlT10G022300,SlT02G025070,SlT09G000470,SlT09G019080,SlT05G002830,SlT05G022330,SlT12G023780,SlT12G000690,SlT12G019270,SlT06G024840,SlT11G014990,SlT10G001810,SlT04G019700,SlT07G013680,SlT03G026190,SlT05G003210,SlT10G017300,SlT06G000380,SlT05G009710,SlT02G005740,SlT12G021790,SlT10G022420,SlT04G000…	0.0179184
Biological process	regulation of biological process	GO:0050789	0.000189734	174	4445	SlT02G017830,SlT09G019510,SlT11G017260,SlT06G011190,SlT10G001860,SlT05G019610,SlT01G005510,SlT12G001170,SlT06G018600,SlT06G003120,SlT09G015110,SlT12G002910,SlT08G008930,SlT10G001470,SlT12G021640,SlT06G006200,SlT10G022300,SlT02G025070,SlT09G000470,SlT02G013020,SlT04G024790,SlT09G019080,SlT05G002830,SlT05G022330,SlT04G027720,SlT12G023780,SlT03G023080,SlT03G020800,SlT12G000690,SlT02G006210,SlT12G019…	0.0180323
Biological process	regulation of macromolecule biosynthetic process	GO:0010556	0.000199517	86	1887	SlT11G017260,SlT06G011190,SlT05G019610,SlT06G018600,SlT12G002910,SlT08G008930,SlT12G021640,SlT06G006200,SlT10G022300,SlT02G025070,SlT09G000470,SlT09G019080,SlT05G002830,SlT12G023780,SlT12G000690,SlT12G019270,SlT06G024840,SlT11G014990,SlT10G001810,SlT04G019700,SlT07G013680,SlT03G026190,SlT05G003210,SlT10G017300,SlT06G000380,SlT05G009710,SlT02G005740,SlT12G021790,SlT10G022420,SlT04G000670,SlT06G020…	0.0182328
Biological process	response to oxygen-containing compound	GO:1901700	0.000211185	80	1727	SlT09G019510,SlT11G017260,SlT10G001860,SlT05G019610,SlT12G002910,SlT09G017720,SlT07G008660,SlT06G006200,SlT02G025070,SlT04G024790,SlT03G020800,SlT02G006210,SlT02G018670,SlT05G021080,SlT07G012350,SlT02G011230,SlT03G029290,SlT06G016810,SlT10G017300,SlT06G000380,SlT07G013950,SlT10G024220,SlT01G016550,SlT10G019220,SlT05G020550,SlT12G021790,SlT02G019930,SlT10G023790,SlT03G009920,SlT02G019440,SlT11G017…	0.0185843
Biological process	response to bacterium	GO:0009617	0.000281731	31	501	SlT09G019510,SlT11G017260,SlT10G022380,SlT12G001170,SlT04G024790,SlT03G020800,SlT02G018670,SlT02G018680,SlT05G017880,SlT11G018210,SlT01G016550,SlT10G019220,SlT12G021790,SlT06G020870,SlT02G030710,SlT12G012770,SlT03G028640,SlT06G021680,SlT09G017270,SlT02G027860,SlT02G027870,SlT02G007810,SlT03G002410,SlT09G024690,SlT02G011860,SlT03G011710,SlT02G013920,SlT08G021260,SlT05G017910,SlT01G023490,SlT09G004…	0.0239069
Biological process	aromatic compound biosynthetic process	GO:0019438	0.000284786	102	2352	SlT11G017260,SlT06G011190,SlT05G019610,SlT06G018600,SlT12G002910,SlT08G008930,SlT12G021640,SlT06G006200,SlT10G022300,SlT02G025070,SlT09G000470,SlT08G017860,SlT09G019080,SlT05G002830,SlT12G023780,SlT12G000690,SlT12G019270,SlT06G024840,SlT11G014990,SlT10G001810,SlT07G013680,SlT03G026190,SlT05G003210,SlT10G017300,SlT06G000380,SlT05G009710,SlT02G005740,SlT10G018800,SlT12G021790,SlT03G000360,SlT10G022…	0.0233328
Biological process	socially cooperative development	GO:0099120	0.000314042	7	42	SlT10G001860,SlT07G015700,SlT08G015480,SlT07G015690,SlT12G000420,SlT02G029100,SlT07G014610,	0.0233176
Biological process	sorocarp development	GO:0030587	0.000314042	7	42	SlT10G001860,SlT07G015700,SlT08G015480,SlT07G015690,SlT12G000420,SlT02G029100,SlT07G014610,	0.0233176
Biological process	regulation of cellular process	GO:0050794	0.000444962	155	3932	SlT11G017260,SlT06G011190,SlT10G001860,SlT05G019610,SlT01G005510,SlT12G001170,SlT06G018600,SlT06G003120,SlT09G015110,SlT12G002910,SlT08G008930,SlT10G001470,SlT12G021640,SlT06G006200,SlT10G022300,SlT02G025070,SlT09G000470,SlT04G024790,SlT09G019080,SlT05G002830,SlT05G022330,SlT12G023780,SlT03G023080,SlT03G020800,SlT12G000690,SlT02G006210,SlT12G019270,SlT06G024840,SlT11G014990,SlT06G015920,SlT10G001…	0.031095
Biological process	biological regulation	GO:0065007	0.000588729	190	5029	SlT02G017830,SlT09G019510,SlT11G017260,SlT06G011190,SlT10G001860,SlT05G019610,SlT01G005510,SlT12G001170,SlT06G018600,SlT06G003120,SlT09G015110,SlT12G002910,SlT09G002230,SlT08G008930,SlT10G001470,SlT12G021640,SlT06G006200,SlT10G022300,SlT02G025070,SlT09G000470,SlT02G013020,SlT04G024790,SlT09G019080,SlT05G002830,SlT05G022330,SlT04G027720,SlT12G023780,SlT03G023080,SlT03G020800,SlT12G000690,SlT02G006…	0.0349705
Biological process	regulation of cellular metabolic process	GO:0031323	0.000613699	102	2401	SlT11G017260,SlT06G011190,SlT05G019610,SlT06G018600,SlT09G015110,SlT12G002910,SlT08G008930,SlT12G021640,SlT06G006200,SlT10G022300,SlT02G025070,SlT09G000470,SlT09G019080,SlT05G002830,SlT05G022330,SlT12G023780,SlT03G020800,SlT12G000690,SlT02G006210,SlT12G019270,SlT06G024840,SlT11G014990,SlT10G001810,SlT04G019700,SlT07G013680,SlT03G026190,SlT05G003210,SlT10G017300,SlT06G000380,SlT05G009710,SlT02G005…	0.0355646
Biological process	obsolete regulation of cellular macromolecule biosynthetic process	GO:2000112	0.000770784	81	1827	SlT11G017260,SlT06G011190,SlT05G019610,SlT06G018600,SlT12G002910,SlT08G008930,SlT12G021640,SlT06G006200,SlT10G022300,SlT02G025070,SlT09G000470,SlT09G019080,SlT05G002830,SlT12G023780,SlT12G000690,SlT12G019270,SlT06G024840,SlT11G014990,SlT10G001810,SlT07G013680,SlT03G026190,SlT05G003210,SlT10G017300,SlT06G000380,SlT05G009710,SlT02G005740,SlT12G021790,SlT10G022420,SlT04G000670,SlT06G020870,SlT10G024…	0.0436043
Biological process	cellular response to fatty acid	GO:0071398	0.000774163	11	111	SlT07G008660,SlT02G025070,SlT10G024220,SlT09G017270,SlT03G032330,SlT07G015250,SlT02G011860,SlT01G000480,SlT12G003290,SlT02G013510,SlT10G017620,	0.042777
Biological process	cortical cytoskeleton organization	GO:0030865	0.00079648	8	63	SlT10G001860,SlT01G031430,SlT10G001470,SlT08G015480,SlT06G001970,SlT12G000420,SlT02G029100,SlT07G014610,	0.0430099
Biological process	suberin biosynthetic process	GO:0010345	0.000804286	5	24	SlT03G000360,SlT10G020730,SlT10G020740,SlT10G020750,SlT06G024630,	0.0424663
Biological process	regulation of jasmonic acid mediated signaling pathway	GO:2000022	0.000846909	6	36	SlT10G024220,SlT03G032330,SlT02G011860,SlT01G000480,SlT12G003290,SlT10G017620,	0.0437447
Biological process	obsolete multi-organism process	GO:0051704	0.00116936	64	1388	SlT09G019510,SlT11G017260,SlT10G022380,SlT10G001860,SlT05G019610,SlT12G001170,SlT06G018600,SlT01G034060,SlT04G024790,SlT03G020800,SlT02G018670,SlT08G003750,SlT02G018680,SlT05G021080,SlT01G036200,SlT05G017880,SlT04G017490,SlT11G018210,SlT01G016550,SlT10G019220,SlT03G022170,SlT12G021790,SlT09G000350,SlT06G020870,SlT02G030710,SlT10G023790,SlT06G000810,SlT12G012770,SlT05G000450,SlT03G028640,SlT06G021…	0.0555681
Biological process	organic cyclic compound biosynthetic process	GO:1901362	0.001294	102	2452	SlT11G017260,SlT06G011190,SlT05G019610,SlT06G018600,SlT12G002910,SlT08G008930,SlT12G021640,SlT06G006200,SlT10G022300,SlT02G025070,SlT09G000470,SlT08G017860,SlT09G019080,SlT05G002830,SlT12G023780,SlT12G000690,SlT12G019270,SlT06G024840,SlT11G014990,SlT10G001810,SlT07G013680,SlT03G026190,SlT05G003210,SlT10G017300,SlT06G000380,SlT05G009710,SlT02G005740,SlT10G018800,SlT12G021790,SlT03G000360,SlT10G022…	0.0602852
Biological process	cytoplasmic microtubule organization	GO:0031122	0.00133143	7	53	SlT01G031430,SlT03G015330,SlT08G015480,SlT06G001970,SlT12G000420,SlT02G029100,SlT07G014610,	0.0608359
Biological process	mRNA splicing, via spliceosome	GO:0000398	0.00137238	13	156	SlT05G022330,SlT10G022710,SlT01G016630,SlT01G020630,SlT03G002590,SlT10G021900,SlT03G002870,SlT03G026410,SlT01G033840,SlT04G004850,SlT12G023130,SlT07G015900,SlT06G024910,	0.061524
Biological process	regulation of cell communication	GO:0010646	0.00158496	31	556	SlT06G003120,SlT12G002910,SlT11G014990,SlT03G029290,SlT10G024220,SlT05G020550,SlT10G023790,SlT03G009920,SlT08G011250,SlT12G021690,SlT03G032330,SlT01G026730,SlT11G017750,SlT03G024700,SlT07G015700,SlT11G000660,SlT05G006180,SlT04G003630,SlT12G000440,SlT02G011860,SlT05G002990,SlT07G015690,SlT01G000480,SlT12G003290,SlT09G018710,SlT09G018700,SlT09G023790,SlT03G002280,SlT04G022150,SlT10G017620,SlT11G001…	0.0672475
Biological process	defense response	GO:0006952	0.00160916	49	1008	SlT09G019510,SlT11G017260,SlT10G022380,SlT05G019610,SlT12G001170,SlT01G027380,SlT04G024790,SlT03G020800,SlT02G018670,SlT08G003750,SlT02G018680,SlT05G021080,SlT01G036200,SlT05G017880,SlT11G018210,SlT01G016550,SlT10G018800,SlT10G019220,SlT03G022170,SlT12G021790,SlT06G020870,SlT02G030710,SlT10G023790,SlT12G012770,SlT05G000450,SlT03G028640,SlT06G021680,SlT09G017270,SlT07G003760,SlT03G032330,SlT01G026…	0.0670766
Biological process	response to acid chemical	GO:0001101	0.00161931	56	1192	SlT09G019510,SlT11G017260,SlT12G002910,SlT09G017720,SlT07G008660,SlT06G006200,SlT02G025070,SlT04G024790,SlT03G020800,SlT02G006210,SlT02G018670,SlT05G021080,SlT07G012350,SlT06G016810,SlT10G017300,SlT06G000380,SlT07G013950,SlT01G016550,SlT10G019220,SlT05G020550,SlT02G019930,SlT10G023790,SlT03G009920,SlT11G017700,SlT07G002040,SlT03G028200,SlT09G017270,SlT03G032330,SlT01G026730,SlT07G015700,SlT02G027…	0.0663357
Biological process	biological process involved in intraspecies interaction between organisms	GO:0051703	0.00166054	7	55	SlT10G001860,SlT07G015700,SlT08G015480,SlT07G015690,SlT12G000420,SlT02G029100,SlT07G014610,	0.0668718
Biological process	RNA splicing, via transesterification reactions	GO:0000375	0.00167307	14	179	SlT05G022330,SlT10G022710,SlT01G016630,SlT01G020630,SlT03G002590,SlT10G021900,SlT03G002870,SlT03G026410,SlT01G033840,SlT04G004850,SlT02G019780,SlT12G023130,SlT07G015900,SlT06G024910,	0.0662536
Biological process	heterocycle biosynthetic process	GO:0018130	0.00169483	95	2271	SlT11G017260,SlT06G011190,SlT05G019610,SlT06G018600,SlT12G002910,SlT08G008930,SlT12G021640,SlT06G006200,SlT10G022300,SlT02G025070,SlT09G000470,SlT08G017860,SlT09G019080,SlT05G002830,SlT12G023780,SlT12G000690,SlT12G019270,SlT06G024840,SlT11G014990,SlT10G001810,SlT07G013680,SlT03G026190,SlT05G003210,SlT10G017300,SlT06G000380,SlT05G009710,SlT02G005740,SlT10G018800,SlT12G021790,SlT10G022420,SlT04G000…	0.0660149
Biological process	monocarboxylic acid biosynthetic process	GO:0072330	0.00257572	15	208	SlT07G022920,SlT02G006210,SlT02G019930,SlT02G012810,SlT12G012770,SlT03G028640,SlT08G012820,SlT08G012800,SlT01G025380,SlT09G024690,SlT10G020730,SlT10G020740,SlT10G020750,SlT06G000540,SlT09G023790,	0.0956236
Biological process	regulation of signaling	GO:0023051	0.00268747	30	551	SlT06G003120,SlT12G002910,SlT11G014990,SlT03G029290,SlT10G024220,SlT05G020550,SlT10G023790,SlT03G009920,SlT08G011250,SlT03G032330,SlT01G026730,SlT11G017750,SlT03G024700,SlT07G015700,SlT11G000660,SlT05G006180,SlT04G003630,SlT12G000440,SlT02G011860,SlT05G002990,SlT07G015690,SlT01G000480,SlT12G003290,SlT09G018710,SlT09G018700,SlT09G023790,SlT03G002280,SlT04G022150,SlT10G017620,SlT11G001180,	0.0982375
Biological process	cortical microtubule organization	GO:0043622	0.00278804	6	45	SlT01G031430,SlT08G015480,SlT06G001970,SlT12G000420,SlT02G029100,SlT07G014610,	0.10037
Biological process	response to external stimulus	GO:0009605	0.0030217	67	1525	SlT09G019510,SlT11G017260,SlT10G022380,SlT10G001860,SlT05G019610,SlT12G001170,SlT01G034060,SlT06G003120,SlT09G015110,SlT12G002910,SlT07G008660,SlT04G024790,SlT01G002840,SlT03G020800,SlT02G018670,SlT08G003750,SlT02G018680,SlT05G021080,SlT03G007460,SlT01G036200,SlT05G017880,SlT04G017490,SlT11G018210,SlT05G009710,SlT01G016550,SlT10G018800,SlT10G019220,SlT03G022170,SlT12G021790,SlT06G020870,SlT02G030…	0.0641032
Biological process	activation of protein kinase activity	GO:0032147	0.00348582	6	47	SlT07G015700,SlT08G015480,SlT07G015690,SlT12G000420,SlT02G029100,SlT07G014610,	0.0713993
Biological process	plant epidermis development	GO:0090558	0.0035375	17	258	SlT06G003120,SlT12G021640,SlT02G027680,SlT03G023080,SlT01G036200,SlT05G009710,SlT03G014580,SlT03G009920,SlT07G015700,SlT08G018510,SlT03G002430,SlT05G002990,SlT07G015690,SlT03G020660,SlT10G000870,SlT04G022150,SlT01G021670,	0.0718384
Biological process	response to osmotic stress	GO:0006970	0.00357207	34	661	SlT09G019510,SlT10G001860,SlT01G031430,SlT03G020800,SlT02G006210,SlT07G012350,SlT03G029290,SlT10G017300,SlT01G016550,SlT05G020550,SlT03G000360,SlT06G020870,SlT02G019930,SlT01G025860,SlT04G006700,SlT03G028640,SlT06G006060,SlT05G016820,SlT03G028200,SlT07G015700,SlT02G027860,SlT02G027870,SlT04G020540,SlT02G007810,SlT10G003430,SlT07G012920,SlT06G007300,SlT07G015250,SlT07G015690,SlT03G022830,SlT01G034…	0.0719257
Biological process	positive regulation of protein kinase activity	GO:0045860	0.00364874	7	63	SlT07G015700,SlT08G015480,SlT06G026060,SlT07G015690,SlT12G000420,SlT02G029100,SlT07G014610,	0.0728522
Biological process	response to stress	GO:0006950	0.00368781	116	2940	SlT02G017830,SlT09G019510,SlT11G017260,SlT10G022380,SlT10G001860,SlT05G019610,SlT12G001170,SlT09G015110,SlT01G031430,SlT07G008660,SlT01G027380,SlT04G024790,SlT07G022920,SlT03G002250,SlT11G023020,SlT03G023080,SlT03G020800,SlT12G000690,SlT02G006210,SlT02G018670,SlT12G019270,SlT08G003750,SlT02G018680,SlT05G021080,SlT01G036200,SlT07G012350,SlT03G029290,SlT10G017300,SlT05G017880,SlT04G017490,SlT11G018…	0.0730186
Biological process	negative regulation of cellular process	GO:0048523	0.00371124	45	945	SlT11G017260,SlT10G001860,SlT12G001170,SlT12G002910,SlT10G022300,SlT03G020800,SlT04G019700,SlT03G029290,SlT11G018210,SlT05G009710,SlT10G019220,SlT10G023790,SlT03G009920,SlT02G019440,SlT03G028640,SlT06G009110,SlT12G021690,SlT03G032330,SlT01G026730,SlT11G017750,SlT03G024700,SlT07G015700,SlT11G000660,SlT08G004350,SlT04G003630,SlT02G023840,SlT07G015690,SlT06G001970,SlT07G015670,SlT02G011450,SlT05G004…	0.0728753
Biological process	positive regulation of kinase activity	GO:0033674	0.00398807	7	64	SlT07G015700,SlT08G015480,SlT06G026060,SlT07G015690,SlT12G000420,SlT02G029100,SlT07G014610,	0.0776693
Biological process	jasmonic acid mediated signaling pathway	GO:0009867	0.00411438	9	99	SlT02G025070,SlT10G024220,SlT09G017270,SlT03G032330,SlT02G011860,SlT01G000480,SlT12G003290,SlT02G013510,SlT10G017620,	0.0794777
Biological process	RNA splicing, via transesterification reactions with bulged adenosine as nucleophile	GO:0000377	0.00416768	13	177	SlT05G022330,SlT10G022710,SlT01G016630,SlT01G020630,SlT03G002590,SlT10G021900,SlT03G002870,SlT03G026410,SlT01G033840,SlT04G004850,SlT12G023130,SlT07G015900,SlT06G024910,	0.0798582
Biological process	regulation of membrane potential	GO:0042391	0.0047653	6	50	SlT05G017880,SlT12G021690,SlT07G000680,SlT09G018710,SlT09G018700,SlT05G017910,	0.0877702
Biological process	potassium ion transmembrane transport	GO:0071805	0.00505027	8	84	SlT05G017880,SlT12G021690,SlT07G000680,SlT10G007350,SlT09G018710,SlT09G018700,SlT01G026940,SlT05G017910,	0.0923034
Biological process	carboxylic acid biosynthetic process	GO:0046394	0.0051368	23	406	SlT07G022920,SlT02G006210,SlT03G029290,SlT06G016810,SlT07G021550,SlT02G019930,SlT02G012810,SlT12G012770,SlT03G028640,SlT05G016820,SlT12G020500,SlT08G012820,SlT08G012800,SlT01G025380,SlT09G024690,SlT10G020730,SlT10G020740,SlT10G020750,SlT06G000540,SlT09G023790,SlT02G010890,SlT10G022610,SlT07G023110,	0.0931682
Biological process	organic acid biosynthetic process	GO:0016053	0.0051368	23	406	SlT07G022920,SlT02G006210,SlT03G029290,SlT06G016810,SlT07G021550,SlT02G019930,SlT02G012810,SlT12G012770,SlT03G028640,SlT05G016820,SlT12G020500,SlT08G012820,SlT08G012800,SlT01G025380,SlT09G024690,SlT10G020730,SlT10G020740,SlT10G020750,SlT06G000540,SlT09G023790,SlT02G010890,SlT10G022610,SlT07G023110,	0.0931682
Biological process	obsolete auxin homeostasis	GO:0010252	0.00522695	5	36	SlT05G002990,SlT02G009070,SlT02G009060,SlT02G030900,SlT01G035850,	0.0933776
Biological process	stress-activated protein kinase signaling cascade	GO:0031098	0.00525992	6	51	SlT07G015700,SlT08G015480,SlT07G015690,SlT12G000420,SlT02G029100,SlT07G014610,	0.0932655
Biological process	positive regulation of transferase activity	GO:0051347	0.00542537	8	85	SlT07G015700,SlT08G015480,SlT06G026060,SlT04G004850,SlT07G015690,SlT12G000420,SlT02G029100,SlT07G014610,	0.0954865
Biological process	RNA splicing	GO:0008380	0.00655248	15	230	SlT05G022330,SlT10G022710,SlT01G016630,SlT01G020630,SlT03G002590,SlT10G021900,SlT03G002870,SlT03G026410,SlT01G033840,SlT04G004850,SlT02G019780,SlT12G023130,SlT07G015900,SlT03G014750,SlT06G024910,	0.108872
Biological process	defense response to other organism	GO:0098542	0.00676451	41	871	SlT09G019510,SlT11G017260,SlT10G022380,SlT05G019610,SlT12G001170,SlT04G024790,SlT03G020800,SlT02G018670,SlT08G003750,SlT02G018680,SlT05G021080,SlT01G036200,SlT11G018210,SlT01G016550,SlT10G018800,SlT10G019220,SlT03G022170,SlT12G021790,SlT06G020870,SlT02G030710,SlT10G023790,SlT12G012770,SlT05G000450,SlT03G028640,SlT06G021680,SlT09G017270,SlT07G003760,SlT02G027860,SlT02G027870,SlT02G007810,SlT03G002…	0.111614
Biological process	cellular response to jasmonic acid stimulus	GO:0071395	0.00684053	9	107	SlT02G025070,SlT10G024220,SlT09G017270,SlT03G032330,SlT02G011860,SlT01G000480,SlT12G003290,SlT02G013510,SlT10G017620,	0.11209
Biological process	supramolecular fiber organization	GO:0097435	0.00688104	12	167	SlT10G001860,SlT01G031430,SlT11G000050,SlT03G015330,SlT06G010150,SlT08G015480,SlT08G004350,SlT06G001970,SlT12G000420,SlT02G029100,SlT12G000990,SlT07G014610,	0.111982
Biological process	potassium ion transport	GO:0006813	0.00714207	8	89	SlT05G017880,SlT12G021690,SlT07G000680,SlT10G007350,SlT09G018710,SlT09G018700,SlT01G026940,SlT05G017910,	0.11389
Biological process	biological process involved in interspecies interaction between organisms	GO:0044419	0.0074892	51	1144	SlT09G019510,SlT11G017260,SlT10G022380,SlT05G019610,SlT12G001170,SlT01G034060,SlT04G024790,SlT03G020800,SlT02G018670,SlT08G003750,SlT02G018680,SlT05G021080,SlT01G036200,SlT05G017880,SlT04G017490,SlT11G018210,SlT01G016550,SlT10G018800,SlT10G019220,SlT03G022170,SlT12G021790,SlT09G000350,SlT06G020870,SlT02G030710,SlT10G023790,SlT12G012770,SlT05G000450,SlT03G028640,SlT06G021680,SlT09G017270,SlT07G003…	0.118629
Biological process	mRNA processing	GO:0006397	0.00793173	15	235	SlT05G022330,SlT10G022710,SlT01G016630,SlT04G019700,SlT01G020630,SlT03G002590,SlT10G021900,SlT03G002870,SlT03G026410,SlT01G033840,SlT04G004850,SlT08G012880,SlT12G023130,SlT07G015900,SlT06G024910,	0.124807
Biological process	positive regulation of protein phosphorylation	GO:0001934	0.00821585	7	73	SlT07G015700,SlT08G015480,SlT06G026060,SlT07G015690,SlT12G000420,SlT02G029100,SlT07G014610,	0.128427
Biological process	response to inorganic substance	GO:0010035	0.00839358	45	989	SlT09G019510,SlT10G001860,SlT12G002910,SlT07G008660,SlT04G024790,SlT03G020800,SlT05G021080,SlT07G012350,SlT03G029290,SlT10G017300,SlT06G000380,SlT01G016550,SlT10G019220,SlT05G020550,SlT11G017700,SlT07G002040,SlT06G006060,SlT06G021680,SlT12G021690,SlT03G028200,SlT06G001280,SlT07G000680,SlT02G027860,SlT02G027870,SlT04G020540,SlT03G002410,SlT10G003430,SlT08G002160,SlT06G007300,SlT07G015250,SlT10G007…	0.130347
Biological process	response to lipid	GO:0033993	0.00871366	46	1018	SlT09G019510,SlT12G002910,SlT09G017720,SlT07G008660,SlT06G006200,SlT02G025070,SlT02G006210,SlT02G018670,SlT05G021080,SlT02G011230,SlT06G016810,SlT06G000380,SlT07G013950,SlT10G024220,SlT05G020550,SlT02G019930,SlT10G023790,SlT03G009920,SlT09G017270,SlT03G032330,SlT01G026730,SlT07G015700,SlT02G028790,SlT07G012920,SlT04G003630,SlT07G015250,SlT02G011860,SlT07G015690,SlT04G027530,SlT03G022830,SlT05G004…	0.133572
Biological process	response to other organism	GO:0051707	0.00886251	49	1100	SlT09G019510,SlT11G017260,SlT10G022380,SlT05G019610,SlT12G001170,SlT01G034060,SlT04G024790,SlT03G020800,SlT02G018670,SlT08G003750,SlT02G018680,SlT05G021080,SlT01G036200,SlT05G017880,SlT04G017490,SlT11G018210,SlT01G016550,SlT10G018800,SlT10G019220,SlT03G022170,SlT12G021790,SlT06G020870,SlT02G030710,SlT10G023790,SlT12G012770,SlT05G000450,SlT03G028640,SlT06G021680,SlT09G017270,SlT07G003760,SlT06G001…	0.134983
Biological process	organic substance biosynthetic process	GO:1901576	0.00902608	141	3771	SlT11G017260,SlT06G011190,SlT05G019610,SlT06G018600,SlT09G015110,SlT12G002910,SlT08G008930,SlT01G031430,SlT12G021640,SlT06G006200,SlT10G022300,SlT02G025070,SlT09G000470,SlT08G017860,SlT09G019080,SlT07G022920,SlT05G002830,SlT12G023780,SlT12G000690,SlT02G006210,SlT12G019270,SlT06G024840,SlT11G014990,SlT12G001500,SlT10G001810,SlT04G019700,SlT07G013680,SlT03G020410,SlT03G026190,SlT03G029290,SlT06G016…	0.13488
Biological process	response to auxin	GO:0009733	0.00932689	21	379	SlT06G011190,SlT06G003120,SlT12G015330,SlT08G008930,SlT08G020530,SlT03G014580,SlT04G015710,SlT08G011250,SlT03G029090,SlT05G006180,SlT05G002990,SlT09G021620,SlT02G009070,SlT02G009060,SlT02G030900,SlT12G021990,SlT09G023220,SlT12G016910,SlT07G003130,SlT01G035850,SlT01G035840,	0.138504
Biological process	positive regulation of phosphorylation	GO:0042327	0.00948694	7	75	SlT07G015700,SlT08G015480,SlT06G026060,SlT07G015690,SlT12G000420,SlT02G029100,SlT07G014610,	0.136612
Biological process	regulation of signal transduction	GO:0009966	0.00950063	27	527	SlT06G003120,SlT12G002910,SlT11G014990,SlT03G029290,SlT10G024220,SlT05G020550,SlT10G023790,SlT03G009920,SlT08G011250,SlT03G032330,SlT01G026730,SlT11G017750,SlT03G024700,SlT07G015700,SlT11G000660,SlT05G006180,SlT04G003630,SlT02G011860,SlT05G002990,SlT07G015690,SlT01G000480,SlT12G003290,SlT09G023790,SlT03G002280,SlT04G022150,SlT10G017620,SlT11G001180,	0.135985
Biological process	response to external biotic stimulus	GO:0043207	0.00961696	49	1105	SlT09G019510,SlT11G017260,SlT10G022380,SlT05G019610,SlT12G001170,SlT01G034060,SlT04G024790,SlT03G020800,SlT02G018670,SlT08G003750,SlT02G018680,SlT05G021080,SlT01G036200,SlT05G017880,SlT04G017490,SlT11G018210,SlT01G016550,SlT10G018800,SlT10G019220,SlT03G022170,SlT12G021790,SlT06G020870,SlT02G030710,SlT10G023790,SlT12G012770,SlT05G000450,SlT03G028640,SlT06G021680,SlT09G017270,SlT07G003760,SlT06G001…	0.136826
Biological process	gene expression	GO:0010467	0.00968299	113	2937	SlT11G017260,SlT06G011190,SlT05G019610,SlT06G018600,SlT12G002910,SlT08G008930,SlT12G021640,SlT06G006200,SlT10G022300,SlT02G025070,SlT09G000470,SlT09G019080,SlT05G002830,SlT05G022330,SlT12G023780,SlT12G000690,SlT10G022710,SlT12G019270,SlT06G024840,SlT11G014990,SlT10G001810,SlT01G016630,SlT04G019700,SlT07G013680,SlT03G026190,SlT05G003210,SlT10G017300,SlT06G000380,SlT05G009710,SlT05G017330,SlT02G005…	0.136945
Biological process	response to biotic stimulus	GO:0009607	0.010095	49	1108	SlT09G019510,SlT11G017260,SlT10G022380,SlT05G019610,SlT12G001170,SlT01G034060,SlT04G024790,SlT03G020800,SlT02G018670,SlT08G003750,SlT02G018680,SlT05G021080,SlT01G036200,SlT05G017880,SlT04G017490,SlT11G018210,SlT01G016550,SlT10G018800,SlT10G019220,SlT03G022170,SlT12G021790,SlT06G020870,SlT02G030710,SlT10G023790,SlT12G012770,SlT05G000450,SlT03G028640,SlT06G021680,SlT09G017270,SlT07G003760,SlT06G001…	0.141927
Biological process	positive regulation of phosphate metabolic process	GO:0045937	0.0108962	7	77	SlT07G015700,SlT08G015480,SlT06G026060,SlT07G015690,SlT12G000420,SlT02G029100,SlT07G014610,	0.150519
Biological process	positive regulation of phosphorus metabolic process	GO:0010562	0.0108962	7	77	SlT07G015700,SlT08G015480,SlT06G026060,SlT07G015690,SlT12G000420,SlT02G029100,SlT07G014610,	0.150519
Biological process	regulation of protein phosphorylation	GO:0001932	0.0113679	9	116	SlT05G003210,SlT12G021690,SlT07G015700,SlT08G015480,SlT06G026060,SlT07G015690,SlT12G000420,SlT02G029100,SlT07G014610,	0.1526
Biological process	response to abiotic stimulus	GO:0009628	0.0124054	83	2080	SlT09G019510,SlT10G001860,SlT06G003120,SlT12G002910,SlT08G008930,SlT01G031430,SlT04G024790,SlT07G022920,SlT01G002840,SlT11G023020,SlT03G020800,SlT12G000690,SlT02G006210,SlT10G022710,SlT12G019270,SlT03G007460,SlT07G012350,SlT03G029290,SlT06G016810,SlT10G017300,SlT11G018210,SlT01G016550,SlT10G019220,SlT05G020550,SlT03G000360,SlT06G020870,SlT02G019930,SlT11G017700,SlT12G012770,SlT01G025860,SlT04G006…	0.165591
Biological process	cellular biosynthetic process	GO:0044249	0.0153026	138	3735	SlT11G017260,SlT06G011190,SlT05G019610,SlT06G018600,SlT09G015110,SlT12G002910,SlT08G008930,SlT01G031430,SlT12G021640,SlT06G006200,SlT10G022300,SlT02G025070,SlT09G000470,SlT08G017860,SlT09G019080,SlT07G022920,SlT05G002830,SlT12G023780,SlT12G000690,SlT02G006210,SlT12G019270,SlT06G024840,SlT11G014990,SlT10G001810,SlT04G019700,SlT07G013680,SlT03G020410,SlT03G026190,SlT03G029290,SlT06G016810,SlT05G003…	0.195479
Biological process	stamen development	GO:0048443	0.0162103	9	123	SlT02G025070,SlT10G014220,SlT03G022170,SlT02G012810,SlT07G016620,SlT11G005480,SlT02G015870,SlT10G000870,SlT02G013510,	0.202715
Biological process	androecium development	GO:0048466	0.0162103	9	123	SlT02G025070,SlT10G014220,SlT03G022170,SlT02G012810,SlT07G016620,SlT11G005480,SlT02G015870,SlT10G000870,SlT02G013510,	0.202715
Biological process	monosaccharide biosynthetic process	GO:0046364	0.0174509	5	48	SlT12G001500,SlT05G016820,SlT09G024690,SlT06G000540,SlT10G025700,	0.215955
Biological process	monocarboxylic acid metabolic process	GO:0032787	0.0180512	21	404	SlT07G022920,SlT02G006210,SlT03G013700,SlT02G019930,SlT02G012810,SlT12G012770,SlT03G028640,SlT03G021600,SlT08G012820,SlT08G012800,SlT01G025380,SlT07G012920,SlT09G024690,SlT10G020730,SlT10G020740,SlT10G020750,SlT06G024630,SlT04G026280,SlT06G000540,SlT09G025400,SlT09G023790,	0.222226
Biological process	cytoskeleton organization	GO:0007010	0.0188617	16	284	SlT10G001860,SlT01G031430,SlT10G001470,SlT11G000050,SlT03G015330,SlT12G021690,SlT06G010150,SlT02G011530,SlT08G015480,SlT08G004350,SlT06G001970,SlT12G000420,SlT02G029100,SlT01G028390,SlT12G000990,SlT07G014610,	0.229823
Biological process	regulation of actin filament-based process	GO:0032970	0.0191502	6	67	SlT10G001860,SlT10G001470,SlT08G004350,SlT09G018710,SlT09G018700,SlT01G028390,	0.223044
Biological process	response to organonitrogen compound	GO:0010243	0.0194264	16	285	SlT10G001860,SlT05G019610,SlT07G022920,SlT06G000380,SlT12G021790,SlT10G023790,SlT02G019440,SlT06G006040,SlT03G002410,SlT10G003430,SlT07G015670,SlT11G001060,SlT06G022740,SlT06G022750,SlT09G001910,SlT02G017090,	0.225157
Biological process	biosynthetic process	GO:0009058	0.0199199	145	3978	SlT11G017260,SlT06G011190,SlT05G019610,SlT06G018600,SlT09G015110,SlT12G015330,SlT12G002910,SlT08G008930,SlT01G031430,SlT12G021640,SlT06G006200,SlT10G022300,SlT02G025070,SlT09G000470,SlT08G017860,SlT09G019080,SlT07G022920,SlT05G002830,SlT12G023780,SlT12G000690,SlT02G006210,SlT12G019270,SlT06G024840,SlT11G014990,SlT12G001500,SlT10G001810,SlT04G019700,SlT07G013680,SlT03G020410,SlT03G026190,SlT03G029…	0.229756
Biological process	cellular response to hormone stimulus	GO:0032870	0.0199974	37	825	SlT11G017260,SlT06G003120,SlT12G002910,SlT02G025070,SlT12G023780,SlT03G029290,SlT06G016810,SlT10G024220,SlT05G020550,SlT03G009920,SlT06G021680,SlT08G011250,SlT09G017270,SlT03G032330,SlT01G026730,SlT11G017750,SlT07G015700,SlT03G029090,SlT04G020540,SlT02G007810,SlT05G006180,SlT04G003630,SlT02G011860,SlT05G002990,SlT07G015690,SlT06G024200,SlT01G000480,SlT01G027460,SlT12G003290,SlT01G028390,SlT12G021…	0.229535
Biological process	response to chitin	GO:0010200	0.0204941	9	128	SlT05G019610,SlT06G000380,SlT12G021790,SlT02G019440,SlT06G006040,SlT03G002410,SlT07G015670,SlT11G001060,SlT02G017090,	0.234105
Biological process	negative regulation of RNA biosynthetic process	GO:1902679	0.0205945	16	287	SlT11G017260,SlT10G022300,SlT05G009710,SlT10G023790,SlT02G019440,SlT03G028640,SlT03G032330,SlT02G023840,SlT07G015670,SlT02G011450,SlT05G004760,SlT01G000480,SlT12G003290,SlT09G023220,SlT09G020270,SlT08G014940,	0.234127
Biological process	negative regulation of nucleic acid-templated transcription	GO:1903507	0.0205945	16	287	SlT11G017260,SlT10G022300,SlT05G009710,SlT10G023790,SlT02G019440,SlT03G028640,SlT03G032330,SlT02G023840,SlT07G015670,SlT02G011450,SlT05G004760,SlT01G000480,SlT12G003290,SlT09G023220,SlT09G020270,SlT08G014940,	0.234127
Biological process	response to metal ion	GO:0010038	0.0211803	23	461	SlT07G008660,SlT07G012350,SlT03G029290,SlT06G000380,SlT01G016550,SlT06G006060,SlT06G021680,SlT12G021690,SlT06G001280,SlT07G000680,SlT07G015250,SlT10G007350,SlT03G011710,SlT01G034240,SlT06G000540,SlT04G010240,SlT09G025410,SlT09G023210,SlT06G008440,SlT01G026940,SlT08G021260,SlT07G023110,SlT01G014510,	0.237379
Biological process	actin filament-based process	GO:0030029	0.0214403	9	129	SlT10G001860,SlT10G001470,SlT11G000050,SlT06G010150,SlT08G004350,SlT09G018710,SlT09G018700,SlT01G028390,SlT12G000990,	0.239165
Biological process	regulation of phosphorylation	GO:0042325	0.0214403	9	129	SlT05G003210,SlT12G021690,SlT07G015700,SlT08G015480,SlT06G026060,SlT07G015690,SlT12G000420,SlT02G029100,SlT07G014610,	0.239165
Biological process	response to gibberellin	GO:0009739	0.0228084	10	152	SlT12G002910,SlT06G006200,SlT02G025070,SlT06G016810,SlT06G000380,SlT03G009920,SlT02G024250,SlT12G020680,SlT02G013510,SlT09G001910,	0.25206
Biological process	positive regulation of cellular process	GO:0048522	0.022956	48	1135	SlT11G017260,SlT05G019610,SlT12G002910,SlT10G001470,SlT06G006200,SlT09G000470,SlT05G002830,SlT12G000690,SlT02G006210,SlT11G014990,SlT10G001810,SlT04G019700,SlT03G013700,SlT10G017300,SlT05G020550,SlT10G022420,SlT06G020870,SlT02G019930,SlT10G024620,SlT06G006040,SlT08G011250,SlT12G021690,SlT07G015700,SlT02G031900,SlT03G002410,SlT08G018510,SlT06G017570,SlT11G000660,SlT08G015480,SlT08G004350,SlT06G026…	0.252516
Biological process	response to ethylene	GO:0009723	0.0235303	14	244	SlT09G019510,SlT05G021080,SlT03G029290,SlT06G000380,SlT03G014580,SlT06G021680,SlT11G017750,SlT04G020540,SlT10G003430,SlT07G015250,SlT06G024200,SlT12G021990,SlT04G022150,SlT11G001180,	0.25764
Biological process	positive regulation of biological process	GO:0048518	0.0237068	58	1418	SlT02G017830,SlT11G017260,SlT05G019610,SlT12G001170,SlT12G002910,SlT10G001470,SlT06G006200,SlT09G000470,SlT05G002830,SlT12G000690,SlT02G006210,SlT11G014990,SlT10G001810,SlT04G019700,SlT03G013700,SlT10G017300,SlT10G006200,SlT10G018800,SlT05G020550,SlT10G022420,SlT06G020870,SlT02G019930,SlT10G024620,SlT12G012770,SlT06G006040,SlT08G011250,SlT12G021690,SlT03G028200,SlT07G015700,SlT02G031900,SlT03G002…	0.258383
Biological process	cellular nitrogen compound biosynthetic process	GO:0044271	0.023915	100	2640	SlT11G017260,SlT06G011190,SlT05G019610,SlT06G018600,SlT12G002910,SlT08G008930,SlT12G021640,SlT06G006200,SlT10G022300,SlT02G025070,SlT09G000470,SlT08G017860,SlT09G019080,SlT05G002830,SlT12G023780,SlT12G000690,SlT12G019270,SlT06G024840,SlT11G014990,SlT10G001810,SlT04G019700,SlT07G013680,SlT03G020410,SlT03G026190,SlT05G003210,SlT10G017300,SlT06G000380,SlT05G009710,SlT02G005740,SlT10G018800,SlT12G021…	0.259462
Biological process	regulation of protein kinase activity	GO:0045859	0.0239555	7	90	SlT07G015700,SlT08G015480,SlT06G026060,SlT07G015690,SlT12G000420,SlT02G029100,SlT07G014610,	0.25872
Biological process	regulation of photoperiodism, flowering	GO:2000028	0.0247622	6	71	SlT09G019510,SlT12G002910,SlT11G018210,SlT06G020870,SlT07G013840,SlT02G011450,	0.258048
Biological process	response to nitrogen compound	GO:1901698	0.0249858	22	443	SlT10G001860,SlT05G019610,SlT12G002910,SlT07G008660,SlT07G022920,SlT06G000380,SlT12G021790,SlT10G023790,SlT02G019440,SlT06G006040,SlT05G000450,SlT03G002410,SlT10G003430,SlT07G015250,SlT07G015670,SlT10G007350,SlT11G001060,SlT08G021330,SlT06G022740,SlT06G022750,SlT09G001910,SlT02G017090,	0.259242
Biological process	negative regulation of biological process	GO:0048519	0.0252006	55	1338	SlT11G017260,SlT10G001860,SlT12G001170,SlT12G002910,SlT10G022300,SlT03G020800,SlT12G019270,SlT04G019700,SlT01G036200,SlT03G029290,SlT11G018210,SlT05G009710,SlT01G016550,SlT10G019220,SlT10G023790,SlT03G009920,SlT02G019440,SlT05G000450,SlT03G028640,SlT06G009110,SlT12G021690,SlT03G032330,SlT01G026730,SlT11G017750,SlT03G024700,SlT07G015700,SlT07G013840,SlT11G000660,SlT08G004350,SlT04G003630,SlT04G004…	0.260333
Biological process	hormone-mediated signaling pathway	GO:0009755	0.025408	32	705	SlT06G003120,SlT12G002910,SlT02G025070,SlT12G023780,SlT03G029290,SlT06G016810,SlT10G024220,SlT05G020550,SlT03G009920,SlT06G021680,SlT08G011250,SlT09G017270,SlT03G032330,SlT01G026730,SlT11G017750,SlT07G015700,SlT03G029090,SlT04G020540,SlT05G006180,SlT04G003630,SlT02G011860,SlT05G002990,SlT07G015690,SlT06G024200,SlT01G000480,SlT12G003290,SlT09G023790,SlT03G002280,SlT04G022150,SlT02G013510,SlT10G017…	0.261339
Biological process	monosaccharide metabolic process	GO:0005996	0.0266402	7	92	SlT08G017860,SlT09G000540,SlT12G001500,SlT05G016820,SlT09G024690,SlT06G000540,SlT10G025700,	0.271662
Biological process	regulation of kinase activity	GO:0043549	0.0266402	7	92	SlT07G015700,SlT08G015480,SlT06G026060,SlT07G015690,SlT12G000420,SlT02G029100,SlT07G014610,	0.271662
Biological process	chemical homeostasis	GO:0048878	0.0271404	18	346	SlT12G002910,SlT09G002230,SlT03G023080,SlT10G019220,SlT12G021690,SlT02G003440,SlT06G007300,SlT05G002990,SlT10G007350,SlT01G027460,SlT02G009070,SlT02G009060,SlT09G018710,SlT09G018700,SlT02G030900,SlT01G026940,SlT01G035850,SlT10G025260,	0.274407
Biological process	developmental process	GO:0032502	0.0283048	116	3137	SlT09G019510,SlT10G001860,SlT05G019610,SlT01G005510,SlT06G003120,SlT12G002910,SlT01G031430,SlT12G021640,SlT10G022300,SlT02G025070,SlT09G000470,SlT02G013020,SlT09G019080,SlT02G027680,SlT05G002830,SlT05G022330,SlT12G023780,SlT03G023080,SlT12G000690,SlT10G022710,SlT12G019270,SlT10G001810,SlT10G014220,SlT03G007460,SlT01G036200,SlT07G012350,SlT02G011230,SlT03G029290,SlT10G006200,SlT06G000380,SlT07G013…	0.28139
Biological process	response to salt	GO:1902074	0.0286854	23	475	SlT09G019510,SlT12G002910,SlT04G024790,SlT02G006210,SlT07G012350,SlT10G017300,SlT10G019220,SlT05G020550,SlT02G019930,SlT11G017700,SlT07G002040,SlT03G028200,SlT02G027860,SlT02G027870,SlT04G020540,SlT10G003430,SlT08G002160,SlT06G007300,SlT10G007350,SlT04G027530,SlT01G034240,SlT12G004860,SlT01G026940,	0.283985
Biological process	regulation of post-embryonic development	GO:0048580	0.0297458	22	451	SlT09G019510,SlT12G002910,SlT02G013020,SlT12G019270,SlT03G029290,SlT10G006200,SlT11G018210,SlT06G020870,SlT10G023790,SlT08G011250,SlT07G015700,SlT07G013840,SlT07G001810,SlT07G015250,SlT07G015690,SlT04G027530,SlT02G011450,SlT05G004760,SlT12G004860,SlT06G024200,SlT03G002280,SlT08G014940,	0.293261
Biological process	small molecule biosynthetic process	GO:0044283	0.030425	26	556	SlT07G022920,SlT02G006210,SlT12G001500,SlT03G029290,SlT06G016810,SlT07G021550,SlT02G019930,SlT02G012810,SlT12G012770,SlT03G028640,SlT05G016820,SlT12G020500,SlT08G012820,SlT08G012800,SlT01G025380,SlT09G024690,SlT10G020730,SlT10G020740,SlT10G020750,SlT06G000540,SlT03G001460,SlT10G025700,SlT09G023790,SlT02G010890,SlT10G022610,SlT07G023110,	0.298718
Biological process	regulation of multicellular organismal process	GO:0051239	0.0306206	35	797	SlT09G019510,SlT12G002910,SlT02G013020,SlT03G023080,SlT12G019270,SlT10G014220,SlT03G029290,SlT10G006200,SlT11G018210,SlT10G018800,SlT06G020870,SlT10G023790,SlT08G011250,SlT06G009110,SlT02G023930,SlT03G024700,SlT07G015700,SlT07G013840,SlT11G005480,SlT07G001810,SlT07G015250,SlT07G015690,SlT04G027530,SlT02G011450,SlT05G004760,SlT12G004860,SlT06G024200,SlT04G007440,SlT09G018710,SlT09G018700,SlT01G028…	0.299401
Biological process	negative regulation of signal transduction	GO:0009968	0.0311662	12	206	SlT12G002910,SlT03G029290,SlT10G023790,SlT03G009920,SlT01G026730,SlT11G017750,SlT03G024700,SlT11G000660,SlT04G003630,SlT03G002280,SlT04G022150,SlT11G001180,	0.296203
Biological process	cellular response to endogenous stimulus	GO:0071495	0.0316363	38	881	SlT11G017260,SlT06G003120,SlT12G002910,SlT02G025070,SlT12G023780,SlT03G029290,SlT06G016810,SlT10G024220,SlT05G020550,SlT10G023790,SlT03G009920,SlT06G021680,SlT08G011250,SlT09G017270,SlT03G032330,SlT01G026730,SlT11G017750,SlT07G015700,SlT03G029090,SlT04G020540,SlT02G007810,SlT05G006180,SlT04G003630,SlT02G011860,SlT05G002990,SlT07G015690,SlT06G024200,SlT01G000480,SlT01G027460,SlT12G003290,SlT01G028…	0.294776
Biological process	tropism	GO:0009606	0.0326094	7	96	SlT06G003120,SlT01G002840,SlT03G007460,SlT08G011250,SlT05G002990,SlT07G012890,SlT01G026940,	0.270909
Biological process	regulation of response to stimulus	GO:0048583	0.0327453	41	966	SlT09G019510,SlT12G001170,SlT06G003120,SlT09G015110,SlT12G002910,SlT11G014990,SlT01G036200,SlT03G029290,SlT11G018210,SlT05G009710,SlT10G024220,SlT10G018800,SlT05G020550,SlT06G020870,SlT10G023790,SlT03G009920,SlT12G012770,SlT08G011250,SlT03G028200,SlT03G032330,SlT01G026730,SlT11G017750,SlT03G024700,SlT07G015700,SlT07G013840,SlT03G002410,SlT11G000660,SlT05G006180,SlT04G003630,SlT02G011860,SlT05G002…	0.27109
Biological process	root hair elongation	GO:0048767	0.0339516	5	57	SlT06G003120,SlT01G036200,SlT08G018510,SlT05G002990,SlT04G022150,	0.280101
Biological process	negative regulation of cell communication	GO:0010648	0.0353667	12	210	SlT12G002910,SlT03G029290,SlT10G023790,SlT03G009920,SlT01G026730,SlT11G017750,SlT03G024700,SlT11G000660,SlT04G003630,SlT03G002280,SlT04G022150,SlT11G001180,	0.287779
Biological process	negative regulation of signaling	GO:0023057	0.0353667	12	210	SlT12G002910,SlT03G029290,SlT10G023790,SlT03G009920,SlT01G026730,SlT11G017750,SlT03G024700,SlT11G000660,SlT04G003630,SlT03G002280,SlT04G022150,SlT11G001180,	0.287779
Biological process	negative regulation of flower development	GO:0009910	0.0362271	5	58	SlT12G002910,SlT12G019270,SlT02G011450,SlT05G004760,SlT08G014940,	0.292774
Biological process	regulation of transferase activity	GO:0051338	0.0368656	8	120	SlT07G015700,SlT08G015480,SlT06G026060,SlT04G004850,SlT07G015690,SlT12G000420,SlT02G029100,SlT07G014610,	0.296924
Biological process	olefinic compound metabolic process	GO:0120254	0.0370321	6	78	SlT02G006210,SlT02G019930,SlT01G025380,SlT07G012920,SlT07G015250,SlT09G025400,	0.296257
Biological process	positive regulation of gene expression	GO:0010628	0.0373397	26	567	SlT11G017260,SlT05G019610,SlT12G002910,SlT06G006200,SlT09G000470,SlT05G002830,SlT12G000690,SlT11G014990,SlT10G001810,SlT10G017300,SlT10G018800,SlT10G022420,SlT06G020870,SlT10G024620,SlT06G006040,SlT12G021690,SlT02G031900,SlT03G002410,SlT08G018510,SlT06G017570,SlT06G026060,SlT04G004850,SlT01G027460,SlT09G018710,SlT09G018700,SlT01G028390,	0.297715
Biological process	RNA metabolic process	GO:0016070	0.0383388	109	2961	SlT11G017260,SlT06G011190,SlT05G019610,SlT06G018600,SlT12G002910,SlT08G008930,SlT12G021640,SlT06G006200,SlT10G022300,SlT02G025070,SlT09G000470,SlT09G019080,SlT05G002830,SlT05G022330,SlT12G023780,SlT12G000690,SlT10G022710,SlT12G019270,SlT01G025920,SlT06G024840,SlT11G014990,SlT10G001810,SlT11G007870,SlT01G016630,SlT04G019700,SlT07G013680,SlT03G026190,SlT05G003210,SlT10G017300,SlT06G000380,SlT05G009…	0.300637
Biological process	vegetative to reproductive phase transition of meristem	GO:0010228	0.0388066	13	237	SlT09G019510,SlT12G002910,SlT09G019080,SlT10G022710,SlT10G001810,SlT07G013950,SlT11G018210,SlT06G020870,SlT07G016620,SlT07G013840,SlT02G011450,SlT03G022830,SlT05G004760,	0.303304
Biological process	anatomical structure development	GO:0048856	0.0389994	109	2963	SlT09G019510,SlT10G001860,SlT05G019610,SlT01G005510,SlT06G003120,SlT12G002910,SlT01G031430,SlT12G021640,SlT10G022300,SlT02G025070,SlT09G000470,SlT02G013020,SlT09G019080,SlT02G027680,SlT05G002830,SlT05G022330,SlT12G023780,SlT03G023080,SlT10G022710,SlT12G019270,SlT10G001810,SlT10G014220,SlT03G007460,SlT01G036200,SlT07G012350,SlT02G011230,SlT03G029290,SlT10G006200,SlT07G013950,SlT11G018210,SlT05G009…	0.303812
Biological process	cellular response to organic substance	GO:0071310	0.0398943	44	1064	SlT11G017260,SlT06G003120,SlT12G002910,SlT07G008660,SlT02G025070,SlT12G023780,SlT03G029290,SlT06G016810,SlT10G024220,SlT01G016550,SlT05G020550,SlT10G023790,SlT03G009920,SlT05G000450,SlT06G021680,SlT08G011250,SlT09G017270,SlT03G032330,SlT01G026730,SlT11G017750,SlT07G015700,SlT03G029090,SlT04G020540,SlT02G007810,SlT10G003430,SlT05G006180,SlT04G003630,SlT07G015250,SlT02G011860,SlT05G002990,SlT07G015…	0.30676
Biological process	organic acid metabolic process	GO:0006082	0.040101	36	842	SlT09G015110,SlT07G022920,SlT02G006210,SlT03G020410,SlT03G013700,SlT03G029290,SlT06G016810,SlT07G021550,SlT02G019930,SlT02G012810,SlT12G012770,SlT03G028640,SlT03G021600,SlT05G016820,SlT02G027860,SlT12G020500,SlT08G012820,SlT02G027870,SlT08G012800,SlT01G025380,SlT07G012920,SlT09G024690,SlT04G003630,SlT10G020730,SlT10G020740,SlT10G020750,SlT06G024630,SlT04G026280,SlT06G000540,SlT09G023210,SlT09G025…	0.306367
Biological process	oxoacid metabolic process	GO:0043436	0.040101	36	842	SlT09G015110,SlT07G022920,SlT02G006210,SlT03G020410,SlT03G013700,SlT03G029290,SlT06G016810,SlT07G021550,SlT02G019930,SlT02G012810,SlT12G012770,SlT03G028640,SlT03G021600,SlT05G016820,SlT02G027860,SlT12G020500,SlT08G012820,SlT02G027870,SlT08G012800,SlT01G025380,SlT07G012920,SlT09G024690,SlT04G003630,SlT10G020730,SlT10G020740,SlT10G020750,SlT06G024630,SlT04G026280,SlT06G000540,SlT09G023210,SlT09G025…	0.306367
Biological process	metal ion transport	GO:0030001	0.0406388	14	263	SlT09G002230,SlT05G021080,SlT05G017880,SlT10G019220,SlT06G000810,SlT12G021690,SlT07G000680,SlT07G012970,SlT10G007350,SlT09G018710,SlT09G018700,SlT01G026940,SlT05G017910,SlT10G025260,	0.308491
Biological process	response to wounding	GO:0009611	0.0406388	14	263	SlT02G017830,SlT09G019510,SlT03G023080,SlT03G020800,SlT04G017490,SlT03G000360,SlT09G017270,SlT03G032330,SlT04G020540,SlT10G003430,SlT04G003630,SlT01G000480,SlT12G003290,SlT09G023790,	0.308491
Biological process	negative regulation of response to stimulus	GO:0048585	0.0409401	17	338	SlT12G001170,SlT12G002910,SlT01G036200,SlT03G029290,SlT11G018210,SlT10G023790,SlT03G009920,SlT01G026730,SlT11G017750,SlT03G024700,SlT07G013840,SlT11G000660,SlT04G003630,SlT02G011450,SlT03G002280,SlT04G022150,SlT11G001180,	0.308805
Biological process	post-embryonic development	GO:0009791	0.0410026	64	1637	SlT09G019510,SlT12G002910,SlT12G021640,SlT02G025070,SlT02G013020,SlT09G019080,SlT02G027680,SlT05G022330,SlT12G023780,SlT03G023080,SlT10G022710,SlT12G019270,SlT10G001810,SlT10G014220,SlT03G007460,SlT07G012350,SlT03G029290,SlT10G006200,SlT07G013950,SlT11G018210,SlT05G009710,SlT09G019820,SlT03G022170,SlT04G000670,SlT06G020870,SlT10G023790,SlT02G012810,SlT05G000450,SlT11G001330,SlT01G037800,SlT08G011…	0.308298
Biological process	cellular response to metal ion	GO:0071248	0.0411416	6	80	SlT07G008660,SlT03G029290,SlT01G016550,SlT06G021680,SlT12G021690,SlT07G015250,	0.308367
Biological process	regulation of seed germination	GO:0010029	0.0412473	7	101	SlT12G002910,SlT10G006200,SlT10G023790,SlT07G015250,SlT04G027530,SlT12G004860,SlT03G002280,	0.308187
Biological process	obsolete cellular macromolecule catabolic process	GO:0044265	0.0416388	24	520	SlT07G017160,SlT07G022920,SlT04G027720,SlT04G019700,SlT01G036200,SlT01G025100,SlT05G000160,SlT08G011310,SlT09G008890,SlT05G020550,SlT03G022170,SlT02G021810,SlT10G023790,SlT02G012810,SlT02G015870,SlT10G003430,SlT04G004850,SlT02G011860,SlT04G026220,SlT01G034230,SlT07G015900,SlT06G022740,SlT06G022750,SlT09G001910,	0.310138
Biological process	protein phosphorylation	GO:0006468	0.0416978	32	735	SlT01G005510,SlT12G001170,SlT03G013770,SlT02G018670,SlT02G018680,SlT03G029290,SlT05G003210,SlT05G005870,SlT04G017490,SlT11G000050,SlT04G006700,SlT12G021690,SlT01G026730,SlT11G017750,SlT07G015700,SlT05G008770,SlT11G000660,SlT08G015480,SlT06G026060,SlT07G015690,SlT12G000420,SlT02G029100,SlT05G003880,SlT11G001070,SlT05G005560,SlT06G001400,SlT02G013920,SlT01G026910,SlT06G002780,SlT03G001840,SlT11G001…	0.309606
Biological process	response to water deprivation	GO:0009414	0.0419228	19	390	SlT09G019510,SlT04G024790,SlT07G012350,SlT10G017300,SlT10G019220,SlT05G020550,SlT11G017700,SlT07G002040,SlT03G028200,SlT02G027860,SlT02G027870,SlT04G020540,SlT10G003430,SlT08G002160,SlT06G007300,SlT04G027530,SlT01G034240,SlT12G004860,SlT01G026940,	0.310307
Biological process	positive regulation of DNA-templated transcription	GO:0045893	0.0421071	22	468	SlT11G017260,SlT05G019610,SlT12G002910,SlT06G006200,SlT09G000470,SlT05G002830,SlT12G000690,SlT11G014990,SlT10G001810,SlT10G017300,SlT10G022420,SlT06G020870,SlT10G024620,SlT06G006040,SlT02G031900,SlT03G002410,SlT08G018510,SlT06G017570,SlT06G026060,SlT04G004850,SlT01G027460,SlT01G028390,	0.310703
Biological process	negative regulation of RNA metabolic process	GO:0051253	0.0431134	16	315	SlT11G017260,SlT10G022300,SlT05G009710,SlT10G023790,SlT02G019440,SlT03G028640,SlT03G032330,SlT02G023840,SlT07G015670,SlT02G011450,SlT05G004760,SlT01G000480,SlT12G003290,SlT09G023220,SlT09G020270,SlT08G014940,	0.317144
Biological process	gravitropism	GO:0009630	0.0433001	6	81	SlT06G003120,SlT01G002840,SlT03G007460,SlT08G011250,SlT05G002990,SlT01G026940,	0.316557
Biological process	phenylpropanoid biosynthetic process	GO:0009699	0.0434106	8	124	SlT03G000360,SlT01G025860,SlT10G020730,SlT10G020740,SlT10G020750,SlT06G024630,SlT10G018160,SlT09G001910,	0.315424
Biological process	positive regulation of metabolic process	GO:0009893	0.0439649	37	876	SlT02G017830,SlT11G017260,SlT05G019610,SlT12G002910,SlT06G006200,SlT09G000470,SlT05G002830,SlT12G000690,SlT02G006210,SlT11G014990,SlT10G001810,SlT04G019700,SlT10G017300,SlT10G018800,SlT10G022420,SlT06G020870,SlT02G019930,SlT10G024620,SlT06G006040,SlT12G021690,SlT07G015700,SlT02G031900,SlT03G002410,SlT08G018510,SlT06G017570,SlT08G015480,SlT06G026060,SlT04G004850,SlT07G015690,SlT12G000420,SlT02G029…	0.318477
Biological process	response to light stimulus	GO:0009416	0.0444757	34	794	SlT09G019510,SlT12G002910,SlT08G008930,SlT11G023020,SlT10G022710,SlT06G016810,SlT11G018210,SlT01G016550,SlT03G000360,SlT06G020870,SlT12G012770,SlT03G028640,SlT12G021690,SlT10G002350,SlT04G026370,SlT07G013840,SlT04G020540,SlT02G007810,SlT07G001810,SlT06G017570,SlT05G002990,SlT02G011450,SlT05G004760,SlT12G004860,SlT07G012890,SlT05G004220,SlT02G009070,SlT02G009060,SlT02G030900,SlT10G003550,SlT07G003…	0.321198
Biological process	positive regulation of transport	GO:0051050	0.0462524	5	62	SlT03G013700,SlT12G021690,SlT09G018710,SlT09G018700,SlT01G028390,	0.322275
Biological process	response to water	GO:0009415	0.0466135	19	395	SlT09G019510,SlT04G024790,SlT07G012350,SlT10G017300,SlT10G019220,SlT05G020550,SlT11G017700,SlT07G002040,SlT03G028200,SlT02G027860,SlT02G027870,SlT04G020540,SlT10G003430,SlT08G002160,SlT06G007300,SlT04G027530,SlT01G034240,SlT12G004860,SlT01G026940,	0.322897
Biological process	negative regulation of nitrogen compound metabolic process	GO:0051172	0.0469133	23	500	SlT11G017260,SlT10G022300,SlT03G020800,SlT04G019700,SlT01G036200,SlT05G009710,SlT10G023790,SlT02G019440,SlT03G028640,SlT12G021690,SlT03G032330,SlT02G023840,SlT07G015670,SlT02G011450,SlT05G004760,SlT08G021330,SlT01G000480,SlT12G003290,SlT04G024840,SlT04G024820,SlT09G023220,SlT09G020270,SlT08G014940,	0.324029
Biological process	negative regulation of reproductive process	GO:2000242	0.0478268	6	83	SlT12G002910,SlT12G019270,SlT07G013840,SlT02G011450,SlT05G004760,SlT08G014940,	0.329381
Biological process	positive regulation of macromolecule metabolic process	GO:0010604	0.0478595	34	799	SlT11G017260,SlT05G019610,SlT12G002910,SlT06G006200,SlT09G000470,SlT05G002830,SlT12G000690,SlT11G014990,SlT10G001810,SlT04G019700,SlT10G017300,SlT10G018800,SlT10G022420,SlT06G020870,SlT10G024620,SlT06G006040,SlT12G021690,SlT07G015700,SlT02G031900,SlT03G002410,SlT08G018510,SlT06G017570,SlT08G015480,SlT06G026060,SlT04G004850,SlT07G015690,SlT12G000420,SlT02G029100,SlT08G021330,SlT01G027460,SlT09G018…	0.328654
Biological process	carboxylic acid metabolic process	GO:0019752	0.048243	33	772	SlT07G022920,SlT02G006210,SlT03G020410,SlT03G013700,SlT03G029290,SlT06G016810,SlT07G021550,SlT02G019930,SlT02G012810,SlT12G012770,SlT03G028640,SlT03G021600,SlT05G016820,SlT02G027860,SlT12G020500,SlT08G012820,SlT02G027870,SlT08G012800,SlT01G025380,SlT07G012920,SlT09G024690,SlT10G020730,SlT10G020740,SlT10G020750,SlT06G024630,SlT04G026280,SlT06G000540,SlT09G025400,SlT09G023790,SlT02G010890,SlT10G022…	0.329383
Biological process	regulation of biological quality	GO:0065008	0.0499118	50	1252	SlT10G001860,SlT06G003120,SlT12G002910,SlT09G002230,SlT03G023080,SlT10G014220,SlT04G019700,SlT03G029290,SlT06G016810,SlT05G017880,SlT10G019220,SlT02G012810,SlT12G012770,SlT03G028640,SlT08G011250,SlT06G009110,SlT12G021690,SlT02G011530,SlT03G024700,SlT07G000680,SlT02G003440,SlT11G005480,SlT01G025380,SlT08G004350,SlT06G007300,SlT05G006180,SlT07G015250,SlT12G000440,SlT04G004850,SlT05G002990,SlT06G001…	0.339801

## Sheet: LC1
Class	GO_Name	GO_ID	P_value	HitsGenesCountsInSelectedSet	HitsGenesCountsInBackground	GenesOfSelectedSetInGOterm	corrected p-value(BH method)
Molecular function	endonuclease activity	GO:0004519	2.25454e-05	24	470	SlT11G017490,SlT06G003370,SlT03G026820,SlT08G018960,SlT11G017070,SlT01G033360,SlT02G020340,SlT01G005090,SlT03G030250,SlT02G010380,SlT09G017100,SlT11G018940,SlT02G024000,SlT05G006430,SlT03G009590,SlT04G003910,SlT01G028150,SlT11G007920,SlT12G022100,SlT03G027120,SlT04G019840,SlT01G012370,SlT03G030140,SlT02G023990,	0.00980726
Molecular function	nuclease activity	GO:0004518	6.16871e-05	25	533	SlT11G017490,SlT01G004010,SlT06G003370,SlT03G026820,SlT08G018960,SlT11G017070,SlT01G033360,SlT02G020340,SlT01G005090,SlT03G030250,SlT02G010380,SlT09G017100,SlT11G018940,SlT02G024000,SlT05G006430,SlT03G009590,SlT04G003910,SlT01G028150,SlT11G007920,SlT12G022100,SlT03G027120,SlT04G019840,SlT01G012370,SlT03G030140,SlT02G023990,	0.0134169
Molecular function	unfolded protein binding	GO:0051082	0.00102335	5	39	SlT12G003330,SlT01G022020,SlT02G012490,SlT03G031040,SlT01G010570,	0.11129
Molecular function	hydrolase activity, acting on ester bonds	GO:0016788	0.00129589	33	955	SlT09G019960,SlT11G017490,SlT01G004010,SlT01G037360,SlT06G003370,SlT03G026820,SlT08G018960,SlT11G017070,SlT07G007850,SlT01G033360,SlT02G020340,SlT01G005090,SlT10G019330,SlT03G030250,SlT02G024520,SlT02G010380,SlT09G017100,SlT02G022310,SlT11G018940,SlT02G024000,SlT05G006430,SlT03G009590,SlT05G017100,SlT04G003910,SlT01G037220,SlT01G028150,SlT11G007920,SlT12G022100,SlT03G027120,SlT04G019840,SlT01G012…	0.0939522
Molecular function	RNA binding	GO:0003723	0.00133502	38	1155	SlT11G017490,SlT06G003370,SlT03G026820,SlT01G012920,SlT12G007300,SlT11G017070,SlT01G033360,SlT12G012650,SlT02G020340,SlT01G005090,SlT01G025910,SlT12G023510,SlT03G030250,SlT02G010380,SlT09G017100,SlT06G000280,SlT11G018940,SlT02G024000,SlT05G006430,SlT09G016120,SlT03G009590,SlT03G024790,SlT01G004310,SlT04G003910,SlT01G028150,SlT03G005810,SlT07G020890,SlT11G007920,SlT03G019950,SlT05G002850,SlT12G022…	0.082962
Molecular function	nucleic acid binding	GO:0003676	0.00512271	58	2113	SlT11G017490,SlT03G011120,SlT06G003370,SlT09G006620,SlT03G026820,SlT01G012920,SlT08G018960,SlT12G007300,SlT11G017070,SlT02G017140,SlT01G033360,SlT12G012650,SlT02G020340,SlT01G005090,SlT01G025910,SlT12G023770,SlT12G012860,SlT12G023510,SlT04G002290,SlT03G030250,SlT02G026950,SlT02G010380,SlT09G017100,SlT04G006220,SlT06G000280,SlT11G018940,SlT11G012950,SlT02G024000,SlT05G006430,SlT09G016120,SlT03G009…	0.20258
Molecular function	hydrolase activity	GO:0016787	0.0213025	54	2080	SlT09G019960,SlT11G017490,SlT01G004010,SlT01G037360,SlT06G003370,SlT03G026820,SlT07G021890,SlT10G018260,SlT03G027730,SlT08G018960,SlT03G002490,SlT11G017070,SlT02G017140,SlT07G007850,SlT01G033360,SlT02G020340,SlT01G030290,SlT01G005090,SlT10G019330,SlT03G030250,SlT02G024520,SlT02G010380,SlT10G019950,SlT09G017100,SlT02G022310,SlT11G018940,SlT04G007230,SlT02G024000,SlT05G006430,SlT03G009590,SlT01G030…	0.280805
Molecular function	heterocyclic compound binding	GO:1901363	0.0378672	61	2474	SlT11G017490,SlT03G003920,SlT03G011120,SlT06G003370,SlT09G006620,SlT03G026820,SlT01G012920,SlT08G018960,SlT12G007300,SlT11G017070,SlT08G013260,SlT02G017140,SlT01G033360,SlT12G012650,SlT02G020340,SlT01G005090,SlT01G025910,SlT12G023770,SlT12G012860,SlT12G023510,SlT04G002290,SlT03G030250,SlT02G026950,SlT02G010380,SlT09G017100,SlT04G006220,SlT06G000280,SlT11G018940,SlT11G012950,SlT02G024000,SlT05G006…	0.422365
Molecular function	organic cyclic compound binding	GO:0097159	0.0401737	61	2482	SlT11G017490,SlT03G003920,SlT03G011120,SlT06G003370,SlT09G006620,SlT03G026820,SlT01G012920,SlT08G018960,SlT12G007300,SlT11G017070,SlT08G013260,SlT02G017140,SlT01G033360,SlT12G012650,SlT02G020340,SlT01G005090,SlT01G025910,SlT12G023770,SlT12G012860,SlT12G023510,SlT04G002290,SlT03G030250,SlT02G026950,SlT02G010380,SlT09G017100,SlT04G006220,SlT06G000280,SlT11G018940,SlT11G012950,SlT02G024000,SlT05G006…	0.356644
Cellular component	nucleoid	GO:0009295	2.49707e-06	8	47	SlT01G015370,SlT09G005930,SlT08G022200,SlT03G021550,SlT09G016120,SlT06G008050,SlT05G001120,SlT01G026720,	0.000746625
Cellular component	plastid nucleoid	GO:0042646	0.000194348	5	29	SlT09G005930,SlT03G021550,SlT09G016120,SlT06G008050,SlT05G001120,	0.029055
Cellular component	endoplasmic reticulum lumen	GO:0005788	0.000553756	5	36	SlT07G015170,SlT06G000930,SlT03G001230,SlT12G002960,SlT10G005860,	0.0331146
Cellular component	chloroplast	GO:0009507	0.00121446	57	2040	SlT02G027630,SlT02G014570,SlT03G003920,SlT07G024950,SlT06G005550,SlT06G019950,SlT09G015770,SlT10G018260,SlT01G012920,SlT10G001460,SlT12G007300,SlT09G005930,SlT08G013260,SlT01G012890,SlT02G013810,SlT02G020340,SlT01G030290,SlT01G025910,SlT12G023510,SlT12G003330,SlT03G019430,SlT07G023480,SlT01G037300,SlT08G022200,SlT03G009200,SlT10G019950,SlT09G017100,SlT03G021550,SlT02G020360,SlT11G018940,SlT06G025…	0.0242083
Cellular component	plastid	GO:0009536	0.00156587	60	2199	SlT02G027630,SlT02G014570,SlT03G003920,SlT07G024950,SlT06G005550,SlT06G019950,SlT09G015770,SlT10G018260,SlT01G012920,SlT10G001460,SlT12G007300,SlT09G005930,SlT08G013260,SlT01G012890,SlT07G001090,SlT02G013810,SlT02G020340,SlT01G030290,SlT01G025910,SlT03G005240,SlT12G023510,SlT12G003330,SlT03G019430,SlT07G023480,SlT01G037300,SlT08G022200,SlT03G009200,SlT10G019950,SlT09G017100,SlT03G021550,SlT02G020…	0.0292622
Cellular component	chloroplast stroma	GO:0009570	0.00157146	25	695	SlT06G019950,SlT01G012920,SlT10G001460,SlT09G005930,SlT08G013260,SlT01G012890,SlT02G013810,SlT12G023510,SlT12G003330,SlT07G023480,SlT03G009200,SlT03G021550,SlT06G025550,SlT01G022020,SlT09G016120,SlT03G028900,SlT03G031040,SlT05G002850,SlT07G014490,SlT01G010570,SlT01G022550,SlT08G019170,SlT06G008050,SlT05G001120,SlT07G022460,	0.0276391
Cellular component	plastid stroma	GO:0009532	0.00187374	25	704	SlT06G019950,SlT01G012920,SlT10G001460,SlT09G005930,SlT08G013260,SlT01G012890,SlT02G013810,SlT12G023510,SlT12G003330,SlT07G023480,SlT03G009200,SlT03G021550,SlT06G025550,SlT01G022020,SlT09G016120,SlT03G028900,SlT03G031040,SlT05G002850,SlT07G014490,SlT01G010570,SlT01G022550,SlT08G019170,SlT06G008050,SlT05G001120,SlT07G022460,	0.0311249
Cellular component	obsolete plastid part	GO:0044435	0.00303899	36	1185	SlT02G014570,SlT03G003920,SlT06G019950,SlT10G018260,SlT01G012920,SlT10G001460,SlT12G007300,SlT09G005930,SlT08G013260,SlT01G012890,SlT02G013810,SlT01G030290,SlT03G005240,SlT12G023510,SlT12G003330,SlT07G023480,SlT03G009200,SlT03G021550,SlT06G025550,SlT01G022020,SlT09G016120,SlT03G028900,SlT03G031040,SlT02G029760,SlT09G000360,SlT05G002850,SlT03G005560,SlT07G014490,SlT01G010570,SlT03G005570,SlT01G022…	0.0478242
Cellular component	chloroplast envelope	GO:0009941	0.00340677	20	541	SlT06G019950,SlT10G001460,SlT12G007300,SlT02G013810,SlT01G030290,SlT12G003330,SlT07G023480,SlT03G009200,SlT06G025550,SlT01G022020,SlT03G031040,SlT02G029760,SlT09G000360,SlT05G002850,SlT03G005560,SlT01G010570,SlT03G005570,SlT08G019170,SlT02G026810,SlT07G022460,	0.0509313
Cellular component	obsolete chloroplast part	GO:0044434	0.00394749	35	1161	SlT02G014570,SlT03G003920,SlT06G019950,SlT10G018260,SlT01G012920,SlT10G001460,SlT12G007300,SlT09G005930,SlT08G013260,SlT01G012890,SlT02G013810,SlT01G030290,SlT12G023510,SlT12G003330,SlT07G023480,SlT03G009200,SlT03G021550,SlT06G025550,SlT01G022020,SlT09G016120,SlT03G028900,SlT03G031040,SlT02G029760,SlT09G000360,SlT05G002850,SlT03G005560,SlT07G014490,SlT01G010570,SlT03G005570,SlT01G022550,SlT08G019…	0.0562047
Cellular component	plastid envelope	GO:0009526	0.0137949	23	741	SlT03G003920,SlT06G019950,SlT10G018260,SlT10G001460,SlT12G007300,SlT02G013810,SlT01G030290,SlT03G005240,SlT12G003330,SlT07G023480,SlT03G009200,SlT06G025550,SlT01G022020,SlT03G031040,SlT02G029760,SlT09G000360,SlT05G002850,SlT03G005560,SlT01G010570,SlT03G005570,SlT08G019170,SlT02G026810,SlT07G022460,	0.179334
Cellular component	thylakoid	GO:0009579	0.0262664	15	453	SlT02G014570,SlT03G003920,SlT06G019950,SlT10G018260,SlT01G012920,SlT10G001460,SlT02G013810,SlT12G023510,SlT12G003330,SlT03G009200,SlT02G029760,SlT09G000360,SlT06G008050,SlT01G026720,SlT10G023090,	0.245427
Cellular component	mitochondrial matrix	GO:0005759	0.035352	6	128	SlT01G015370,SlT12G003330,SlT10G019950,SlT01G022020,SlT06G012140,SlT09G016930,	0.31089
Cellular component	non-membrane-bounded organelle	GO:0043228	0.0451392	46	1899	SlT01G039580,SlT02G014570,SlT01G015370,SlT03G003920,SlT01G004010,SlT06G003370,SlT09G006620,SlT06G019950,SlT10G018260,SlT03G027730,SlT01G012920,SlT10G001460,SlT03G002490,SlT12G007300,SlT09G005930,SlT02G013810,SlT10G019330,SlT12G023510,SlT12G003330,SlT03G009200,SlT10G019950,SlT03G021550,SlT06G000280,SlT06G025550,SlT09G016120,SlT02G002410,SlT03G031040,SlT09G003660,SlT05G004080,SlT02G029760,SlT08G006…	0.293405
Cellular component	intracellular non-membrane-bounded organelle	GO:0043232	0.0451392	46	1899	SlT01G039580,SlT02G014570,SlT01G015370,SlT03G003920,SlT01G004010,SlT06G003370,SlT09G006620,SlT06G019950,SlT10G018260,SlT03G027730,SlT01G012920,SlT10G001460,SlT03G002490,SlT12G007300,SlT09G005930,SlT02G013810,SlT10G019330,SlT12G023510,SlT12G003330,SlT03G009200,SlT10G019950,SlT03G021550,SlT06G000280,SlT06G025550,SlT09G016120,SlT02G002410,SlT03G031040,SlT09G003660,SlT05G004080,SlT02G029760,SlT08G006…	0.293405
Cellular component	extracellular space	GO:0005615	0.0498105	5	105	SlT01G037360,SlT04G024830,SlT03G001230,SlT12G002960,SlT10G005860,	0.310278
Biological process	nucleic acid phosphodiester bond hydrolysis	GO:0090305	3.41186e-05	27	595	SlT11G017490,SlT01G004010,SlT06G003370,SlT03G026820,SlT08G018960,SlT11G017070,SlT01G033360,SlT02G020340,SlT01G005090,SlT03G030250,SlT02G010380,SlT09G017100,SlT06G000280,SlT11G018940,SlT02G024000,SlT05G006430,SlT03G009590,SlT01G004310,SlT04G003910,SlT01G028150,SlT11G007920,SlT12G022100,SlT03G027120,SlT04G019840,SlT01G012370,SlT03G030140,SlT02G023990,	0.0503932
Biological process	RNA modification	GO:0009451	0.000108932	26	602	SlT11G017490,SlT06G003370,SlT03G026820,SlT11G017070,SlT01G012890,SlT01G033360,SlT02G020340,SlT01G005090,SlT03G030250,SlT02G010380,SlT09G017100,SlT11G018940,SlT02G024000,SlT05G006430,SlT03G009590,SlT03G028900,SlT04G003910,SlT01G028150,SlT11G007920,SlT03G019950,SlT12G022100,SlT03G027120,SlT04G019840,SlT01G012370,SlT03G030140,SlT02G023990,	0.0804462
Biological process	'de novo' protein folding	GO:0006458	0.000612638	5	36	SlT12G003330,SlT01G022020,SlT02G012490,SlT03G031040,SlT01G010570,	0.129267
Biological process	mRNA metabolic process	GO:0016071	0.000641853	18	392	SlT01G004010,SlT01G012890,SlT12G012650,SlT11G018940,SlT09G003270,SlT02G024000,SlT09G016120,SlT03G009590,SlT03G024790,SlT01G004310,SlT03G028900,SlT06G019610,SlT09G001010,SlT06G019650,SlT11G007920,SlT03G019950,SlT01G037420,SlT02G023990,	0.118502
Biological process	RNA metabolic process	GO:0016070	0.000815367	79	2961	SlT02G027630,SlT11G017490,SlT01G004010,SlT06G003370,SlT09G006620,SlT03G026820,SlT03G027730,SlT09G013790,SlT12G017360,SlT11G017070,SlT03G029940,SlT09G005930,SlT01G012890,SlT11G001250,SlT07G001090,SlT06G007230,SlT01G033360,SlT12G012650,SlT02G020340,SlT01G005090,SlT01G025910,SlT12G023770,SlT07G003690,SlT12G012860,SlT06G013730,SlT04G002290,SlT03G019430,SlT03G030250,SlT02G026950,SlT02G010380,SlT04G024…	0.133811
Biological process	nucleic acid metabolic process	GO:0090304	0.000906603	86	3301	SlT02G027630,SlT11G017490,SlT01G004010,SlT06G003370,SlT09G006620,SlT03G026820,SlT03G027730,SlT09G013790,SlT12G017360,SlT08G018960,SlT11G017070,SlT03G029940,SlT09G005930,SlT01G012890,SlT02G017140,SlT11G001250,SlT07G001090,SlT06G007230,SlT01G033360,SlT12G012650,SlT02G020340,SlT01G005090,SlT01G025910,SlT12G023770,SlT07G003690,SlT12G012860,SlT06G013730,SlT04G002290,SlT05G004510,SlT03G019430,SlT03G030…	0.133905
Biological process	mitochondrial RNA metabolic process	GO:0000959	0.00096326	6	59	SlT02G027630,SlT07G001090,SlT02G024000,SlT03G009590,SlT11G007920,SlT02G023990,	0.12934
Biological process	protein folding	GO:0006457	0.0013472	8	110	SlT07G015170,SlT06G000930,SlT12G003330,SlT01G022020,SlT02G012490,SlT03G031040,SlT05G023560,SlT01G010570,	0.153063
Biological process	mRNA modification	GO:0016556	0.00187606	6	67	SlT01G012890,SlT02G024000,SlT03G009590,SlT03G028900,SlT11G007920,SlT02G023990,	0.184729
Biological process	nucleobase-containing compound metabolic process	GO:0006139	0.00204867	91	3625	SlT02G027630,SlT11G017490,SlT01G004010,SlT06G003370,SlT09G006620,SlT03G026820,SlT06G019950,SlT03G027730,SlT09G013790,SlT12G017360,SlT08G018960,SlT11G017070,SlT03G029940,SlT09G005930,SlT01G012890,SlT02G017140,SlT11G001250,SlT07G001090,SlT06G007230,SlT01G033360,SlT12G012650,SlT02G020340,SlT01G005090,SlT01G025910,SlT12G023770,SlT07G003690,SlT12G012860,SlT06G013730,SlT04G002290,SlT05G004510,SlT03G019…	0.189117
Biological process	heterocycle metabolic process	GO:0046483	0.005133	95	3926	SlT09G019960,SlT02G027630,SlT11G017490,SlT01G004010,SlT06G003370,SlT09G006620,SlT03G026820,SlT06G019950,SlT03G027730,SlT09G013790,SlT12G017360,SlT08G018960,SlT11G017070,SlT03G029940,SlT09G005930,SlT01G012890,SlT02G017140,SlT11G001250,SlT07G001090,SlT06G007230,SlT07G007850,SlT01G033360,SlT12G012650,SlT02G020340,SlT01G005090,SlT01G025910,SlT12G023770,SlT07G003690,SlT12G012860,SlT06G013730,SlT04G002…	0.361021
Biological process	chaperone-mediated protein folding	GO:0061077	0.00567184	5	59	SlT12G003330,SlT01G022020,SlT02G012490,SlT03G031040,SlT01G010570,	0.288872
Biological process	cellular nitrogen compound metabolic process	GO:0034641	0.00911408	99	4197	SlT02G027630,SlT11G017490,SlT01G004010,SlT07G024950,SlT06G003370,SlT09G006620,SlT03G026820,SlT06G019950,SlT03G027730,SlT09G013790,SlT12G017360,SlT08G018960,SlT12G007300,SlT11G017070,SlT03G029940,SlT09G005930,SlT01G012890,SlT02G017140,SlT11G001250,SlT07G001090,SlT06G007230,SlT07G007850,SlT01G033360,SlT12G012650,SlT02G020340,SlT01G005090,SlT01G025910,SlT12G023770,SlT07G003690,SlT12G012860,SlT06G013…	0.395926
Biological process	cellular aromatic compound metabolic process	GO:0006725	0.00923378	96	4050	SlT09G019960,SlT02G027630,SlT11G017490,SlT01G004010,SlT06G003370,SlT09G006620,SlT03G026820,SlT06G019950,SlT03G027730,SlT09G013790,SlT12G017360,SlT08G018960,SlT11G017070,SlT03G029940,SlT09G005930,SlT01G012890,SlT02G017140,SlT11G001250,SlT07G001090,SlT06G007230,SlT07G007850,SlT01G033360,SlT12G012650,SlT02G020340,SlT01G005090,SlT01G025910,SlT12G023770,SlT07G003690,SlT12G012860,SlT06G013730,SlT04G002…	0.389665
Biological process	detection of stimulus	GO:0051606	0.0144553	5	74	SlT06G019950,SlT06G017200,SlT12G001010,SlT02G012670,SlT02G013940,	0.454265
Biological process	regulation of response to biotic stimulus	GO:0002831	0.0187856	9	205	SlT06G017940,SlT01G037360,SlT02G014730,SlT02G022310,SlT01G016170,SlT06G011860,SlT05G023560,SlT03G031470,SlT01G026720,	0.554927
Biological process	plastid organization	GO:0009657	0.0210055	9	209	SlT10G001460,SlT09G005930,SlT01G012890,SlT08G022200,SlT09G016120,SlT03G028900,SlT03G030140,SlT01G026720,SlT07G022460,	0.456251
Biological process	response to other organism	GO:0051707	0.0221636	31	1100	SlT06G017940,SlT02G014570,SlT01G004010,SlT01G037360,SlT08G021730,SlT10G023890,SlT04G003320,SlT02G014730,SlT01G037300,SlT02G022310,SlT02G030700,SlT05G017100,SlT01G016170,SlT03G001230,SlT05G007590,SlT02G030720,SlT09G000360,SlT03G005560,SlT06G011860,SlT05G023560,SlT02G011990,SlT02G029280,SlT01G033650,SlT03G005570,SlT12G001010,SlT03G031470,SlT02G013940,SlT01G026720,SlT08G017170,SlT09G020650,SlT02G019…	0.448433
Biological process	biological process involved in interspecies interaction between organisms	GO:0044419	0.022232	32	1144	SlT06G017940,SlT02G014570,SlT01G004010,SlT01G037360,SlT08G021730,SlT10G023890,SlT04G003320,SlT02G014730,SlT01G037300,SlT02G022310,SlT02G030700,SlT05G017100,SlT01G016170,SlT03G001230,SlT05G007590,SlT02G030720,SlT09G000360,SlT03G005560,SlT06G011860,SlT05G023560,SlT02G011990,SlT02G029280,SlT12G001420,SlT01G033650,SlT03G005570,SlT12G001010,SlT03G031470,SlT02G013940,SlT01G026720,SlT08G017170,SlT09G020…	0.443738
Biological process	RNA splicing, via transesterification reactions with bulged adenosine as nucleophile	GO:0000377	0.0223239	8	177	SlT01G025910,SlT11G018940,SlT09G003270,SlT03G024790,SlT06G019610,SlT09G001010,SlT06G019650,SlT12G001420,	0.439631
Biological process	response to external biotic stimulus	GO:0043207	0.0234458	31	1105	SlT06G017940,SlT02G014570,SlT01G004010,SlT01G037360,SlT08G021730,SlT10G023890,SlT04G003320,SlT02G014730,SlT01G037300,SlT02G022310,SlT02G030700,SlT05G017100,SlT01G016170,SlT03G001230,SlT05G007590,SlT02G030720,SlT09G000360,SlT03G005560,SlT06G011860,SlT05G023560,SlT02G011990,SlT02G029280,SlT01G033650,SlT03G005570,SlT12G001010,SlT03G031470,SlT02G013940,SlT01G026720,SlT08G017170,SlT09G020650,SlT02G019…	0.455651
Biological process	RNA splicing, via transesterification reactions	GO:0000375	0.0236861	8	179	SlT01G025910,SlT11G018940,SlT09G003270,SlT03G024790,SlT06G019610,SlT09G001010,SlT06G019650,SlT12G001420,	0.454343
Biological process	response to biotic stimulus	GO:0009607	0.0242429	31	1108	SlT06G017940,SlT02G014570,SlT01G004010,SlT01G037360,SlT08G021730,SlT10G023890,SlT04G003320,SlT02G014730,SlT01G037300,SlT02G022310,SlT02G030700,SlT05G017100,SlT01G016170,SlT03G001230,SlT05G007590,SlT02G030720,SlT09G000360,SlT03G005560,SlT06G011860,SlT05G023560,SlT02G011990,SlT02G029280,SlT01G033650,SlT03G005570,SlT12G001010,SlT03G031470,SlT02G013940,SlT01G026720,SlT08G017170,SlT09G020650,SlT02G019…	0.442059
Biological process	organic cyclic compound metabolic process	GO:1901360	0.0278912	95	4159	SlT09G019960,SlT02G027630,SlT11G017490,SlT01G004010,SlT06G003370,SlT09G006620,SlT03G026820,SlT06G019950,SlT03G027730,SlT09G013790,SlT12G017360,SlT08G018960,SlT11G017070,SlT03G029940,SlT09G005930,SlT01G012890,SlT02G017140,SlT11G001250,SlT07G001090,SlT06G007230,SlT07G007850,SlT01G033360,SlT12G012650,SlT02G020340,SlT01G005090,SlT01G025910,SlT12G023770,SlT03G005240,SlT07G003690,SlT12G012860,SlT06G013…	0.49042
Biological process	chloroplast organization	GO:0009658	0.034656	7	158	SlT10G001460,SlT09G005930,SlT01G012890,SlT08G022200,SlT09G016120,SlT03G028900,SlT03G030140,	0.568743
Biological process	mRNA processing	GO:0006397	0.0402151	9	235	SlT11G018940,SlT09G003270,SlT09G016120,SlT03G024790,SlT01G004310,SlT06G019610,SlT09G001010,SlT06G019650,SlT03G019950,	0.479014
Biological process	response to external stimulus	GO:0009605	0.0425598	39	1525	SlT06G017940,SlT02G014570,SlT01G015370,SlT01G004010,SlT01G037360,SlT08G021730,SlT06G019950,SlT10G023890,SlT03G002490,SlT04G003320,SlT02G014730,SlT01G037300,SlT02G022310,SlT06G012140,SlT02G030700,SlT05G017100,SlT01G016170,SlT03G001230,SlT05G007590,SlT06G017200,SlT02G030720,SlT09G000360,SlT08G016980,SlT03G005560,SlT06G011860,SlT05G023560,SlT02G011990,SlT02G029280,SlT10G017230,SlT01G033650,SlT03G005…	0.458838
Biological process	innate immune response	GO:0045087	0.0441425	13	394	SlT06G017940,SlT02G014570,SlT01G037360,SlT08G021730,SlT04G003320,SlT02G014730,SlT03G001230,SlT05G023560,SlT01G033650,SlT03G031470,SlT01G026720,SlT08G017170,SlT02G019040,	0.469054
Biological process	regulation of response to external stimulus	GO:0032101	0.0459384	9	241	SlT06G017940,SlT01G037360,SlT02G014730,SlT02G022310,SlT01G016170,SlT06G011860,SlT05G023560,SlT03G031470,SlT01G026720,	0.481213
Biological process	regulation of innate immune response	GO:0045088	0.0480973	6	135	SlT06G017940,SlT01G037360,SlT02G014730,SlT05G023560,SlT03G031470,SlT01G026720,	0.486574

## Sheet: LC2
Class	GO_Name	GO_ID	P_value	HitsGenesCountsInSelectedSet	HitsGenesCountsInBackground	GenesOfSelectedSetInGOterm	corrected p-value(BH method)
Molecular function	hydrolase activity, acting on ester bonds	GO:0016788	0	84	955	SlT09G019970,SlT06G013100,SlT06G012250,SlT08G018370,SlT09G020700,SlT10G023220,SlT01G022900,SlT11G001900,SlT02G012590,SlT03G002860,SlT12G024030,SlT01G017140,SlT01G018460,SlT11G010210,SlT05G012610,SlT04G014750,SlT11G019270,SlT06G018690,SlT04G024530,SlT02G018500,SlT02G028780,SlT06G000700,SlT03G026130,SlT06G012820,SlT01G025950,SlT02G009500,SlT01G022200,SlT05G015820,SlT03G026350,SlT01G019490,SlT11G001…	0
Molecular function	nuclease activity	GO:0004518	0	62	533	SlT06G012250,SlT08G018370,SlT09G020700,SlT10G023220,SlT01G022900,SlT11G001900,SlT02G012590,SlT03G002860,SlT12G024030,SlT01G018460,SlT05G012610,SlT04G014750,SlT11G019270,SlT06G018690,SlT04G024530,SlT02G018500,SlT06G000700,SlT03G026130,SlT01G022200,SlT03G026350,SlT01G019490,SlT11G001690,SlT05G001450,SlT03G018760,SlT02G009760,SlT04G025180,SlT05G005850,SlT07G012580,SlT02G001600,SlT09G006270,SlT09G020…	0
Molecular function	endonuclease activity	GO:0004519	1.11022e-16	61	470	SlT06G012250,SlT08G018370,SlT09G020700,SlT01G022900,SlT11G001900,SlT02G012590,SlT03G002860,SlT12G024030,SlT01G018460,SlT05G012610,SlT04G014750,SlT11G019270,SlT06G018690,SlT04G024530,SlT02G018500,SlT06G000700,SlT03G026130,SlT01G022200,SlT03G026350,SlT01G019490,SlT11G001690,SlT05G001450,SlT03G018760,SlT02G009760,SlT04G025180,SlT05G005850,SlT07G012580,SlT02G001600,SlT09G006270,SlT09G020740,SlT05G005…	1.63573e-14
Molecular function	hydrolase activity	GO:0016787	5.42044e-12	111	2080	SlT09G019970,SlT06G013100,SlT06G012250,SlT08G018370,SlT09G020700,SlT10G023220,SlT01G022900,SlT04G023860,SlT08G023900,SlT11G001900,SlT02G012590,SlT03G002860,SlT12G024030,SlT01G017140,SlT02G007610,SlT01G018460,SlT01G031460,SlT02G004560,SlT07G011810,SlT11G010210,SlT07G011800,SlT05G012610,SlT04G014750,SlT11G019270,SlT06G018690,SlT01G028460,SlT04G024530,SlT02G018500,SlT01G037190,SlT02G028780,SlT06G000…	5.98959e-10
Molecular function	RNA binding	GO:0003723	2.3022e-07	64	1155	SlT06G012250,SlT08G018370,SlT09G020700,SlT01G022900,SlT11G001900,SlT02G012590,SlT03G002860,SlT12G024030,SlT10G018490,SlT11G021140,SlT01G018460,SlT05G012610,SlT11G019270,SlT06G018690,SlT04G024530,SlT02G018500,SlT10G019740,SlT06G000700,SlT03G026130,SlT01G022200,SlT03G026350,SlT01G019490,SlT11G001690,SlT01G033770,SlT05G001450,SlT03G018760,SlT02G009760,SlT04G025180,SlT05G005850,SlT07G012580,SlT02G001…	2.03515e-05
Molecular function	nucleic acid binding	GO:0003676	0.000697342	85	2113	SlT06G012250,SlT07G022330,SlT08G018370,SlT09G020700,SlT01G022900,SlT11G001900,SlT02G012590,SlT03G002860,SlT12G024030,SlT10G018490,SlT11G021140,SlT01G018460,SlT01G031460,SlT05G012610,SlT01G022930,SlT11G019270,SlT03G016880,SlT06G018690,SlT01G028460,SlT03G016870,SlT04G024530,SlT03G026430,SlT02G018500,SlT10G019740,SlT06G000700,SlT03G026130,SlT01G022200,SlT03G026350,SlT07G017860,SlT01G019490,SlT11G001…	0.0513709
Molecular function	catalytic activity	GO:0003824	0.00231136	187	5585	SlT01G021800,SlT09G019970,SlT01G014270,SlT06G013100,SlT06G012250,SlT01G002040,SlT08G018370,SlT09G020700,SlT01G002050,SlT03G031190,SlT10G023220,SlT05G004360,SlT01G022900,SlT02G018940,SlT12G014490,SlT04G023860,SlT08G023900,SlT11G001900,SlT02G023230,SlT02G022140,SlT01G002010,SlT02G012590,SlT03G002860,SlT12G024030,SlT01G002020,SlT02G025660,SlT04G018030,SlT02G004750,SlT01G002030,SlT01G017140,SlT02G007…	0.145946
Molecular function	phospholipase activity	GO:0004620	0.00674745	6	58	SlT06G013100,SlT02G028780,SlT01G025950,SlT02G016210,SlT08G002260,SlT02G016200,	0.331375
Molecular function	carboxylic ester hydrolase activity	GO:0052689	0.013383	9	129	SlT09G019970,SlT06G013100,SlT02G028780,SlT01G025950,SlT02G009500,SlT05G015820,SlT02G016210,SlT08G002260,SlT02G016200,	0.537751
Molecular function	lipase activity	GO:0016298	0.0153036	7	89	SlT06G013100,SlT11G010210,SlT02G028780,SlT01G025950,SlT02G016210,SlT08G002260,SlT02G016200,	0.563681
Molecular function	heterocyclic compound binding	GO:1901363	0.0201579	88	2474	SlT06G012250,SlT07G022330,SlT08G018370,SlT09G020700,SlT01G022900,SlT11G001900,SlT02G012590,SlT03G002860,SlT12G024030,SlT10G018490,SlT11G021140,SlT01G018460,SlT01G031460,SlT05G012610,SlT01G022930,SlT11G019270,SlT03G016880,SlT06G018690,SlT01G028460,SlT03G016870,SlT04G024530,SlT03G026430,SlT02G018500,SlT10G019740,SlT06G000700,SlT03G026130,SlT01G022200,SlT03G026350,SlT07G017860,SlT01G019490,SlT11G001…	0.593987
Molecular function	organic cyclic compound binding	GO:0097159	0.0218278	88	2482	SlT06G012250,SlT07G022330,SlT08G018370,SlT09G020700,SlT01G022900,SlT11G001900,SlT02G012590,SlT03G002860,SlT12G024030,SlT10G018490,SlT11G021140,SlT01G018460,SlT01G031460,SlT05G012610,SlT01G022930,SlT11G019270,SlT03G016880,SlT06G018690,SlT01G028460,SlT03G016870,SlT04G024530,SlT03G026430,SlT02G018500,SlT10G019740,SlT06G000700,SlT03G026130,SlT01G022200,SlT03G026350,SlT07G017860,SlT01G019490,SlT11G001…	0.602994
Molecular function	calcium ion binding	GO:0005509	0.0298717	7	102	SlT06G021780,SlT06G023740,SlT01G000410,SlT11G021840,SlT11G021830,SlT04G001030,SlT02G032020,	0.550136
Molecular function	oxidoreductase activity, acting on paired donors, with incorporation or reduction of molecular oxygen	GO:0016705	0.0331284	11	200	SlT06G020960,SlT01G004030,SlT08G017600,SlT06G001980,SlT02G012910,SlT10G000430,SlT10G004400,SlT01G017490,SlT08G016690,SlT01G001660,SlT01G026530,	0.542324
Molecular function	2-oxoglutarate-dependent dioxygenase activity	GO:0016706	0.0367713	5	63	SlT06G020960,SlT02G012910,SlT10G000430,SlT01G017490,SlT01G001660,	0.580461
Molecular function	oxidoreductase activity, acting on paired donors, with incorporation or reduction of molecular oxygen, NAD(P)H as one donor, and incorporation of one atom of oxygen	GO:0016709	0.0389942	7	108	SlT06G020960,SlT01G004030,SlT08G017600,SlT06G001980,SlT10G004400,SlT08G016690,SlT01G026530,	0.594325
Cellular component	lytic vacuole	GO:0000323	0.0263354	6	91	SlT07G011810,SlT07G011800,SlT01G028470,SlT03G031100,SlT02G015560,SlT02G015580,	0.730806
Cellular component	lysosome	GO:0005764	0.0413921	5	76	SlT07G011810,SlT07G011800,SlT03G031100,SlT02G015560,SlT02G015580,	0.765754
Biological process	RNA modification	GO:0009451	2.22045e-16	63	602	SlT06G012250,SlT08G018370,SlT09G020700,SlT05G004360,SlT01G022900,SlT02G018940,SlT11G001900,SlT02G012590,SlT03G002860,SlT12G024030,SlT10G018490,SlT01G018460,SlT05G012610,SlT11G019270,SlT06G018690,SlT04G024530,SlT02G018500,SlT06G000700,SlT03G026130,SlT01G022200,SlT03G026350,SlT01G019490,SlT11G001690,SlT05G001450,SlT03G018760,SlT02G009760,SlT04G025180,SlT05G005850,SlT07G012580,SlT02G001600,SlT09G006…	3.67262e-13
Biological process	nucleic acid phosphodiester bond hydrolysis	GO:0090305	5.55112e-16	62	595	SlT06G012250,SlT08G018370,SlT09G020700,SlT10G023220,SlT01G022900,SlT11G001900,SlT02G012590,SlT03G002860,SlT12G024030,SlT01G018460,SlT05G012610,SlT04G014750,SlT11G019270,SlT06G018690,SlT04G024530,SlT02G018500,SlT06G000700,SlT03G026130,SlT01G022200,SlT03G026350,SlT01G019490,SlT11G001690,SlT05G001450,SlT03G018760,SlT02G009760,SlT04G025180,SlT05G005850,SlT07G012580,SlT02G001600,SlT09G006270,SlT09G020…	4.59077e-13
Biological process	RNA metabolic process	GO:0016070	8.14186e-08	125	2961	SlT06G012250,SlT07G022330,SlT08G006380,SlT08G018370,SlT09G020700,SlT08G006390,SlT10G023220,SlT05G004360,SlT01G022900,SlT02G018940,SlT08G006370,SlT05G007670,SlT11G001900,SlT06G000690,SlT02G012590,SlT01G005530,SlT03G002860,SlT12G024030,SlT10G018490,SlT11G021140,SlT01G018460,SlT05G012610,SlT01G022930,SlT11G019270,SlT05G021560,SlT03G016880,SlT06G018690,SlT03G016870,SlT10G004940,SlT04G024530,SlT03G026…	4.48888e-05
Biological process	macromolecule modification	GO:0043412	5.55556e-07	105	2429	SlT06G012250,SlT01G002040,SlT08G018370,SlT09G020700,SlT01G002050,SlT05G004360,SlT01G022900,SlT02G018940,SlT12G014490,SlT11G001900,SlT02G023230,SlT01G002010,SlT02G012590,SlT01G017760,SlT03G002860,SlT12G024030,SlT01G002020,SlT04G018030,SlT02G004750,SlT01G002030,SlT10G018490,SlT01G018460,SlT02G008920,SlT04G013850,SlT05G012610,SlT11G019270,SlT08G015460,SlT06G018690,SlT04G024530,SlT02G018500,SlT06G000…	0.000229723
Biological process	nucleic acid metabolic process	GO:0090304	4.20629e-06	129	3301	SlT06G012250,SlT07G022330,SlT08G006380,SlT08G018370,SlT09G020700,SlT08G006390,SlT10G023220,SlT05G004360,SlT01G022900,SlT02G018940,SlT08G006370,SlT05G007670,SlT11G001900,SlT06G000690,SlT02G012590,SlT01G005530,SlT03G002860,SlT12G024030,SlT10G018490,SlT11G021140,SlT01G018460,SlT01G031460,SlT05G012610,SlT01G022930,SlT04G014750,SlT11G019270,SlT05G021560,SlT03G016880,SlT06G018690,SlT01G028460,SlT03G016…	0.00139144
Biological process	nucleobase-containing compound metabolic process	GO:0006139	8.05566e-05	133	3625	SlT01G021800,SlT06G012250,SlT07G022330,SlT08G006380,SlT08G018370,SlT09G020700,SlT08G006390,SlT10G023220,SlT05G004360,SlT01G022900,SlT02G018940,SlT08G006370,SlT05G007670,SlT11G001900,SlT06G000690,SlT02G012590,SlT01G005530,SlT03G002860,SlT12G024030,SlT10G018490,SlT11G021140,SlT01G018460,SlT01G031460,SlT05G012610,SlT01G022930,SlT04G014750,SlT11G019270,SlT01G028470,SlT05G021560,SlT03G016880,SlT06G018…	0.0222068
Biological process	cellular aromatic compound metabolic process	GO:0006725	0.000161696	144	4050	SlT01G021800,SlT09G019970,SlT06G012250,SlT07G022330,SlT08G006380,SlT08G018370,SlT09G020700,SlT08G006390,SlT10G023220,SlT05G004360,SlT01G022900,SlT02G018940,SlT08G006370,SlT05G007670,SlT11G001900,SlT06G000690,SlT02G012590,SlT01G005530,SlT03G002860,SlT12G024030,SlT10G018490,SlT11G021140,SlT01G018460,SlT01G031460,SlT06G020960,SlT05G012610,SlT01G022930,SlT04G014750,SlT11G019270,SlT01G028470,SlT05G021…	0.0382064
Biological process	heterocycle metabolic process	GO:0046483	0.000190875	140	3926	SlT01G021800,SlT09G019970,SlT06G012250,SlT07G022330,SlT08G006380,SlT08G018370,SlT09G020700,SlT08G006390,SlT10G023220,SlT05G004360,SlT01G022900,SlT02G018940,SlT08G006370,SlT05G007670,SlT11G001900,SlT06G000690,SlT02G012590,SlT01G005530,SlT03G002860,SlT12G024030,SlT10G018490,SlT11G021140,SlT01G018460,SlT01G031460,SlT05G012610,SlT01G022930,SlT04G014750,SlT11G019270,SlT01G028470,SlT05G021560,SlT03G016…	0.0394634
Biological process	response to chitin	GO:0010200	0.000235389	12	128	SlT01G002040,SlT01G002050,SlT01G002010,SlT01G002020,SlT01G002030,SlT03G016880,SlT03G016870,SlT10G004940,SlT07G017860,SlT02G030570,SlT04G002270,SlT01G036680,	0.0432592
Biological process	organic cyclic compound metabolic process	GO:1901360	0.000412634	145	4159	SlT01G021800,SlT09G019970,SlT06G012250,SlT07G022330,SlT08G006380,SlT08G018370,SlT09G020700,SlT08G006390,SlT10G023220,SlT05G004360,SlT01G022900,SlT02G018940,SlT08G006370,SlT05G007670,SlT11G001900,SlT06G000690,SlT02G012590,SlT01G005530,SlT03G002860,SlT12G024030,SlT10G018490,SlT11G021140,SlT01G018460,SlT01G031460,SlT06G020960,SlT05G012610,SlT01G022930,SlT04G014750,SlT11G019270,SlT01G028470,SlT05G021…	0.0682497
Biological process	pollen wall assembly	GO:0010208	0.000501899	6	37	SlT05G022340,SlT03G009880,SlT10G004400,SlT02G012830,SlT03G009700,SlT07G024250,	0.0754674
Biological process	extracellular matrix assembly	GO:0085029	0.000501899	6	37	SlT05G022340,SlT03G009880,SlT10G004400,SlT02G012830,SlT03G009700,SlT07G024250,	0.0754674
Biological process	pollen sperm cell differentiation	GO:0048235	0.000547759	5	25	SlT01G022930,SlT10G007100,SlT03G016580,SlT11G005420,SlT03G015100,	0.0696918
Biological process	pollen exine formation	GO:0010584	0.000662859	5	26	SlT03G009880,SlT10G004400,SlT02G012830,SlT03G009700,SlT07G024250,	0.078312
Biological process	protein autoubiquitination	GO:0051865	0.00100764	6	42	SlT01G002040,SlT01G002050,SlT12G014490,SlT01G002010,SlT01G002020,SlT01G002030,	0.111109
Biological process	response to wounding	GO:0009611	0.00112179	17	263	SlT08G006380,SlT08G006390,SlT08G006370,SlT02G009500,SlT06G021780,SlT02G030570,SlT12G022080,SlT06G001170,SlT12G003310,SlT11G021840,SlT11G021830,SlT02G021190,SlT06G019840,SlT12G000510,SlT01G025440,SlT01G025450,SlT06G013660,	0.115965
Biological process	extracellular matrix organization	GO:0030198	0.00204967	6	48	SlT05G022340,SlT03G009880,SlT10G004400,SlT02G012830,SlT03G009700,SlT07G024250,	0.19942
Biological process	extracellular structure organization	GO:0043062	0.00204967	6	48	SlT05G022340,SlT03G009880,SlT10G004400,SlT02G012830,SlT03G009700,SlT07G024250,	0.19942
Biological process	cellular component assembly involved in morphogenesis	GO:0010927	0.00375276	6	54	SlT05G022340,SlT03G009880,SlT10G004400,SlT02G012830,SlT03G009700,SlT07G024250,	0.326688
Biological process	cellular nitrogen compound metabolic process	GO:0034641	0.00584915	139	4197	SlT01G021800,SlT06G012250,SlT07G022330,SlT08G006380,SlT08G018370,SlT09G020700,SlT08G006390,SlT10G023220,SlT05G004360,SlT01G022900,SlT02G018940,SlT08G006370,SlT05G007670,SlT11G001900,SlT06G000690,SlT02G012590,SlT01G005530,SlT03G002860,SlT12G024030,SlT04G018030,SlT10G018490,SlT11G021140,SlT01G018460,SlT01G031460,SlT05G012610,SlT01G022930,SlT04G014750,SlT11G019270,SlT01G028470,SlT05G021560,SlT03G016…	0.46069
Biological process	lipid localization	GO:0010876	0.00633985	9	120	SlT10G016940,SlT10G016970,SlT01G004280,SlT01G025950,SlT12G016840,SlT01G019810,SlT02G016210,SlT02G016200,SlT10G017000,	0.476641
Biological process	microgametogenesis	GO:0055046	0.00960237	5	47	SlT01G022930,SlT10G007100,SlT03G016580,SlT11G005420,SlT03G015100,	0.690535
Biological process	cellular metabolic process	GO:0044237	0.0125205	223	7318	SlT01G021800,SlT09G019970,SlT06G012250,SlT07G022330,SlT08G006380,SlT01G002040,SlT08G018370,SlT09G020700,SlT08G006390,SlT01G002050,SlT03G031190,SlT10G023220,SlT05G004360,SlT01G022900,SlT02G018940,SlT08G006370,SlT12G014490,SlT08G023900,SlT05G007670,SlT11G001900,SlT02G023230,SlT01G002010,SlT06G000690,SlT02G012590,SlT01G017760,SlT01G005530,SlT03G002860,SlT12G024030,SlT01G002020,SlT04G018030,SlT02G004…	0.862871
Biological process	rhythmic process	GO:0048511	0.0132261	9	135	SlT06G000690,SlT12G001310,SlT04G019530,SlT06G010040,SlT06G019840,SlT01G001660,SlT12G013470,SlT12G013440,SlT01G000340,	0.875038
Biological process	circadian rhythm	GO:0007623	0.0132261	9	135	SlT06G000690,SlT12G001310,SlT04G019530,SlT06G010040,SlT06G019840,SlT01G001660,SlT12G013470,SlT12G013440,SlT01G000340,	0.875038
Biological process	macromolecule metabolic process	GO:0043170	0.0149672	179	5723	SlT06G012250,SlT07G022330,SlT08G006380,SlT01G002040,SlT08G018370,SlT09G020700,SlT08G006390,SlT01G002050,SlT10G023220,SlT05G004360,SlT01G022900,SlT02G018940,SlT08G006370,SlT12G014490,SlT04G023860,SlT05G007670,SlT11G001900,SlT02G023230,SlT01G002010,SlT06G000690,SlT02G012590,SlT01G017760,SlT01G005530,SlT03G002860,SlT12G024030,SlT01G002020,SlT02G025660,SlT04G018030,SlT02G004750,SlT01G002030,SlT10G018…	0.916877
Biological process	lipid transport	GO:0006869	0.0176414	7	96	SlT10G016940,SlT10G016970,SlT01G004280,SlT01G025950,SlT12G016840,SlT01G019810,SlT10G017000,	1
Biological process	response to oxygen-containing compound	GO:1901700	0.0275508	61	1727	SlT08G006380,SlT01G002040,SlT08G006390,SlT01G002050,SlT08G006370,SlT02G023230,SlT01G002010,SlT01G017760,SlT01G002020,SlT04G018030,SlT02G004750,SlT01G002030,SlT06G020960,SlT02G004560,SlT04G013850,SlT03G016880,SlT03G016870,SlT10G004940,SlT03G026430,SlT08G024150,SlT02G028780,SlT02G019580,SlT12G022240,SlT06G021780,SlT07G017860,SlT10G019550,SlT06G001980,SlT02G012910,SlT02G030570,SlT12G022080,SlT04G002…	1
[truncated: 4 more rows]
