# Supplementary material for: Genome-wide expression atlas of tomato flower buds revealed the SllncERF162-SlERF162 module associated with basal thermotolerance
Source: Hortic Res. 2025 Jul 31;12(11):uhaf205. doi: 10.1093/hr/uhaf205 (PMC12574544; doi:10.1093/hr/uhaf205)
Supplement: Web_Material_uhaf205 [file web_material_uhaf205.zip › Supplementary Data Set 3.xlsx]

## Sheet: M1
Supplementary Data Set 3. GO analysis of co-expression modules genes
Class	GO_Name	GO_ID	P_value	HitsGenesCountsInSelectedSet	HitsGenesCountsInBackground	GenesOfSelectedSetInGOterm	corrected p-value(BH method)
Molecular function	glucosyltransferase activity	GO:0046527	2.66563e-07	30	182	SlT04G002500,SlT12G006020,SlT09G024430,SlT07G013200,SlT08G023720,SlT08G023730,SlT09G019810,SlT07G013190,SlT05G021370,SlT07G013130,SlT04G002380,SlT05G005720,SlT05G005740,SlT05G005730,SlT12G003890,SlT06G013590,SlT09G002050,SlT10G024310,SlT11G018790,SlT04G021010,SlT08G001330,SlT12G020000,SlT11G004570,SlT04G007470,SlT04G007480,SlT03G013870,SlT04G024400,SlT06G012930,SlT05G006850,SlT12G004980,	0.000213784
Molecular function	enzyme inhibitor activity	GO:0004857	1.36901e-06	19	92	SlT11G000840,SlT06G015530,SlT12G003350,SlT11G008430,SlT06G003030,SlT01G037060,SlT12G023040,SlT07G023620,SlT09G025530,SlT03G024170,SlT09G005120,SlT07G022680,SlT09G019620,SlT04G024840,SlT04G006180,SlT11G000790,SlT11G000770,SlT02G018860,SlT11G007720,	0.000548975
Molecular function	UDP-glucosyltransferase activity	GO:0035251	2.44387e-06	25	151	SlT04G002500,SlT12G006020,SlT09G024430,SlT07G013200,SlT07G013190,SlT05G021370,SlT07G013130,SlT05G005720,SlT05G005740,SlT05G005730,SlT12G003890,SlT06G013590,SlT09G002050,SlT10G024310,SlT11G018790,SlT04G021010,SlT08G001330,SlT12G020000,SlT11G004570,SlT04G007470,SlT04G007480,SlT03G013870,SlT04G024400,SlT06G012930,SlT05G006850,	0.000653327
Molecular function	microtubule motor activity	GO:0003777	7.6012e-06	14	60	SlT10G022390,SlT01G037120,SlT09G004840,SlT11G004720,SlT07G012360,SlT12G000320,SlT09G022620,SlT03G031000,SlT01G028930,SlT01G028920,SlT03G000670,SlT01G012480,SlT09G004130,SlT03G029370,	0.00152404
Molecular function	molecular function inhibitor activity	GO:0140678	9.52293e-06	21	123	SlT11G000840,SlT06G015530,SlT12G003350,SlT08G001560,SlT11G008430,SlT06G003030,SlT01G037060,SlT12G023040,SlT07G023620,SlT01G024910,SlT09G025530,SlT03G024170,SlT09G005120,SlT07G022680,SlT09G019620,SlT04G024840,SlT04G006180,SlT11G000790,SlT11G000770,SlT02G018860,SlT11G007720,	0.00152748
Molecular function	hexosyltransferase activity	GO:0016758	2.41583e-05	36	294	SlT04G002500,SlT12G006020,SlT09G024430,SlT01G017590,SlT02G009730,SlT02G030330,SlT07G013200,SlT08G023720,SlT08G023730,SlT09G019810,SlT07G013190,SlT01G024500,SlT05G021370,SlT07G013130,SlT04G002380,SlT05G005720,SlT05G005740,SlT05G005730,SlT12G003890,SlT06G013590,SlT09G002050,SlT10G024310,SlT11G018790,SlT04G021010,SlT09G002970,SlT08G001330,SlT12G020000,SlT11G004570,SlT04G007470,SlT06G014320,SlT04G007…	0.00322916
Molecular function	cytoskeletal motor activity	GO:0003774	7.94086e-05	14	73	SlT10G022390,SlT01G037120,SlT09G004840,SlT11G004720,SlT07G012360,SlT12G000320,SlT09G022620,SlT03G031000,SlT01G028930,SlT01G028920,SlT03G000670,SlT01G012480,SlT09G004130,SlT03G029370,	0.00909796
Molecular function	quercetin 3-O-glucosyltransferase activity	GO:0080043	9.27197e-05	14	74	SlT12G006020,SlT07G013200,SlT05G021370,SlT07G013130,SlT05G005720,SlT05G005740,SlT05G005730,SlT09G002050,SlT04G021010,SlT08G001330,SlT12G020000,SlT11G004570,SlT03G013870,SlT04G024400,	0.00929515
Molecular function	quercetin 7-O-glucosyltransferase activity	GO:0080044	9.27197e-05	14	74	SlT12G006020,SlT07G013200,SlT05G021370,SlT07G013130,SlT05G005720,SlT05G005740,SlT05G005730,SlT09G002050,SlT04G021010,SlT08G001330,SlT12G020000,SlT11G004570,SlT03G013870,SlT04G024400,	0.00929515
Molecular function	UDP-glycosyltransferase activity	GO:0008194	0.000129303	27	212	SlT04G002500,SlT12G006020,SlT09G024430,SlT02G009730,SlT07G013200,SlT07G013190,SlT01G024500,SlT05G021370,SlT07G013130,SlT05G005720,SlT05G005740,SlT05G005730,SlT12G003890,SlT06G013590,SlT09G002050,SlT10G024310,SlT11G018790,SlT04G021010,SlT08G001330,SlT12G020000,SlT11G004570,SlT04G007470,SlT04G007480,SlT03G013870,SlT04G024400,SlT06G012930,SlT05G006850,	0.0103701
Molecular function	trans-zeatin O-beta-D-glucosyltransferase activity	GO:0050403	0.000236061	10	45	SlT04G002500,SlT07G013190,SlT12G003890,SlT06G013590,SlT11G018790,SlT04G021010,SlT04G007470,SlT04G007480,SlT03G013870,SlT05G006850,	0.017211
Molecular function	glycosyltransferase activity	GO:0016757	0.000263758	36	330	SlT04G002500,SlT12G006020,SlT09G024430,SlT01G017590,SlT02G009730,SlT02G030330,SlT07G013200,SlT08G023720,SlT08G023730,SlT09G019810,SlT07G013190,SlT01G024500,SlT05G021370,SlT07G013130,SlT04G002380,SlT05G005720,SlT05G005740,SlT05G005730,SlT12G003890,SlT06G013590,SlT09G002050,SlT10G024310,SlT11G018790,SlT04G021010,SlT09G002970,SlT08G001330,SlT12G020000,SlT11G004570,SlT04G007470,SlT06G014320,SlT04G007…	0.0176278
Molecular function	molecular function regulator activity	GO:0098772	0.000776142	28	249	SlT11G000840,SlT06G015530,SlT12G003350,SlT08G001560,SlT07G015420,SlT11G008430,SlT08G020980,SlT06G003030,SlT01G037060,SlT12G023040,SlT07G023620,SlT01G024910,SlT09G025530,SlT02G009980,SlT03G024170,SlT09G005180,SlT10G018850,SlT09G005120,SlT07G022680,SlT09G019620,SlT04G024840,SlT04G006180,SlT09G024590,SlT11G000790,SlT11G000770,SlT02G018860,SlT02G029090,SlT11G007720,	0.0444619
Molecular function	zeatin O-beta-D-xylosyltransferase activity	GO:0050404	0.00119954	8	37	SlT04G002500,SlT07G013190,SlT12G003890,SlT06G013590,SlT11G018790,SlT04G007470,SlT04G007480,SlT05G006850,	0.0641352
Molecular function	pectinesterase inhibitor activity	GO:0046910	0.00119954	8	37	SlT11G000840,SlT11G008430,SlT06G003030,SlT07G022680,SlT09G019620,SlT11G000790,SlT11G000770,SlT02G018860,	0.0641352
Molecular function	UDP-xylosyltransferase activity	GO:0035252	0.00150545	9	47	SlT04G002500,SlT07G013190,SlT12G003890,SlT06G013590,SlT11G018790,SlT04G007470,SlT04G007480,SlT04G024400,SlT05G006850,	0.0710219
Molecular function	cis-zeatin O-beta-D-glucosyltransferase activity	GO:0050502	0.00177576	6	23	SlT04G002500,SlT07G013190,SlT04G021010,SlT04G007470,SlT04G007480,SlT03G013870,	0.07912
Molecular function	inorganic anion transmembrane transporter activity	GO:0015103	0.00252613	11	70	SlT02G025030,SlT08G002460,SlT11G004310,SlT09G020840,SlT03G030120,SlT06G003890,SlT05G018940,SlT04G020410,SlT08G002080,SlT03G002780,SlT08G013610,	0.101298
Molecular function	xylosyltransferase activity	GO:0042285	0.00357063	9	53	SlT04G002500,SlT07G013190,SlT12G003890,SlT06G013590,SlT11G018790,SlT04G007470,SlT04G007480,SlT04G024400,SlT05G006850,	0.114546
Molecular function	carboxylic ester hydrolase activity	GO:0052689	0.0038436	16	129	SlT09G019970,SlT09G019940,SlT01G037030,SlT03G030170,SlT02G015970,SlT06G003030,SlT02G015950,SlT07G018740,SlT03G008960,SlT06G011330,SlT07G022680,SlT09G019620,SlT11G000790,SlT11G000770,SlT02G018860,SlT07G004860,	0.11856
Molecular function	enzyme regulator activity	GO:0030234	0.00434586	25	241	SlT11G000840,SlT06G015530,SlT12G003350,SlT08G001560,SlT07G015420,SlT11G008430,SlT08G020980,SlT06G003030,SlT01G037060,SlT12G023040,SlT07G023620,SlT01G024910,SlT09G025530,SlT03G024170,SlT09G005180,SlT10G018850,SlT09G005120,SlT07G022680,SlT09G019620,SlT04G024840,SlT04G006180,SlT11G000790,SlT11G000770,SlT02G018860,SlT11G007720,	0.129088
Molecular function	histone binding	GO:0042393	0.00485544	11	76	SlT11G000820,SlT06G022620,SlT01G030890,SlT06G023800,SlT11G022880,SlT06G020210,SlT06G023730,SlT06G023750,SlT11G022900,SlT05G022070,SlT10G014150,	0.139074
Molecular function	obsolete transcription regulator recruiting activity	GO:0001134	0.00597625	12	89	SlT04G023820,SlT05G004140,SlT08G014850,SlT03G023890,SlT06G003460,SlT11G023170,SlT12G017300,SlT07G016910,SlT02G030990,SlT12G002760,SlT02G030080,SlT02G013510,	0.159765
Molecular function	obsolete RNA polymerase II transcription regulator recruiting activity	GO:0001135	0.00597625	12	89	SlT04G023820,SlT05G004140,SlT08G014850,SlT03G023890,SlT06G003460,SlT11G023170,SlT12G017300,SlT07G016910,SlT02G030990,SlT12G002760,SlT02G030080,SlT02G013510,	0.159765
Molecular function	calmodulin-dependent protein kinase activity	GO:0004683	0.00751018	8	49	SlT10G017830,SlT01G037460,SlT04G027230,SlT04G025020,SlT04G004110,SlT05G023900,SlT05G022500,SlT12G000110,	0.188224
Molecular function	obsolete transcription factor activity, protein binding	GO:0000988	0.0077947	14	115	SlT04G023820,SlT05G004140,SlT08G014850,SlT03G023890,SlT06G003460,SlT11G023170,SlT12G017300,SlT07G016910,SlT02G030990,SlT06G020620,SlT12G002760,SlT01G021220,SlT02G030080,SlT02G013510,	0.189435
Molecular function	O-acyltransferase activity	GO:0008374	0.00859011	10	71	SlT07G020740,SlT07G019840,SlT02G027940,SlT03G030170,SlT07G017040,SlT03G001240,SlT09G006400,SlT11G001940,SlT12G006390,SlT06G009770,	0.202626
Molecular function	obsolete transcription factor activity, RNA polymerase II transcription factor binding	GO:0001076	0.0108234	12	96	SlT04G023820,SlT05G004140,SlT08G014850,SlT03G023890,SlT06G003460,SlT11G023170,SlT12G017300,SlT07G016910,SlT02G030990,SlT12G002760,SlT02G030080,SlT02G013510,	0.180841
Molecular function	pectinesterase activity	GO:0030599	0.0117887	6	33	SlT06G003030,SlT07G022680,SlT09G019620,SlT11G000790,SlT11G000770,SlT02G018860,	0.19295
Molecular function	O-acetyltransferase activity	GO:0016413	0.0138982	7	44	SlT07G020740,SlT02G027940,SlT07G017040,SlT03G001240,SlT11G001940,SlT12G006390,SlT06G009770,	0.218556
Molecular function	cyclin-dependent protein serine/threonine kinase activity	GO:0004693	0.0166526	5	26	SlT01G001160,SlT04G028160,SlT10G016610,SlT06G002380,SlT11G012740,	0.256835
Molecular function	cyclin-dependent protein kinase activity	GO:0097472	0.0166526	5	26	SlT01G001160,SlT04G028160,SlT10G016610,SlT06G002380,SlT11G012740,	0.256835
Molecular function	obsolete transcription factor activity, transcription factor binding	GO:0000989	0.0182617	12	103	SlT04G023820,SlT05G004140,SlT08G014850,SlT03G023890,SlT06G003460,SlT11G023170,SlT12G017300,SlT07G016910,SlT02G030990,SlT12G002760,SlT02G030080,SlT02G013510,	0.27122
Molecular function	monoatomic anion transmembrane transporter activity	GO:0008509	0.0192038	22	232	SlT03G012860,SlT02G031730,SlT11G003910,SlT02G025030,SlT08G002460,SlT06G009290,SlT11G004310,SlT01G019600,SlT09G020840,SlT11G006210,SlT03G030120,SlT06G012320,SlT06G003890,SlT04G024920,SlT05G018940,SlT11G006720,SlT04G020410,SlT08G002080,SlT03G002780,SlT05G020350,SlT05G020340,SlT08G013610,	0.275026
Molecular function	hydrolase activity, hydrolyzing O-glycosyl compounds	GO:0004553	0.0200394	18	180	SlT10G010710,SlT01G003780,SlT05G000180,SlT01G017420,SlT04G025960,SlT11G008050,SlT05G004420,SlT02G018930,SlT08G023900,SlT01G027190,SlT11G005900,SlT02G023080,SlT10G019760,SlT09G019380,SlT09G012740,SlT07G022380,SlT09G019630,SlT02G023350,	0.236347
Molecular function	serine-type peptidase activity	GO:0008236	0.0220788	8	59	SlT07G011850,SlT04G018340,SlT06G014150,SlT09G015840,SlT03G002030,SlT08G014590,SlT12G023560,SlT06G022840,	0.256626
Molecular function	serine hydrolase activity	GO:0017171	0.0220788	8	59	SlT07G011850,SlT04G018340,SlT06G014150,SlT09G015840,SlT03G002030,SlT08G014590,SlT12G023560,SlT06G022840,	0.256626
Molecular function	oxidoreductase activity, acting on peroxide as acceptor	GO:0016684	0.0234846	9	71	SlT10G010780,SlT07G016250,SlT07G016220,SlT05G016520,SlT02G019140,SlT09G001300,SlT07G014430,SlT09G018100,SlT04G019440,	0.261593
Molecular function	pentosyltransferase activity	GO:0016763	0.0234846	9	71	SlT04G002500,SlT07G013190,SlT12G003890,SlT06G013590,SlT11G018790,SlT04G007470,SlT04G007480,SlT04G024400,SlT05G006850,	0.261593
Molecular function	peroxidase activity	GO:0004601	0.0234846	9	71	SlT10G010780,SlT07G016250,SlT07G016220,SlT05G016520,SlT02G019140,SlT09G001300,SlT07G014430,SlT09G018100,SlT04G019440,	0.261593
Molecular function	acyltransferase activity, transferring groups other than amino-acyl groups	GO:0016747	0.0258533	17	172	SlT01G022980,SlT07G020740,SlT07G019840,SlT05G021020,SlT12G024680,SlT02G027940,SlT03G030170,SlT07G017040,SlT03G001240,SlT07G006350,SlT09G006400,SlT11G001940,SlT01G032930,SlT11G021560,SlT01G002170,SlT12G006390,SlT06G009770,	0.27282
Molecular function	serine-type endopeptidase activity	GO:0004252	0.0260011	5	29	SlT07G011850,SlT06G014150,SlT09G015840,SlT03G002030,SlT08G014590,	0.270816
Molecular function	sulfur compound transmembrane transporter activity	GO:1901682	0.0260011	5	29	SlT02G031730,SlT11G004310,SlT09G020840,SlT05G018940,SlT04G020410,	0.270816
Molecular function	hydrolase activity, acting on glycosyl bonds	GO:0016798	0.0303295	19	202	SlT09G008830,SlT10G010710,SlT01G003780,SlT05G000180,SlT01G017420,SlT04G025960,SlT11G008050,SlT05G004420,SlT02G018930,SlT08G023900,SlT01G027190,SlT11G005900,SlT02G023080,SlT10G019760,SlT09G019380,SlT09G012740,SlT07G022380,SlT09G019630,SlT02G023350,	0.307902
Molecular function	potassium ion transmembrane transporter activity	GO:0015079	0.0322174	9	75	SlT10G001840,SlT03G020040,SlT02G010780,SlT05G018730,SlT01G016520,SlT04G009790,SlT12G000460,SlT08G002080,SlT06G025030,	0.315102
Molecular function	cytoskeletal protein binding	GO:0008092	0.0351063	20	219	SlT04G019790,SlT07G021690,SlT01G029530,SlT10G000160,SlT03G026670,SlT02G016050,SlT01G037460,SlT12G000320,SlT10G009890,SlT09G022620,SlT04G025020,SlT04G021970,SlT03G011320,SlT03G000670,SlT12G016450,SlT08G003950,SlT08G011810,SlT09G012120,SlT11G002930,SlT03G024050,	0.33922
Molecular function	salt transmembrane transporter activity	GO:1901702	0.0400702	22	250	SlT12G016210,SlT10G001840,SlT03G020040,SlT08G002460,SlT02G010780,SlT05G018730,SlT11G004310,SlT09G020840,SlT01G016520,SlT08G003100,SlT02G011970,SlT03G030120,SlT06G003890,SlT04G009790,SlT12G000460,SlT10G018450,SlT05G018940,SlT04G020410,SlT08G002080,SlT06G025030,SlT06G012990,SlT02G005090,	0.373678
Molecular function	beta-glucosidase activity	GO:0008422	0.0428738	5	33	SlT01G003780,SlT02G018930,SlT01G027190,SlT09G019380,SlT07G022380,	0.395227
Molecular function	nucleobase-containing compound kinase activity	GO:0019205	0.0428738	5	33	SlT07G014700,SlT10G025180,SlT06G023370,SlT11G017910,SlT09G001940,	0.395227
Molecular function	voltage-gated potassium channel activity	GO:0005249	0.0428738	5	33	SlT10G001840,SlT03G020040,SlT02G010780,SlT05G018730,SlT12G000460,	0.395227
Molecular function	ubiquitin protein ligase binding	GO:0031625	0.0431833	11	104	SlT03G005710,SlT04G004720,SlT04G027720,SlT07G008150,SlT05G002700,SlT09G000430,SlT03G024170,SlT11G017440,SlT09G005120,SlT06G002370,SlT07G024410,	0.384811
Molecular function	calcium-dependent protein kinase activity	GO:0010857	0.0435901	6	44	SlT10G017830,SlT04G027230,SlT04G004110,SlT05G023900,SlT05G022500,SlT12G000110,	0.384168
Molecular function	calcium-dependent protein serine/threonine kinase activity	GO:0009931	0.0435901	6	44	SlT10G017830,SlT04G027230,SlT04G004110,SlT05G023900,SlT05G022500,SlT12G000110,	0.384168
Molecular function	organic acid transmembrane transporter activity	GO:0005342	0.0437503	13	130	SlT03G012860,SlT02G031730,SlT11G003910,SlT02G025030,SlT06G009290,SlT11G004310,SlT01G019600,SlT11G006210,SlT06G012320,SlT04G024920,SlT05G018940,SlT05G020350,SlT05G020340,	0.377288
Molecular function	carboxylic acid transmembrane transporter activity	GO:0046943	0.0437503	13	130	SlT03G012860,SlT02G031730,SlT11G003910,SlT02G025030,SlT06G009290,SlT11G004310,SlT01G019600,SlT11G006210,SlT06G012320,SlT04G024920,SlT05G018940,SlT05G020350,SlT05G020340,	0.377288
Molecular function	sequence-specific double-stranded DNA binding	GO:1990837	0.0444422	30	367	SlT04G023820,SlT05G004140,SlT04G022130,SlT08G014850,SlT01G039700,SlT03G023890,SlT02G016880,SlT01G025050,SlT06G003460,SlT03G009920,SlT06G006040,SlT12G023050,SlT11G023170,SlT12G017300,SlT03G005970,SlT08G003510,SlT02G019770,SlT05G003450,SlT07G016910,SlT07G017270,SlT02G030990,SlT08G019740,SlT12G004150,SlT12G002760,SlT11G006810,SlT02G007660,SlT05G002410,SlT02G030080,SlT02G013510,SlT05G018830,	0.375185
Molecular function	ubiquitin-like protein ligase binding	GO:0044389	0.0457836	11	105	SlT03G005710,SlT04G004720,SlT04G027720,SlT07G008150,SlT05G002700,SlT09G000430,SlT03G024170,SlT11G017440,SlT09G005120,SlT06G002370,SlT07G024410,	0.367185
Cellular component	cell wall	GO:0005618	1.39201e-10	70	526	SlT12G016210,SlT01G034060,SlT07G011850,SlT07G002900,SlT07G020790,SlT10G010780,SlT07G016250,SlT04G004720,SlT07G016220,SlT05G021470,SlT10G010710,SlT10G004420,SlT02G010370,SlT12G003760,SlT05G000180,SlT05G016520,SlT02G019140,SlT01G017420,SlT11G008430,SlT04G018340,SlT01G017860,SlT02G016820,SlT06G014150,SlT06G006540,SlT11G008050,SlT10G003760,SlT01G039250,SlT10G003750,SlT07G015270,SlT12G014190,SlT04G021…	5.42884e-08
Cellular component	external encapsulating structure	GO:0030312	1.96032e-10	70	530	SlT12G016210,SlT01G034060,SlT07G011850,SlT07G002900,SlT07G020790,SlT10G010780,SlT07G016250,SlT04G004720,SlT07G016220,SlT05G021470,SlT10G010710,SlT10G004420,SlT02G010370,SlT12G003760,SlT05G000180,SlT05G016520,SlT02G019140,SlT01G017420,SlT11G008430,SlT04G018340,SlT01G017860,SlT02G016820,SlT06G014150,SlT06G006540,SlT11G008050,SlT10G003760,SlT01G039250,SlT10G003750,SlT07G015270,SlT12G014190,SlT04G021…	3.82263e-08
Cellular component	plant-type cell wall	GO:0009505	1.84599e-08	39	246	SlT12G016210,SlT01G034060,SlT07G011850,SlT07G002900,SlT10G010780,SlT07G016250,SlT07G016220,SlT05G021470,SlT10G004420,SlT02G010370,SlT12G003760,SlT05G016520,SlT02G019140,SlT11G008430,SlT01G017860,SlT02G016820,SlT06G014150,SlT06G006540,SlT01G039250,SlT12G014190,SlT04G021080,SlT04G021060,SlT11G014660,SlT07G014430,SlT05G004420,SlT07G002870,SlT09G018100,SlT08G001830,SlT07G023620,SlT07G011620,SlT12G006…	2.39979e-06
Cellular component	obsolete chromosomal part	GO:0044427	2.90184e-08	45	312	SlT11G007000,SlT09G004840,SlT06G022620,SlT02G032560,SlT08G017900,SlT07G015420,SlT07G012360,SlT01G039700,SlT05G021900,SlT01G030890,SlT03G020360,SlT01G025050,SlT03G022120,SlT11G019510,SlT07G006380,SlT05G008470,SlT08G023240,SlT12G000330,SlT07G017500,SlT08G013890,SlT03G016600,SlT04G011690,SlT07G016030,SlT06G023800,SlT11G022880,SlT04G002770,SlT01G029330,SlT06G020210,SlT06G023730,SlT06G023750,SlT05G006…	2.8293e-06
Cellular component	obsolete nuclear chromosome part	GO:0044454	4.15128e-08	33	194	SlT11G007000,SlT06G022620,SlT08G017900,SlT07G015420,SlT01G039700,SlT05G021900,SlT01G030890,SlT03G020360,SlT01G025050,SlT11G019510,SlT07G006380,SlT08G023240,SlT12G000330,SlT07G017500,SlT08G013890,SlT04G011690,SlT06G023800,SlT11G022880,SlT04G002770,SlT01G029330,SlT06G020210,SlT06G023730,SlT06G023750,SlT05G003450,SlT05G008600,SlT06G020640,SlT03G025450,SlT01G020390,SlT05G002410,SlT08G012770,SlT11G022…	3.238e-06
Cellular component	nuclear chromosome	GO:0000228	8.03299e-08	34	209	SlT11G007000,SlT06G022620,SlT08G017900,SlT07G015420,SlT01G039700,SlT05G021900,SlT02G032110,SlT01G030890,SlT03G020360,SlT01G025050,SlT11G019510,SlT07G006380,SlT08G023240,SlT12G000330,SlT07G017500,SlT08G013890,SlT04G011690,SlT06G023800,SlT11G022880,SlT04G002770,SlT01G029330,SlT06G020210,SlT06G023730,SlT06G023750,SlT05G003450,SlT05G008600,SlT06G020640,SlT03G025450,SlT01G020390,SlT05G002410,SlT08G012…	5.22144e-06
Cellular component	chromosome	GO:0005694	1.77428e-07	50	387	SlT11G007000,SlT09G004840,SlT06G022620,SlT02G032560,SlT08G017900,SlT07G015420,SlT07G012360,SlT01G039700,SlT05G021900,SlT02G032110,SlT01G030890,SlT03G020360,SlT01G025050,SlT03G022120,SlT11G019510,SlT07G006380,SlT05G008470,SlT08G023240,SlT12G000330,SlT07G017500,SlT08G013890,SlT06G002050,SlT03G016600,SlT04G011690,SlT11G023310,SlT11G023300,SlT07G016030,SlT06G023800,SlT11G022880,SlT04G002770,SlT01G029…	9.88528e-06
Cellular component	microtubule associated complex	GO:0005875	2.97434e-06	18	87	SlT07G021690,SlT10G022390,SlT01G037120,SlT09G004840,SlT11G004720,SlT07G012360,SlT12G000320,SlT09G022620,SlT03G031000,SlT01G028930,SlT01G028920,SlT03G000670,SlT01G012480,SlT09G004130,SlT06G020640,SlT01G029190,SlT03G029370,SlT08G012770,	0.000144999
Cellular component	nuclear replication fork	GO:0043596	4.00814e-06	8	18	SlT01G039700,SlT05G021900,SlT07G006380,SlT08G023240,SlT04G011690,SlT04G002770,SlT05G008600,SlT03G025450,	0.000173686
Cellular component	cell periphery	GO:0071944	6.61666e-06	217	2807	SlT03G008390,SlT01G029510,SlT12G016210,SlT06G012040,SlT09G003100,SlT06G014230,SlT12G003370,SlT10G001840,SlT05G005020,SlT01G034060,SlT07G011850,SlT07G002900,SlT03G020040,SlT07G018480,SlT08G017420,SlT10G000160,SlT07G020790,SlT10G010780,SlT02G030870,SlT03G002690,SlT12G019320,SlT06G027140,SlT11G003910,SlT09G012450,SlT07G016250,SlT04G004720,SlT03G026670,SlT07G016220,SlT02G022730,SlT08G002460,SlT05G021…	0.00025805
Cellular component	kinesin complex	GO:0005871	8.65501e-06	14	60	SlT10G022390,SlT01G037120,SlT09G004840,SlT11G004720,SlT07G012360,SlT12G000320,SlT09G022620,SlT03G031000,SlT01G028930,SlT01G028920,SlT03G000670,SlT01G012480,SlT09G004130,SlT03G029370,	0.00030686
Cellular component	THO complex	GO:0000347	3.02346e-05	6	12	SlT02G013830,SlT01G017790,SlT07G000120,SlT07G024540,SlT11G014910,SlT02G020650,	0.000982625
Cellular component	protein-DNA complex	GO:0032993	3.48296e-05	13	59	SlT05G021900,SlT07G006380,SlT08G023240,SlT04G011690,SlT06G023800,SlT11G022880,SlT06G020210,SlT06G023730,SlT06G023750,SlT05G008600,SlT03G025450,SlT11G022900,SlT05G022070,	0.00104489
Cellular component	replication fork	GO:0005657	9.72873e-05	9	33	SlT01G039700,SlT05G021900,SlT03G022120,SlT07G006380,SlT08G023240,SlT04G011690,SlT04G002770,SlT05G008600,SlT03G025450,	0.00271015
Cellular component	nucleosome	GO:0000786	0.000146952	7	21	SlT06G023800,SlT11G022880,SlT06G020210,SlT06G023730,SlT06G023750,SlT11G022900,SlT05G022070,	0.00382076
Cellular component	replisome	GO:0030894	0.000256878	5	11	SlT07G006380,SlT08G023240,SlT04G011690,SlT05G008600,SlT03G025450,	0.0062614
Cellular component	nuclear replisome	GO:0043601	0.000256878	5	11	SlT07G006380,SlT08G023240,SlT04G011690,SlT05G008600,SlT03G025450,	0.0062614
Cellular component	microtubule cytoskeleton	GO:0015630	0.000373535	29	247	SlT11G007000,SlT07G021690,SlT10G022390,SlT01G037120,SlT10G000160,SlT03G026670,SlT09G004840,SlT02G016050,SlT11G004720,SlT07G012360,SlT10G023350,SlT05G008470,SlT05G002700,SlT12G000320,SlT09G022620,SlT03G031000,SlT02G024840,SlT01G028930,SlT01G028920,SlT03G000670,SlT08G003950,SlT01G012480,SlT09G004130,SlT08G011810,SlT01G027050,SlT06G020640,SlT01G029190,SlT03G029370,SlT08G012770,	0.00809325
Cellular component	cytoskeleton	GO:0005856	0.000418809	38	359	SlT11G007000,SlT07G021690,SlT10G022390,SlT01G037120,SlT10G000160,SlT11G018150,SlT03G026670,SlT09G004840,SlT02G016050,SlT11G004720,SlT07G012360,SlT04G018860,SlT10G023350,SlT01G037460,SlT02G026210,SlT05G008470,SlT05G002700,SlT12G000320,SlT06G009120,SlT09G022620,SlT04G025020,SlT03G031000,SlT02G024840,SlT01G028930,SlT01G028920,SlT03G000670,SlT12G016450,SlT07G017320,SlT08G003950,SlT01G012480,SlT09G004…	0.0085966
Cellular component	obsolete cytoskeletal part	GO:0044430	0.000635003	33	304	SlT11G007000,SlT07G021690,SlT10G022390,SlT01G037120,SlT10G000160,SlT03G026670,SlT09G004840,SlT02G016050,SlT11G004720,SlT07G012360,SlT10G023350,SlT01G037460,SlT05G008470,SlT05G002700,SlT12G000320,SlT09G022620,SlT04G025020,SlT03G031000,SlT02G024840,SlT01G028930,SlT01G028920,SlT03G000670,SlT07G017320,SlT08G003950,SlT01G012480,SlT09G004130,SlT08G011810,SlT09G012120,SlT01G027050,SlT06G020640,SlT01G029…	0.0123826
Cellular component	DNA polymerase complex	GO:0042575	0.000647172	5	13	SlT03G020360,SlT11G019510,SlT08G023240,SlT04G011690,SlT05G008600,	0.0120189
Cellular component	DNA packaging complex	GO:0044815	0.00118948	10	54	SlT07G015420,SlT03G016600,SlT06G023800,SlT11G022880,SlT06G020210,SlT06G023730,SlT06G023750,SlT01G020390,SlT11G022900,SlT05G022070,	0.0201694
Cellular component	chromosome, centromeric region	GO:0000775	0.00137756	10	55	SlT11G007000,SlT02G032560,SlT07G012360,SlT05G008470,SlT07G017500,SlT05G006900,SlT11G018490,SlT03G029370,SlT08G012770,SlT01G033260,	0.0223854
Cellular component	apoplast	GO:0048046	0.00271959	25	230	SlT10G002330,SlT04G004720,SlT10G010710,SlT06G014150,SlT02G007440,SlT05G004420,SlT12G006920,SlT11G008560,SlT10G013670,SlT03G031370,SlT07G011620,SlT11G005900,SlT07G019990,SlT02G009980,SlT04G021810,SlT09G005180,SlT03G013840,SlT04G024840,SlT02G023350,SlT11G019750,SlT09G024590,SlT03G020950,SlT07G012060,SlT04G025220,SlT02G029090,	0.03788
Cellular component	endoplasmic reticulum lumen	GO:0005788	0.00482309	7	36	SlT01G029540,SlT06G027110,SlT05G005700,SlT09G001660,SlT09G000190,SlT06G010370,SlT06G010380,	0.0627001
Cellular component	obsolete intrinsic component of plasma membrane	GO:0031226	0.0113821	33	365	SlT03G008390,SlT12G016210,SlT10G001840,SlT03G020040,SlT07G018480,SlT10G000160,SlT12G019320,SlT02G010780,SlT11G003010,SlT05G018730,SlT09G020840,SlT12G015440,SlT08G003100,SlT01G040220,SlT08G024020,SlT03G016210,SlT06G026920,SlT01G015660,SlT01G030770,SlT12G006610,SlT11G005900,SlT10G019760,SlT12G000460,SlT03G024170,SlT07G003220,SlT10G018450,SlT09G012740,SlT03G019690,SlT04G020410,SlT07G024050,SlT03G000…	0.130559
Cellular component	obsolete plasma membrane part	GO:0044459	0.0118009	42	491	SlT03G008390,SlT12G016210,SlT12G003370,SlT10G001840,SlT03G020040,SlT07G018480,SlT10G000160,SlT12G019320,SlT11G003910,SlT02G010780,SlT08G001560,SlT11G003010,SlT05G018730,SlT07G000320,SlT09G020840,SlT06G026590,SlT12G015440,SlT08G003100,SlT09G015840,SlT04G015700,SlT01G040220,SlT08G024020,SlT03G016210,SlT07G012290,SlT06G026920,SlT01G015660,SlT01G030770,SlT12G006610,SlT11G005900,SlT10G019760,SlT12G000…	0.131496
Cellular component	obsolete anchored component of membrane	GO:0031225	0.0133671	17	158	SlT07G018480,SlT10G000160,SlT02G030870,SlT05G005040,SlT11G003010,SlT01G035790,SlT12G015440,SlT01G040220,SlT03G016210,SlT06G026920,SlT12G006610,SlT11G005900,SlT10G019760,SlT07G003220,SlT09G012740,SlT10G012290,SlT07G024050,	0.144811
Cellular component	condensed chromosome	GO:0000793	0.0154482	11	88	SlT11G007000,SlT08G017900,SlT07G015420,SlT05G008470,SlT07G017500,SlT03G016600,SlT05G006900,SlT06G020640,SlT01G020390,SlT08G012770,SlT01G033260,	0.162832
Cellular component	condensed nuclear chromosome	GO:0000794	0.0157775	8	55	SlT11G007000,SlT08G017900,SlT07G015420,SlT07G017500,SlT06G020640,SlT01G020390,SlT08G012770,SlT01G033260,	0.161927
Cellular component	plasmodesma	GO:0009506	0.0163996	58	733	SlT12G016210,SlT01G034060,SlT07G011850,SlT11G004800,SlT10G000160,SlT10G010780,SlT07G016250,SlT07G016220,SlT07G012360,SlT05G016520,SlT02G019140,SlT07G000320,SlT02G016820,SlT03G030170,SlT03G023450,SlT07G017040,SlT06G006540,SlT07G020650,SlT07G015270,SlT12G014190,SlT01G040220,SlT03G016210,SlT11G014660,SlT09G008360,SlT10G009890,SlT07G014430,SlT05G004420,SlT07G002870,SlT09G018100,SlT01G032950,SlT08G018…	0.163996
Cellular component	symplast	GO:0055044	0.0163996	58	733	SlT12G016210,SlT01G034060,SlT07G011850,SlT11G004800,SlT10G000160,SlT10G010780,SlT07G016250,SlT07G016220,SlT07G012360,SlT05G016520,SlT02G019140,SlT07G000320,SlT02G016820,SlT03G030170,SlT03G023450,SlT07G017040,SlT06G006540,SlT07G020650,SlT07G015270,SlT12G014190,SlT01G040220,SlT03G016210,SlT11G014660,SlT09G008360,SlT10G009890,SlT07G014430,SlT05G004420,SlT07G002870,SlT09G018100,SlT01G032950,SlT08G018…	0.163996
Cellular component	anchoring junction	GO:0070161	0.016527	59	748	SlT12G016210,SlT01G034060,SlT07G011850,SlT11G004800,SlT10G000160,SlT10G010780,SlT07G016250,SlT07G016220,SlT07G012360,SlT05G016520,SlT02G019140,SlT07G000320,SlT02G016820,SlT03G030170,SlT03G023450,SlT07G017040,SlT06G006540,SlT07G020650,SlT07G015270,SlT12G014190,SlT01G040220,SlT03G016210,SlT11G014660,SlT09G008360,SlT10G009890,SlT07G014430,SlT05G004420,SlT07G002870,SlT09G018100,SlT01G032950,SlT08G018…	0.157208
Cellular component	cell-cell junction	GO:0005911	0.016527	59	748	SlT12G016210,SlT01G034060,SlT07G011850,SlT11G004800,SlT10G000160,SlT10G010780,SlT07G016250,SlT07G016220,SlT07G012360,SlT05G016520,SlT02G019140,SlT07G000320,SlT02G016820,SlT03G030170,SlT03G023450,SlT07G017040,SlT06G006540,SlT07G020650,SlT07G015270,SlT12G014190,SlT01G040220,SlT03G016210,SlT11G014660,SlT09G008360,SlT10G009890,SlT07G014430,SlT05G004420,SlT07G002870,SlT09G018100,SlT01G032950,SlT08G018…	0.157208
Cellular component	extracellular region	GO:0005576	0.0171246	36	418	SlT09G021800,SlT07G020790,SlT10G002330,SlT10G005830,SlT07G011800,SlT04G004720,SlT10G010710,SlT06G014150,SlT01G039250,SlT02G007440,SlT09G021790,SlT07G004640,SlT05G004420,SlT12G006920,SlT11G008560,SlT10G013670,SlT05G017680,SlT03G031370,SlT07G011620,SlT11G005900,SlT12G020100,SlT07G019990,SlT02G009980,SlT04G021810,SlT09G005180,SlT03G013840,SlT07G019490,SlT04G024840,SlT02G023350,SlT11G019750,SlT09G024…	0.155316
Cellular component	cell junction	GO:0030054	0.0206988	60	772	SlT12G016210,SlT01G034060,SlT07G011850,SlT11G004800,SlT10G000160,SlT10G010780,SlT07G016250,SlT07G016220,SlT07G012360,SlT05G016520,SlT02G019140,SlT07G000320,SlT02G016820,SlT03G030170,SlT03G023450,SlT07G017040,SlT06G006540,SlT07G020650,SlT07G015270,SlT12G014190,SlT01G040220,SlT03G016210,SlT11G014660,SlT09G008360,SlT10G009890,SlT07G014430,SlT05G004420,SlT07G002870,SlT09G018100,SlT01G032950,SlT08G018…	0.171756
Cellular component	phragmoplast	GO:0009524	0.0212581	8	58	SlT03G026670,SlT03G029650,SlT09G022620,SlT03G000670,SlT05G006900,SlT08G003950,SlT03G029370,SlT08G012770,	0.172722
Cellular component	chromosomal region	GO:0098687	0.0274738	12	108	SlT11G007000,SlT02G032560,SlT07G012360,SlT05G008470,SlT07G017500,SlT08G013890,SlT05G006900,SlT11G018490,SlT03G025450,SlT03G029370,SlT08G012770,SlT01G033260,	0.218669
Cellular component	condensed chromosome, centromeric region	GO:0000779	0.0373285	6	42	SlT11G007000,SlT05G008470,SlT07G017500,SlT05G006900,SlT08G012770,SlT01G033260,	0.291163
Cellular component	obsolete anchored component of plasma membrane	GO:0046658	0.0445765	13	129	SlT07G018480,SlT10G000160,SlT11G003010,SlT12G015440,SlT01G040220,SlT03G016210,SlT06G026920,SlT12G006610,SlT11G005900,SlT10G019760,SlT07G003220,SlT09G012740,SlT07G024050,	0.340879
Cellular component	obsolete intrinsic component of membrane	GO:0031224	0.0488937	56	751	SlT03G008390,SlT12G016210,SlT10G001840,SlT03G020040,SlT07G018480,SlT10G000160,SlT02G030870,SlT03G002690,SlT05G005040,SlT12G019320,SlT11G003910,SlT05G021470,SlT02G010780,SlT11G003010,SlT10G018600,SlT01G035790,SlT05G018730,SlT11G004310,SlT09G020840,SlT11G006210,SlT12G015440,SlT08G008860,SlT07G006350,SlT08G003100,SlT04G015700,SlT01G040220,SlT08G024020,SlT03G016210,SlT07G001190,SlT08G000590,SlT06G026…	0.34051
Cellular component	kinetochore	GO:0000776	0.0497228	5	34	SlT11G007000,SlT05G008470,SlT07G017500,SlT05G006900,SlT01G033260,	0.340209
Biological process	DNA replication	GO:0006260	1.44603e-10	31	138	SlT02G032180,SlT01G001160,SlT06G027110,SlT08G014850,SlT01G039700,SlT02G013830,SlT05G021900,SlT03G020360,SlT01G025050,SlT03G022120,SlT10G016610,SlT07G006380,SlT10G002440,SlT10G020270,SlT08G023240,SlT01G017790,SlT04G002770,SlT03G015240,SlT03G028540,SlT07G000120,SlT05G003450,SlT04G005340,SlT06G024680,SlT05G008600,SlT06G002380,SlT03G024100,SlT04G014630,SlT11G014910,SlT03G025450,SlT05G002410,SlT02G020…	4.11973e-07
Biological process	DNA-templated DNA replication	GO:0006261	2.59085e-08	25	117	SlT06G027110,SlT08G014850,SlT01G039700,SlT02G013830,SlT05G021900,SlT03G020360,SlT01G025050,SlT03G022120,SlT10G016610,SlT07G006380,SlT10G002440,SlT10G020270,SlT08G023240,SlT01G017790,SlT04G002770,SlT03G028540,SlT07G000120,SlT05G003450,SlT06G024680,SlT05G008600,SlT03G024100,SlT11G014910,SlT03G025450,SlT05G002410,SlT02G020650,	3.69066e-05
Biological process	cell cycle process	GO:0022402	5.12883e-07	53	428	SlT01G037120,SlT04G023870,SlT01G001160,SlT02G030870,SlT06G027110,SlT09G004840,SlT08G017900,SlT07G015420,SlT08G014850,SlT03G029650,SlT07G012360,SlT06G023550,SlT05G021900,SlT08G023720,SlT02G032110,SlT08G023730,SlT04G028160,SlT10G016610,SlT01G037460,SlT09G019810,SlT07G006380,SlT05G008470,SlT10G020270,SlT02G012080,SlT07G017500,SlT04G025020,SlT09G017280,SlT03G031000,SlT02G024840,SlT08G018110,SlT04G002…	0.000487068
Biological process	mitotic cell cycle process	GO:1903047	5.76954e-07	35	233	SlT01G037120,SlT04G023870,SlT06G027110,SlT09G004840,SlT07G015420,SlT07G012360,SlT05G021900,SlT08G023720,SlT08G023730,SlT04G028160,SlT10G016610,SlT01G037460,SlT09G019810,SlT07G006380,SlT05G008470,SlT10G020270,SlT02G012080,SlT07G017500,SlT04G025020,SlT09G017280,SlT03G031000,SlT02G024840,SlT04G002770,SlT05G006900,SlT11G017440,SlT08G003950,SlT01G012480,SlT01G002170,SlT05G008600,SlT11G000710,SlT03G025…	0.000410935
Biological process	DNA unwinding involved in DNA replication	GO:0006268	1.249e-06	6	8	SlT02G013830,SlT01G017790,SlT07G000120,SlT11G014910,SlT03G025450,SlT02G020650,	0.00071168
Biological process	DNA replication initiation	GO:0006270	1.63894e-06	9	21	SlT01G039700,SlT05G021900,SlT01G025050,SlT03G028540,SlT07G000120,SlT05G003450,SlT05G008600,SlT11G014910,SlT05G002410,	0.000778225
Biological process	mitotic cell cycle	GO:0000278	1.79995e-06	40	298	SlT01G030960,SlT01G037120,SlT04G023870,SlT06G027110,SlT09G004840,SlT07G015420,SlT03G029650,SlT07G012360,SlT05G021900,SlT08G023720,SlT08G023730,SlT04G028160,SlT06G011060,SlT10G016610,SlT01G037460,SlT09G019810,SlT07G006380,SlT05G008470,SlT10G020270,SlT02G012080,SlT07G017500,SlT04G025020,SlT09G017280,SlT03G031000,SlT02G024840,SlT04G002770,SlT05G006900,SlT11G017440,SlT08G003950,SlT01G012480,SlT01G002…	0.00073258
Biological process	cell cycle	GO:0007049	2.41986e-06	61	546	SlT02G032180,SlT01G030960,SlT01G037120,SlT04G023870,SlT01G001160,SlT02G030870,SlT06G027110,SlT03G026670,SlT09G004840,SlT08G017900,SlT07G015420,SlT08G014850,SlT03G029650,SlT07G012360,SlT06G023550,SlT05G021900,SlT08G023720,SlT02G032110,SlT08G023730,SlT04G028160,SlT06G011060,SlT10G016610,SlT01G037460,SlT09G019810,SlT07G006380,SlT05G008470,SlT10G020270,SlT01G037060,SlT02G012080,SlT07G017500,SlT04G025…	0.000861774
Biological process	response to heat	GO:0009408	3.12055e-05	27	190	SlT01G029510,SlT05G023720,SlT06G027140,SlT04G004720,SlT01G035330,SlT09G020980,SlT07G000320,SlT04G005850,SlT01G033440,SlT05G005700,SlT12G006920,SlT11G008560,SlT08G019850,SlT03G025590,SlT09G023440,SlT12G015980,SlT12G015990,SlT02G026900,SlT08G020310,SlT02G029930,SlT09G000190,SlT04G006180,SlT03G014780,SlT09G020190,SlT01G025600,SlT11G006810,SlT12G004980,	0.00987828
Biological process	deoxyribonucleotide biosynthetic process	GO:0009263	3.93913e-05	5	8	SlT01G029880,SlT07G014700,SlT01G027970,SlT04G005340,SlT04G014630,	0.0112226
Biological process	peptidyl-threonine phosphorylation	GO:0018107	6.48087e-05	9	31	SlT01G030960,SlT06G025250,SlT01G037460,SlT09G008360,SlT04G025020,SlT07G000550,SlT09G009580,SlT05G020710,SlT05G017110,	0.0167855
Biological process	peptidyl-threonine modification	GO:0018210	6.48087e-05	9	31	SlT01G030960,SlT06G025250,SlT01G037460,SlT09G008360,SlT04G025020,SlT07G000550,SlT09G009580,SlT05G020710,SlT05G017110,	0.0167855
Biological process	negative regulation of catalytic activity	GO:0043086	7.74163e-05	20	127	SlT11G000840,SlT06G015530,SlT12G003350,SlT11G008430,SlT06G003030,SlT10G020270,SlT01G037060,SlT12G023040,SlT07G023620,SlT09G025530,SlT03G024170,SlT09G005120,SlT07G022680,SlT09G019620,SlT04G024840,SlT04G006180,SlT11G000790,SlT11G000770,SlT02G018860,SlT11G007720,	0.0169661
Biological process	microtubule-based movement	GO:0007018	9.37478e-05	15	81	SlT07G021690,SlT10G022390,SlT01G037120,SlT09G004840,SlT11G004720,SlT07G012360,SlT12G000320,SlT09G022620,SlT03G031000,SlT01G028930,SlT01G028920,SlT03G000670,SlT01G012480,SlT09G004130,SlT03G029370,	0.0190777
Biological process	deoxyribonucleoside triphosphate metabolic process	GO:0009200	0.00015995	5	10	SlT01G029880,SlT07G014700,SlT01G027970,SlT04G005340,SlT04G014630,	0.0303799
Biological process	response to temperature stimulus	GO:0009266	0.000160765	60	614	SlT01G029510,SlT08G016140,SlT10G000160,SlT05G023720,SlT06G027140,SlT05G023740,SlT07G016250,SlT04G004720,SlT07G016220,SlT01G023780,SlT12G021100,SlT02G023210,SlT01G035330,SlT05G016520,SlT09G020980,SlT05G018730,SlT07G000320,SlT04G022020,SlT04G005850,SlT01G033440,SlT05G005700,SlT09G022650,SlT07G014430,SlT12G006920,SlT11G008560,SlT11G017470,SlT07G011620,SlT08G019850,SlT03G025590,SlT07G019990,SlT09G023…	0.0286263
Biological process	DNA metabolic process	GO:0006259	0.000200554	53	528	SlT09G008830,SlT08G020670,SlT11G000820,SlT02G032180,SlT01G001160,SlT06G027110,SlT02G032560,SlT08G017900,SlT08G014850,SlT01G039700,SlT02G013830,SlT05G021900,SlT02G032110,SlT01G029880,SlT03G020360,SlT01G025050,SlT03G022120,SlT03G003860,SlT10G016610,SlT07G006380,SlT10G002440,SlT01G027250,SlT10G020270,SlT08G023240,SlT08G013890,SlT02G024840,SlT01G017790,SlT06G002050,SlT04G011690,SlT07G016030,SlT04G002…	0.0336105
Biological process	DNA conformation change	GO:0071103	0.000210922	18	116	SlT11G000820,SlT07G015420,SlT02G013830,SlT01G027250,SlT01G017790,SlT06G023800,SlT11G022880,SlT06G020210,SlT06G023730,SlT06G023750,SlT07G000120,SlT10G012440,SlT11G014910,SlT03G025450,SlT01G030190,SlT02G020650,SlT11G022900,SlT05G022070,	0.0333843
Biological process	deoxyribonucleotide metabolic process	GO:0009262	0.00027859	5	11	SlT01G029880,SlT07G014700,SlT01G027970,SlT04G005340,SlT04G014630,	0.0396851
Biological process	external encapsulating structure organization	GO:0045229	0.000392699	26	209	SlT10G010780,SlT01G019310,SlT06G027140,SlT01G022980,SlT07G016250,SlT01G019300,SlT07G016220,SlT02G010370,SlT11G003010,SlT05G000180,SlT05G016520,SlT02G019140,SlT01G017420,SlT10G023350,SlT04G025960,SlT07G014430,SlT09G018100,SlT02G026980,SlT12G006610,SlT01G024910,SlT11G005900,SlT09G012740,SlT04G004450,SlT04G019440,SlT02G023350,SlT12G004980,	0.0532761
Biological process	nucleosome assembly	GO:0006334	0.000405627	8	31	SlT11G000820,SlT06G023800,SlT11G022880,SlT06G020210,SlT06G023730,SlT06G023750,SlT11G022900,SlT05G022070,	0.0525287
Biological process	negative regulation of molecular function	GO:0044092	0.000491043	22	167	SlT11G000840,SlT06G015530,SlT12G003350,SlT11G008430,SlT06G003030,SlT04G015700,SlT10G020270,SlT01G037060,SlT12G023040,SlT07G023620,SlT09G025530,SlT03G024170,SlT09G005120,SlT07G022680,SlT09G019620,SlT04G024840,SlT03G016910,SlT04G006180,SlT11G000790,SlT11G000770,SlT02G018860,SlT11G007720,	0.0608252
Biological process	developmental vegetative growth	GO:0080186	0.000515141	10	48	SlT04G002500,SlT07G013190,SlT05G009260,SlT12G003890,SlT06G013590,SlT11G018790,SlT04G007470,SlT01G002170,SlT04G007480,SlT05G006850,	0.0611516
Biological process	cell cycle DNA replication	GO:0044786	0.00054885	11	57	SlT06G027110,SlT08G014850,SlT05G021900,SlT10G016610,SlT07G006380,SlT10G020270,SlT04G002770,SlT06G024680,SlT05G008600,SlT03G024100,SlT03G025450,	0.062547
Biological process	inorganic anion transport	GO:0015698	0.00071586	14	87	SlT05G005020,SlT08G002460,SlT12G021100,SlT08G002840,SlT11G004310,SlT09G020840,SlT03G030120,SlT07G015750,SlT06G003890,SlT05G018940,SlT04G020410,SlT08G002080,SlT03G002780,SlT08G013610,	0.0784417
Biological process	cell wall organization	GO:0071555	0.000737275	22	172	SlT10G010780,SlT01G019310,SlT06G027140,SlT07G016250,SlT01G019300,SlT07G016220,SlT02G010370,SlT11G003010,SlT05G000180,SlT05G016520,SlT02G019140,SlT01G017420,SlT10G023350,SlT04G025960,SlT07G014430,SlT09G018100,SlT12G006610,SlT01G024910,SlT11G005900,SlT04G019440,SlT02G023350,SlT12G004980,	0.0777961
Biological process	plant-type cell wall organization	GO:0009664	0.000788782	18	129	SlT10G010780,SlT06G027140,SlT07G016250,SlT07G016220,SlT05G000180,SlT05G016520,SlT02G019140,SlT01G017420,SlT10G023350,SlT04G025960,SlT07G014430,SlT09G018100,SlT12G006610,SlT01G024910,SlT11G005900,SlT04G019440,SlT02G023350,SlT12G004980,	0.077491
Biological process	cell cycle phase transition	GO:0044770	0.000996831	15	100	SlT04G023870,SlT01G001160,SlT08G017900,SlT04G028160,SlT10G016610,SlT05G008470,SlT02G012080,SlT07G017500,SlT02G024840,SlT04G002770,SlT05G006900,SlT11G017440,SlT05G008600,SlT11G000710,SlT06G002380,	0.0887492
Biological process	cell wall organization or biogenesis	GO:0071554	0.00103169	38	370	SlT01G026470,SlT10G010780,SlT01G019310,SlT06G027140,SlT07G016250,SlT07G020740,SlT01G019300,SlT07G016220,SlT10G010710,SlT02G010370,SlT11G003010,SlT05G000180,SlT05G016520,SlT02G019140,SlT08G023720,SlT08G023730,SlT01G017420,SlT10G023350,SlT02G027940,SlT05G006220,SlT07G017040,SlT09G019810,SlT04G025960,SlT03G001240,SlT07G014430,SlT03G031000,SlT05G004420,SlT09G018100,SlT11G001940,SlT12G006610,SlT01G024…	0.0890691
Biological process	negative regulation of growth	GO:0045926	0.00139346	12	73	SlT10G000160,SlT04G002500,SlT06G003460,SlT07G013190,SlT12G003890,SlT06G013590,SlT12G017300,SlT11G018790,SlT04G007470,SlT04G007480,SlT09G003220,SlT05G006850,	0.116764
Biological process	regulation of developmental vegetative growth	GO:1905613	0.00143641	8	37	SlT04G002500,SlT07G013190,SlT12G003890,SlT06G013590,SlT11G018790,SlT04G007470,SlT04G007480,SlT05G006850,	0.116924
Biological process	regulation of vegetative meristem growth	GO:0010083	0.00143641	8	37	SlT04G002500,SlT07G013190,SlT12G003890,SlT06G013590,SlT11G018790,SlT04G007470,SlT04G007480,SlT05G006850,	0.116924
Biological process	vegetative meristem growth	GO:0010448	0.00143641	8	37	SlT04G002500,SlT07G013190,SlT12G003890,SlT06G013590,SlT11G018790,SlT04G007470,SlT04G007480,SlT05G006850,	0.116924
Biological process	nuclear DNA replication	GO:0033260	0.00147633	5	15	SlT05G021900,SlT07G006380,SlT04G002770,SlT05G008600,SlT03G025450,	0.110686
Biological process	phosphate ion transport	GO:0006817	0.00147633	5	15	SlT05G005020,SlT12G021100,SlT08G002840,SlT11G004310,SlT05G018940,	0.110686
Biological process	flower morphogenesis	GO:0048439	0.0024733	9	49	SlT04G002500,SlT07G013190,SlT12G003890,SlT06G013590,SlT11G018790,SlT04G007470,SlT04G007480,SlT09G003220,SlT05G006850,	0.167772
Biological process	mitotic sister chromatid segregation	GO:0000070	0.00248382	11	68	SlT09G004840,SlT07G015420,SlT07G012360,SlT05G008470,SlT07G017500,SlT05G006900,SlT11G017440,SlT01G002170,SlT03G025450,SlT03G029370,SlT01G033260,	0.164568
Biological process	very long-chain fatty acid metabolic process	GO:0000038	0.00259163	6	24	SlT07G006350,SlT12G019420,SlT08G019140,SlT01G032930,SlT10G020770,SlT10G020780,	0.167808
Biological process	negative regulation of nuclear division	GO:0051784	0.00259163	6	24	SlT08G017900,SlT02G032110,SlT05G008470,SlT07G017500,SlT05G006900,SlT03G025450,	0.167808
Biological process	mitotic nuclear division	GO:0140014	0.00269797	13	89	SlT09G004840,SlT07G015420,SlT07G012360,SlT05G008470,SlT10G020270,SlT07G017500,SlT09G017280,SlT05G006900,SlT11G017440,SlT01G002170,SlT03G025450,SlT03G029370,SlT01G033260,	0.167098
Biological process	nucleosome organization	GO:0034728	0.00285712	9	50	SlT11G000820,SlT01G030890,SlT06G023800,SlT11G022880,SlT06G020210,SlT06G023730,SlT06G023750,SlT11G022900,SlT05G022070,	0.17319
Biological process	cytokinesis	GO:0000910	0.00288245	15	111	SlT01G037120,SlT06G027110,SlT08G014850,SlT03G029650,SlT07G012360,SlT08G023720,SlT08G023730,SlT01G037460,SlT09G019810,SlT04G025020,SlT08G003950,SlT01G012480,SlT01G029190,SlT03G029370,SlT08G012770,	0.171086
Biological process	sister chromatid segregation	GO:0000819	0.00298281	13	90	SlT09G004840,SlT07G015420,SlT07G012360,SlT05G008470,SlT07G017500,SlT05G006900,SlT11G017440,SlT11G018490,SlT01G002170,SlT03G025450,SlT01G020390,SlT03G029370,SlT01G033260,	0.173429
Biological process	obsolete movement of cell or subcellular component	GO:0006928	0.00309255	17	134	SlT07G021690,SlT10G022390,SlT01G037120,SlT09G004840,SlT11G004720,SlT07G012360,SlT07G013900,SlT12G000320,SlT09G022620,SlT03G031000,SlT01G028930,SlT01G028920,SlT03G000670,SlT01G012480,SlT09G004130,SlT10G012880,SlT03G029370,	0.176214
Biological process	negative regulation of cell cycle	GO:0045786	0.00309764	12	80	SlT01G001160,SlT08G017900,SlT02G032110,SlT05G008470,SlT01G037060,SlT07G017500,SlT02G024840,SlT04G002770,SlT05G006900,SlT06G002380,SlT03G024100,SlT03G025450,	0.173043
Biological process	regulation of DNA replication	GO:0006275	0.00328651	9	51	SlT06G027110,SlT08G014850,SlT10G016610,SlT04G002770,SlT03G015240,SlT03G028540,SlT07G000120,SlT03G024100,SlT11G014910,	0.173394
Biological process	negative regulation of cell cycle process	GO:0010948	0.00351738	11	71	SlT01G001160,SlT08G017900,SlT02G032110,SlT05G008470,SlT07G017500,SlT02G024840,SlT04G002770,SlT05G006900,SlT06G002380,SlT03G024100,SlT03G025450,	0.1822
Biological process	response to high light intensity	GO:0009644	0.00362611	13	92	SlT04G004720,SlT02G010780,SlT01G035330,SlT09G020980,SlT07G000320,SlT02G020030,SlT03G025590,SlT02G019770,SlT02G022100,SlT03G014780,SlT09G020190,SlT01G025600,SlT06G024510,	0.184478
Biological process	regulation of cell cycle process	GO:0010564	0.0040448	18	149	SlT01G001160,SlT06G027110,SlT08G017900,SlT08G014850,SlT02G032110,SlT04G028160,SlT10G016610,SlT05G008470,SlT10G020270,SlT07G017500,SlT02G024840,SlT04G002770,SlT05G006900,SlT11G017440,SlT06G002380,SlT03G024100,SlT03G025450,SlT08G012770,	0.164623
Biological process	flavonoid biosynthetic process	GO:0009813	0.00465728	12	84	SlT05G021020,SlT02G022320,SlT06G003460,SlT03G014540,SlT07G020650,SlT12G017300,SlT02G019770,SlT05G004740,SlT04G024400,SlT10G018180,SlT03G003210,SlT04G025220,	0.186882
Biological process	response to UV-B	GO:0010224	0.0049677	10	64	SlT07G016330,SlT09G020980,SlT02G022320,SlT06G003460,SlT10G020270,SlT12G017300,SlT07G018740,SlT02G029930,SlT03G025450,SlT04G025220,	0.196569
Biological process	peptidyl-serine phosphorylation	GO:0018105	0.00524972	13	96	SlT10G017830,SlT06G025250,SlT09G008360,SlT04G027230,SlT04G004110,SlT07G000550,SlT05G023900,SlT09G009580,SlT05G020710,SlT05G017110,SlT05G022500,SlT08G012770,SlT12G000110,	0.204883
Biological process	regulation of cell cycle	GO:0051726	0.00526764	27	263	SlT02G032180,SlT01G001160,SlT06G027110,SlT03G026670,SlT08G017900,SlT08G014850,SlT03G029650,SlT02G032110,SlT04G028160,SlT06G011060,SlT10G016610,SlT05G008470,SlT10G020270,SlT01G037060,SlT07G017500,SlT02G024840,SlT04G002770,SlT03G015240,SlT11G000100,SlT05G006900,SlT11G017440,SlT06G002380,SlT03G024100,SlT11G012740,SlT03G025450,SlT08G012770,SlT03G028080,	0.202804
Biological process	regulation of cell cycle phase transition	GO:1901987	0.00540209	11	75	SlT01G001160,SlT08G017900,SlT04G028160,SlT10G016610,SlT05G008470,SlT07G017500,SlT02G024840,SlT04G002770,SlT05G006900,SlT11G017440,SlT06G002380,	0.205207
Biological process	inorganic anion transmembrane transport	GO:0098661	0.00553359	9	55	SlT08G002460,SlT11G004310,SlT09G020840,SlT03G030120,SlT06G003890,SlT05G018940,SlT04G020410,SlT08G002080,SlT08G013610,	0.207437
Biological process	meiotic cell cycle process	GO:1903046	0.00572764	18	154	SlT02G030870,SlT08G017900,SlT03G029650,SlT07G012360,SlT06G023550,SlT02G032110,SlT10G020270,SlT07G017500,SlT08G018110,SlT11G000100,SlT08G003950,SlT01G023110,SlT11G018490,SlT01G002170,SlT06G020640,SlT03G025450,SlT03G004010,SlT04G027490,	0.211923
Biological process	peptidyl-serine modification	GO:0018209	0.0057352	13	97	SlT10G017830,SlT06G025250,SlT09G008360,SlT04G027230,SlT04G004110,SlT07G000550,SlT05G023900,SlT09G009580,SlT05G020710,SlT05G017110,SlT05G022500,SlT08G012770,SlT12G000110,	0.209482
Biological process	regulation of DNA-templated DNA replication	GO:0090329	0.00599452	8	46	SlT06G027110,SlT08G014850,SlT10G016610,SlT04G002770,SlT03G028540,SlT07G000120,SlT03G024100,SlT11G014910,	0.216182
Biological process	microtubule-based process	GO:0007017	0.0060069	22	203	SlT07G021690,SlT10G022390,SlT01G037120,SlT10G000160,SlT09G004840,SlT11G004720,SlT07G012360,SlT10G023350,SlT12G000320,SlT09G022620,SlT03G031000,SlT01G028930,SlT01G028920,SlT03G000670,SlT07G017320,SlT08G003950,SlT01G012480,SlT09G004130,SlT01G027050,SlT11G013600,SlT03G029370,SlT08G012770,	0.213921
Biological process	meristem growth	GO:0035266	0.00619556	12	87	SlT04G002500,SlT07G013190,SlT12G003890,SlT06G013590,SlT11G018790,SlT02G022960,SlT04G007470,SlT04G007480,SlT11G014910,SlT09G023700,SlT05G006850,SlT03G007150,	0.217915
Biological process	cytoskeleton-dependent cytokinesis	GO:0061640	0.00681346	13	99	SlT01G037120,SlT06G027110,SlT03G029650,SlT07G012360,SlT08G023720,SlT08G023730,SlT01G037460,SlT09G019810,SlT04G025020,SlT08G003950,SlT01G012480,SlT01G029190,SlT03G029370,	0.23109
Biological process	cell cycle checkpoint signaling	GO:0000075	0.00684909	8	47	SlT01G001160,SlT08G017900,SlT05G008470,SlT07G017500,SlT02G024840,SlT04G002770,SlT05G006900,SlT06G002380,	0.229565
Biological process	meiosis II cell cycle process	GO:0061983	0.0073831	5	21	SlT10G020270,SlT07G017500,SlT11G000100,SlT11G018490,SlT01G002170,	0.244587
Biological process	very long-chain fatty acid biosynthetic process	GO:0042761	0.0073831	5	21	SlT07G006350,SlT12G019420,SlT01G032930,SlT10G020770,SlT10G020780,	0.244587
Biological process	meiosis II	GO:0007135	0.0073831	5	21	SlT10G020270,SlT07G017500,SlT11G000100,SlT11G018490,SlT01G002170,	0.244587
Biological process	negative regulation of cell cycle phase transition	GO:1901988	0.00779261	8	48	SlT01G001160,SlT08G017900,SlT05G008470,SlT07G017500,SlT02G024840,SlT04G002770,SlT05G006900,SlT06G002380,	0.249451
Biological process	nuclear division	GO:0000280	0.00813679	21	196	SlT09G004840,SlT08G017900,SlT07G015420,SlT03G029650,SlT07G012360,SlT06G023550,SlT02G032110,SlT05G008470,SlT10G020270,SlT07G017500,SlT09G017280,SlT11G000100,SlT05G006900,SlT11G017440,SlT11G018490,SlT01G002170,SlT06G020640,SlT03G025450,SlT03G029370,SlT04G027490,SlT01G033260,	0.257575
Biological process	mitotic cell cycle phase transition	GO:0044772	0.00878869	11	80	SlT04G023870,SlT04G028160,SlT10G016610,SlT05G008470,SlT02G012080,SlT07G017500,SlT02G024840,SlT05G006900,SlT11G017440,SlT05G008600,SlT11G000710,	0.275154
Biological process	cytokinesis by cell plate formation	GO:0000911	0.00883052	8	49	SlT01G037120,SlT06G027110,SlT07G012360,SlT09G019810,SlT08G003950,SlT01G012480,SlT01G029190,SlT03G029370,	0.273458
Biological process	G2/M transition of mitotic cell cycle	GO:0000086	0.00908569	5	22	SlT04G028160,SlT10G016610,SlT02G012080,SlT02G024840,SlT11G000710,	0.278335
Biological process	gametophyte development	GO:0048229	0.00949971	37	408	SlT06G015530,SlT11G000820,SlT01G001160,SlT02G030870,SlT01G019310,SlT01G022980,SlT04G002990,SlT01G019300,SlT07G019840,SlT07G012360,SlT06G023550,SlT12G019420,SlT05G002700,SlT10G020270,SlT05G009260,SlT09G017280,SlT08G018110,SlT02G026980,SlT11G017840,SlT04G018600,SlT09G006050,SlT11G000100,SlT09G012740,SlT08G003950,SlT04G004450,SlT01G023110,SlT10G019070,SlT01G002170,SlT06G002380,SlT12G004150,SlT01G020…	0.287922
Biological process	plant-type sporogenesis	GO:0048236	0.0109774	7	41	SlT02G030870,SlT06G023550,SlT08G018110,SlT11G000100,SlT08G003950,SlT01G023110,SlT03G004010,	0.281754
Biological process	regulation of chlorophyll biosynthetic process	GO:0010380	0.0121157	9	62	SlT04G002500,SlT09G020980,SlT07G013190,SlT12G003890,SlT06G013590,SlT11G018790,SlT04G007470,SlT04G007480,SlT05G006850,	0.308193
Biological process	meiotic cell cycle	GO:0051321	0.0121536	18	166	SlT02G030870,SlT08G017900,SlT03G029650,SlT07G012360,SlT06G023550,SlT02G032110,SlT10G020270,SlT07G017500,SlT08G018110,SlT11G000100,SlT08G003950,SlT01G023110,SlT11G018490,SlT01G002170,SlT06G020640,SlT03G025450,SlT03G004010,SlT04G027490,	0.306422
Biological process	mitotic cytokinesis	GO:0000281	0.0122976	12	95	SlT01G037120,SlT06G027110,SlT07G012360,SlT08G023720,SlT08G023730,SlT01G037460,SlT09G019810,SlT04G025020,SlT08G003950,SlT01G012480,SlT01G029190,SlT03G029370,	0.307331
Biological process	obsolete monovalent inorganic cation homeostasis	GO:0055067	0.012502	10	73	SlT03G020040,SlT05G018730,SlT07G000320,SlT01G016520,SlT11G006210,SlT08G001830,SlT08G002080,SlT05G017110,SlT06G025030,SlT08G013610,	0.309722
Biological process	regulation of meristem growth	GO:0010075	0.012502	10	73	SlT04G002500,SlT07G013190,SlT12G003890,SlT06G013590,SlT11G018790,SlT04G007470,SlT04G007480,SlT11G014910,SlT05G006850,SlT03G007150,	0.309722
Biological process	organelle fission	GO:0048285	0.012921	24	243	SlT04G019790,SlT09G004840,SlT08G017900,SlT07G015420,SlT03G029650,SlT07G012360,SlT06G023550,SlT02G032110,SlT05G008470,SlT04G015700,SlT10G020270,SlT07G017500,SlT09G017280,SlT11G000100,SlT05G006900,SlT11G017440,SlT11G018490,SlT01G002170,SlT03G016910,SlT06G020640,SlT03G025450,SlT03G029370,SlT04G027490,SlT01G033260,	0.314631
Biological process	response to karrikin	GO:0080167	0.0132246	16	143	SlT11G000840,SlT11G019440,SlT02G030840,SlT01G017590,SlT07G019840,SlT10G004420,SlT09G020980,SlT02G019090,SlT06G006540,SlT05G001760,SlT06G003890,SlT07G019990,SlT08G001330,SlT06G001120,SlT05G020350,SlT05G020340,	0.319295
Biological process	regulation of tetrapyrrole biosynthetic process	GO:1901463	0.0133973	9	63	SlT04G002500,SlT09G020980,SlT07G013190,SlT12G003890,SlT06G013590,SlT11G018790,SlT04G007470,SlT04G007480,SlT05G006850,	0.320746
Biological process	cellular response to cold	GO:0070417	0.0141718	7	43	SlT12G021100,SlT04G022020,SlT07G003220,SlT05G017640,SlT08G020310,SlT11G006810,SlT01G030190,	0.330947
Biological process	cellular response to heat	GO:0034605	0.0141718	7	43	SlT06G027140,SlT09G020980,SlT03G025590,SlT08G020310,SlT09G000190,SlT04G006180,SlT11G006810,	0.330947
Biological process	regulation of chlorophyll metabolic process	GO:0090056	0.0147767	9	64	SlT04G002500,SlT09G020980,SlT07G013190,SlT12G003890,SlT06G013590,SlT11G018790,SlT04G007470,SlT04G007480,SlT05G006850,	0.323836
Biological process	plant-type cell wall organization or biogenesis	GO:0071669	0.0155346	23	234	SlT10G010780,SlT06G027140,SlT07G016250,SlT07G016220,SlT05G000180,SlT05G016520,SlT02G019140,SlT08G023720,SlT08G023730,SlT01G017420,SlT10G023350,SlT05G006220,SlT09G019810,SlT04G025960,SlT07G014430,SlT09G018100,SlT12G006610,SlT01G024910,SlT11G005900,SlT04G019440,SlT02G023350,SlT09G002860,SlT12G004980,	0.337849
Biological process	cell cycle G2/M phase transition	GO:0044839	0.0157709	5	25	SlT04G028160,SlT10G016610,SlT02G012080,SlT02G024840,SlT11G000710,	0.340389
Biological process	flavonoid metabolic process	GO:0009812	0.017056	13	111	SlT05G021020,SlT12G014880,SlT02G022320,SlT06G003460,SlT03G014540,SlT07G020650,SlT12G017300,SlT02G019770,SlT05G004740,SlT04G024400,SlT10G018180,SlT03G003210,SlT04G025220,	0.365357
Biological process	stamen development	GO:0048443	0.0171636	14	123	SlT05G004140,SlT01G019310,SlT01G019300,SlT07G003000,SlT10G018620,SlT02G026200,SlT04G002380,SlT03G015240,SlT06G012200,SlT01G023110,SlT01G002170,SlT10G018590,SlT03G004010,SlT02G013510,	0.364918
Biological process	androecium development	GO:0048466	0.0171636	14	123	SlT05G004140,SlT01G019310,SlT01G019300,SlT07G003000,SlT10G018620,SlT02G026200,SlT04G002380,SlT03G015240,SlT06G012200,SlT01G023110,SlT01G002170,SlT10G018590,SlT03G004010,SlT02G013510,	0.364918
Biological process	response to toxic substance	GO:0009636	0.0177605	30	330	SlT08G016140,SlT10G010780,SlT07G016250,SlT04G004720,SlT07G016220,SlT08G003310,SlT01G035330,SlT05G016520,SlT02G019140,SlT07G000320,SlT03G030170,SlT12G005250,SlT05G001760,SlT09G001300,SlT07G014430,SlT04G004110,SlT09G018100,SlT03G025590,SlT07G019990,SlT08G001330,SlT04G019440,SlT02G023350,SlT11G019750,SlT03G014780,SlT05G022500,SlT09G020190,SlT01G025600,SlT07G012060,SlT03G020110,SlT07G020040,	0.372056
Biological process	regulation of tetrapyrrole metabolic process	GO:1901401	0.0178451	9	66	SlT04G002500,SlT09G020980,SlT07G013190,SlT12G003890,SlT06G013590,SlT11G018790,SlT04G007470,SlT04G007480,SlT05G006850,	0.3711
Biological process	chromosome organization	GO:0051276	0.0183619	46	553	SlT11G000820,SlT01G030960,SlT01G001160,SlT09G004840,SlT06G022620,SlT02G032560,SlT07G015420,SlT07G012360,SlT02G013830,SlT04G028160,SlT01G030890,SlT01G027250,SlT04G022020,SlT05G008470,SlT12G000330,SlT07G017500,SlT08G013890,SlT01G017790,SlT07G016030,SlT06G023800,SlT11G022880,SlT01G029330,SlT03G015240,SlT06G020210,SlT06G023730,SlT06G023750,SlT05G006900,SlT11G017440,SlT07G000120,SlT11G018490,SlT10G012…	0.379081
Biological process	response to light intensity	GO:0009642	0.0184914	17	161	SlT08G016140,SlT04G004720,SlT02G010780,SlT01G035330,SlT09G020980,SlT07G000320,SlT10G001930,SlT02G020030,SlT03G025590,SlT07G003220,SlT02G019770,SlT02G022100,SlT06G012130,SlT03G014780,SlT09G020190,SlT01G025600,SlT06G024510,	0.379006
Biological process	potassium ion homeostasis	GO:0055075	0.0185745	5	26	SlT03G020040,SlT05G018730,SlT01G016520,SlT08G002080,SlT05G017110,	0.377991
Biological process	mitotic cytokinetic process	GO:1902410	0.0191943	8	56	SlT01G037120,SlT06G027110,SlT07G012360,SlT09G019810,SlT08G003950,SlT01G012480,SlT01G029190,SlT03G029370,	0.387834
Biological process	male gamete generation	GO:0048232	0.0209705	10	79	SlT07G019840,SlT03G029650,SlT07G012360,SlT06G023550,SlT02G032110,SlT09G017280,SlT03G024170,SlT11G000100,SlT12G004150,SlT04G027490,	0.39049
Biological process	cytokinetic process	GO:0032506	0.0211804	8	57	SlT01G037120,SlT06G027110,SlT07G012360,SlT09G019810,SlT08G003950,SlT01G012480,SlT01G029190,SlT03G029370,	0.391838
Biological process	regulation of mitotic sister chromatid segregation	GO:0033047	0.0216873	5	27	SlT05G008470,SlT07G017500,SlT05G006900,SlT11G017440,SlT03G025450,	0.398626
Biological process	DNA integrity checkpoint signaling	GO:0031570	0.0216873	5	27	SlT01G001160,SlT08G017900,SlT02G024840,SlT04G002770,SlT06G002380,	0.398626
Biological process	regulation of molecular function	GO:0065009	0.0223922	40	475	SlT11G000840,SlT06G015530,SlT07G021690,SlT12G003350,SlT03G026670,SlT08G001560,SlT07G015420,SlT03G029650,SlT11G008430,SlT06G011060,SlT08G020980,SlT06G003030,SlT10G018390,SlT04G015700,SlT10G020270,SlT01G037060,SlT12G023040,SlT07G015750,SlT07G023620,SlT01G024910,SlT09G025530,SlT02G009980,SlT03G024170,SlT09G005180,SlT10G018850,SlT09G005120,SlT07G022680,SlT09G019620,SlT04G024840,SlT03G016910,SlT04G006…	0.40634
Biological process	sexual sporulation	GO:0034293	0.022456	7	47	SlT02G030870,SlT06G023550,SlT08G018110,SlT11G000100,SlT08G003950,SlT01G023110,SlT03G004010,	0.404919
Biological process	DNA duplex unwinding	GO:0032508	0.0233078	8	58	SlT02G013830,SlT01G017790,SlT07G000120,SlT10G012440,SlT11G014910,SlT03G025450,SlT01G030190,SlT02G020650,	0.417635
Biological process	response to chitin	GO:0010200	0.0234716	14	128	SlT04G023820,SlT09G003570,SlT10G004940,SlT08G003310,SlT12G021100,SlT03G029650,SlT09G007820,SlT06G006040,SlT08G023250,SlT11G023170,SlT10G022530,SlT09G003220,SlT02G030990,SlT05G018830,	0.417941
Biological process	response to cold	GO:0009409	0.0246169	38	450	SlT08G016140,SlT10G000160,SlT05G023740,SlT07G016250,SlT07G016220,SlT01G023780,SlT12G021100,SlT02G023210,SlT05G016520,SlT09G020980,SlT05G018730,SlT07G000320,SlT04G022020,SlT09G022650,SlT07G014430,SlT11G017470,SlT07G011620,SlT07G019990,SlT07G003220,SlT06G001190,SlT02G022100,SlT02G009580,SlT04G016430,SlT09G005180,SlT01G024420,SlT05G017640,SlT07G016910,SlT08G020310,SlT02G029930,SlT05G017110,SlT12G001…	0.435611
Biological process	regulation of nuclear division	GO:0051783	0.025581	8	59	SlT08G017900,SlT02G032110,SlT05G008470,SlT10G020270,SlT07G017500,SlT05G006900,SlT11G017440,SlT03G025450,	0.447118
Biological process	DNA geometric change	GO:0032392	0.025581	8	59	SlT02G013830,SlT01G017790,SlT07G000120,SlT10G012440,SlT11G014910,SlT03G025450,SlT01G030190,SlT02G020650,	0.447118
Biological process	regulation of mitotic nuclear division	GO:0007088	0.0290435	6	39	SlT05G008470,SlT10G020270,SlT07G017500,SlT05G006900,SlT11G017440,SlT03G025450,	0.489615
Biological process	response to UV	GO:0009411	0.0296514	14	132	SlT08G020670,SlT07G016330,SlT09G020980,SlT02G022320,SlT03G006080,SlT02G026200,SlT06G003460,SlT10G020270,SlT02G024840,SlT12G017300,SlT07G018740,SlT02G029930,SlT03G025450,SlT04G025220,	0.496922
Biological process	regulation of sister chromatid segregation	GO:0033045	0.0329835	5	30	SlT05G008470,SlT07G017500,SlT05G006900,SlT11G017440,SlT03G025450,	0.481897
Biological process	negative regulation of proteolysis	GO:0045861	0.0329835	5	30	SlT12G023040,SlT09G025530,SlT04G024840,SlT04G006180,SlT04G027490,	0.481897
Biological process	nuclear chromosome segregation	GO:0098813	0.0331535	14	134	SlT09G004840,SlT07G015420,SlT07G012360,SlT05G008470,SlT07G017500,SlT05G006900,SlT11G017440,SlT11G018490,SlT01G002170,SlT03G025450,SlT01G020390,SlT03G029370,SlT04G027490,SlT01G033260,	0.479464
Biological process	anther development	GO:0048653	0.0333177	8	62	SlT01G019310,SlT01G019300,SlT10G018620,SlT03G015240,SlT01G023110,SlT01G002170,SlT10G018590,SlT03G004010,	0.479404
Biological process	negative regulation of hydrolase activity	GO:0051346	0.0335984	7	51	SlT06G015530,SlT12G023040,SlT09G025530,SlT03G024170,SlT04G024840,SlT04G006180,SlT11G007720,	0.481015
Biological process	detoxification	GO:0098754	0.0341158	16	160	SlT10G010780,SlT07G016250,SlT07G016220,SlT05G016520,SlT02G019140,SlT12G005250,SlT05G001760,SlT09G001300,SlT07G014430,SlT09G018100,SlT07G019990,SlT04G019440,SlT02G023350,SlT11G019750,SlT07G012060,SlT07G020040,	0.485979
Biological process	pollen development	GO:0009555	0.0355654	28	322	SlT06G015530,SlT11G000820,SlT01G019310,SlT01G022980,SlT01G019300,SlT07G019840,SlT07G012360,SlT06G023550,SlT12G019420,SlT05G009260,SlT09G017280,SlT02G026980,SlT11G017840,SlT04G018600,SlT09G006050,SlT11G000100,SlT09G012740,SlT08G003950,SlT04G004450,SlT01G023110,SlT10G019070,SlT12G004150,SlT01G020390,SlT05G002410,SlT03G004010,SlT03G029370,SlT02G025990,SlT11G007720,	0.496696
Biological process	sporulation	GO:0043934	0.0362152	8	63	SlT02G030870,SlT06G023550,SlT10G005440,SlT08G018110,SlT11G000100,SlT08G003950,SlT01G023110,SlT03G004010,	0.503303
Biological process	response to antibiotic	GO:0046677	0.0381645	29	338	SlT04G023820,SlT08G016140,SlT05G004140,SlT04G004720,SlT08G003310,SlT07G003000,SlT08G014850,SlT01G035330,SlT10G003180,SlT03G006080,SlT09G007820,SlT03G030170,SlT03G014540,SlT09G020030,SlT04G004110,SlT11G023170,SlT04G013800,SlT03G025590,SlT08G001330,SlT09G006050,SlT02G030990,SlT03G014780,SlT05G022500,SlT09G020190,SlT01G025600,SlT12G002760,SlT11G006810,SlT02G030080,SlT03G020110,	0.527818
Biological process	regulation of catalytic activity	GO:0050790	0.0382245	31	366	SlT11G000840,SlT06G015530,SlT07G021690,SlT12G003350,SlT03G026670,SlT08G001560,SlT07G015420,SlT03G029650,SlT11G008430,SlT06G011060,SlT08G020980,SlT06G003030,SlT10G020270,SlT01G037060,SlT12G023040,SlT07G023620,SlT09G025530,SlT03G024170,SlT09G005180,SlT10G018850,SlT09G005120,SlT07G022680,SlT09G019620,SlT04G024840,SlT04G006180,SlT11G000790,SlT11G000770,SlT02G018860,SlT07G012060,SlT03G028080,SlT11G007…	0.526095
Biological process	floral whorl development	GO:0048438	0.038709	19	202	SlT05G004140,SlT01G019310,SlT01G019300,SlT07G003000,SlT10G018620,SlT02G026200,SlT05G006200,SlT04G002380,SlT03G015240,SlT06G012200,SlT03G022880,SlT01G004850,SlT01G023110,SlT01G002170,SlT09G003220,SlT06G019670,SlT10G018590,SlT03G004010,SlT02G013510,	0.530202
Biological process	multicellular organismal reproductive process	GO:0048609	0.038709	19	202	SlT07G019840,SlT03G029650,SlT07G012360,SlT06G023550,SlT07G000320,SlT02G032110,SlT02G016820,SlT04G025960,SlT07G013900,SlT01G022800,SlT09G017280,SlT06G024250,SlT03G015240,SlT03G024170,SlT11G000100,SlT01G002170,SlT02G023350,SlT12G004150,SlT04G027490,	0.530202
Biological process	cell wall modification	GO:0042545	0.0392778	8	64	SlT01G019310,SlT01G019300,SlT02G010370,SlT11G003010,SlT05G000180,SlT01G017420,SlT04G025960,SlT02G023350,	0.532869
Biological process	regulation of meristem development	GO:0048509	0.0393838	17	176	SlT12G003350,SlT04G002500,SlT04G028160,SlT05G011630,SlT07G013190,SlT12G003890,SlT06G013590,SlT08G018110,SlT11G018790,SlT11G017840,SlT04G007470,SlT04G007480,SlT11G000710,SlT07G017270,SlT11G014910,SlT05G006850,SlT03G007150,	0.531775
Biological process	DNA endoreduplication	GO:0042023	0.0401048	6	42	SlT06G027110,SlT08G014850,SlT10G016610,SlT10G020270,SlT06G024680,SlT03G024100,	0.538956
Biological process	monoatomic anion transport	GO:0006820	0.041995	28	327	SlT03G012860,SlT05G005020,SlT02G031730,SlT11G003910,SlT01G004280,SlT02G025030,SlT08G002460,SlT12G021100,SlT08G002840,SlT06G009290,SlT11G004310,SlT01G019600,SlT09G020840,SlT11G006210,SlT03G030120,SlT07G015750,SlT06G012320,SlT06G003890,SlT04G024920,SlT06G006860,SlT05G018940,SlT11G006720,SlT04G020410,SlT08G002080,SlT03G002780,SlT05G020350,SlT05G020340,SlT08G013610,	0.553906
Biological process	potassium ion transport	GO:0006813	0.0433064	10	89	SlT10G001840,SlT03G020040,SlT02G010780,SlT05G018730,SlT01G016520,SlT04G009790,SlT12G000460,SlT08G002080,SlT05G017110,SlT06G025030,	0.568571
Biological process	response to abiotic stimulus	GO:0009628	0.0437665	144	2080	SlT11G000840,SlT04G023820,SlT08G020670,SlT01G029510,SlT11G019440,SlT08G016140,SlT10G000160,SlT10G018270,SlT05G023720,SlT06G027140,SlT12G006020,SlT11G003910,SlT05G023740,SlT02G030840,SlT07G016250,SlT04G004720,SlT03G026670,SlT01G017590,SlT07G016220,SlT07G016330,SlT07G019840,SlT01G023780,SlT08G002460,SlT02G010780,SlT12G003710,SlT08G012240,SlT08G017900,SlT12G021100,SlT10G004420,SlT02G023210,SlT01G035…	0.571976
Biological process	microsporogenesis	GO:0009556	0.0473705	5	33	SlT06G023550,SlT11G000100,SlT08G003950,SlT01G023110,SlT03G004010,	0.559993
Biological process	response to radiation	GO:0009314	0.0474302	63	841	SlT08G020670,SlT11G019440,SlT08G016140,SlT10G018270,SlT02G030840,SlT04G004720,SlT07G016330,SlT02G010780,SlT08G012240,SlT08G017900,SlT01G035330,SlT09G020980,SlT06G016830,SlT07G000320,SlT02G032110,SlT02G022320,SlT03G006080,SlT02G026200,SlT06G003460,SlT06G026590,SlT01G032670,SlT10G020270,SlT05G001760,SlT05G005700,SlT10G001930,SlT02G020030,SlT04G004110,SlT02G024840,SlT03G031440,SlT12G017300,SlT07G018…	0.558382
Biological process	regulation of mitotic cell cycle phase transition	GO:1901990	0.0479177	7	55	SlT04G028160,SlT10G016610,SlT05G008470,SlT07G017500,SlT02G024840,SlT05G006900,SlT11G017440,	0.552703
Biological process	negative regulation of mitotic cell cycle	GO:0045930	0.0487808	6	44	SlT05G008470,SlT07G017500,SlT02G024840,SlT04G002770,SlT05G006900,SlT03G025450,	0.560389
Biological process	chemical homeostasis	GO:0048878	0.0491371	29	346	SlT06G012040,SlT05G004140,SlT03G020040,SlT12G003760,SlT05G018730,SlT07G000320,SlT01G016520,SlT11G006210,SlT08G020980,SlT01G033480,SlT07G001190,SlT07G015750,SlT10G025480,SlT05G004450,SlT08G001830,SlT08G017230,SlT11G017470,SlT11G002850,SlT03G024170,SlT02G029930,SlT07G006190,SlT08G002080,SlT05G017110,SlT06G025030,SlT03G002780,SlT08G013610,SlT02G025990,SlT03G020110,SlT06G000150,	0.562215

## Sheet: M2
Class	GO_Name	GO_ID	P_value	HitsGenesCountsInSelectedSet	HitsGenesCountsInBackground	GenesOfSelectedSetInGOterm	corrected p-value(BH method)
Molecular function	oxidoreductase activity, acting on paired donors, with incorporation or reduction of molecular oxygen	GO:0016705	0.000286012	5	200	SlT09G013450,SlT07G020260,SlT02G010890,SlT07G020250,SlT06G026490,	0.0070788
Molecular function	oxidoreductase activity	GO:0016491	0.010427	7	840	SlT04G025060,SlT09G013450,SlT07G020260,SlT02G010890,SlT07G020250,SlT06G026490,SlT10G005860,	0.0737337
Biological process	secondary metabolic process	GO:0019748	0.000191815	7	388	SlT09G013450,SlT03G004240,SlT01G039240,SlT06G001910,SlT03G030510,SlT12G000370,SlT03G004250,	0.0160485
Biological process	regulation of hormone levels	GO:0010817	0.000231806	8	536	SlT12G017200,SlT05G006180,SlT04G025060,SlT07G020260,SlT02G010890,SlT07G020250,SlT06G026490,SlT10G005860,	0.0166238
Biological process	regulation of biological quality	GO:0065008	0.000330848	12	1252	SlT12G017200,SlT05G006180,SlT04G025060,SlT03G016520,SlT07G020260,SlT02G010890,SlT02G009060,SlT07G020250,SlT06G026490,SlT10G005860,SlT12G000370,SlT04G020380,	0.0207607
Biological process	hormone metabolic process	GO:0042445	0.0012361	6	384	SlT04G025060,SlT07G020260,SlT02G010890,SlT07G020250,SlT06G026490,SlT10G005860,	0.0564113
Biological process	response to abiotic stimulus	GO:0009628	0.00329681	14	2080	SlT02G013980,SlT10G023480,SlT12G017200,SlT01G035620,SlT07G020260,SlT02G010890,SlT02G009060,SlT03G018730,SlT07G020250,SlT03G004240,SlT08G002160,SlT07G001810,SlT12G000370,SlT03G004250,	0.0919444
Biological process	response to water deprivation	GO:0009414	0.00755658	5	390	SlT01G035620,SlT03G018730,SlT03G004240,SlT08G002160,SlT03G004250,	0.111571
Biological process	response to water	GO:0009415	0.00796415	5	395	SlT01G035620,SlT03G018730,SlT03G004240,SlT08G002160,SlT03G004250,	0.114229
Biological process	response to light stimulus	GO:0009416	0.011626	7	794	SlT02G013980,SlT07G020260,SlT02G010890,SlT02G009060,SlT07G020250,SlT07G001810,SlT12G000370,	0.138959
Biological process	response to radiation	GO:0009314	0.015616	7	841	SlT02G013980,SlT07G020260,SlT02G010890,SlT02G009060,SlT07G020250,SlT07G001810,SlT12G000370,	0.159985
Biological process	oxoacid metabolic process	GO:0043436	0.0157104	7	842	SlT04G025060,SlT07G020260,SlT02G010890,SlT07G020250,SlT03G004240,SlT06G001910,SlT03G004250,	0.157733
Biological process	organic acid metabolic process	GO:0006082	0.0157104	7	842	SlT04G025060,SlT07G020260,SlT02G010890,SlT07G020250,SlT03G004240,SlT06G001910,SlT03G004250,	0.157733
Biological process	response to stimulus	GO:0050896	0.0166927	24	5368	SlT02G013980,SlT10G023480,SlT12G017200,SlT05G006180,SlT04G025060,SlT01G035620,SlT10G023890,SlT12G021790,SlT09G013450,SlT01G003700,SlT07G020260,SlT02G010890,SlT02G009060,SlT03G018730,SlT01G018650,SlT07G020250,SlT03G004240,SlT08G002160,SlT06G026490,SlT07G001810,SlT06G001910,SlT03G030510,SlT12G000370,SlT03G004250,	0.149638
Biological process	response to salt	GO:1902074	0.0167372	5	475	SlT01G035620,SlT03G018730,SlT03G004240,SlT08G002160,SlT03G004250,	0.147404
Biological process	response to organic substance	GO:0010033	0.023597	13	2330	SlT12G017200,SlT05G006180,SlT04G025060,SlT01G035620,SlT12G021790,SlT02G009060,SlT03G018730,SlT03G004240,SlT08G002160,SlT06G026490,SlT03G030510,SlT12G000370,SlT03G004250,	0.185089
Biological process	obsolete oxidation-reduction process	GO:0055114	0.0340756	7	986	SlT04G025060,SlT09G013450,SlT07G020260,SlT02G010890,SlT07G020250,SlT06G026490,SlT10G005860,	0.237583
Biological process	catabolic process	GO:0009056	0.0379387	8	1235	SlT10G023480,SlT07G020260,SlT02G010890,SlT12G019290,SlT07G020250,SlT08G002160,SlT10G005860,SlT03G030510,	0.235126
Biological process	cellular catabolic process	GO:0044248	0.0485009	7	1064	SlT10G023480,SlT07G020260,SlT02G010890,SlT12G019290,SlT07G020250,SlT08G002160,SlT03G030510,	0.276676

## Sheet: M3
Class	GO_Name	GO_ID	P_value	HitsGenesCountsInSelectedSet	HitsGenesCountsInBackground	GenesOfSelectedSetInGOterm	corrected p-value(BH method)
Molecular function	microtubule motor activity	GO:0003777	1.22721e-11	13	60	SlT04G007340,SlT12G005230,SlT09G025190,SlT09G019750,SlT07G023740,SlT10G025320,SlT12G023060,SlT03G024760,SlT12G023960,SlT04G023030,SlT11G021820,SlT01G028610,SlT06G023480,	5.09291e-09
Molecular function	cytoskeletal motor activity	GO:0003774	1.70024e-10	13	73	SlT04G007340,SlT12G005230,SlT09G025190,SlT09G019750,SlT07G023740,SlT10G025320,SlT12G023060,SlT03G024760,SlT12G023960,SlT04G023030,SlT11G021820,SlT01G028610,SlT06G023480,	3.52799e-08
Molecular function	ribonucleoside triphosphate phosphatase activity	GO:0017111	2.53903e-09	31	562	SlT04G007340,SlT08G022610,SlT12G005230,SlT09G025190,SlT09G019750,SlT08G018580,SlT07G021570,SlT01G031930,SlT07G023740,SlT11G020880,SlT10G025320,SlT12G023060,SlT07G023960,SlT03G024760,SlT07G023950,SlT09G001000,SlT12G023960,SlT09G021080,SlT10G001470,SlT06G018200,SlT08G014670,SlT04G023030,SlT10G019430,SlT07G016990,SlT09G013710,SlT11G021820,SlT06G015700,SlT01G028610,SlT02G024950,SlT07G015840,SlT06G023…	3.51233e-07
Molecular function	plus-end-directed microtubule motor activity	GO:0008574	3.15083e-09	7	16	SlT09G025190,SlT07G023740,SlT10G025320,SlT12G023060,SlT03G024760,SlT01G028610,SlT06G023480,	3.26898e-07
Molecular function	pyrophosphatase activity	GO:0016462	1.30456e-08	31	602	SlT04G007340,SlT08G022610,SlT12G005230,SlT09G025190,SlT09G019750,SlT08G018580,SlT07G021570,SlT01G031930,SlT07G023740,SlT11G020880,SlT10G025320,SlT12G023060,SlT07G023960,SlT03G024760,SlT07G023950,SlT09G001000,SlT12G023960,SlT09G021080,SlT10G001470,SlT06G018200,SlT08G014670,SlT04G023030,SlT10G019430,SlT07G016990,SlT09G013710,SlT11G021820,SlT06G015700,SlT01G028610,SlT02G024950,SlT07G015840,SlT06G023…	1.08278e-06
Molecular function	hydrolase activity, acting on acid anhydrides, in phosphorus-containing anhydrides	GO:0016818	1.58371e-08	31	607	SlT04G007340,SlT08G022610,SlT12G005230,SlT09G025190,SlT09G019750,SlT08G018580,SlT07G021570,SlT01G031930,SlT07G023740,SlT11G020880,SlT10G025320,SlT12G023060,SlT07G023960,SlT03G024760,SlT07G023950,SlT09G001000,SlT12G023960,SlT09G021080,SlT10G001470,SlT06G018200,SlT08G014670,SlT04G023030,SlT10G019430,SlT07G016990,SlT09G013710,SlT11G021820,SlT06G015700,SlT01G028610,SlT02G024950,SlT07G015840,SlT06G023…	1.0954e-06
Molecular function	hydrolase activity, acting on acid anhydrides	GO:0016817	1.84647e-08	31	611	SlT04G007340,SlT08G022610,SlT12G005230,SlT09G025190,SlT09G019750,SlT08G018580,SlT07G021570,SlT01G031930,SlT07G023740,SlT11G020880,SlT10G025320,SlT12G023060,SlT07G023960,SlT03G024760,SlT07G023950,SlT09G001000,SlT12G023960,SlT09G021080,SlT10G001470,SlT06G018200,SlT08G014670,SlT04G023030,SlT10G019430,SlT07G016990,SlT09G013710,SlT11G021820,SlT06G015700,SlT01G028610,SlT02G024950,SlT07G015840,SlT06G023…	1.0947e-06
Molecular function	microtubule binding	GO:0008017	2.08355e-08	12	88	SlT09G019750,SlT08G018580,SlT07G021570,SlT01G031930,SlT12G006150,SlT12G023960,SlT11G022340,SlT07G017470,SlT04G023030,SlT10G003230,SlT12G000540,SlT03G002180,	1.08084e-06
Molecular function	ATP-dependent activity	GO:0140657	2.32426e-08	28	515	SlT04G007340,SlT08G022610,SlT12G005230,SlT09G025190,SlT09G019750,SlT07G023740,SlT11G020880,SlT10G025320,SlT12G023060,SlT07G023960,SlT03G024760,SlT07G023950,SlT09G001000,SlT12G023960,SlT09G021080,SlT06G018200,SlT08G014670,SlT04G023030,SlT10G019430,SlT07G016990,SlT09G013710,SlT11G021820,SlT06G015700,SlT01G028610,SlT03G013700,SlT02G024950,SlT07G015840,SlT06G023480,	1.07174e-06
Molecular function	ATP hydrolysis activity	GO:0016887	6.09994e-08	26	472	SlT04G007340,SlT08G022610,SlT12G005230,SlT09G025190,SlT09G019750,SlT07G023740,SlT11G020880,SlT10G025320,SlT12G023060,SlT07G023960,SlT03G024760,SlT07G023950,SlT09G001000,SlT12G023960,SlT09G021080,SlT06G018200,SlT08G014670,SlT04G023030,SlT10G019430,SlT07G016990,SlT11G021820,SlT06G015700,SlT01G028610,SlT02G024950,SlT07G015840,SlT06G023480,	2.53148e-06
Molecular function	tubulin binding	GO:0015631	1.00351e-07	12	101	SlT09G019750,SlT08G018580,SlT07G021570,SlT01G031930,SlT12G006150,SlT12G023960,SlT11G022340,SlT07G017470,SlT04G023030,SlT10G003230,SlT12G000540,SlT03G002180,	3.78596e-06
Molecular function	ATP-dependent activity, acting on DNA	GO:0008094	1.26748e-07	11	84	SlT08G022610,SlT07G023960,SlT07G023950,SlT09G021080,SlT06G018200,SlT08G014670,SlT10G019430,SlT09G013710,SlT06G015700,SlT02G024950,SlT07G015840,	4.38337e-06
Molecular function	catalytic activity, acting on DNA	GO:0140097	1.9774e-07	14	151	SlT08G022610,SlT05G020990,SlT07G023960,SlT07G023950,SlT09G021080,SlT06G018200,SlT02G031330,SlT08G014670,SlT10G019430,SlT09G013710,SlT06G015700,SlT02G024950,SlT07G015840,SlT12G015750,	6.31247e-06
Molecular function	cytoskeletal protein binding	GO:0008092	7.20906e-05	13	219	SlT09G019750,SlT08G018580,SlT07G021570,SlT01G031930,SlT12G006150,SlT12G023960,SlT11G022340,SlT07G017470,SlT04G023030,SlT10G003230,SlT12G000540,SlT03G002180,SlT01G037890,	0.00186985
Molecular function	DNA helicase activity	GO:0003678	0.000951895	5	46	SlT08G014670,SlT10G019430,SlT09G013710,SlT02G024950,SlT07G015840,	0.0188113
Molecular function	lyase activity	GO:0016829	0.0020113	11	237	SlT10G000470,SlT10G000460,SlT08G003570,SlT08G014670,SlT02G022600,SlT01G015540,SlT07G015740,SlT01G015530,SlT03G020400,SlT12G015750,SlT03G024920,	0.0362908
Molecular function	UDP-glucosyltransferase activity	GO:0035251	0.00369869	8	151	SlT01G019840,SlT08G018330,SlT05G020620,SlT05G020880,SlT02G007860,SlT09G013400,SlT10G023920,SlT12G023010,	0.0511653
Molecular function	isomerase activity	GO:0016853	0.00856567	8	174	SlT08G022610,SlT04G016190,SlT01G027470,SlT07G023960,SlT07G023950,SlT06G015700,SlT05G019800,SlT07G012440,	0.10772
Molecular function	glucosyltransferase activity	GO:0046527	0.0110648	8	182	SlT01G019840,SlT08G018330,SlT05G020620,SlT05G020880,SlT02G007860,SlT09G013400,SlT10G023920,SlT12G023010,	0.135056
Molecular function	carbon-oxygen lyase activity	GO:0016835	0.0227837	5	97	SlT10G000470,SlT10G000460,SlT08G014670,SlT02G022600,SlT07G015740,	0.168843
Molecular function	UDP-glycosyltransferase activity	GO:0008194	0.0253445	8	212	SlT01G019840,SlT08G018330,SlT05G020620,SlT05G020880,SlT02G007860,SlT09G013400,SlT10G023920,SlT12G023010,	0.184525
Molecular function	catalytic activity	GO:0003824	0.0316454	105	5585	SlT04G007340,SlT01G019840,SlT09G020950,SlT08G022610,SlT12G005230,SlT03G019280,SlT04G016190,SlT09G025190,SlT02G023390,SlT09G019750,SlT08G018580,SlT06G012270,SlT02G014340,SlT03G018290,SlT07G021570,SlT08G007340,SlT01G027470,SlT06G002130,SlT05G020990,SlT01G031930,SlT07G023740,SlT05G008620,SlT08G018330,SlT11G020880,SlT05G020620,SlT11G007420,SlT10G025320,SlT12G023060,SlT07G023960,SlT08G008500,SlT09G018…	0.222591
Molecular function	adenyl nucleotide binding	GO:0030554	0.0444095	7	195	SlT01G027470,SlT03G018990,SlT10G019430,SlT08G012100,SlT01G015540,SlT01G015530,SlT07G015840,	0.242499
Molecular function	hydrolase activity	GO:0016787	0.046286	44	2080	SlT04G007340,SlT01G019840,SlT08G022610,SlT12G005230,SlT09G025190,SlT09G019750,SlT08G018580,SlT07G021570,SlT08G007340,SlT01G031930,SlT07G023740,SlT11G020880,SlT10G025320,SlT12G023060,SlT07G023960,SlT03G024760,SlT07G023950,SlT09G001000,SlT12G023960,SlT09G021080,SlT06G021700,SlT10G001470,SlT06G018200,SlT07G018530,SlT06G015070,SlT08G024360,SlT08G014670,SlT04G023030,SlT04G024570,SlT11G005830,SlT10G019…	0.249464
Molecular function	catalytic activity, acting on a nucleic acid	GO:0140640	0.0475718	14	514	SlT08G022610,SlT05G020990,SlT07G023960,SlT07G023950,SlT09G021080,SlT06G018200,SlT02G031330,SlT08G014670,SlT10G019430,SlT09G013710,SlT06G015700,SlT02G024950,SlT07G015840,SlT12G015750,	0.253107
Cellular component	microtubule cytoskeleton	GO:0015630	3.06866e-13	25	247	SlT04G007340,SlT12G005230,SlT09G025190,SlT09G019750,SlT11G005260,SlT07G023740,SlT10G025320,SlT12G023060,SlT03G024760,SlT12G006150,SlT12G023960,SlT11G022340,SlT10G001470,SlT07G017470,SlT03G018990,SlT04G023030,SlT10G003230,SlT12G000540,SlT12G021320,SlT03G002180,SlT11G021820,SlT08G019150,SlT01G028610,SlT06G023480,SlT09G006240,	8.19331e-11
Cellular component	obsolete cytoskeletal part	GO:0044430	4.9899e-12	26	304	SlT04G007340,SlT12G005230,SlT09G025190,SlT09G019750,SlT11G005260,SlT07G023740,SlT10G025320,SlT12G023060,SlT03G024760,SlT12G006150,SlT12G023960,SlT11G022340,SlT10G001470,SlT07G017470,SlT03G018990,SlT04G023030,SlT10G003230,SlT12G000540,SlT12G021320,SlT03G002180,SlT11G021820,SlT01G037890,SlT08G019150,SlT01G028610,SlT06G023480,SlT09G006240,	6.66151e-10
Cellular component	cytoskeleton	GO:0005856	6.55553e-12	28	359	SlT04G007340,SlT12G005230,SlT09G025190,SlT09G019750,SlT08G018580,SlT11G005260,SlT07G023740,SlT10G025320,SlT12G023060,SlT03G024760,SlT12G006150,SlT12G020690,SlT12G023960,SlT11G022340,SlT10G001470,SlT07G017470,SlT03G018990,SlT04G023030,SlT10G003230,SlT12G000540,SlT12G021320,SlT03G002180,SlT11G021820,SlT01G037890,SlT08G019150,SlT01G028610,SlT06G023480,SlT09G006240,	5.83443e-10
Cellular component	kinesin complex	GO:0005871	1.20922e-11	13	60	SlT04G007340,SlT12G005230,SlT09G025190,SlT09G019750,SlT07G023740,SlT10G025320,SlT12G023060,SlT03G024760,SlT12G023960,SlT04G023030,SlT11G021820,SlT01G028610,SlT06G023480,	8.07155e-10
Cellular component	microtubule associated complex	GO:0005875	1.34193e-10	14	87	SlT04G007340,SlT12G005230,SlT09G025190,SlT09G019750,SlT07G023740,SlT10G025320,SlT12G023060,SlT03G024760,SlT12G023960,SlT04G023030,SlT12G021320,SlT11G021820,SlT01G028610,SlT06G023480,	7.16591e-09
Cellular component	non-membrane-bounded organelle	GO:0043228	2.98222e-08	62	1899	SlT04G007340,SlT04G020790,SlT08G022610,SlT12G005230,SlT09G025190,SlT09G019750,SlT08G018580,SlT11G005260,SlT12G003240,SlT05G020990,SlT07G023740,SlT10G025320,SlT12G023060,SlT07G023960,SlT02G025430,SlT03G024760,SlT07G023950,SlT12G006150,SlT01G017380,SlT12G020690,SlT12G023960,SlT09G021080,SlT01G017370,SlT11G022340,SlT10G001470,SlT06G016000,SlT06G006210,SlT07G017470,SlT04G001430,SlT02G014000,SlT04G026…	1.32709e-06
Cellular component	intracellular non-membrane-bounded organelle	GO:0043232	2.98222e-08	62	1899	SlT04G007340,SlT04G020790,SlT08G022610,SlT12G005230,SlT09G025190,SlT09G019750,SlT08G018580,SlT11G005260,SlT12G003240,SlT05G020990,SlT07G023740,SlT10G025320,SlT12G023060,SlT07G023960,SlT02G025430,SlT03G024760,SlT07G023950,SlT12G006150,SlT01G017380,SlT12G020690,SlT12G023960,SlT09G021080,SlT01G017370,SlT11G022340,SlT10G001470,SlT06G016000,SlT06G006210,SlT07G017470,SlT04G001430,SlT02G014000,SlT04G026…	1.32709e-06
Cellular component	phragmoplast	GO:0009524	3.18381e-08	10	58	SlT09G025190,SlT08G018580,SlT12G023060,SlT11G022340,SlT07G017470,SlT10G003230,SlT12G000540,SlT12G021320,SlT03G002180,SlT06G011110,	1.0626e-06
Cellular component	spindle	GO:0005819	1.23814e-07	11	84	SlT11G005260,SlT07G023740,SlT07G017470,SlT04G023030,SlT10G003230,SlT12G000540,SlT12G021320,SlT11G021820,SlT08G019150,SlT06G023480,SlT09G006240,	3.67314e-06
Cellular component	microtubule	GO:0005874	2.85278e-07	11	91	SlT12G006150,SlT12G023960,SlT11G022340,SlT07G017470,SlT03G018990,SlT04G023030,SlT10G003230,SlT12G000540,SlT12G021320,SlT03G002180,SlT06G023480,	7.61692e-06
Cellular component	chromosome	GO:0005694	4.21987e-07	22	387	SlT04G020790,SlT08G022610,SlT11G005260,SlT05G020990,SlT07G023960,SlT07G023950,SlT01G017380,SlT12G023960,SlT09G021080,SlT01G017370,SlT04G001430,SlT02G031330,SlT06G022850,SlT08G004760,SlT04G023030,SlT12G021320,SlT04G004680,SlT09G013710,SlT06G015700,SlT02G024950,SlT06G026850,SlT01G025890,	1.02428e-05
Cellular component	polymeric cytoskeletal fiber	GO:0099513	1.62905e-06	11	108	SlT12G006150,SlT12G023960,SlT11G022340,SlT07G017470,SlT03G018990,SlT04G023030,SlT10G003230,SlT12G000540,SlT12G021320,SlT03G002180,SlT06G023480,	3.62463e-05
Cellular component	condensed chromosome	GO:0000793	1.7924e-06	10	88	SlT04G020790,SlT11G005260,SlT12G023960,SlT09G021080,SlT04G001430,SlT06G022850,SlT08G004760,SlT04G023030,SlT12G021320,SlT06G015700,	3.68131e-05
Cellular component	nuclear chromosome	GO:0000228	9.50941e-06	14	209	SlT04G020790,SlT08G022610,SlT05G020990,SlT07G023960,SlT07G023950,SlT09G021080,SlT04G001430,SlT02G031330,SlT06G022850,SlT08G004760,SlT12G021320,SlT04G004680,SlT09G013710,SlT06G026850,	0.000181358
Cellular component	supramolecular fiber	GO:0099512	1.00081e-05	11	130	SlT12G006150,SlT12G023960,SlT11G022340,SlT07G017470,SlT03G018990,SlT04G023030,SlT10G003230,SlT12G000540,SlT12G021320,SlT03G002180,SlT06G023480,	0.000178144
Cellular component	supramolecular polymer	GO:0099081	1.00081e-05	11	130	SlT12G006150,SlT12G023960,SlT11G022340,SlT07G017470,SlT03G018990,SlT04G023030,SlT10G003230,SlT12G000540,SlT12G021320,SlT03G002180,SlT06G023480,	0.000178144
Cellular component	lipid droplet	GO:0005811	8.49646e-05	5	28	SlT02G025430,SlT06G006210,SlT03G019560,SlT02G024860,SlT03G022860,	0.00133444
Cellular component	supramolecular complex	GO:0099080	0.000243785	13	248	SlT11G005260,SlT12G003240,SlT12G006150,SlT12G023960,SlT11G022340,SlT07G017470,SlT03G018990,SlT04G023030,SlT10G003230,SlT12G000540,SlT12G021320,SlT03G002180,SlT06G023480,	0.00325454
Cellular component	condensed nuclear chromosome	GO:0000794	0.000280615	6	55	SlT04G020790,SlT09G021080,SlT04G001430,SlT06G022850,SlT08G004760,SlT12G021320,	0.00340564
Cellular component	obsolete chromosomal part	GO:0044427	0.00068263	14	312	SlT04G020790,SlT11G005260,SlT05G020990,SlT12G023960,SlT04G001430,SlT02G031330,SlT06G022850,SlT08G004760,SlT04G023030,SlT12G021320,SlT04G004680,SlT09G013710,SlT06G026850,SlT01G025890,	0.00792444
Cellular component	chromosome, centromeric region	GO:0000775	0.00209678	5	55	SlT11G005260,SlT12G023960,SlT04G023030,SlT12G021320,SlT01G025890,	0.0215324
Cellular component	protein-DNA complex	GO:0032993	0.00286142	5	59	SlT05G020990,SlT02G031330,SlT04G004680,SlT09G013710,SlT01G025890,	0.0282962
Cellular component	obsolete nuclear chromosome part	GO:0044454	0.00496911	9	194	SlT04G020790,SlT05G020990,SlT02G031330,SlT06G022850,SlT08G004760,SlT12G021320,SlT04G004680,SlT09G013710,SlT06G026850,	0.0427985
Cellular component	extracellular region	GO:0005576	0.00964666	14	418	SlT03G031050,SlT11G006000,SlT04G024820,SlT12G005070,SlT06G006210,SlT01G037080,SlT06G015070,SlT11G014670,SlT01G033100,SlT08G012100,SlT12G021110,SlT11G020850,SlT08G019150,SlT12G023220,	0.0735903
Cellular component	obsolete nuclear part	GO:0044428	0.0115322	34	1385	SlT04G020790,SlT08G022610,SlT06G002130,SlT05G020990,SlT07G023960,SlT08G008500,SlT12G004560,SlT07G023950,SlT01G017380,SlT09G021080,SlT01G017370,SlT07G017470,SlT04G001430,SlT06G018200,SlT02G007520,SlT04G026710,SlT02G031330,SlT08G014670,SlT06G022850,SlT08G004760,SlT04G023030,SlT11G005840,SlT10G003230,SlT10G019430,SlT11G020080,SlT12G000540,SlT12G021320,SlT04G004680,SlT09G013710,SlT08G019150,SlT02G024…	0.0855302
Cellular component	apoplast	GO:0048046	0.0143242	9	230	SlT03G031050,SlT11G006000,SlT04G024820,SlT12G005070,SlT01G037080,SlT01G033100,SlT08G012100,SlT11G020850,SlT12G023220,	0.0956139
Cellular component	nuclear lumen	GO:0031981	0.0202802	29	1185	SlT04G020790,SlT08G022610,SlT05G020990,SlT07G023960,SlT12G004560,SlT07G023950,SlT01G017380,SlT09G021080,SlT01G017370,SlT07G017470,SlT04G001430,SlT02G007520,SlT04G026710,SlT02G031330,SlT08G014670,SlT06G022850,SlT08G004760,SlT04G023030,SlT11G005840,SlT10G003230,SlT10G019430,SlT11G020080,SlT12G000540,SlT12G021320,SlT04G004680,SlT09G013710,SlT08G019150,SlT02G024950,SlT06G026850,	0.115209
Cellular component	chromosomal region	GO:0098687	0.0334708	5	108	SlT11G005260,SlT12G023960,SlT04G023030,SlT12G021320,SlT01G025890,	0.162486
Cellular component	obsolete extracellular region part	GO:0044421	0.042084	5	115	SlT04G024820,SlT06G015070,SlT01G033100,SlT12G021110,SlT08G019150,	0.20065
Biological process	nuclear division	GO:0000280	0	33	196	SlT04G020790,SlT08G022610,SlT02G026300,SlT09G025190,SlT12G023060,SlT07G023960,SlT07G023950,SlT01G017380,SlT12G023960,SlT09G021080,SlT01G017370,SlT11G022340,SlT03G003780,SlT10G001470,SlT07G018690,SlT05G007480,SlT07G017470,SlT04G001430,SlT06G018200,SlT06G022850,SlT08G004760,SlT04G023030,SlT04G002220,SlT10G003230,SlT12G000540,SlT03G002180,SlT07G013690,SlT06G015700,SlT01G028610,SlT02G024950,SlT12G002…	0
Biological process	nuclear chromosome segregation	GO:0098813	0	23	134	SlT04G020790,SlT08G022610,SlT02G026300,SlT07G023960,SlT07G023950,SlT01G017380,SlT12G023960,SlT09G021080,SlT01G017370,SlT03G003780,SlT07G018690,SlT05G007480,SlT07G017470,SlT04G001430,SlT06G022850,SlT08G004760,SlT04G023030,SlT04G002220,SlT10G003230,SlT12G000540,SlT01G028610,SlT02G024950,SlT01G025890,	0
Biological process	meiotic nuclear division	GO:0140013	0	24	118	SlT04G020790,SlT08G022610,SlT09G025190,SlT12G023060,SlT07G023960,SlT07G023950,SlT01G017380,SlT09G021080,SlT01G017370,SlT03G003780,SlT07G018690,SlT05G007480,SlT04G001430,SlT06G018200,SlT06G022850,SlT08G004760,SlT04G002220,SlT07G013690,SlT06G015700,SlT01G028610,SlT02G024950,SlT12G002770,SlT12G001340,SlT01G025890,	0
Biological process	cell cycle process	GO:0022402	0	46	428	SlT04G020790,SlT08G022610,SlT02G026300,SlT09G025190,SlT07G021570,SlT06G002130,SlT11G005260,SlT12G023060,SlT07G023960,SlT08G008500,SlT07G023950,SlT01G017380,SlT12G023960,SlT09G021080,SlT01G017370,SlT11G022340,SlT03G003780,SlT10G001470,SlT07G018690,SlT05G007480,SlT07G017470,SlT04G001430,SlT06G018200,SlT04G026710,SlT08G014670,SlT11G001010,SlT06G022850,SlT08G004760,SlT04G023030,SlT04G002220,SlT10G003…	0
Biological process	organelle fission	GO:0048285	0	36	243	SlT04G020790,SlT08G022610,SlT02G026300,SlT09G025190,SlT08G018580,SlT07G021570,SlT01G031930,SlT12G023060,SlT07G023960,SlT07G023950,SlT01G017380,SlT12G023960,SlT09G021080,SlT01G017370,SlT11G022340,SlT03G003780,SlT10G001470,SlT07G018690,SlT05G007480,SlT07G017470,SlT04G001430,SlT06G018200,SlT06G022850,SlT08G004760,SlT04G023030,SlT04G002220,SlT10G003230,SlT12G000540,SlT03G002180,SlT07G013690,SlT06G015…	0
Biological process	meiotic chromosome segregation	GO:0045132	1.11022e-16	17	62	SlT04G020790,SlT08G022610,SlT07G023960,SlT07G023950,SlT01G017380,SlT09G021080,SlT01G017370,SlT03G003780,SlT07G018690,SlT05G007480,SlT04G001430,SlT06G022850,SlT08G004760,SlT04G002220,SlT01G028610,SlT02G024950,SlT01G025890,	3.29366e-14
Biological process	meiotic cell cycle	GO:0051321	1.11022e-16	26	166	SlT04G020790,SlT08G022610,SlT09G025190,SlT12G023060,SlT07G023960,SlT07G023950,SlT01G017380,SlT09G021080,SlT01G017370,SlT03G003780,SlT07G018690,SlT05G007480,SlT04G001430,SlT06G018200,SlT11G001010,SlT06G022850,SlT08G004760,SlT04G002220,SlT01G024950,SlT07G013690,SlT06G015700,SlT01G028610,SlT02G024950,SlT12G002770,SlT12G001340,SlT01G025890,	3.29366e-14
Biological process	cell cycle	GO:0007049	1.11022e-16	48	546	SlT04G020790,SlT08G022610,SlT02G026300,SlT09G025190,SlT07G021570,SlT06G002130,SlT11G005260,SlT07G023740,SlT12G023060,SlT07G023960,SlT08G008500,SlT07G023950,SlT01G017380,SlT12G023960,SlT09G021080,SlT01G017370,SlT11G022340,SlT03G003780,SlT10G001470,SlT07G018690,SlT05G007480,SlT07G017470,SlT04G001430,SlT06G018200,SlT04G026710,SlT08G014670,SlT11G001010,SlT06G022850,SlT08G004760,SlT04G023030,SlT04G002…	3.29366e-14
Biological process	meiotic cell cycle process	GO:1903046	2.22045e-16	26	154	SlT04G020790,SlT08G022610,SlT09G025190,SlT12G023060,SlT07G023960,SlT07G023950,SlT01G017380,SlT09G021080,SlT01G017370,SlT03G003780,SlT07G018690,SlT05G007480,SlT04G001430,SlT06G018200,SlT11G001010,SlT06G022850,SlT08G004760,SlT04G002220,SlT01G024950,SlT07G013690,SlT06G015700,SlT01G028610,SlT02G024950,SlT12G002770,SlT12G001340,SlT01G025890,	4.39155e-14
Biological process	chromosome segregation	GO:0007059	2.22045e-16	23	143	SlT04G020790,SlT08G022610,SlT02G026300,SlT07G023960,SlT07G023950,SlT01G017380,SlT12G023960,SlT09G021080,SlT01G017370,SlT03G003780,SlT07G018690,SlT05G007480,SlT07G017470,SlT04G001430,SlT06G022850,SlT08G004760,SlT04G023030,SlT04G002220,SlT10G003230,SlT12G000540,SlT01G028610,SlT02G024950,SlT01G025890,	4.39155e-14
Biological process	meiosis I	GO:0007127	6.66134e-16	18	79	SlT04G020790,SlT08G022610,SlT07G023960,SlT07G023950,SlT01G017380,SlT09G021080,SlT01G017370,SlT03G003780,SlT05G007480,SlT04G001430,SlT06G018200,SlT06G022850,SlT08G004760,SlT04G002220,SlT06G015700,SlT01G028610,SlT02G024950,SlT12G002770,	1.07793e-13
Biological process	meiosis I cell cycle process	GO:0061982	9.99201e-16	18	81	SlT04G020790,SlT08G022610,SlT07G023960,SlT07G023950,SlT01G017380,SlT09G021080,SlT01G017370,SlT03G003780,SlT05G007480,SlT04G001430,SlT06G018200,SlT06G022850,SlT08G004760,SlT04G002220,SlT06G015700,SlT01G028610,SlT02G024950,SlT12G002770,	1.48215e-13
Biological process	chromosome organization involved in meiotic cell cycle	GO:0070192	2.10942e-15	15	50	SlT04G020790,SlT08G022610,SlT07G023960,SlT07G023950,SlT01G017380,SlT09G021080,SlT01G017370,SlT07G018690,SlT05G007480,SlT04G001430,SlT06G022850,SlT08G004760,SlT04G002220,SlT01G028610,SlT02G024950,	2.88829e-13
Biological process	sexual reproduction	GO:0019953	2.77556e-15	29	278	SlT04G020790,SlT08G022610,SlT08G021530,SlT09G025190,SlT12G023060,SlT07G023960,SlT07G023950,SlT01G017380,SlT09G021080,SlT01G017370,SlT03G003780,SlT01G020570,SlT07G018690,SlT05G007480,SlT06G006210,SlT04G001430,SlT06G018200,SlT11G001010,SlT06G022850,SlT08G004760,SlT04G002220,SlT01G024950,SlT07G013690,SlT06G015700,SlT01G028610,SlT02G024950,SlT12G002770,SlT12G001340,SlT01G025890,	3.52892e-13
Biological process	homologous chromosome segregation	GO:0045143	4.77396e-15	14	43	SlT04G020790,SlT08G022610,SlT07G023960,SlT07G023950,SlT01G017380,SlT09G021080,SlT01G017370,SlT05G007480,SlT04G001430,SlT06G022850,SlT08G004760,SlT04G002220,SlT01G028610,SlT02G024950,	5.6651e-13
Biological process	homologous chromosome pairing at meiosis	GO:0007129	1.04361e-14	13	36	SlT04G020790,SlT08G022610,SlT07G023960,SlT07G023950,SlT01G017380,SlT09G021080,SlT01G017370,SlT05G007480,SlT04G001430,SlT08G004760,SlT04G002220,SlT01G028610,SlT02G024950,	1.16102e-12
Biological process	DNA recombination	GO:0006310	7.44649e-12	19	150	SlT04G020790,SlT08G022610,SlT06G002130,SlT07G023960,SlT08G008500,SlT07G023950,SlT09G021080,SlT03G003780,SlT04G001430,SlT06G018200,SlT08G014670,SlT08G004760,SlT04G002220,SlT10G019430,SlT09G013710,SlT06G015700,SlT08G019150,SlT02G024950,SlT12G002770,	7.79691e-10
Biological process	reciprocal homologous recombination	GO:0140527	1.03246e-11	13	58	SlT04G020790,SlT08G022610,SlT07G023960,SlT07G023950,SlT09G021080,SlT03G003780,SlT04G001430,SlT06G018200,SlT08G004760,SlT04G002220,SlT06G015700,SlT02G024950,SlT12G002770,	1.02099e-09
Biological process	reciprocal meiotic recombination	GO:0007131	1.03246e-11	13	58	SlT04G020790,SlT08G022610,SlT07G023960,SlT07G023950,SlT09G021080,SlT03G003780,SlT04G001430,SlT06G018200,SlT08G004760,SlT04G002220,SlT06G015700,SlT02G024950,SlT12G002770,	1.02099e-09
Biological process	homologous recombination	GO:0035825	1.30469e-11	13	59	SlT04G020790,SlT08G022610,SlT07G023960,SlT07G023950,SlT09G021080,SlT03G003780,SlT04G001430,SlT06G018200,SlT08G004760,SlT04G002220,SlT06G015700,SlT02G024950,SlT12G002770,	1.16117e-09
Biological process	chromosome organization	GO:0051276	4.5089e-11	34	553	SlT04G020790,SlT08G022610,SlT02G026300,SlT06G002130,SlT11G005260,SlT07G023960,SlT08G008500,SlT07G023950,SlT01G017380,SlT12G023960,SlT09G021080,SlT01G017370,SlT07G018690,SlT05G007480,SlT07G017470,SlT04G001430,SlT06G018200,SlT06G022850,SlT08G004760,SlT04G023030,SlT08G013680,SlT04G002220,SlT10G003230,SlT10G019430,SlT12G000540,SlT12G021320,SlT04G004680,SlT09G013710,SlT03G019200,SlT01G028610,SlT02G024…	3.82183e-09
Biological process	chiasma assembly	GO:0051026	6.77516e-11	8	16	SlT08G022610,SlT07G023960,SlT07G023950,SlT09G021080,SlT04G001430,SlT08G004760,SlT04G002220,SlT02G024950,	5.48172e-09
Biological process	regulation of cell cycle process	GO:0010564	5.27359e-10	17	149	SlT06G002130,SlT11G005260,SlT08G008500,SlT01G017380,SlT12G023960,SlT01G017370,SlT10G001470,SlT07G017470,SlT06G018200,SlT08G014670,SlT04G023030,SlT10G003230,SlT12G000540,SlT12G021320,SlT09G013710,SlT11G021390,SlT08G019150,	4.0813e-08
Biological process	microtubule-based movement	GO:0007018	8.7372e-10	13	81	SlT04G007340,SlT12G005230,SlT09G025190,SlT09G019750,SlT07G023740,SlT10G025320,SlT12G023060,SlT03G024760,SlT12G023960,SlT04G023030,SlT11G021820,SlT01G028610,SlT06G023480,	6.48009e-08
Biological process	microtubule-based process	GO:0007017	1.47469e-09	19	203	SlT04G007340,SlT12G005230,SlT09G025190,SlT09G019750,SlT07G023740,SlT10G025320,SlT12G023060,SlT03G024760,SlT12G023960,SlT11G022340,SlT07G017470,SlT04G023030,SlT10G003230,SlT12G000540,SlT12G021320,SlT03G002180,SlT11G021820,SlT01G028610,SlT06G023480,	1.04998e-07
Biological process	organelle organization	GO:0006996	3.02098e-09	57	1530	SlT04G020790,SlT08G022610,SlT02G026300,SlT12G020860,SlT09G025190,SlT08G018580,SlT07G021570,SlT06G002130,SlT11G005260,SlT01G031930,SlT12G023060,SlT07G023960,SlT08G008500,SlT03G024760,SlT07G023950,SlT01G017380,SlT12G023960,SlT09G021080,SlT01G017370,SlT11G022340,SlT03G003780,SlT10G001470,SlT07G018690,SlT05G007480,SlT07G017470,SlT04G001430,SlT06G018200,SlT03G018990,SlT06G022850,SlT08G004760,SlT04G023…	2.06821e-07
Biological process	double-strand break repair	GO:0006302	2.64549e-08	14	126	SlT08G022610,SlT06G002130,SlT07G023960,SlT08G008500,SlT07G023950,SlT09G021080,SlT02G031330,SlT08G014670,SlT06G022850,SlT04G002220,SlT10G019430,SlT09G013710,SlT08G019150,SlT12G002770,	1.74406e-06
Biological process	obsolete movement of cell or subcellular component	GO:0006928	5.82721e-08	14	134	SlT04G007340,SlT12G005230,SlT09G025190,SlT09G019750,SlT11G005260,SlT07G023740,SlT10G025320,SlT12G023060,SlT03G024760,SlT12G023960,SlT04G023030,SlT11G021820,SlT01G028610,SlT06G023480,	3.70444e-06
Biological process	DNA metabolic process	GO:0006259	2.60452e-07	27	528	SlT04G020790,SlT08G022610,SlT06G002130,SlT05G020990,SlT07G023960,SlT08G008500,SlT07G023950,SlT04G024820,SlT09G021080,SlT03G003780,SlT04G001430,SlT06G018200,SlT04G026710,SlT02G031330,SlT08G014670,SlT06G022850,SlT08G004760,SlT11G005840,SlT04G002220,SlT10G019430,SlT09G013710,SlT11G021390,SlT06G015700,SlT08G019150,SlT02G024950,SlT07G015840,SlT12G002770,	1.59864e-05
Biological process	flavonoid metabolic process	GO:0009812	3.65196e-07	12	111	SlT09G020950,SlT03G019280,SlT02G023390,SlT07G013700,SlT10G018170,SlT02G019830,SlT10G003150,SlT11G005840,SlT08G021170,SlT03G003180,SlT09G023830,SlT05G019800,	2.16683e-05
Biological process	DNA repair	GO:0006281	4.19962e-07	19	288	SlT08G022610,SlT06G002130,SlT05G020990,SlT07G023960,SlT08G008500,SlT07G023950,SlT04G024820,SlT09G021080,SlT06G018200,SlT02G031330,SlT08G014670,SlT06G022850,SlT11G005840,SlT04G002220,SlT10G019430,SlT09G013710,SlT08G019150,SlT07G015840,SlT12G002770,	2.4114e-05
Biological process	flavonoid biosynthetic process	GO:0009813	1.4466e-06	10	84	SlT09G020950,SlT03G019280,SlT02G023390,SlT07G013700,SlT10G018170,SlT02G019830,SlT08G021170,SlT03G003180,SlT09G023830,SlT05G019800,	8.04672e-05
Biological process	DNA damage response	GO:0006974	1.80983e-06	20	348	SlT08G022610,SlT06G002130,SlT05G020990,SlT07G023960,SlT08G008500,SlT07G023950,SlT04G024820,SlT09G021080,SlT01G020570,SlT06G018200,SlT02G031330,SlT08G014670,SlT06G022850,SlT11G005840,SlT04G002220,SlT10G019430,SlT09G013710,SlT08G019150,SlT07G015840,SlT12G002770,	9.76214e-05
Biological process	double-strand break repair via homologous recombination	GO:0000724	2.23009e-06	10	88	SlT06G002130,SlT07G023960,SlT08G008500,SlT07G023950,SlT09G021080,SlT08G014670,SlT04G002220,SlT10G019430,SlT09G013710,SlT08G019150,	0.000116752
Biological process	recombinational repair	GO:0000725	2.23009e-06	10	88	SlT06G002130,SlT07G023960,SlT08G008500,SlT07G023950,SlT09G021080,SlT08G014670,SlT04G002220,SlT10G019430,SlT09G013710,SlT08G019150,	0.000116752
Biological process	regulation of cell cycle	GO:0051726	2.32622e-06	17	263	SlT06G002130,SlT11G005260,SlT08G008500,SlT01G017380,SlT12G023960,SlT01G017370,SlT10G001470,SlT07G017470,SlT06G018200,SlT08G014670,SlT04G023030,SlT10G003230,SlT12G000540,SlT12G021320,SlT09G013710,SlT11G021390,SlT08G019150,	0.000115018
Biological process	cellular component organization	GO:0016043	2.65614e-06	71	2534	SlT04G020790,SlT08G022610,SlT02G026300,SlT12G020860,SlT08G021530,SlT09G025190,SlT08G018580,SlT07G021570,SlT06G002130,SlT11G005260,SlT01G031930,SlT12G023060,SlT07G023960,SlT08G008500,SlT03G024760,SlT07G023950,SlT01G017380,SlT12G023960,SlT09G021080,SlT01G017370,SlT11G022340,SlT03G003780,SlT10G001470,SlT07G018690,SlT05G007480,SlT07G017470,SlT04G001430,SlT06G018200,SlT04G026710,SlT08G003570,SlT12G014…	0.000127782
Biological process	microtubule cytoskeleton organization	GO:0000226	6.79849e-06	12	146	SlT09G025190,SlT12G023060,SlT03G024760,SlT12G023960,SlT11G022340,SlT07G017470,SlT04G023030,SlT10G003230,SlT12G000540,SlT12G021320,SlT03G002180,SlT06G023480,	0.00031029
Biological process	cellular component organization or biogenesis	GO:0071840	1.23191e-05	74	2794	SlT04G020790,SlT08G022610,SlT02G026300,SlT12G020860,SlT08G021530,SlT09G025190,SlT08G018580,SlT07G021570,SlT06G002130,SlT11G005260,SlT01G031930,SlT12G023060,SlT07G023960,SlT08G008500,SlT03G024760,SlT07G023950,SlT01G017380,SlT12G023960,SlT09G021080,SlT01G017370,SlT11G022340,SlT03G003780,SlT10G001470,SlT07G018690,SlT05G007480,SlT06G006210,SlT07G017470,SlT04G001430,SlT06G018200,SlT04G026710,SlT08G003…	0.000548202
Biological process	anthocyanin-containing compound metabolic process	GO:0046283	1.28091e-05	7	47	SlT09G020950,SlT03G019280,SlT02G023390,SlT07G013700,SlT02G019830,SlT11G005840,SlT08G021170,	0.000556104
Biological process	reproductive process	GO:0022414	1.49368e-05	51	1680	SlT01G038000,SlT04G020790,SlT08G022610,SlT02G026300,SlT04G016190,SlT08G021530,SlT09G025190,SlT03G018290,SlT06G013390,SlT05G020620,SlT12G023060,SlT07G023960,SlT05G020880,SlT07G023950,SlT09G003480,SlT01G017380,SlT12G005070,SlT09G021080,SlT01G017370,SlT03G003780,SlT01G020570,SlT09G006820,SlT07G018690,SlT05G007480,SlT06G006210,SlT04G001430,SlT04G016820,SlT06G018200,SlT12G014730,SlT11G001010,SlT06G022…	0.000633037
Biological process	reproduction	GO:0000003	1.67786e-05	51	1687	SlT01G038000,SlT04G020790,SlT08G022610,SlT02G026300,SlT04G016190,SlT08G021530,SlT09G025190,SlT03G018290,SlT06G013390,SlT05G020620,SlT12G023060,SlT07G023960,SlT05G020880,SlT07G023950,SlT09G003480,SlT01G017380,SlT12G005070,SlT09G021080,SlT01G017370,SlT03G003780,SlT01G020570,SlT09G006820,SlT07G018690,SlT05G007480,SlT06G006210,SlT04G001430,SlT04G016820,SlT06G018200,SlT12G014730,SlT11G001010,SlT06G022…	0.000694558
Biological process	cytokinesis	GO:0000910	1.81778e-05	10	111	SlT09G025190,SlT07G021570,SlT11G005260,SlT12G023060,SlT11G022340,SlT10G001470,SlT12G021320,SlT03G002180,SlT11G021390,SlT06G023480,	0.000735375
Biological process	mitotic cell cycle process	GO:1903047	4.21477e-05	14	233	SlT02G026300,SlT07G021570,SlT12G023960,SlT11G022340,SlT10G001470,SlT07G017470,SlT04G023030,SlT10G003230,SlT12G000540,SlT12G021320,SlT03G002180,SlT09G013710,SlT08G019150,SlT06G023480,	0.00163093
Biological process	mitotic cell cycle	GO:0000278	4.68705e-05	16	298	SlT02G026300,SlT07G021570,SlT07G023740,SlT12G023960,SlT11G022340,SlT10G001470,SlT07G017470,SlT04G023030,SlT10G003230,SlT12G000540,SlT12G021320,SlT03G002180,SlT09G013710,SlT11G021820,SlT08G019150,SlT06G023480,	0.00173812
Biological process	cell division	GO:0051301	5.31431e-05	14	238	SlT09G025190,SlT07G021570,SlT11G005260,SlT12G023060,SlT11G022340,SlT04G022100,SlT10G001470,SlT04G026710,SlT08G014670,SlT12G021320,SlT03G002180,SlT11G021390,SlT06G023480,SlT01G025890,	0.0019305
Biological process	mitotic spindle organization	GO:0007052	6.94283e-05	6	42	SlT07G017470,SlT04G023030,SlT10G003230,SlT12G000540,SlT12G021320,SlT06G023480,	0.00247165
Biological process	anthocyanin-containing compound biosynthetic process	GO:0009718	9.52878e-05	5	28	SlT09G020950,SlT03G019280,SlT02G023390,SlT07G013700,SlT08G021170,	0.00314097
Biological process	cytoskeleton organization	GO:0007010	9.77954e-05	15	284	SlT09G025190,SlT12G023060,SlT03G024760,SlT12G023960,SlT11G022340,SlT10G001470,SlT07G017470,SlT03G018990,SlT04G023030,SlT10G003230,SlT12G000540,SlT12G021320,SlT03G002180,SlT01G037890,SlT06G023480,	0.00316501
Biological process	microtubule cytoskeleton organization involved in mitosis	GO:1902850	0.000103347	6	45	SlT07G017470,SlT04G023030,SlT10G003230,SlT12G000540,SlT12G021320,SlT06G023480,	0.00328496
Biological process	multi-organism reproductive process	GO:0044703	0.00011985	12	195	SlT08G021530,SlT09G025190,SlT12G023060,SlT01G020570,SlT06G006210,SlT04G001430,SlT11G001010,SlT01G024950,SlT07G013690,SlT06G015700,SlT12G001340,SlT01G025890,	0.00374267
Biological process	sister chromatid segregation	GO:0000819	0.000139728	8	90	SlT02G026300,SlT12G023960,SlT07G018690,SlT07G017470,SlT06G022850,SlT04G023030,SlT10G003230,SlT12G000540,	0.00428819
Biological process	DNA conformation change	GO:0071103	0.000153759	9	116	SlT02G026300,SlT11G005260,SlT06G022850,SlT10G019430,SlT04G004680,SlT09G013710,SlT02G024950,SlT07G015840,SlT01G025890,	0.00463882
Biological process	positive regulation of cell cycle process	GO:0090068	0.000210041	6	51	SlT06G002130,SlT11G005260,SlT08G008500,SlT10G001470,SlT09G013710,SlT08G019150,	0.00575188
Biological process	microsporogenesis	GO:0009556	0.000214825	5	33	SlT04G001430,SlT11G001010,SlT01G024950,SlT07G013690,SlT12G001340,	0.00579377
Biological process	spindle organization	GO:0007051	0.000260339	6	53	SlT07G017470,SlT04G023030,SlT10G003230,SlT12G000540,SlT12G021320,SlT06G023480,	0.00691647
Biological process	establishment or maintenance of cell polarity	GO:0007163	0.000285883	5	35	SlT01G031930,SlT12G023960,SlT04G016820,SlT03G018990,SlT01G037890,	0.0074834
Biological process	pollen development	GO:0009555	0.000383398	15	322	SlT08G022610,SlT08G021530,SlT09G025190,SlT12G023060,SlT04G001430,SlT04G016820,SlT12G014730,SlT11G001010,SlT01G024950,SlT05G021290,SlT07G013690,SlT06G015700,SlT01G028610,SlT12G002770,SlT12G001340,	0.00812438
Biological process	regulation of organelle organization	GO:0033043	0.000435413	14	291	SlT06G002130,SlT11G005260,SlT08G008500,SlT01G017380,SlT01G017370,SlT10G001470,SlT07G017470,SlT06G018200,SlT03G018990,SlT04G023030,SlT10G003230,SlT12G000540,SlT09G013710,SlT03G019200,	0.00911806
Biological process	plant-type sporogenesis	GO:0048236	0.000607836	5	41	SlT04G001430,SlT11G001010,SlT01G024950,SlT07G013690,SlT12G001340,	0.0125808
Biological process	cellular component assembly	GO:0022607	0.000750658	28	871	SlT08G022610,SlT06G002130,SlT11G005260,SlT07G023960,SlT07G023950,SlT01G017380,SlT09G021080,SlT01G017370,SlT11G022340,SlT10G001470,SlT07G017470,SlT04G001430,SlT08G003570,SlT03G018990,SlT08G014670,SlT11G001010,SlT08G004760,SlT04G023030,SlT04G002220,SlT10G003230,SlT12G000540,SlT03G002180,SlT04G004680,SlT09G013710,SlT01G015540,SlT01G015530,SlT02G024950,SlT01G025890,	0.0150132
Biological process	mitotic nuclear division	GO:0140014	0.000771134	7	89	SlT02G026300,SlT12G023960,SlT10G001470,SlT07G017470,SlT04G023030,SlT10G003230,SlT12G000540,	0.0152513
Biological process	protein-DNA complex assembly	GO:0065004	0.00100176	7	93	SlT06G002130,SlT11G005260,SlT09G021080,SlT04G023030,SlT04G004680,SlT09G013710,SlT01G025890,	0.0193818
Biological process	mitotic sister chromatid segregation	GO:0000070	0.00100612	6	68	SlT02G026300,SlT12G023960,SlT07G017470,SlT04G023030,SlT10G003230,SlT12G000540,	0.019257
Biological process	pigment metabolic process	GO:0042440	0.00111424	10	183	SlT09G020950,SlT03G019280,SlT02G023390,SlT07G013700,SlT05G020620,SlT05G020880,SlT02G019830,SlT11G005840,SlT08G021170,SlT09G017010,	0.0210994
Biological process	sexual sporulation	GO:0034293	0.00114615	5	47	SlT04G001430,SlT11G001010,SlT01G024950,SlT07G013690,SlT12G001340,	0.0214751
Biological process	cytoskeleton-dependent cytokinesis	GO:0061640	0.00144585	7	99	SlT09G025190,SlT07G021570,SlT12G023060,SlT11G022340,SlT10G001470,SlT03G002180,SlT06G023480,	0.0268084
Biological process	gametophyte development	GO:0048229	0.00156624	16	408	SlT08G022610,SlT12G020860,SlT08G021530,SlT09G025190,SlT12G023060,SlT04G001430,SlT04G016820,SlT12G014730,SlT11G001010,SlT01G024950,SlT05G021290,SlT07G013690,SlT06G015700,SlT01G028610,SlT12G002770,SlT12G001340,	0.0287414
Biological process	positive regulation of cell cycle	GO:0045787	0.00167869	6	75	SlT06G002130,SlT11G005260,SlT08G008500,SlT10G001470,SlT09G013710,SlT08G019150,	0.0304905
Biological process	male gamete generation	GO:0048232	0.0021917	6	79	SlT08G021530,SlT09G025190,SlT12G023060,SlT07G013690,SlT06G015700,SlT12G001340,	0.038626
Biological process	gamete generation	GO:0007276	0.00226146	7	107	SlT08G021530,SlT09G025190,SlT12G023060,SlT01G020570,SlT07G013690,SlT06G015700,SlT12G001340,	0.0394648
Biological process	embryo sac development	GO:0009553	0.00251162	8	139	SlT08G022610,SlT12G020860,SlT04G001430,SlT01G024950,SlT05G021290,SlT06G015700,SlT01G028610,SlT12G002770,	0.0429874
Biological process	mitotic cytokinetic process	GO:1902410	0.00252444	5	56	SlT07G021570,SlT11G022340,SlT10G001470,SlT03G002180,SlT06G023480,	0.0427953
Biological process	cytokinetic process	GO:0032506	0.00272977	5	57	SlT07G021570,SlT11G022340,SlT10G001470,SlT03G002180,SlT06G023480,	0.0458395
Biological process	regulation of cellular component organization	GO:0051128	0.00288108	18	515	SlT06G002130,SlT11G005260,SlT08G008500,SlT01G017380,SlT01G017370,SlT10G001470,SlT07G017470,SlT06G018200,SlT03G018990,SlT11G001010,SlT04G023030,SlT06G012710,SlT10G003230,SlT12G000540,SlT09G013710,SlT03G019200,SlT08G019150,SlT03G013700,	0.0457885
Biological process	protein-DNA complex subunit organization	GO:0071824	0.00292759	7	112	SlT06G002130,SlT11G005260,SlT09G021080,SlT04G023030,SlT04G004680,SlT09G013710,SlT01G025890,	0.0461161
Biological process	regulation of nuclear division	GO:0051783	0.00317629	5	59	SlT01G017380,SlT01G017370,SlT10G001470,SlT06G018200,SlT04G023030,	0.0491635
Biological process	regulation of chromosome organization	GO:0033044	0.00340085	8	146	SlT06G002130,SlT11G005260,SlT08G008500,SlT01G017380,SlT01G017370,SlT04G023030,SlT09G013710,SlT03G019200,	0.0513009
Biological process	regulation of cell division	GO:0051302	0.00356247	6	87	SlT11G005260,SlT04G022100,SlT10G001470,SlT04G026710,SlT12G021320,SlT11G021390,	0.0532873
Biological process	response to ionizing radiation	GO:0010212	0.0036732	5	61	SlT06G002130,SlT08G008500,SlT09G021080,SlT01G020570,SlT12G002770,	0.0544858
Biological process	DNA-templated DNA replication	GO:0006261	0.00373472	7	117	SlT05G020990,SlT04G026710,SlT02G031330,SlT08G014670,SlT09G013710,SlT11G021390,SlT08G019150,	0.0549405
Biological process	sporulation	GO:0043934	0.00422355	5	63	SlT04G001430,SlT11G001010,SlT01G024950,SlT07G013690,SlT12G001340,	0.059666
Biological process	cellular component biogenesis	GO:0044085	0.00451246	33	1221	SlT08G022610,SlT06G002130,SlT11G005260,SlT07G023960,SlT07G023950,SlT01G017380,SlT12G023960,SlT09G021080,SlT01G017370,SlT11G022340,SlT10G001470,SlT06G006210,SlT07G017470,SlT04G001430,SlT08G003570,SlT03G018990,SlT08G014670,SlT11G001010,SlT08G004760,SlT04G023030,SlT04G002220,SlT10G003230,SlT03G019620,SlT12G000540,SlT03G002180,SlT04G004680,SlT09G013710,SlT01G015540,SlT01G015530,SlT02G024950,SlT02G024…	0.062265
Biological process	pigment biosynthetic process	GO:0046148	0.00507409	8	156	SlT09G020950,SlT03G019280,SlT02G023390,SlT07G013700,SlT05G020620,SlT05G020880,SlT02G019830,SlT08G021170,	0.069476
Biological process	regulation of mitotic cell cycle	GO:0007346	0.00690055	7	131	SlT10G001470,SlT07G017470,SlT04G023030,SlT10G003230,SlT12G000540,SlT09G013710,SlT08G019150,	0.0864999
Biological process	regulation of cell cycle phase transition	GO:1901987	0.00881548	5	75	SlT10G001470,SlT08G014670,SlT04G023030,SlT09G013710,SlT08G019150,	0.0993136
Biological process	DNA replication	GO:0006260	0.00908027	7	138	SlT05G020990,SlT04G026710,SlT02G031330,SlT08G014670,SlT09G013710,SlT11G021390,SlT08G019150,	0.101653
Biological process	cellular process involved in reproduction in multicellular organism	GO:0022412	0.0105354	6	109	SlT08G021530,SlT09G025190,SlT12G023060,SlT07G013690,SlT06G015700,SlT12G001340,	0.111626
Biological process	obsolete cellular carbohydrate biosynthetic process	GO:0034637	0.0139328	7	150	SlT04G016190,SlT07G013700,SlT12G005070,SlT02G007860,SlT11G001010,SlT03G019620,SlT12G023220,	0.13855
Biological process	regulation of cytoskeleton organization	GO:0051493	0.0139667	5	84	SlT10G001470,SlT07G017470,SlT03G018990,SlT10G003230,SlT12G000540,	0.137352
Biological process	defense response to fungus	GO:0050832	0.0192725	11	317	SlT04G016190,SlT08G018580,SlT02G025430,SlT08G021710,SlT05G000860,SlT06G015070,SlT11G005830,SlT11G021390,SlT09G004160,SlT09G004150,SlT09G017010,	0.148507
Biological process	cellular response to stress	GO:0033554	0.0193239	27	1053	SlT08G022610,SlT04G016190,SlT06G002130,SlT05G020990,SlT07G023960,SlT08G008500,SlT02G025430,SlT07G023950,SlT04G024820,SlT01G020790,SlT09G021080,SlT01G020570,SlT06G018200,SlT08G003570,SlT02G007860,SlT02G031330,SlT03G018990,SlT08G014670,SlT06G022850,SlT11G005840,SlT04G002220,SlT10G019430,SlT09G013710,SlT08G019150,SlT07G015840,SlT12G002770,SlT03G024920,	0.148261
Biological process	multicellular organismal reproductive process	GO:0048609	0.0217897	8	202	SlT08G021530,SlT09G025190,SlT03G018290,SlT12G023060,SlT01G020570,SlT07G013690,SlT06G015700,SlT12G001340,	0.162965
Biological process	mitotic cytokinesis	GO:0000281	0.0226151	5	95	SlT07G021570,SlT11G022340,SlT10G001470,SlT03G002180,SlT06G023480,	0.168431
Biological process	supramolecular fiber organization	GO:0097435	0.0236474	7	167	SlT03G024760,SlT12G023960,SlT11G022340,SlT03G018990,SlT03G002180,SlT01G037890,SlT06G023480,	0.173935
Biological process	defense response to bacterium	GO:0042742	0.0244722	13	415	SlT04G016190,SlT02G025430,SlT08G021710,SlT05G000860,SlT10G000470,SlT06G015070,SlT10G000460,SlT12G021110,SlT09G004160,SlT02G011890,SlT09G004150,SlT09G017010,SlT09G006240,	0.177798
Biological process	cell cycle phase transition	GO:0044770	0.0274856	5	100	SlT10G001470,SlT08G014670,SlT04G023030,SlT09G013710,SlT08G019150,	0.192616
Biological process	anatomical structure development	GO:0048856	0.0331138	62	2963	SlT01G038000,SlT08G022610,SlT02G026300,SlT12G020860,SlT04G016190,SlT12G019510,SlT08G021530,SlT09G025190,SlT02G014340,SlT03G018290,SlT06G002130,SlT06G013390,SlT01G031930,SlT07G013700,SlT05G020620,SlT12G023060,SlT05G020880,SlT09G003480,SlT03G021250,SlT12G023960,SlT03G003770,SlT12G005070,SlT11G022340,SlT04G022100,SlT09G006820,SlT06G006210,SlT04G001430,SlT04G016820,SlT04G026710,SlT12G014730,SlT02G031…	0.222425
Biological process	isoprenoid biosynthetic process	GO:0008299	0.0336749	7	180	SlT04G022100,SlT10G000470,SlT10G000460,SlT08G021290,SlT08G002830,SlT07G015740,SlT07G012440,	0.202504
Biological process	response to fungus	GO:0009620	0.0361233	12	394	SlT04G016190,SlT08G018580,SlT11G007420,SlT02G025430,SlT08G021710,SlT05G000860,SlT06G015070,SlT11G005830,SlT11G021390,SlT09G004160,SlT09G004150,SlT09G017010,	0.21577
Biological process	regulation of DNA metabolic process	GO:0051052	0.0369254	6	145	SlT06G018200,SlT08G014670,SlT10G019430,SlT09G013710,SlT11G021390,SlT08G019150,	0.216921
Biological process	multicellular organism reproduction	GO:0032504	0.0379088	8	225	SlT08G021530,SlT09G025190,SlT03G018290,SlT12G023060,SlT01G020570,SlT07G013690,SlT06G015700,SlT12G001340,	0.221966
Biological process	negative regulation of protein metabolic process	GO:0051248	0.0400994	7	187	SlT06G002130,SlT12G003240,SlT02G024790,SlT08G008500,SlT04G024820,SlT03G019200,SlT05G003590,	0.234023
Biological process	obsolete multi-organism process	GO:0051704	0.0428191	32	1388	SlT04G016190,SlT08G021530,SlT09G025190,SlT08G018580,SlT11G007420,SlT12G023060,SlT02G025430,SlT08G021710,SlT03G003770,SlT11G022340,SlT04G024880,SlT01G020570,SlT06G006210,SlT04G001430,SlT10G000470,SlT06G015070,SlT10G000460,SlT12G014730,SlT11G001010,SlT01G033100,SlT01G024950,SlT12G021110,SlT03G002180,SlT11G021390,SlT07G013690,SlT06G015700,SlT09G004160,SlT02G011890,SlT09G004150,SlT09G017010,SlT12G001…	0.242732
Biological process	lipid biosynthetic process	GO:0008610	0.0445847	14	499	SlT04G016190,SlT06G002130,SlT08G008500,SlT02G025430,SlT04G022100,SlT10G000470,SlT10G000460,SlT12G014730,SlT08G021290,SlT08G002830,SlT07G015740,SlT03G027030,SlT07G012440,SlT01G005940,	0.25035
Biological process	response to bacterium	GO:0009617	0.0458332	14	501	SlT04G016190,SlT02G025430,SlT08G021710,SlT03G003770,SlT05G000860,SlT10G000470,SlT06G015070,SlT10G000460,SlT12G021110,SlT09G004160,SlT02G011890,SlT09G004150,SlT09G017010,SlT09G006240,	0.255747
Biological process	negative regulation of organelle organization	GO:0010639	0.0458923	5	115	SlT06G002130,SlT08G008500,SlT06G018200,SlT03G018990,SlT03G019200,	0.255276
Biological process	obsolete cellular polysaccharide biosynthetic process	GO:0033692	0.0487903	5	117	SlT12G005070,SlT02G007860,SlT11G001010,SlT03G019620,SlT12G023220,	0.266401

## Sheet: M4
Class	GO_Name	GO_ID	P_value	HitsGenesCountsInSelectedSet	HitsGenesCountsInBackground	GenesOfSelectedSetInGOterm	corrected p-value(BH method)
Molecular function	DNA-binding transcription factor activity	GO:0003700	0.000916755	28	1198	SlT05G019960,SlT11G022500,SlT08G019550,SlT08G021620,SlT02G028970,SlT08G011830,SlT07G021330,SlT05G020510,SlT02G028920,SlT09G004870,SlT04G021370,SlT05G002810,SlT12G017470,SlT12G002750,SlT05G002720,SlT03G004230,SlT08G011020,SlTUNG000190,SlT09G002810,SlT02G007250,SlT04G006710,SlT03G018770,SlT03G019440,SlT02G008010,SlT09G017050,SlT08G011660,SlT06G009040,SlT06G026630,	0.304363
Molecular function	ubiquitin protein ligase activity	GO:0061630	0.00137633	10	252	SlT09G001080,SlT08G020850,SlT04G015800,SlT09G022180,SlT03G005640,SlT05G002840,SlT02G009740,SlT12G000100,SlT05G003560,SlT03G023720,	0.228471
Molecular function	ubiquitin-like protein ligase activity	GO:0061659	0.00154833	10	256	SlT09G001080,SlT08G020850,SlT04G015800,SlT09G022180,SlT03G005640,SlT05G002840,SlT02G009740,SlT12G000100,SlT05G003560,SlT03G023720,	0.171348
Molecular function	transcription regulator activity	GO:0140110	0.00300971	28	1296	SlT05G019960,SlT11G022500,SlT08G019550,SlT08G021620,SlT02G028970,SlT08G011830,SlT07G021330,SlT05G020510,SlT02G028920,SlT09G004870,SlT04G021370,SlT05G002810,SlT12G017470,SlT12G002750,SlT05G002720,SlT03G004230,SlT08G011020,SlTUNG000190,SlT09G002810,SlT02G007250,SlT04G006710,SlT03G018770,SlT03G019440,SlT02G008010,SlT09G017050,SlT08G011660,SlT06G009040,SlT06G026630,	0.249806
Molecular function	ubiquitin-protein transferase activity	GO:0004842	0.00568219	12	408	SlT09G001080,SlT06G026360,SlT08G020850,SlT04G015800,SlT09G022180,SlT03G005640,SlT01G011200,SlT05G002840,SlT02G009740,SlT12G000100,SlT05G003560,SlT03G023720,	0.377297
Molecular function	ubiquitin-like protein transferase activity	GO:0019787	0.00778406	12	425	SlT09G001080,SlT06G026360,SlT08G020850,SlT04G015800,SlT09G022180,SlT03G005640,SlT01G011200,SlT05G002840,SlT02G009740,SlT12G000100,SlT05G003560,SlT03G023720,	0.430718
Molecular function	aminoacyltransferase activity	GO:0016755	0.00865726	12	431	SlT09G001080,SlT06G026360,SlT08G020850,SlT04G015800,SlT09G022180,SlT03G005640,SlT01G011200,SlT05G002840,SlT02G009740,SlT12G000100,SlT05G003560,SlT03G023720,	0.410601
Molecular function	enzyme regulator activity	GO:0030234	0.0117203	8	241	SlT05G017100,SlT12G006520,SlT02G015620,SlT12G006850,SlT12G006860,SlT08G016530,SlT02G008600,SlT03G016080,	0.486391
Molecular function	oxidoreductase activity, acting on paired donors, with incorporation or reduction of molecular oxygen, NAD(P)H as one donor, and incorporation of one atom of oxygen	GO:0016709	0.012109	5	108	SlT06G025350,SlT09G015560,SlT02G018950,SlT06G016270,SlT08G000670,	0.446689
Molecular function	molecular function regulator activity	GO:0098772	0.0140535	8	249	SlT05G017100,SlT12G006520,SlT02G015620,SlT12G006850,SlT12G006860,SlT08G016530,SlT02G008600,SlT03G016080,	0.333268
Molecular function	monooxygenase activity	GO:0004497	0.0212834	6	170	SlT06G025350,SlT09G015560,SlT02G018950,SlT06G016270,SlT03G017570,SlT08G000670,	0.44163
Molecular function	hexosyltransferase activity	GO:0016758	0.0338327	8	294	SlT08G023710,SlT02G028100,SlT05G001500,SlT08G001340,SlT10G004580,SlT12G003910,SlT01G000160,SlT06G022380,	0.432018
Molecular function	sequence-specific double-stranded DNA binding	GO:1990837	0.0442443	9	367	SlT05G019960,SlT08G011830,SlT05G020510,SlT09G004870,SlT05G002810,SlT04G006710,SlT02G008010,SlT08G011660,SlT06G009040,	0.432032
Cellular component	cell periphery	GO:0071944	0.00423159	48	2807	SlT08G023710,SlT09G020850,SlT06G025350,SlT05G017100,SlT07G012720,SlT08G016390,SlT04G021450,SlT04G021570,SlT01G020430,SlT07G019300,SlT12G016190,SlT03G015320,SlT08G016530,SlT01G026280,SlT04G021050,SlT07G016110,SlT02G008600,SlT10G002870,SlT12G017470,SlT12G002750,SlT07G019960,SlT12G001770,SlT04G021090,SlT10G020870,SlT12G002610,SlT04G005970,SlT10G018200,SlT11G001480,SlT05G023790,SlT01G029290,SlT06G019…	0.842087
Cellular component	cytoplasmic region	GO:0099568	0.0293874	5	143	SlT02G016470,SlT10G020870,SlT10G018200,SlT12G020120,SlT08G013500,	0.73101
Cellular component	plant-type cell wall	GO:0009505	0.0294084	7	246	SlT06G025350,SlT07G019300,SlT01G026280,SlT04G021050,SlT10G002870,SlT04G021090,SlT12G019380,	0.650252
Cellular component	plasma membrane	GO:0005886	0.0314168	38	2363	SlT08G023710,SlT09G020850,SlT06G025350,SlT07G012720,SlT08G016390,SlT04G021450,SlT04G021570,SlT01G020430,SlT07G019300,SlT12G016190,SlT03G015320,SlT08G016530,SlT07G016110,SlT02G008600,SlT12G017470,SlT12G002750,SlT07G019960,SlT12G001770,SlT10G020870,SlT12G002610,SlT04G005970,SlT10G018200,SlT11G001480,SlT05G023790,SlT01G029290,SlT06G019140,SlT11G003970,SlT11G016350,SlT04G025040,SlT06G001890,SlT07G022…	0.625195
Biological process	ubiquitin-dependent protein catabolic process	GO:0006511	7.50588e-05	15	352	SlT09G001080,SlT07G014810,SlT06G026360,SlT08G020850,SlT04G015800,SlT09G022180,SlT03G015320,SlT03G005640,SlT05G023510,SlT05G002840,SlT02G009740,SlT12G000100,SlT05G003560,SlT03G023720,SlT10G025170,	0.0876686
Biological process	modification-dependent protein catabolic process	GO:0019941	7.99973e-05	15	354	SlT09G001080,SlT07G014810,SlT06G026360,SlT08G020850,SlT04G015800,SlT09G022180,SlT03G015320,SlT03G005640,SlT05G023510,SlT05G002840,SlT02G009740,SlT12G000100,SlT05G003560,SlT03G023720,SlT10G025170,	0.0467184
Biological process	modification-dependent macromolecule catabolic process	GO:0043632	0.000112583	15	365	SlT09G001080,SlT07G014810,SlT06G026360,SlT08G020850,SlT04G015800,SlT09G022180,SlT03G015320,SlT03G005640,SlT05G023510,SlT05G002840,SlT02G009740,SlT12G000100,SlT05G003560,SlT03G023720,SlT10G025170,	0.0438323
Biological process	protein catabolic process	GO:0030163	0.00019837	18	519	SlT09G001080,SlT07G014810,SlT06G026360,SlT08G020850,SlT04G015800,SlT09G022180,SlT03G015320,SlT03G005640,SlT01G026280,SlT05G023510,SlT05G002840,SlT02G009740,SlT12G000100,SlT03G002060,SlT12G019380,SlT05G003560,SlT03G023720,SlT10G025170,	0.0579239
Biological process	proteolysis involved in protein catabolic process	GO:0051603	0.000214012	16	431	SlT09G001080,SlT07G014810,SlT06G026360,SlT08G020850,SlT04G015800,SlT09G022180,SlT03G015320,SlT03G005640,SlT05G023510,SlT05G002840,SlT02G009740,SlT12G000100,SlT03G002060,SlT05G003560,SlT03G023720,SlT10G025170,	0.0499933
Biological process	proteasomal protein catabolic process	GO:0010498	0.000749617	12	302	SlT09G001080,SlT06G026360,SlT08G020850,SlT04G015800,SlT09G022180,SlT03G015320,SlT03G005640,SlT05G002840,SlT02G009740,SlT12G000100,SlT05G003560,SlT03G023720,	0.125079
Biological process	proteasome-mediated ubiquitin-dependent protein catabolic process	GO:0043161	0.00125036	11	277	SlT09G001080,SlT06G026360,SlT08G020850,SlT04G015800,SlT09G022180,SlT03G015320,SlT03G005640,SlT05G002840,SlT12G000100,SlT05G003560,SlT03G023720,	0.182552
Biological process	stomatal complex development	GO:0010374	0.00131868	5	61	SlT09G020910,SlT12G019950,SlT10G002870,SlT11G003850,SlT06G011320,	0.154022
Biological process	response to organic substance	GO:0010033	0.00156482	47	2330	SlT05G002170,SlT06G011280,SlT05G019960,SlT08G021620,SlT08G011830,SlT01G002360,SlT04G013710,SlT09G015560,SlT02G028920,SlT12G019950,SlT02G015620,SlT08G018430,SlT04G015800,SlT02G015370,SlT07G017250,SlT08G005640,SlT03G015320,SlT05G002810,SlT04G021050,SlT02G017880,SlT07G016110,SlT02G008600,SlT05G023510,SlT10G002870,SlT12G002750,SlT07G019960,SlT05G002840,SlT03G004230,SlT04G021090,SlT02G009740,SlT08G001…	0.166156
Biological process	response to organonitrogen compound	GO:0010243	0.00157008	11	285	SlT08G021620,SlT08G011830,SlT02G028920,SlT03G015320,SlT05G002810,SlT02G017880,SlT07G016110,SlT05G023510,SlT02G009740,SlT02G007250,SlT10G025170,	0.152821
Biological process	obsolete cellular macromolecule catabolic process	GO:0044265	0.00162639	16	520	SlT09G001080,SlT07G014810,SlT06G026360,SlT08G020850,SlT04G015800,SlT09G022180,SlT03G015320,SlT03G005640,SlT05G023510,SlT05G002840,SlT02G009740,SlT12G000100,SlT03G002060,SlT05G003560,SlT03G023720,SlT10G025170,	0.146125
Biological process	shoot system morphogenesis	GO:0010016	0.00174682	10	246	SlT08G011820,SlT07G021330,SlT09G020910,SlT10G002870,SlT08G001340,SlT09G002810,SlT11G003850,SlT12G003910,SlT06G011320,SlT06G026630,	0.136019
Biological process	secondary metabolic process	GO:0019748	0.00214295	13	388	SlT06G025350,SlT04G013710,SlT11G005110,SlT01G031800,SlT06G017650,SlT02G018950,SlT06G016270,SlT05G023510,SlT07G019960,SlT03G004230,SlT10G004580,SlT08G000670,SlT10G025170,	0.156436
Biological process	proteolysis	GO:0006508	0.00243527	19	697	SlT09G001080,SlT07G014810,SlT06G026360,SlT08G020850,SlT04G015800,SlT09G022180,SlT03G015320,SlT03G005640,SlT01G026280,SlT05G023510,SlT05G002840,SlT02G009740,SlT12G000100,SlT03G002060,SlT12G019380,SlT01G024240,SlT05G003560,SlT03G023720,SlT10G025170,	0.167317
Biological process	organonitrogen compound catabolic process	GO:1901565	0.00281683	18	653	SlT09G001080,SlT07G014810,SlT06G026360,SlT08G020850,SlT04G015800,SlT09G022180,SlT03G015320,SlT03G005640,SlT01G026280,SlT05G023510,SlT05G002840,SlT02G009740,SlT12G000100,SlT03G002060,SlT12G019380,SlT05G003560,SlT03G023720,SlT10G025170,	0.182781
Biological process	response to oxygen-containing compound	GO:1901700	0.00383603	36	1727	SlT06G011280,SlT05G019960,SlT08G021620,SlT08G011830,SlT01G002360,SlT09G015560,SlT02G028920,SlT12G019950,SlT02G015620,SlT08G018430,SlT04G015800,SlT07G017250,SlT08G005640,SlT05G002810,SlT04G021050,SlT02G017880,SlT07G016110,SlT02G008600,SlT05G023510,SlT10G002870,SlT12G002750,SlT07G019960,SlT03G004230,SlT04G021090,SlT08G001340,SlT02G007250,SlT10G021640,SlT02G019670,SlT12G015660,SlT01G027610,SlT06G009…	0.224024
Biological process	response to heat	GO:0009408	0.00404316	8	190	SlT05G019960,SlT02G028970,SlT08G011830,SlT12G006520,SlT12G015660,SlT01G027610,SlT09G017050,SlT06G009040,	0.224877
Biological process	response to lipid	GO:0033993	0.00445779	24	1018	SlT05G019960,SlT01G002360,SlT09G015560,SlT02G015620,SlT08G018430,SlT04G015800,SlT07G017250,SlT05G002810,SlT04G021050,SlT02G017880,SlT02G008600,SlT05G023510,SlT10G002870,SlT12G002750,SlT04G021090,SlT08G001340,SlT10G021640,SlT02G019670,SlT01G027610,SlT06G009040,SlT05G003560,SlT12G000120,SlT09G017000,SlT10G025170,	0.236668
Biological process	response to alcohol	GO:0097305	0.00585398	17	646	SlT05G019960,SlT02G015620,SlT08G018430,SlT04G015800,SlT05G002810,SlT02G017880,SlT02G008600,SlT05G023510,SlT10G002870,SlT08G001340,SlT10G021640,SlT02G019670,SlT01G027610,SlT06G009040,SlT05G003560,SlT12G000120,SlT10G025170,	0.284893
Biological process	response to endogenous stimulus	GO:0009719	0.00653608	35	1721	SlT05G019960,SlT01G002360,SlT04G013710,SlT09G015560,SlT12G019950,SlT02G015620,SlT08G018430,SlT04G015800,SlT02G015370,SlT07G017250,SlT03G015320,SlT05G002810,SlT04G021050,SlT02G017880,SlT07G016110,SlT02G008600,SlT05G023510,SlT10G002870,SlT12G002750,SlT07G019960,SlT04G021090,SlT08G001340,SlT10G020870,SlT10G018200,SlT02G006270,SlT10G021640,SlT03G018770,SlT02G019670,SlT01G027610,SlT06G009040,SlT05G003…	0.305366
Biological process	response to hormone	GO:0009725	0.00749073	34	1673	SlT05G019960,SlT01G002360,SlT04G013710,SlT09G015560,SlT12G019950,SlT02G015620,SlT08G018430,SlT04G015800,SlT02G015370,SlT07G017250,SlT03G015320,SlT05G002810,SlT04G021050,SlT02G017880,SlT02G008600,SlT05G023510,SlT10G002870,SlT12G002750,SlT07G019960,SlT04G021090,SlT08G001340,SlT10G020870,SlT10G018200,SlT02G006270,SlT10G021640,SlT03G018770,SlT02G019670,SlT01G027610,SlT06G009040,SlT05G003560,SlT12G000…	0.31247
Biological process	cellular response to lipid	GO:0071396	0.00854875	14	510	SlT01G002360,SlT09G015560,SlT02G015620,SlT04G015800,SlT07G017250,SlT05G002810,SlT02G008600,SlT10G002870,SlT12G002750,SlT08G001340,SlT10G021640,SlT05G003560,SlT12G000120,SlT09G017000,	0.344308
Biological process	macromolecule catabolic process	GO:0009057	0.00872731	18	729	SlT09G001080,SlT07G014810,SlT06G026360,SlT08G020850,SlT04G015800,SlT09G022180,SlT03G015320,SlT03G005640,SlT01G026280,SlT05G023510,SlT05G002840,SlT02G009740,SlT12G000100,SlT03G002060,SlT12G019380,SlT05G003560,SlT03G023720,SlT10G025170,	0.339783
Biological process	phenylpropanoid metabolic process	GO:0009698	0.0113516	6	140	SlT06G025350,SlT11G005110,SlT06G017650,SlT05G023510,SlT10G004580,SlT10G025170,	0.427701
Biological process	response to karrikin	GO:0080167	0.0125092	6	143	SlT06G025350,SlT01G026280,SlT07G019960,SlT08G001340,SlT06G022540,SlT03G018770,	0.44275
Biological process	response to stimulus	GO:0050896	0.0132557	86	5368	SlT05G002170,SlT06G011280,SlT05G019960,SlT04G004180,SlT09G001080,SlT08G021620,SlT02G028970,SlT10G023230,SlT08G011830,SlT06G025350,SlT05G017100,SlT05G020510,SlT01G002360,SlT04G013710,SlT03G030290,SlT12G006520,SlT08G016390,SlT09G015560,SlT02G028920,SlT12G019950,SlT04G021570,SlT02G015620,SlT08G020850,SlT07G020690,SlT08G018430,SlT01G031800,SlT04G015800,SlT02G015370,SlT02G007600,SlT07G017250,SlT08G005…	0.455373
Biological process	response to brassinosteroid	GO:0009741	0.0134025	5	105	SlT01G002360,SlT09G015560,SlT04G021050,SlT04G021090,SlT09G017000,	0.447261
Biological process	secondary metabolite biosynthetic process	GO:0044550	0.0136641	9	282	SlT04G013710,SlT11G005110,SlT06G017650,SlT02G018950,SlT06G016270,SlT05G023510,SlT10G004580,SlT08G000670,SlT10G025170,	0.431342
Biological process	cellular response to organic substance	GO:0071310	0.0145851	23	1064	SlT05G002170,SlT08G011830,SlT01G002360,SlT09G015560,SlT02G015620,SlT04G015800,SlT07G017250,SlT05G002810,SlT07G016110,SlT02G008600,SlT10G002870,SlT12G002750,SlT05G002840,SlT02G009740,SlT08G001340,SlT10G020870,SlT10G018200,SlT10G021640,SlT03G018770,SlT05G003560,SlT12G000120,SlT06G026630,SlT09G017000,	0.4483
Biological process	response to abscisic acid	GO:0009737	0.0168099	15	610	SlT05G019960,SlT02G015620,SlT08G018430,SlT04G015800,SlT05G002810,SlT02G017880,SlT02G008600,SlT10G002870,SlT08G001340,SlT10G021640,SlT02G019670,SlT01G027610,SlT06G009040,SlT05G003560,SlT12G000120,	0.503435
Biological process	post-embryonic plant morphogenesis	GO:0090698	0.0173456	8	245	SlT04G004180,SlT09G020910,SlT10G002870,SlT11G016500,SlT11G003850,SlT12G003910,SlT06G011320,SlT08G011660,	0.506493
Biological process	tissue development	GO:0009888	0.022359	18	806	SlT08G011820,SlT07G021330,SlT09G020910,SlT02G028920,SlT12G019950,SlT05G023730,SlT10G002870,SlT01G011200,SlT05G002840,SlT09G002810,SlT11G003850,SlT12G003910,SlT12G020120,SlT06G011320,SlT11G016350,SlT02G008010,SlT01G000160,SlT06G026630,	0.621792
Biological process	protein ubiquitination	GO:0016567	0.0227698	12	466	SlT09G001080,SlT06G026360,SlT08G020850,SlT04G015800,SlT09G022180,SlT03G005640,SlT01G011200,SlT05G002840,SlT02G009740,SlT12G000100,SlT05G003560,SlT03G023720,	0.618491
Biological process	response to abiotic stimulus	GO:0009628	0.0242832	38	2080	SlT05G019960,SlT04G004180,SlT09G001080,SlT02G028970,SlT10G023230,SlT08G011830,SlT06G025350,SlT03G030290,SlT12G006520,SlT01G031800,SlT04G015800,SlT02G015370,SlT02G007600,SlT08G005640,SlT05G002810,SlT01G026280,SlT02G017880,SlT07G016110,SlT02G008600,SlT12G017470,SlT07G019960,SlT03G004230,SlT08G001340,SlT10G004580,SlT02G007250,SlT04G006710,SlT06G022540,SlT03G018770,SlT06G020370,SlT02G019670,SlT12G015…	0.630283
Biological process	phenylpropanoid biosynthetic process	GO:0009699	0.0255838	5	124	SlT11G005110,SlT06G017650,SlT05G023510,SlT10G004580,SlT10G025170,	0.649606
Biological process	cellular response to endogenous stimulus	GO:0071495	0.0263668	19	881	SlT01G002360,SlT09G015560,SlT02G015620,SlT04G015800,SlT07G017250,SlT05G002810,SlT07G016110,SlT02G008600,SlT10G002870,SlT12G002750,SlT08G001340,SlT10G020870,SlT10G018200,SlT10G021640,SlT03G018770,SlT05G003560,SlT12G000120,SlT06G026630,SlT09G017000,	0.655242
Biological process	hormone-mediated signaling pathway	GO:0009755	0.0268722	16	705	SlT01G002360,SlT09G015560,SlT02G015620,SlT04G015800,SlT07G017250,SlT05G002810,SlT02G008600,SlT12G002750,SlT10G020870,SlT10G018200,SlT10G021640,SlT03G018770,SlT05G003560,SlT12G000120,SlT06G026630,SlT09G017000,	0.475557
Biological process	cellular response to hormone stimulus	GO:0032870	0.0274492	18	825	SlT01G002360,SlT09G015560,SlT02G015620,SlT04G015800,SlT07G017250,SlT05G002810,SlT02G008600,SlT10G002870,SlT12G002750,SlT08G001340,SlT10G020870,SlT10G018200,SlT10G021640,SlT03G018770,SlT05G003560,SlT12G000120,SlT06G026630,SlT09G017000,	0.478517
Biological process	response to chitin	GO:0010200	0.0288276	5	128	SlT08G021620,SlT08G011830,SlT02G028920,SlT05G002810,SlT02G007250,	0.495156
Biological process	shoot system development	GO:0048367	0.0310148	20	958	SlT08G011820,SlT07G021330,SlT09G020910,SlT10G002870,SlT12G002750,SlT05G002720,SlT12G001770,SlT08G001340,SlT09G002810,SlT02G007250,SlT11G003850,SlT12G003910,SlT06G011320,SlT11G016350,SlT02G008010,SlT08G011660,SlT01G000160,SlT06G015710,SlT06G026630,SlT07G011570,	0.510216
Biological process	response to chemical	GO:0042221	0.032305	53	3149	SlT05G002170,SlT06G011280,SlT05G019960,SlT08G021620,SlT08G011830,SlT01G002360,SlT04G013710,SlT03G030290,SlT09G015560,SlT02G028920,SlT12G019950,SlT02G015620,SlT08G018430,SlT04G015800,SlT02G015370,SlT07G017250,SlT08G005640,SlT03G015320,SlT05G002810,SlT04G021050,SlT02G017880,SlT07G016110,SlT02G008600,SlT05G023510,SlT10G002870,SlT12G017470,SlT12G002750,SlT07G019960,SlT05G002840,SlT03G004230,SlT04G021…	0.524058
Biological process	protein modification by small protein conjugation	GO:0032446	0.0323474	12	491	SlT09G001080,SlT06G026360,SlT08G020850,SlT04G015800,SlT09G022180,SlT03G005640,SlT01G011200,SlT05G002840,SlT02G009740,SlT12G000100,SlT05G003560,SlT03G023720,	0.517558
Biological process	biological regulation	GO:0065007	0.034356	79	5029	SlT05G002170,SlT06G011280,SlT05G019960,SlT11G022500,SlT08G019550,SlT08G021620,SlT07G023520,SlT08G011820,SlT02G028970,SlT08G011830,SlT07G021330,SlT05G017100,SlT05G020510,SlT01G002360,SlT12G006520,SlT08G016390,SlT09G015560,SlT02G028920,SlT04G021450,SlT04G021570,SlT02G015620,SlT12G006850,SlT05G019420,SlT12G006860,SlT04G015800,SlT09G004870,SlT04G021370,SlT07G017250,SlT03G003750,SlT08G016530,SlT05G002…	0.535037
Biological process	response to nitrogen compound	GO:1901698	0.0359554	11	443	SlT08G021620,SlT08G011830,SlT02G028920,SlT03G015320,SlT05G002810,SlT02G017880,SlT07G016110,SlT05G023510,SlT02G009740,SlT02G007250,SlT10G025170,	0.545401
Biological process	response to temperature stimulus	GO:0009266	0.0360854	14	614	SlT05G019960,SlT02G028970,SlT10G023230,SlT08G011830,SlT12G006520,SlT07G016110,SlT07G019960,SlT03G004230,SlT06G020370,SlT0 2G019670,SlT12G015660,SlT01G027610,SlT09G017050,SlT06G009040,	0.540355
Biological process	response to antibiotic	GO:0046677	0.0381898	9	338	SlT08G011830,SlT07G017250,SlT05G002810,SlT02G017880,SlT07G016110,SlT05G023510,SlT08G001340,SlT12G015660,SlT10G025170,	0.550688
Biological process	cellular response to abscisic acid stimulus	GO:0071215	0.04005	8	288	SlT02G015620,SlT04G015800,SlT02G008600,SlT10G002870,SlT08G001340,SlT10G021640,SlT05G003560,SlT12G000120,	0.472509
Biological process	cellular response to oxygen-containing compound	GO:1901701	0.0410414	16	744	SlT01G002360,SlT09G015560,SlT02G015620,SlT04G015800,SlT07G017250,SlT05G002810,SlT07G016110,SlT02G008600,SlT10G002870,SlT12G002750,SlT07G019960,SlT08G001340,SlT10G021640,SlT05G003560,SlT12G000120,SlT09G017000,	0.474617
Biological process	cellular response to alcohol	GO:0097306	0.0428585	8	292	SlT02G015620,SlT04G015800,SlT02G008600,SlT10G002870,SlT08G001340,SlT10G021640,SlT05G003560,SlT12G000120,	0.486008
Biological process	fruit development	GO:0010154	0.0483786	15	700	SlT01G038590,SlT07G021330,SlT12G019950,SlT02G015370,SlT08G005640,SlT05G023730,SlT01G011200,SlT05G002720,SlT12G001770,SlT05G002840,SlT12G003910,SlT02G008010,SlT01G000160,SlT06G015710,SlT06G026630,	0.518406
Biological process	plant organ formation	GO:1905393	0.0488715	5	148	SlT08G011820,SlT07G021330,SlT11G016500,SlT09G002810,SlT08G011660,	0.518926

## Sheet: M5
Class	GO_Name	GO_ID	P_value	HitsGenesCountsInSelectedSet	HitsGenesCountsInBackground	GenesOfSelectedSetInGOterm	corrected p-value(BH method)
Molecular function	nucleic acid binding	GO:0003676	0	94	2113	SlT06G012250,SlT02G002200,SlT08G020790,SlT08G004080,SlT02G001590,SlT08G018370,SlT08G019220,SlT09G020700,SlT04G018330,SlT04G000840,SlT09G004020,SlT01G022900,SlT12G005330,SlT11G017490,SlT08G019560,SlT08G020780,SlT01G028440,SlT11G004070,SlT11G001900,SlT02G012460,SlT02G012590,SlT03G001650,SlT03G002860,SlT09G001070,SlT12G024030,SlT06G003370,SlT01G030240,SlT03G004740,SlT09G024380,SlT02G028440,SlT01G030…	0
Molecular function	RNA binding	GO:0003723	0	86	1155	SlT06G012250,SlT02G002200,SlT08G020790,SlT08G004080,SlT02G001590,SlT08G018370,SlT08G019220,SlT09G020700,SlT04G018330,SlT04G000840,SlT09G004020,SlT01G022900,SlT12G005330,SlT11G017490,SlT08G020780,SlT01G028440,SlT11G004070,SlT11G001900,SlT02G012460,SlT02G012590,SlT03G002860,SlT09G001070,SlT12G024030,SlT06G003370,SlT01G030240,SlT03G004740,SlT09G024380,SlT02G028440,SlT04G015720,SlT05G012610,SlT11G019…	0
Molecular function	heterocyclic compound binding	GO:1901363	0	95	2474	SlT06G012250,SlT02G002200,SlT08G020790,SlT08G004080,SlT02G001590,SlT08G018370,SlT08G019220,SlT09G020700,SlT04G018330,SlT04G000840,SlT09G004020,SlT01G022900,SlT12G005330,SlT11G017490,SlT08G019560,SlT08G020780,SlT01G028440,SlT11G004070,SlT11G001900,SlT02G012460,SlT02G012590,SlT03G001650,SlT03G002860,SlT09G001070,SlT12G024030,SlT06G003370,SlT01G030240,SlT03G004740,SlT09G024380,SlT02G028440,SlT01G030…	0
Molecular function	organic cyclic compound binding	GO:0097159	0	95	2482	SlT06G012250,SlT02G002200,SlT08G020790,SlT08G004080,SlT02G001590,SlT08G018370,SlT08G019220,SlT09G020700,SlT04G018330,SlT04G000840,SlT09G004020,SlT01G022900,SlT12G005330,SlT11G017490,SlT08G019560,SlT08G020780,SlT01G028440,SlT11G004070,SlT11G001900,SlT02G012460,SlT02G012590,SlT03G001650,SlT03G002860,SlT09G001070,SlT12G024030,SlT06G003370,SlT01G030240,SlT03G004740,SlT09G024380,SlT02G028440,SlT01G030…	0
Molecular function	hydrolase activity	GO:0016787	0	99	2080	SlT06G012250,SlT02G002200,SlT08G020790,SlT08G004080,SlT02G001590,SlT08G018370,SlT08G019220,SlT09G020700,SlT04G018330,SlT04G000840,SlT09G004020,SlT01G022900,SlT12G005330,SlT11G017490,SlT08G020780,SlT01G028440,SlT01G004010,SlT11G004070,SlT11G001900,SlT02G012460,SlT02G012590,SlT03G002860,SlT09G001070,SlT12G024030,SlT06G003370,SlT01G030830,SlT01G030240,SlT03G004740,SlT09G001480,SlT02G028440,SlT02G004…	0
Molecular function	hydrolase activity, acting on ester bonds	GO:0016788	0	88	955	SlT06G012250,SlT02G002200,SlT08G020790,SlT08G004080,SlT02G001590,SlT08G018370,SlT08G019220,SlT09G020700,SlT04G018330,SlT04G000840,SlT09G004020,SlT01G022900,SlT12G005330,SlT11G017490,SlT08G020780,SlT01G028440,SlT01G004010,SlT11G004070,SlT11G001900,SlT02G012460,SlT02G012590,SlT03G002860,SlT09G001070,SlT12G024030,SlT06G003370,SlT01G030240,SlT03G004740,SlT02G028440,SlT11G010210,SlT04G015720,SlT05G012…	0
Molecular function	nuclease activity	GO:0004518	0	84	533	SlT06G012250,SlT02G002200,SlT08G020790,SlT08G004080,SlT02G001590,SlT08G018370,SlT08G019220,SlT09G020700,SlT04G018330,SlT04G000840,SlT09G004020,SlT01G022900,SlT12G005330,SlT11G017490,SlT08G020780,SlT01G028440,SlT01G004010,SlT11G004070,SlT11G001900,SlT02G012460,SlT02G012590,SlT03G002860,SlT09G001070,SlT12G024030,SlT06G003370,SlT01G030240,SlT03G004740,SlT02G028440,SlT04G015720,SlT05G012610,SlT11G019…	0
Molecular function	endonuclease activity	GO:0004519	0	83	470	SlT06G012250,SlT02G002200,SlT08G020790,SlT08G004080,SlT02G001590,SlT08G018370,SlT08G019220,SlT09G020700,SlT04G018330,SlT04G000840,SlT09G004020,SlT01G022900,SlT12G005330,SlT11G017490,SlT08G020780,SlT01G028440,SlT11G004070,SlT11G001900,SlT02G012460,SlT02G012590,SlT03G002860,SlT09G001070,SlT12G024030,SlT06G003370,SlT01G030240,SlT03G004740,SlT02G028440,SlT04G015720,SlT05G012610,SlT11G019270,SlT02G009…	0
Molecular function	catalytic activity	GO:0003824	9.21321e-09	134	5585	SlT06G012250,SlT06G013580,SlT02G002200,SlT08G020790,SlT08G004080,SlT02G001590,SlT08G018370,SlT08G019220,SlT09G020700,SlT04G018330,SlT04G000840,SlT09G004020,SlT04G007450,SlT01G022900,SlT02G018940,SlT12G005330,SlT11G017490,SlT08G020780,SlT01G028440,SlT01G004010,SlT11G004070,SlT11G001900,SlT02G012460,SlT02G012590,SlT03G001650,SlT03G002860,SlT09G001070,SlT12G024030,SlT06G003370,SlT01G030830,SlT06G019…	3.38841e-07
Molecular function	binding	GO:0005488	1.21638e-07	112	4421	SlT06G012250,SlT02G002200,SlT08G020790,SlT08G004080,SlT02G001590,SlT08G018370,SlT08G019220,SlT04G021770,SlT09G020700,SlT04G018330,SlT04G000840,SlT09G004020,SlT01G022900,SlT12G005330,SlT11G017490,SlT08G019560,SlT08G020780,SlT01G028440,SlT11G004070,SlT11G001900,SlT02G012460,SlT02G012590,SlT03G001650,SlT03G002860,SlT09G001070,SlT12G024030,SlT06G003370,SlT01G030240,SlT06G019840,SlT11G001890,SlT03G004…	4.02622e-06
Molecular function	protein-disulfide reductase activity	GO:0015035	0.0010161	5	44	SlT03G024330,SlT11G022040,SlT06G023410,SlT10G018840,SlT01G026720,	0.0168165
Molecular function	disulfide oxidoreductase activity	GO:0015036	0.0010161	5	44	SlT03G024330,SlT11G022040,SlT06G023410,SlT10G018840,SlT01G026720,	0.0168165
Molecular function	antiporter activity	GO:0015297	0.00236283	5	53	SlT03G030160,SlT06G018400,SlT09G024780,SlT01G010130,SlT12G015780,	0.0325874
Molecular function	oxidoreductase activity, acting on a sulfur group of donors	GO:0016667	0.00502396	5	63	SlT03G024330,SlT11G022040,SlT06G023410,SlT10G018840,SlT01G026720,	0.0665172
Molecular function	xenobiotic transmembrane transporter activity	GO:0042910	0.0188542	5	87	SlT03G030160,SlT06G018400,SlT10G002400,SlT09G000360,SlT12G015780,	0.208024
Molecular function	oxidoreductase activity, acting on paired donors, with incorporation or reduction of molecular oxygen, NAD(P)H as one donor, and incorporation of one atom of oxygen	GO:0016709	0.0424832	5	108	SlT06G016280,SlT08G017600,SlT12G016970,SlT12G016950,SlT12G016930,	0.327022
Cellular component	intracellular membrane-bounded organelle	GO:0043231	4.37566e-05	162	8142	SlT06G012250,SlT02G002200,SlT08G020790,SlT08G004080,SlT02G001590,SlT08G018370,SlT08G019220,SlT04G021770,SlT09G020700,SlT12G002170,SlT04G018330,SlT04G000840,SlT09G004020,SlT09G011900,SlT05G006680,SlT01G022900,SlT12G005330,SlT11G017490,SlT08G020780,SlT01G028440,SlT11G004070,SlT03G030160,SlT11G001900,SlT02G012460,SlT02G012590,SlT03G001650,SlT03G002860,SlT09G001070,SlT12G024030,SlT06G003370,SlT06G005…	0.00835752
Cellular component	membrane-bounded organelle	GO:0043227	6.77466e-05	162	8183	SlT06G012250,SlT02G002200,SlT08G020790,SlT08G004080,SlT02G001590,SlT08G018370,SlT08G019220,SlT04G021770,SlT09G020700,SlT12G002170,SlT04G018330,SlT04G000840,SlT09G004020,SlT09G011900,SlT05G006680,SlT01G022900,SlT12G005330,SlT11G017490,SlT08G020780,SlT01G028440,SlT11G004070,SlT03G030160,SlT11G001900,SlT02G012460,SlT02G012590,SlT03G001650,SlT03G002860,SlT09G001070,SlT12G024030,SlT06G003370,SlT06G005…	0.0064698
Cellular component	intracellular organelle	GO:0043229	0.000226401	164	8440	SlT06G012250,SlT02G002200,SlT08G020790,SlT08G004080,SlT02G001590,SlT08G018370,SlT08G019220,SlT04G021770,SlT09G020700,SlT12G002170,SlT04G018330,SlT04G000840,SlT09G004020,SlT09G011900,SlT05G006680,SlT01G022900,SlT12G005330,SlT11G017490,SlT08G020780,SlT01G028440,SlT01G004010,SlT11G004070,SlT03G030160,SlT11G001900,SlT02G012460,SlT02G012590,SlT03G001650,SlT03G002860,SlT09G001070,SlT12G024030,SlT06G003…	0.0144142
Cellular component	organelle	GO:0043226	0.000305312	164	8470	SlT06G012250,SlT02G002200,SlT08G020790,SlT08G004080,SlT02G001590,SlT08G018370,SlT08G019220,SlT04G021770,SlT09G020700,SlT12G002170,SlT04G018330,SlT04G000840,SlT09G004020,SlT09G011900,SlT05G006680,SlT01G022900,SlT12G005330,SlT11G017490,SlT08G020780,SlT01G028440,SlT01G004010,SlT11G004070,SlT03G030160,SlT11G001900,SlT02G012460,SlT02G012590,SlT03G001650,SlT03G002860,SlT09G001070,SlT12G024030,SlT06G003…	0.0145786
Cellular component	nucleoid	GO:0009295	0.00115642	5	47	SlT02G018410,SlT09G001470,SlT03G017470,SlT03G021550,SlT01G026720,	0.0441751
Cellular component	obsolete intracellular part	GO:0044424	0.0234508	174	9657	SlT06G012250,SlT02G002200,SlT08G020790,SlT08G004080,SlT02G001590,SlT08G018370,SlT08G019220,SlT04G021770,SlT09G020700,SlT12G002170,SlT04G018330,SlT04G000840,SlT09G004020,SlT09G011900,SlT05G006680,SlT01G022900,SlT12G005330,SlT11G017490,SlT08G020780,SlT01G028440,SlT01G004010,SlT11G004070,SlT03G030160,SlT11G001900,SlT02G012460,SlT02G012590,SlT03G001650,SlT03G002860,SlT09G001070,SlT12G024030,SlT06G003…	0.497678
Cellular component	intracellular anatomical structure	GO:0005622	0.0332648	174	9703	SlT06G012250,SlT02G002200,SlT08G020790,SlT08G004080,SlT02G001590,SlT08G018370,SlT08G019220,SlT04G021770,SlT09G020700,SlT12G002170,SlT04G018330,SlT04G000840,SlT09G004020,SlT09G011900,SlT05G006680,SlT01G022900,SlT12G005330,SlT11G017490,SlT08G020780,SlT01G028440,SlT01G004010,SlT11G004070,SlT03G030160,SlT11G001900,SlT02G012460,SlT02G012590,SlT03G001650,SlT03G002860,SlT09G001070,SlT12G024030,SlT06G003…	0.635358
Biological process	nucleic acid phosphodiester bond hydrolysis	GO:0090305	0	84	595	SlT06G012250,SlT02G002200,SlT08G020790,SlT08G004080,SlT02G001590,SlT08G018370,SlT08G019220,SlT09G020700,SlT04G018330,SlT04G000840,SlT09G004020,SlT01G022900,SlT12G005330,SlT11G017490,SlT08G020780,SlT01G028440,SlT01G004010,SlT11G004070,SlT11G001900,SlT02G012460,SlT02G012590,SlT03G002860,SlT09G001070,SlT12G024030,SlT06G003370,SlT01G030240,SlT03G004740,SlT02G028440,SlT04G015720,SlT05G012610,SlT11G019…	0
Biological process	macromolecule modification	GO:0043412	0	98	2429	SlT06G012250,SlT06G013580,SlT02G002200,SlT08G020790,SlT08G004080,SlT02G001590,SlT08G018370,SlT08G019220,SlT09G020700,SlT04G018330,SlT04G000840,SlT09G004020,SlT04G007450,SlT01G022900,SlT02G018940,SlT12G005330,SlT11G017490,SlT08G020780,SlT01G028440,SlT11G004070,SlT11G001900,SlT02G012460,SlT02G012590,SlT03G001650,SlT03G002860,SlT09G001070,SlT12G024030,SlT06G003370,SlT01G030240,SlT03G004740,SlT02G028…	0
Biological process	RNA metabolic process	GO:0016070	0	111	2961	SlT06G012250,SlT02G002200,SlT08G020790,SlT08G004080,SlT02G001590,SlT08G018370,SlT08G019220,SlT09G020700,SlT12G002170,SlT04G018330,SlT04G000840,SlT09G004020,SlT01G022900,SlT02G018940,SlT12G005330,SlT11G017490,SlT08G019560,SlT08G020780,SlT01G028440,SlT01G004010,SlT11G004070,SlT11G001900,SlT06G020800,SlT02G012460,SlT02G012590,SlT03G001650,SlT03G002860,SlT09G001070,SlT12G024030,SlT06G003370,SlT01G030…	0
Biological process	nucleic acid metabolic process	GO:0090304	1.11022e-16	114	3301	SlT06G012250,SlT02G002200,SlT08G020790,SlT08G004080,SlT02G001590,SlT08G018370,SlT08G019220,SlT09G020700,SlT12G002170,SlT04G018330,SlT04G000840,SlT09G004020,SlT01G022900,SlT02G018940,SlT12G005330,SlT11G017490,SlT08G019560,SlT08G020780,SlT01G028440,SlT01G004010,SlT11G004070,SlT11G001900,SlT06G020800,SlT02G012460,SlT02G012590,SlT03G001650,SlT03G002860,SlT09G001070,SlT12G024030,SlT06G003370,SlT01G030…	3.49165e-14
Biological process	RNA modification	GO:0009451	3.33067e-16	84	602	SlT06G012250,SlT02G002200,SlT08G020790,SlT08G004080,SlT02G001590,SlT08G018370,SlT08G019220,SlT09G020700,SlT04G018330,SlT04G000840,SlT09G004020,SlT01G022900,SlT02G018940,SlT12G005330,SlT11G017490,SlT08G020780,SlT01G028440,SlT11G004070,SlT11G001900,SlT02G012460,SlT02G012590,SlT03G002860,SlT09G001070,SlT12G024030,SlT06G003370,SlT01G030240,SlT03G004740,SlT02G028440,SlT04G015720,SlT05G012610,SlT11G019…	8.37996e-14
Biological process	nucleobase-containing compound metabolic process	GO:0006139	3.33067e-16	116	3625	SlT06G012250,SlT02G002200,SlT08G020790,SlT08G004080,SlT02G001590,SlT08G018370,SlT08G019220,SlT09G020700,SlT12G002170,SlT04G018330,SlT04G000840,SlT09G004020,SlT01G022900,SlT02G018940,SlT12G005330,SlT11G017490,SlT08G019560,SlT08G020780,SlT01G028440,SlT01G004010,SlT11G004070,SlT11G001900,SlT06G020800,SlT02G012460,SlT02G012590,SlT03G001650,SlT03G002860,SlT09G001070,SlT12G024030,SlT06G003370,SlT06G019…	8.37996e-14
Biological process	cellular aromatic compound metabolic process	GO:0006725	5.55112e-16	123	4050	SlT06G012250,SlT06G013580,SlT02G002200,SlT08G020790,SlT08G004080,SlT02G001590,SlT08G018370,SlT08G019220,SlT09G020700,SlT12G002170,SlT04G018330,SlT04G000840,SlT09G004020,SlT04G007450,SlT01G022900,SlT02G018940,SlT12G005330,SlT11G017490,SlT08G019560,SlT08G020780,SlT01G028440,SlT01G004010,SlT11G004070,SlT11G001900,SlT06G020800,SlT02G012460,SlT02G012590,SlT03G001650,SlT03G002860,SlT09G001070,SlT12G024…	9.97615e-14
Biological process	heterocycle metabolic process	GO:0046483	8.88178e-16	121	3926	SlT06G012250,SlT06G013580,SlT02G002200,SlT08G020790,SlT08G004080,SlT02G001590,SlT08G018370,SlT08G019220,SlT09G020700,SlT12G002170,SlT04G018330,SlT04G000840,SlT09G004020,SlT04G007450,SlT01G022900,SlT02G018940,SlT12G005330,SlT11G017490,SlT08G019560,SlT08G020780,SlT01G028440,SlT01G004010,SlT11G004070,SlT11G001900,SlT06G020800,SlT02G012460,SlT02G012590,SlT03G001650,SlT03G002860,SlT09G001070,SlT12G024…	1.39666e-13
Biological process	organic cyclic compound metabolic process	GO:1901360	8.21565e-15	123	4159	SlT06G012250,SlT06G013580,SlT02G002200,SlT08G020790,SlT08G004080,SlT02G001590,SlT08G018370,SlT08G019220,SlT09G020700,SlT12G002170,SlT04G018330,SlT04G000840,SlT09G004020,SlT04G007450,SlT01G022900,SlT02G018940,SlT12G005330,SlT11G017490,SlT08G019560,SlT08G020780,SlT01G028440,SlT01G004010,SlT11G004070,SlT11G001900,SlT06G020800,SlT02G012460,SlT02G012590,SlT03G001650,SlT03G002860,SlT09G001070,SlT12G024…	1.14837e-12
Biological process	cellular nitrogen compound metabolic process	GO:0034641	5.26246e-14	122	4197	SlT06G012250,SlT06G013580,SlT02G002200,SlT08G020790,SlT08G004080,SlT02G001590,SlT08G018370,SlT08G019220,SlT09G020700,SlT12G002170,SlT04G018330,SlT04G000840,SlT09G004020,SlT04G007450,SlT01G022900,SlT02G018940,SlT12G005330,SlT11G017490,SlT08G019560,SlT08G020780,SlT01G028440,SlT01G004010,SlT11G004070,SlT11G001900,SlT06G020800,SlT02G012460,SlT02G012590,SlT03G001650,SlT03G002860,SlT09G001070,SlT12G024…	6.62017e-12
Biological process	macromolecule metabolic process	GO:0043170	3.41617e-08	134	5723	SlT06G012250,SlT06G013580,SlT02G002200,SlT08G020790,SlT08G004080,SlT02G001590,SlT08G018370,SlT08G019220,SlT09G020700,SlT12G002170,SlT04G018330,SlT04G000840,SlT09G004020,SlT04G007450,SlT01G022900,SlT02G018940,SlT12G005330,SlT11G017490,SlT08G019560,SlT08G020780,SlT01G028440,SlT01G004010,SlT11G004070,SlT11G001900,SlT06G020800,SlT02G012460,SlT02G012590,SlT03G001650,SlT03G002860,SlT09G001070,SlT12G024…	3.90686e-06
Biological process	cellular metabolic process	GO:0044237	6.46248e-06	152	7318	SlT06G012250,SlT06G013580,SlT02G002200,SlT08G020790,SlT08G004080,SlT02G001590,SlT08G018370,SlT08G019220,SlT09G020700,SlT03G002970,SlT12G002170,SlT04G018330,SlT04G000840,SlT09G004020,SlT04G007450,SlT01G022900,SlT02G018940,SlT12G005330,SlT11G017490,SlT08G019560,SlT08G020780,SlT01G028440,SlT01G004010,SlT11G004070,SlT11G001900,SlT06G020800,SlT02G012460,SlT02G012590,SlT03G001650,SlT03G002860,SlT09G001…	0.000677484
Biological process	nitrogen compound metabolic process	GO:0006807	7.602e-06	135	6224	SlT06G012250,SlT06G013580,SlT02G002200,SlT08G020790,SlT08G004080,SlT02G001590,SlT08G018370,SlT08G019220,SlT09G020700,SlT12G002170,SlT04G018330,SlT04G000840,SlT09G004020,SlT04G007450,SlT01G022900,SlT02G018940,SlT12G005330,SlT11G017490,SlT08G019560,SlT08G020780,SlT01G028440,SlT01G004010,SlT11G004070,SlT11G001900,SlT06G020800,SlT02G012460,SlT02G012590,SlT03G001650,SlT03G002860,SlT09G001070,SlT12G024…	0.00073564
Biological process	metabolic process	GO:0008152	1.27478e-05	162	8073	SlT06G012250,SlT06G013580,SlT02G002200,SlT08G020790,SlT08G004080,SlT02G001590,SlT08G018370,SlT08G019220,SlT09G020700,SlT03G002970,SlT12G002170,SlT04G018330,SlT04G000840,SlT09G004020,SlT04G007450,SlT01G022900,SlT02G018940,SlT12G005330,SlT11G017490,SlT08G019560,SlT08G020780,SlT01G028440,SlT01G004010,SlT11G004070,SlT11G001900,SlT06G020800,SlT02G012460,SlT02G012590,SlT03G001650,SlT03G002860,SlT09G001…	0.00114548
Biological process	chloroplast RNA processing	GO:0031425	1.67837e-05	5	20	SlT11G003790,SlT12G001660,SlT11G003750,SlT03G021680,SlT09G017100,	0.00131962
Biological process	chloroplast RNA modification	GO:1900865	2.17268e-05	5	21	SlT11G003790,SlT11G002110,SlT12G001660,SlT11G007870,SlT03G021680,	0.00160778
Biological process	mitochondrial RNA metabolic process	GO:0000959	5.85273e-05	7	59	SlT08G019220,SlT12G005330,SlT12G024030,SlT09G024460,SlT07G001090,SlT04G003200,SlT11G007870,	0.00409041
Biological process	mRNA modification	GO:0016556	0.000133099	7	67	SlT09G024460,SlT02G018120,SlT11G002110,SlT08G003880,SlT04G003200,SlT11G007870,SlT07G012580,	0.00881258
Biological process	primary metabolic process	GO:0044238	0.000190615	140	6856	SlT06G012250,SlT06G013580,SlT02G002200,SlT08G020790,SlT08G004080,SlT02G001590,SlT08G018370,SlT08G019220,SlT09G020700,SlT03G002970,SlT12G002170,SlT04G018330,SlT04G000840,SlT09G004020,SlT04G007450,SlT01G022900,SlT02G018940,SlT12G005330,SlT11G017490,SlT08G019560,SlT08G020780,SlT01G028440,SlT01G004010,SlT11G004070,SlT11G001900,SlT06G020800,SlT02G012460,SlT02G012590,SlT03G001650,SlT03G002860,SlT09G001…	0.0119897
Biological process	organic substance metabolic process	GO:0071704	0.000475349	146	7342	SlT06G012250,SlT06G013580,SlT02G002200,SlT08G020790,SlT08G004080,SlT02G001590,SlT08G018370,SlT08G019220,SlT09G020700,SlT03G002970,SlT12G002170,SlT04G018330,SlT04G000840,SlT09G004020,SlT04G007450,SlT01G022900,SlT02G018940,SlT12G005330,SlT11G017490,SlT08G019560,SlT08G020780,SlT01G028440,SlT01G004010,SlT11G004070,SlT11G001900,SlT06G020800,SlT02G012460,SlT02G012590,SlT03G001650,SlT03G002860,SlT09G001…	0.0239196
Biological process	mitochondrial RNA modification	GO:1900864	0.00103831	5	46	SlT08G019220,SlT12G005330,SlT09G024460,SlT04G003200,SlT11G007870,	0.0466496
Biological process	organophosphate ester transport	GO:0015748	0.00166192	5	51	SlT03G030160,SlT06G018400,SlT09G000360,SlT12G015780,SlT12G016840,	0.0696898
Biological process	rhythmic process	GO:0048511	0.0080919	7	135	SlT06G019840,SlT12G001310,SlT03G027200,SlT12G019280,SlT06G010030,SlT01G000340,SlT04G019530,	0.318113
Biological process	circadian rhythm	GO:0007623	0.0080919	7	135	SlT06G019840,SlT12G001310,SlT03G027200,SlT12G019280,SlT06G010030,SlT01G000340,SlT04G019530,	0.318113
Biological process	cellular process	GO:0009987	0.0140132	177	9849	SlT06G012250,SlT06G013580,SlT02G002200,SlT08G020790,SlT08G004080,SlT02G001590,SlT08G018370,SlT08G019220,SlT04G021770,SlT09G020700,SlT03G002970,SlT12G002170,SlT04G018330,SlT04G000840,SlT09G004020,SlT04G007450,SlT01G022900,SlT02G018940,SlT12G005330,SlT11G017490,SlT08G019560,SlT08G020780,SlT01G028440,SlT01G004010,SlT11G004070,SlT03G030160,SlT09G006600,SlT11G001900,SlT06G020800,SlT02G012460,SlT02G012…	0.476447
Biological process	response to hydrogen peroxide	GO:0042542	0.0157315	6	119	SlT06G019950,SlT06G019840,SlT01G017460,SlT12G022240,SlT06G023410,SlT04G019530,	0.520795
Biological process	mRNA metabolic process	GO:0016071	0.0161273	13	392	SlT01G004010,SlT12G024030,SlT09G024380,SlT09G024460,SlT10G019740,SlT02G018120,SlT11G002110,SlT08G003880,SlT11G003750,SlT04G003200,SlT12G009450,SlT11G007870,SlT07G012580,	0.52021
Biological process	xenobiotic transmembrane transport	GO:0006855	0.0431	5	113	SlT03G030160,SlT06G018400,SlT10G002400,SlT09G000360,SlT12G015780,	0.66938
Biological process	xenobiotic transport	GO:0042908	0.0487903	5	117	SlT03G030160,SlT06G018400,SlT10G002400,SlT09G000360,SlT12G015780,	0.730693

## Sheet: M6
Class	GO_Name	GO_ID	P_value	HitsGenesCountsInSelectedSet	HitsGenesCountsInBackground	GenesOfSelectedSetInGOterm	corrected p-value(BH method)
Molecular function	transcription regulator activity	GO:0140110	0.000256987	19	1296	SlT02G019440,SlT08G018010,SlT11G017700,SlT12G012770,SlT07G002040,SlT12G000690,SlT05G012210,SlT07G015670,SlT11G007770,SlT02G023930,SlT04G026370,SlT10G022520,SlT08G008930,SlT06G017570,SlT10G022420,SlT04G019760,SlT04G003630,SlT09G021620,SlT02G027690,	0.0082664
Molecular function	DNA-binding transcription factor activity	GO:0003700	0.000291822	18	1198	SlT02G019440,SlT08G018010,SlT11G017700,SlT12G012770,SlT07G002040,SlT12G000690,SlT05G012210,SlT07G015670,SlT02G023930,SlT04G026370,SlT10G022520,SlT08G008930,SlT06G017570,SlT10G022420,SlT04G019760,SlT04G003630,SlT09G021620,SlT02G027690,	0.00804594
Molecular function	hydrolase activity, hydrolyzing O-glycosyl compounds	GO:0004553	0.00543056	5	180	SlT11G013320,SlT12G005790,SlT07G012040,SlT04G006870,SlT05G006720,	0.0873415
Molecular function	hydrolase activity, acting on glycosyl bonds	GO:0016798	0.00875444	5	202	SlT11G013320,SlT12G005790,SlT07G012040,SlT04G006870,SlT05G006720,	0.12997
Molecular function	transcription regulatory region nucleic acid binding	GO:0001067	0.0198197	6	340	SlT02G019440,SlT08G018010,SlT12G000690,SlT07G015670,SlT04G003630,SlT09G021620,	0.173873
Molecular function	transcription cis-regulatory region binding	GO:0000976	0.0198197	6	340	SlT02G019440,SlT08G018010,SlT12G000690,SlT07G015670,SlT04G003630,SlT09G021620,	0.173873
Molecular function	sequence-specific DNA binding	GO:0043565	0.0267176	9	684	SlT02G019440,SlT08G018010,SlT12G012770,SlT12G000690,SlT07G015670,SlT02G023930,SlT04G026370,SlT04G003630,SlT09G021620,	0.190982
Molecular function	sequence-specific double-stranded DNA binding	GO:1990837	0.0276069	6	367	SlT02G019440,SlT08G018010,SlT12G000690,SlT07G015670,SlT04G003630,SlT09G021620,	0.183728
Cellular component	post-mRNA release spliceosomal complex	GO:0071014	1.7038e-09	5	11	SlT06G024910,SlT11G007770,SlT03G002870,SlT03G002580,SlT03G002590,	3.0498e-07
Cellular component	U2-type spliceosomal complex	GO:0005684	1.27794e-05	5	57	SlT11G007770,SlT03G002870,SlT03G026410,SlT03G002580,SlT03G002590,	0.000571876
Cellular component	catalytic step 2 spliceosome	GO:0071013	1.64647e-05	5	60	SlT11G007770,SlT03G002870,SlT03G026410,SlT03G002580,SlT03G002590,	0.000589437
Cellular component	extracellular space	GO:0005615	1.98804e-05	6	105	SlT07G017160,SlT02G015870,SlT03G022170,SlT02G021370,SlT01G036200,SlT01G003190,	0.000593099
Cellular component	spliceosomal complex	GO:0005681	3.17356e-05	6	114	SlT06G024910,SlT11G007770,SlT03G002870,SlT03G026410,SlT03G002580,SlT03G002590,	0.000811524
Cellular component	obsolete extracellular region part	GO:0044421	3.33437e-05	6	115	SlT07G017160,SlT02G015870,SlT03G022170,SlT02G021370,SlT01G036200,SlT01G003190,	0.000746064
Cellular component	extracellular region	GO:0005576	6.86506e-05	10	418	SlT11G013320,SlT07G017160,SlT02G015870,SlT03G022170,SlT02G021370,SlT04G006870,SlT01G036200,SlT12G020680,SlT07G020980,SlT01G003190,	0.00122885
Cellular component	cell wall	GO:0005618	0.00044553	10	526	SlT11G013320,SlT12G015350,SlT07G012040,SlT02G015870,SlT07G023270,SlT03G022170,SlT04G006870,SlT05G006720,SlT07G020980,SlT09G004170,	0.00569642
Cellular component	external encapsulating structure	GO:0030312	0.000472939	10	530	SlT11G013320,SlT12G015350,SlT07G012040,SlT02G015870,SlT07G023270,SlT03G022170,SlT04G006870,SlT05G006720,SlT07G020980,SlT09G004170,	0.00564374
Cellular component	plant-type cell wall	GO:0009505	0.00199225	6	246	SlT11G013320,SlT12G015350,SlT02G015870,SlT03G022170,SlT05G006720,SlT07G020980,	0.0137159
Cellular component	nucleus	GO:0005634	0.0278439	27	3617	SlT06G024910,SlT08G018010,SlT06G022740,SlT12G012770,SlT06G022750,SlT12G000690,SlT05G012210,SlT03G001670,SlT11G005480,SlT04G023600,SlT11G007770,SlT12G021690,SlT03G002870,SlT02G023930,SlT03G026410,SlT04G026370,SlT02G008370,SlT04G019700,SlT01G036200,SlT06G017570,SlT10G022420,SlT05G003210,SlT09G021620,SlT03G002580,SlT06G006360,SlT02G027690,SlT03G002590,	0.108349
Cellular component	vacuole	GO:0005773	0.0479788	9	894	SlT02G018670,SlT03G001670,SlT07G012040,SlT07G017160,SlT02G015870,SlT03G022170,SlT01G036200,SlT07G020980,SlT06G006360,	0.145563
Biological process	response to organic substance	GO:0010033	1.53166e-05	30	2330	SlT02G019440,SlT12G016910,SlT02G009070,SlT06G022740,SlT02G027870,SlT11G017700,SlT12G012770,SlT06G022750,SlT07G002040,SlT02G006210,SlT01G035850,SlT02G018670,SlT07G015670,SlT10G024220,SlT02G030900,SlT11G007770,SlT01G035840,SlT12G021690,SlT10G022520,SlT10G017620,SlT08G008930,SlT07G008660,SlT12G020680,SlT06G007300,SlT04G019760,SlT06G016810,SlT11G001060,SlT04G003630,SlT09G021620,SlT06G006360,	0.0177213
Biological process	mRNA splicing, via spliceosome	GO:0000398	0.000374551	6	156	SlT06G024910,SlT11G007770,SlT03G002870,SlT03G026410,SlT03G002580,SlT03G002590,	0.144452
Biological process	mRNA processing	GO:0006397	0.000565733	7	235	SlT06G024910,SlT11G007770,SlT03G002870,SlT03G026410,SlT04G019700,SlT03G002580,SlT03G002590,	0.0654553
Biological process	regulation of biosynthetic process	GO:0009889	0.000633937	24	2027	SlT02G019440,SlT08G018010,SlT04G007440,SlT11G017700,SlT12G012770,SlT07G002040,SlT12G000690,SlT02G006210,SlT05G012210,SlT07G015670,SlT11G007770,SlT12G021690,SlT02G023930,SlT04G026370,SlT10G022520,SlT08G008930,SlT04G019700,SlT06G017570,SlT10G022420,SlT04G019760,SlT05G003210,SlT04G003630,SlT09G021620,SlT02G027690,	0.0666786
Biological process	RNA splicing, via transesterification reactions with bulged adenosine as nucleophile	GO:0000377	0.000731211	6	177	SlT06G024910,SlT11G007770,SlT03G002870,SlT03G026410,SlT03G002580,SlT03G002590,	0.0705009
Biological process	RNA splicing, via transesterification reactions	GO:0000375	0.000775511	6	179	SlT06G024910,SlT11G007770,SlT03G002870,SlT03G026410,SlT03G002580,SlT03G002590,	0.0560792
Biological process	regulation of nitrogen compound metabolic process	GO:0051171	0.00128292	25	2258	SlT02G019440,SlT08G018010,SlT04G007440,SlT11G017700,SlT12G012770,SlT07G002040,SlT12G000690,SlT05G012210,SlT07G015670,SlT12G000420,SlT11G007770,SlT12G021690,SlT02G023930,SlT04G026370,SlT10G022520,SlT08G008930,SlT04G019700,SlT01G036200,SlT06G017570,SlT10G022420,SlT04G019760,SlT05G003210,SlT04G003630,SlT09G021620,SlT02G027690,	0.0742168
Biological process	regulation of cellular biosynthetic process	GO:0031326	0.00133613	23	2003	SlT02G019440,SlT08G018010,SlT04G007440,SlT11G017700,SlT12G012770,SlT07G002040,SlT12G000690,SlT02G006210,SlT05G012210,SlT07G015670,SlT11G007770,SlT02G023930,SlT04G026370,SlT10G022520,SlT08G008930,SlT04G019700,SlT06G017570,SlT10G022420,SlT04G019760,SlT05G003210,SlT04G003630,SlT09G021620,SlT02G027690,	0.0672133
Biological process	regulation of primary metabolic process	GO:0080090	0.00141546	25	2273	SlT02G019440,SlT08G018010,SlT11G017700,SlT12G012770,SlT07G002040,SlT12G000690,SlT02G006210,SlT05G012210,SlT07G015670,SlT12G000420,SlT11G007770,SlT12G021690,SlT02G023930,SlT04G026370,SlT10G022520,SlT08G008930,SlT04G019700,SlT01G036200,SlT06G017570,SlT10G022420,SlT04G019760,SlT05G003210,SlT04G003630,SlT09G021620,SlT02G027690,	0.0655074
Biological process	regulation of DNA-templated transcription	GO:0006355	0.00202071	20	1681	SlT02G019440,SlT08G018010,SlT11G017700,SlT12G012770,SlT07G002040,SlT12G000690,SlT05G012210,SlT07G015670,SlT11G007770,SlT02G023930,SlT04G026370,SlT10G022520,SlT08G008930,SlT06G017570,SlT10G022420,SlT04G019760,SlT05G003210,SlT04G003630,SlT09G021620,SlT02G027690,	0.0730613
Biological process	regulation of gene expression	GO:0010468	0.00209969	23	2070	SlT02G019440,SlT08G018010,SlT11G017700,SlT12G012770,SlT07G002040,SlT12G000690,SlT05G012210,SlT07G015670,SlT09G018700,SlT11G007770,SlT12G021690,SlT02G023930,SlT04G026370,SlT10G022520,SlT08G008930,SlT04G019700,SlT06G017570,SlT10G022420,SlT04G019760,SlT05G003210,SlT04G003630,SlT09G021620,SlT02G027690,	0.0736165
Biological process	regulation of RNA metabolic process	GO:0051252	0.00226228	21	1823	SlT02G019440,SlT08G018010,SlT11G017700,SlT12G012770,SlT07G002040,SlT12G000690,SlT05G012210,SlT07G015670,SlT11G007770,SlT02G023930,SlT04G026370,SlT10G022520,SlT08G008930,SlT04G019700,SlT06G017570,SlT10G022420,SlT04G019760,SlT05G003210,SlT04G003630,SlT09G021620,SlT02G027690,	0.0769842
Biological process	regulation of RNA biosynthetic process	GO:2001141	0.00252236	20	1712	SlT02G019440,SlT08G018010,SlT11G017700,SlT12G012770,SlT07G002040,SlT12G000690,SlT05G012210,SlT07G015670,SlT11G007770,SlT02G023930,SlT04G026370,SlT10G022520,SlT08G008930,SlT06G017570,SlT10G022420,SlT04G019760,SlT05G003210,SlT04G003630,SlT09G021620,SlT02G027690,	0.0810658
Biological process	regulation of nucleic acid-templated transcription	GO:1903506	0.00252236	20	1712	SlT02G019440,SlT08G018010,SlT11G017700,SlT12G012770,SlT07G002040,SlT12G000690,SlT05G012210,SlT07G015670,SlT11G007770,SlT02G023930,SlT04G026370,SlT10G022520,SlT08G008930,SlT06G017570,SlT10G022420,SlT04G019760,SlT05G003210,SlT04G003630,SlT09G021620,SlT02G027690,	0.0810658
Biological process	regulation of metabolic process	GO:0019222	0.00264959	27	2647	SlT02G019440,SlT08G018010,SlT04G007440,SlT11G017700,SlT12G012770,SlT07G002040,SlT12G000690,SlT02G006210,SlT05G012210,SlT07G015670,SlT09G018700,SlT12G000420,SlT11G007770,SlT12G021690,SlT02G023930,SlT04G026370,SlT10G022520,SlT08G008930,SlT04G019700,SlT01G036200,SlT06G017570,SlT10G022420,SlT04G019760,SlT05G003210,SlT04G003630,SlT09G021620,SlT02G027690,	0.0806731
Biological process	RNA splicing	GO:0008380	0.00278802	6	230	SlT06G024910,SlT11G007770,SlT03G002870,SlT03G026410,SlT03G002580,SlT03G002590,	0.0806434
Biological process	gene expression	GO:0010467	0.00279482	29	2937	SlT02G019440,SlT06G024910,SlT08G018010,SlT11G017700,SlT12G012770,SlT07G002040,SlT12G000690,SlT05G012210,SlT07G015670,SlT09G018700,SlT11G007770,SlT12G021690,SlT03G002870,SlT02G023930,SlT07G023270,SlT03G026410,SlT04G026370,SlT10G022520,SlT08G008930,SlT04G019700,SlT06G017570,SlT10G022420,SlT04G019760,SlT05G003210,SlT04G003630,SlT09G021620,SlT03G002580,SlT02G027690,SlT03G002590,	0.0788685
Biological process	response to oxygen-containing compound	GO:1901700	0.00280103	20	1727	SlT02G019440,SlT02G027870,SlT11G017700,SlT07G002040,SlT02G006210,SlT02G018670,SlT07G015670,SlT10G024220,SlT11G007770,SlT12G021690,SlT10G022520,SlT10G017620,SlT07G008660,SlT12G020680,SlT06G007300,SlT04G019760,SlT06G016810,SlT11G001060,SlT04G003630,SlT06G006360,	0.0771617
Biological process	response to light stimulus	GO:0009416	0.00293393	12	794	SlT02G009070,SlT12G012770,SlT11G023020,SlT01G035850,SlT02G030900,SlT11G007770,SlT01G035840,SlT12G021690,SlT04G026370,SlT08G008930,SlT06G017570,SlT06G016810,	0.0789431
Biological process	regulation of macromolecule metabolic process	GO:0060255	0.00303531	25	2396	SlT02G019440,SlT08G018010,SlT11G017700,SlT12G012770,SlT07G002040,SlT12G000690,SlT05G012210,SlT07G015670,SlT09G018700,SlT12G000420,SlT11G007770,SlT12G021690,SlT02G023930,SlT04G026370,SlT10G022520,SlT08G008930,SlT04G019700,SlT01G036200,SlT06G017570,SlT10G022420,SlT04G019760,SlT05G003210,SlT04G003630,SlT09G021620,SlT02G027690,	0.0798148
Biological process	regulation of cellular metabolic process	GO:0031323	0.00312599	25	2401	SlT02G019440,SlT08G018010,SlT04G007440,SlT11G017700,SlT12G012770,SlT07G002040,SlT12G000690,SlT02G006210,SlT05G012210,SlT07G015670,SlT12G000420,SlT11G007770,SlT12G021690,SlT02G023930,SlT04G026370,SlT10G022520,SlT08G008930,SlT04G019700,SlT06G017570,SlT10G022420,SlT04G019760,SlT05G003210,SlT04G003630,SlT09G021620,SlT02G027690,	0.0803726
Biological process	DNA-templated transcription	GO:0006351	0.0032131	20	1747	SlT02G019440,SlT08G018010,SlT11G017700,SlT12G012770,SlT07G002040,SlT12G000690,SlT05G012210,SlT07G015670,SlT11G007770,SlT02G023930,SlT04G026370,SlT10G022520,SlT08G008930,SlT06G017570,SlT10G022420,SlT04G019760,SlT05G003210,SlT04G003630,SlT09G021620,SlT02G027690,	0.0790969
Biological process	regulation of macromolecule biosynthetic process	GO:0010556	0.00347246	21	1887	SlT02G019440,SlT08G018010,SlT11G017700,SlT12G012770,SlT07G002040,SlT12G000690,SlT05G012210,SlT07G015670,SlT11G007770,SlT02G023930,SlT04G026370,SlT10G022520,SlT08G008930,SlT04G019700,SlT06G017570,SlT10G022420,SlT04G019760,SlT05G003210,SlT04G003630,SlT09G021620,SlT02G027690,	0.0837007
Biological process	nucleic acid-templated transcription	GO:0097659	0.00387575	20	1775	SlT02G019440,SlT08G018010,SlT11G017700,SlT12G012770,SlT07G002040,SlT12G000690,SlT05G012210,SlT07G015670,SlT11G007770,SlT02G023930,SlT04G026370,SlT10G022520,SlT08G008930,SlT06G017570,SlT10G022420,SlT04G019760,SlT05G003210,SlT04G003630,SlT09G021620,SlT02G027690,	0.0896849
Biological process	regulation of nucleobase-containing compound metabolic process	GO:0019219	0.00399934	21	1909	SlT02G019440,SlT08G018010,SlT11G017700,SlT12G012770,SlT07G002040,SlT12G000690,SlT05G012210,SlT07G015670,SlT11G007770,SlT02G023930,SlT04G026370,SlT10G022520,SlT08G008930,SlT04G019700,SlT06G017570,SlT10G022420,SlT04G019760,SlT05G003210,SlT04G003630,SlT09G021620,SlT02G027690,	0.0907301
Biological process	response to chemical	GO:0042221	0.00401754	30	3149	SlT02G019440,SlT12G016910,SlT02G009070,SlT06G022740,SlT02G027870,SlT11G017700,SlT12G012770,SlT06G022750,SlT07G002040,SlT02G006210,SlT01G035850,SlT02G018670,SlT07G015670,SlT10G024220,SlT02G030900,SlT11G007770,SlT01G035840,SlT12G021690,SlT10G022520,SlT10G017620,SlT08G008930,SlT07G008660,SlT12G020680,SlT06G007300,SlT04G019760,SlT06G016810,SlT11G001060,SlT04G003630,SlT09G021620,SlT06G006360,	0.0893902
Biological process	RNA biosynthetic process	GO:0032774	0.00422067	20	1788	SlT02G019440,SlT08G018010,SlT11G017700,SlT12G012770,SlT07G002040,SlT12G000690,SlT05G012210,SlT07G015670,SlT11G007770,SlT02G023930,SlT04G026370,SlT10G022520,SlT08G008930,SlT06G017570,SlT10G022420,SlT04G019760,SlT05G003210,SlT04G003630,SlT09G021620,SlT02G027690,	0.0921381
Biological process	response to radiation	GO:0009314	0.00467816	12	841	SlT02G009070,SlT12G012770,SlT11G023020,SlT01G035850,SlT02G030900,SlT11G007770,SlT01G035840,SlT12G021690,SlT04G026370,SlT08G008930,SlT06G017570,SlT06G016810,	0.100234
Biological process	obsolete regulation of cellular macromolecule biosynthetic process	GO:2000112	0.00541462	20	1827	SlT02G019440,SlT08G018010,SlT11G017700,SlT12G012770,SlT07G002040,SlT12G000690,SlT05G012210,SlT07G015670,SlT11G007770,SlT02G023930,SlT04G026370,SlT10G022520,SlT08G008930,SlT06G017570,SlT10G022420,SlT04G019760,SlT05G003210,SlT04G003630,SlT09G021620,SlT02G027690,	0.106182
Biological process	ribonucleoprotein complex assembly	GO:0022618	0.00595848	5	189	SlT06G024910,SlT11G007770,SlT03G002870,SlT03G002580,SlT03G002590,	0.113016
Biological process	ribonucleoprotein complex subunit organization	GO:0071826	0.00664159	5	194	SlT06G024910,SlT11G007770,SlT03G002870,SlT03G002580,SlT03G002590,	0.120068
Biological process	response to auxin	GO:0009733	0.00830931	7	379	SlT12G016910,SlT02G009070,SlT01G035850,SlT02G030900,SlT01G035840,SlT08G008930,SlT09G021620,	0.141381
Biological process	mRNA metabolic process	GO:0016071	0.00990364	7	392	SlT06G024910,SlT11G007770,SlT03G002870,SlT03G026410,SlT04G019700,SlT03G002580,SlT03G002590,	0.163693
Biological process	response to abiotic stimulus	GO:0009628	0.0108873	21	2080	SlT02G009070,SlT02G027870,SlT11G017700,SlT12G012770,SlT11G023020,SlT07G002040,SlT12G000690,SlT02G006210,SlT01G035850,SlT02G030900,SlT11G007770,SlT01G035840,SlT12G021690,SlT04G026370,SlT10G022520,SlT02G008370,SlT08G008930,SlT06G017570,SlT06G007300,SlT06G016810,SlT04G003630,	0.177417
Biological process	RNA metabolic process	GO:0016070	0.0131566	27	2961	SlT02G019440,SlT06G024910,SlT08G018010,SlT11G017700,SlT12G012770,SlT07G002040,SlT12G000690,SlT05G012210,SlT07G015670,SlT11G007770,SlT03G002870,SlT02G023930,SlT07G023270,SlT03G026410,SlT04G026370,SlT10G022520,SlT08G008930,SlT04G019700,SlT06G017570,SlT10G022420,SlT04G019760,SlT05G003210,SlT04G003630,SlT09G021620,SlT03G002580,SlT02G027690,SlT03G002590,	0.1834
Biological process	obsolete cellular macromolecule catabolic process	GO:0044265	0.013775	8	520	SlT06G022740,SlT06G022750,SlT07G017160,SlT02G015870,SlT03G022170,SlT07G022290,SlT04G019700,SlT01G036200,	0.189734
Biological process	proteolysis involved in protein catabolic process	GO:0051603	0.0160337	7	431	SlT06G022740,SlT06G022750,SlT07G017160,SlT02G015870,SlT03G022170,SlT07G022290,SlT01G036200,	0.215709
Biological process	nucleobase-containing compound biosynthetic process	GO:0034654	0.0175219	20	2035	SlT02G019440,SlT08G018010,SlT11G017700,SlT12G012770,SlT07G002040,SlT12G000690,SlT05G012210,SlT07G015670,SlT11G007770,SlT02G023930,SlT04G026370,SlT10G022520,SlT08G008930,SlT06G017570,SlT10G022420,SlT04G019760,SlT05G003210,SlT04G003630,SlT09G021620,SlT02G027690,	0.230374
Biological process	response to stimulus	GO:0050896	0.018575	42	5368	SlT02G019440,SlT12G016910,SlT02G009070,SlT06G022740,SlT02G027870,SlT11G017700,SlT12G012770,SlT11G023020,SlT06G022750,SlT07G002040,SlT12G000690,SlT02G006210,SlT01G035850,SlT02G018670,SlT02G018680,SlT07G015670,SlT10G024220,SlT09G018700,SlT12G000420,SlT02G030900,SlT11G007770,SlT01G035840,SlT02G015870,SlT12G021690,SlT03G022170,SlT04G026370,SlT10G022520,SlT02G008370,SlT10G017620,SlT08G008930,SlT01G036…	0.127167
Biological process	chemical homeostasis	GO:0048878	0.0190375	6	346	SlT02G009070,SlT01G035850,SlT09G018700,SlT02G030900,SlT12G021690,SlT06G007300,	0.129567
Biological process	cell differentiation	GO:0030154	0.0204188	10	784	SlT08G018010,SlT12G000690,SlT05G012210,SlT09G018700,SlT11G007770,SlT02G015870,SlT12G021690,SlT02G023930,SlT03G022170,SlT01G036200,	0.136558
Biological process	cell development	GO:0048468	0.0211653	7	456	SlT05G012210,SlT09G018700,SlT11G007770,SlT02G015870,SlT12G021690,SlT03G022170,SlT01G036200,	0.140737
Biological process	cellular nitrogen compound biosynthetic process	GO:0044271	0.0216122	24	2640	SlT02G019440,SlT08G018010,SlT04G007440,SlT11G017700,SlT12G012770,SlT07G002040,SlT12G000690,SlT05G012210,SlT07G015670,SlT11G007770,SlT02G023930,SlT07G023270,SlT04G026370,SlT10G022520,SlT08G008930,SlT04G019700,SlT06G017570,SlT03G020410,SlT10G022420,SlT04G019760,SlT05G003210,SlT04G003630,SlT09G021620,SlT02G027690,	0.142888
Biological process	response to hormone	GO:0009725	0.0218665	17	1673	SlT12G016910,SlT02G009070,SlT02G006210,SlT01G035850,SlT02G018670,SlT10G024220,SlT02G030900,SlT11G007770,SlT01G035840,SlT10G017620,SlT08G008930,SlT12G020680,SlT04G019760,SlT06G016810,SlT04G003630,SlT09G021620,SlT06G006360,	0.143748
Biological process	response to acid chemical	GO:0001101	0.0273777	13	1192	SlT02G027870,SlT11G017700,SlT07G002040,SlT02G006210,SlT02G018670,SlT11G007770,SlT10G022520,SlT07G008660,SlT12G020680,SlT06G007300,SlT04G019760,SlT06G016810,SlT06G006360,	0.15998
Biological process	heterocycle biosynthetic process	GO:0018130	0.0278487	21	2271	SlT02G019440,SlT08G018010,SlT04G007440,SlT11G017700,SlT12G012770,SlT07G002040,SlT12G000690,SlT05G012210,SlT07G015670,SlT11G007770,SlT02G023930,SlT04G026370,SlT10G022520,SlT08G008930,SlT06G017570,SlT10G022420,SlT04G019760,SlT05G003210,SlT04G003630,SlT09G021620,SlT02G027690,	0.161105
Biological process	response to endogenous stimulus	GO:0009719	0.0280759	17	1721	SlT12G016910,SlT02G009070,SlT02G006210,SlT01G035850,SlT02G018670,SlT10G024220,SlT02G030900,SlT11G007770,SlT01G035840,SlT10G017620,SlT08G008930,SlT12G020680,SlT04G019760,SlT06G016810,SlT04G003630,SlT09G021620,SlT06G006360,	0.161611
Biological process	response to organonitrogen compound	GO:0010243	0.0302458	5	285	SlT02G019440,SlT06G022740,SlT06G022750,SlT07G015670,SlT11G001060,	0.172386
Biological process	negative regulation of nitrogen compound metabolic process	GO:0051172	0.0328161	7	500	SlT02G019440,SlT05G012210,SlT07G015670,SlT11G007770,SlT12G021690,SlT04G019700,SlT01G036200,	0.161567
Biological process	macromolecule catabolic process	GO:0009057	0.033047	9	729	SlT06G022740,SlT06G022750,SlT12G005790,SlT07G017160,SlT02G015870,SlT03G022170,SlT07G022290,SlT04G019700,SlT01G036200,	0.162014
Biological process	cellular response to lipid	GO:0071396	0.0359682	7	510	SlT10G024220,SlT11G007770,SlT10G017620,SlT07G008660,SlT04G019760,SlT06G016810,SlT04G003630,	0.174122
Biological process	macromolecule biosynthetic process	GO:0009059	0.0386376	23	2635	SlT02G019440,SlT08G018010,SlT04G007440,SlT11G017700,SlT12G012770,SlT07G002040,SlT12G000690,SlT05G012210,SlT07G015670,SlT11G007770,SlT02G023930,SlT07G023270,SlT04G026370,SlT10G022520,SlT08G008930,SlT04G019700,SlT06G017570,SlT10G022420,SlT04G019760,SlT05G003210,SlT04G003630,SlT09G021620,SlT02G027690,	0.174624
Biological process	protein catabolic process	GO:0030163	0.0389731	7	519	SlT06G022740,SlT06G022750,SlT07G017160,SlT02G015870,SlT03G022170,SlT07G022290,SlT01G036200,	0.175455
Biological process	aromatic compound biosynthetic process	GO:0019438	0.0394522	21	2352	SlT02G019440,SlT08G018010,SlT04G007440,SlT11G017700,SlT12G012770,SlT07G002040,SlT12G000690,SlT05G012210,SlT07G015670,SlT11G007770,SlT02G023930,SlT04G026370,SlT10G022520,SlT08G008930,SlT06G017570,SlT10G022420,SlT04G019760,SlT05G003210,SlT04G003630,SlT09G021620,SlT02G027690,	0.176923
Biological process	positive regulation of metabolic process	GO:0009893	0.0398316	10	876	SlT12G000690,SlT02G006210,SlT05G012210,SlT09G018700,SlT12G000420,SlT11G007770,SlT12G021690,SlT04G019700,SlT06G017570,SlT10G022420,	0.177935
Biological process	response to stress	GO:0006950	0.0404696	25	2940	SlT02G019440,SlT06G022740,SlT02G027870,SlT11G017700,SlT12G012770,SlT11G023020,SlT06G022750,SlT07G002040,SlT12G000690,SlT02G006210,SlT02G018670,SlT02G018680,SlT07G015670,SlT12G000420,SlT11G007770,SlT02G015870,SlT03G022170,SlT10G022520,SlT02G008370,SlT01G036200,SlT07G008660,SlT06G007300,SlT04G019760,SlT04G003630,SlT09G004170,	0.18009
Biological process	defense response to bacterium	GO:0042742	0.0412232	6	415	SlT02G027870,SlT12G012770,SlT02G018670,SlT02G018680,SlT04G019760,SlT09G004170,	0.182741
Biological process	response to lipid	GO:0033993	0.0443066	11	1018	SlT02G006210,SlT02G018670,SlT10G024220,SlT11G007770,SlT10G017620,SlT07G008660,SlT12G020680,SlT04G019760,SlT06G016810,SlT04G003630,SlT06G006360,	0.187775
Biological process	defense response to fungus	GO:0050832	0.0445676	5	317	SlT02G015870,SlT03G022170,SlT01G036200,SlT04G019760,SlT09G004170,	0.187508
Biological process	organonitrogen compound catabolic process	GO:1901565	0.045374	8	653	SlT06G022740,SlT02G027870,SlT06G022750,SlT07G017160,SlT02G015870,SlT03G022170,SlT07G022290,SlT01G036200,	0.189523

## Sheet: M7
Class	GO_Name	GO_ID	P_value	HitsGenesCountsInSelectedSet	HitsGenesCountsInBackground	GenesOfSelectedSetInGOterm	corrected p-value(BH method)
Molecular function	ubiquitin-protein transferase activity	GO:0004842	0.0400044	5	408	SlT01G002040,SlT01G002050,SlT01G002010,SlT01G002020,SlT04G013850,	0.312762
Molecular function	ubiquitin-like protein transferase activity	GO:0019787	0.0463464	5	425	SlT01G002040,SlT01G002050,SlT01G002010,SlT01G002020,SlT04G013850,	0.306599
Molecular function	aminoacyltransferase activity	GO:0016755	0.048722	5	431	SlT01G002040,SlT01G002050,SlT01G002010,SlT01G002020,SlT04G013850,	0.310377
Biological process	response to chitin	GO:0010200	5.27393e-05	6	128	SlT01G002040,SlT01G002050,SlT02G025520,SlT01G002010,SlT01G002020,SlT01G036680,	0.0508407
Biological process	response to oxygen-containing compound	GO:1901700	0.00010094	21	1727	SlT08G006380,SlT01G002040,SlT01G002050,SlT03G018720,SlT02G025520,SlT01G002010,SlT01G002020,SlT06G018190,SlT07G012940,SlT05G019450,SlT04G002600,SlT01G036680,SlT10G000140,SlT04G013850,SlT02G015390,SlT06G010260,SlT08G016690,SlT03G030100,SlT04G017680,SlT10G023420,SlT09G016150,	0.0324352
Biological process	response to abiotic stimulus	GO:0009628	0.000508589	22	2080	SlT07G012890,SlT01G002040,SlT01G019040,SlT01G002050,SlT03G018720,SlT01G002010,SlT04G025370,SlT01G002020,SlT06G018190,SlT07G012940,SlT02G021190,SlT05G019450,SlT02G013990,SlT10G000140,SlT08G016690,SlT02G023450,SlT01G025450,SlT04G014750,SlT03G030100,SlT04G017680,SlT10G023420,SlT09G016150,	0.0980561
Biological process	response to organonitrogen compound	GO:0010243	0.000683066	7	285	SlT01G002040,SlT01G002050,SlT02G025520,SlT01G002010,SlT01G002020,SlT01G036680,SlT10G000140,	0.109746
Biological process	response to salt	GO:1902074	0.000751002	9	475	SlT01G002040,SlT01G002050,SlT03G018720,SlT01G002010,SlT01G002020,SlT06G018190,SlT08G016690,SlT04G017680,SlT09G016150,	0.103424
Biological process	response to water deprivation	GO:0009414	0.000908933	8	390	SlT01G002040,SlT01G002050,SlT03G018720,SlT01G002010,SlT01G002020,SlT06G018190,SlT08G016690,SlT09G016150,	0.109526
Biological process	response to acid chemical	GO:0001101	0.000959916	15	1192	SlT01G002040,SlT01G002050,SlT03G018720,SlT02G025520,SlT01G002010,SlT01G002020,SlT06G018190,SlT07G012940,SlT10G000140,SlT04G013850,SlT02G015390,SlT08G016690,SlT03G030100,SlT10G023420,SlT09G016150,	0.0841236
Biological process	response to organic substance	GO:0010033	0.000975018	23	2330	SlT08G006380,SlT01G002040,SlT01G002050,SlT03G018720,SlT02G025520,SlT01G002010,SlT01G002020,SlT06G018190,SlT07G012940,SlT05G019450,SlT04G002600,SlT01G036680,SlT10G000140,SlT04G013850,SlT02G015390,SlT06G010260,SlT08G016690,SlT08G020470,SlT03G003690,SlT03G030100,SlT04G017680,SlT10G023420,SlT09G016150,	0.0783265
Biological process	response to water	GO:0009415	0.000987097	8	395	SlT01G002040,SlT01G002050,SlT03G018720,SlT01G002010,SlT01G002020,SlT06G018190,SlT08G016690,SlT09G016150,	0.0731971
Biological process	response to inorganic substance	GO:0010035	0.00152012	13	989	SlT01G002040,SlT01G002050,SlT03G018720,SlT01G002010,SlT01G002020,SlT06G018190,SlT05G019450,SlT10G000140,SlT08G016690,SlT03G003690,SlT04G017680,SlT10G023420,SlT09G016150,	0.0814107
Biological process	response to lipid	GO:0033993	0.00197394	13	1018	SlT08G006380,SlT02G025520,SlT06G018190,SlT07G012940,SlT04G002600,SlT10G000140,SlT04G013850,SlT02G015390,SlT06G010260,SlT03G030100,SlT04G017680,SlT10G023420,SlT09G016150,	0.0951441
Biological process	response to nitrogen compound	GO:1901698	0.00204827	8	443	SlT01G002040,SlT01G002050,SlT02G025520,SlT01G002010,SlT01G002020,SlT01G036680,SlT10G000140,SlT04G017680,	0.0858491
Biological process	response to abscisic acid	GO:0009737	0.00418815	9	610	SlT02G025520,SlT06G018190,SlT07G012940,SlT10G000140,SlT04G013850,SlT02G015390,SlT06G010260,SlT10G023420,SlT09G016150,	0.144192
Biological process	response to alcohol	GO:0097305	0.00607925	9	646	SlT02G025520,SlT06G018190,SlT07G012940,SlT10G000140,SlT04G013850,SlT02G015390,SlT06G010260,SlT10G023420,SlT09G016150,	0.0849332
Biological process	response to light stimulus	GO:0009416	0.00766909	10	794	SlT07G012890,SlT04G025370,SlT05G019450,SlT02G013990,SlT10G000140,SlT08G016690,SlT01G025450,SlT04G014750,SlT03G030100,SlT10G023420,	0.102681
Biological process	response to xenobiotic stimulus	GO:0009410	0.00991686	11	956	SlT01G002040,SlT01G002050,SlT02G025520,SlT01G002010,SlT01G002020,SlT01G018170,SlT05G019450,SlT01G036680,SlT10G000140,SlT04G017680,SlT10G023420,	0.129187
Biological process	response to stress	GO:0006950	0.0101351	24	2940	SlT08G006380,SlT01G002040,SlT01G019040,SlT01G002050,SlT03G018720,SlT01G004130,SlT01G002010,SlT01G002020,SlT06G018190,SlT07G012940,SlT02G021190,SlT02G009240,SlT04G018630,SlT05G019450,SlT01G036680,SlT10G000140,SlT08G016690,SlT02G023450,SlT01G025450,SlT04G014750,SlT03G003690,SlT04G017680,SlT10G023420,SlT09G016150,	0.128555
Biological process	response to hormone	GO:0009725	0.0103676	16	1673	SlT08G006380,SlT02G025520,SlT06G018190,SlT07G012940,SlT05G019450,SlT04G002600,SlT10G000140,SlT04G013850,SlT02G015390,SlT06G010260,SlT08G020470,SlT03G003690,SlT03G030100,SlT04G017680,SlT10G023420,SlT09G016150,	0.128133
Biological process	response to radiation	GO:0009314	0.0112864	10	841	SlT07G012890,SlT04G025370,SlT05G019450,SlT02G013990,SlT10G000140,SlT08G016690,SlT01G025450,SlT04G014750,SlT03G030100,SlT10G023420,	0.118262
Biological process	response to endogenous stimulus	GO:0009719	0.0134631	16	1721	SlT08G006380,SlT02G025520,SlT06G018190,SlT07G012940,SlT05G019450,SlT04G002600,SlT10G000140,SlT04G013850,SlT02G015390,SlT06G010260,SlT08G020470,SlT03G003690,SlT03G030100,SlT04G017680,SlT10G023420,SlT09G016150,	0.132433
Biological process	organic hydroxy compound metabolic process	GO:1901615	0.0181228	5	292	SlT07G012940,SlT05G019450,SlT08G016690,SlT05G012050,SlT04G017680,	0.139763
Biological process	response to chemical	GO:0042221	0.0235929	24	3149	SlT08G006380,SlT01G002040,SlT01G002050,SlT03G018720,SlT02G025520,SlT01G002010,SlT01G002020,SlT06G018190,SlT07G012940,SlT01G018170,SlT05G019450,SlT04G002600,SlT01G036680,SlT10G000140,SlT04G013850,SlT02G015390,SlT06G010260,SlT08G016690,SlT08G020470,SlT03G003690,SlT03G030100,SlT04G017680,SlT10G023420,SlT09G016150,	0.167232
Biological process	response to stimulus	GO:0050896	0.0268021	36	5368	SlT07G012890,SlT08G006380,SlT01G002040,SlT01G019040,SlT01G002050,SlT03G018720,SlT01G004130,SlT02G025520,SlT01G002010,SlT04G025370,SlT01G002020,SlT06G018190,SlT07G012940,SlT02G021190,SlT01G018170,SlT02G009240,SlT04G018630,SlT05G019450,SlT04G002600,SlT02G013990,SlT01G036680,SlT10G000140,SlT04G013850,SlT02G015390,SlT06G010260,SlT08G016690,SlT02G023450,SlT01G025450,SlT04G014750,SlT08G020470,SlT03G003…	0.167774
Biological process	response to salt stress	GO:0009651	0.0305712	7	578	SlT01G019040,SlT03G018720,SlT07G012940,SlT02G021190,SlT10G000140,SlT10G023420,SlT09G016150,	0.187711
Biological process	chemical homeostasis	GO:0048878	0.0344262	5	346	SlT03G020720,SlT10G023030,SlT08G016690,SlT05G012050,SlT04G017680,	0.194075
Biological process	lipid metabolic process	GO:0006629	0.0426435	8	757	SlT03G009700,SlT07G012940,SlT02G021190,SlT05G019450,SlT08G016690,SlT05G012050,SlT03G030100,SlT04G017680,	0.210812
Biological process	cellular response to lipid	GO:0071396	0.0498088	6	510	SlT08G006380,SlT04G002600,SlT04G013850,SlT06G010260,SlT03G030100,SlT09G016150,	0.222295

## Sheet: M8
Class	GO_Name	GO_ID	P_value	HitsGenesCountsInSelectedSet	HitsGenesCountsInBackground	GenesOfSelectedSetInGOterm	corrected p-value(BH method)
Molecular function	oxidoreductase activity, acting on paired donors, with incorporation or reduction of molecular oxygen	GO:0016705	0.000956301	7	200	SlT07G012650,SlT10G002600,SlT01G005460,SlT01G026530,SlT10G004400,SlT06G020960,SlT08G000630,	0.252463
Molecular function	calcium ion binding	GO:0005509	0.00121114	5	102	SlT04G001030,SlT11G021840,SlT11G021830,SlT10G016630,SlT03G029010,	0.15987
Molecular function	oxidoreductase activity, acting on paired donors, with incorporation or reduction of molecular oxygen, NAD(P)H as one donor, and incorporation of one atom of oxygen	GO:0016709	0.00156279	5	108	SlT07G012650,SlT01G026530,SlT10G004400,SlT06G020960,SlT08G000630,	0.137526
Molecular function	monooxygenase activity	GO:0004497	0.00214361	6	170	SlT07G012650,SlT01G005460,SlT01G026530,SlT10G004400,SlT06G020960,SlT08G000630,	0.141478
Cellular component	extracellular region	GO:0005576	0.0259683	7	418	SlT12G001400,SlT02G015600,SlT06G006520,SlT01G025440,SlT12G001370,SlT02G031620,SlT10G025700,	1
Biological process	response to red light	GO:0010114	1.30414e-05	6	71	SlT05G022470,SlT09G015440,SlT11G011220,SlT05G002440,SlT02G024090,SlT06G010040,	0.0126241
Biological process	response to abiotic stimulus	GO:0009628	1.36609e-05	32	2080	SlT07G005690,SlT10G002600,SlT01G022350,SlT05G022470,SlT06G024130,SlT02G010540,SlT07G017860,SlT02G026190,SlT04G016420,SlT09G015440,SlT04G015540,SlT01G037210,SlT06G016680,SlT10G016740,SlTUNG005950,SlT11G011220,SlT01G025440,SlT05G002440,SlT02G024090,SlT03G020420,SlT04G000410,SlT04G000530,SlT03G017240,SlT09G019230,SlT02G029300,SlT01G012450,SlT08G000630,SlT10G025700,SlT04G000100,SlT06G010040,SlT05G017…	0.00661187
Biological process	response to red or far red light	GO:0009639	3.18454e-05	9	219	SlT05G022470,SlT02G010540,SlT02G026190,SlT09G015440,SlT11G011220,SlT05G002440,SlT02G024090,SlT08G000630,SlT06G010040,	0.00770658
Biological process	response to radiation	GO:0009314	0.000110969	17	841	SlT07G005690,SlT10G002600,SlT01G022350,SlT05G022470,SlT02G010540,SlT02G026190,SlT09G015440,SlT04G015540,SlT10G016740,SlT11G011220,SlT01G025440,SlT05G002440,SlT02G024090,SlT08G000630,SlT04G000100,SlT06G010040,SlT05G017760,	0.0214836
Biological process	response to light stimulus	GO:0009416	0.000189615	16	794	SlT10G002600,SlT01G022350,SlT05G022470,SlT02G010540,SlT02G026190,SlT09G015440,SlT04G015540,SlT10G016740,SlT11G011220,SlT01G025440,SlT05G002440,SlT02G024090,SlT08G000630,SlT04G000100,SlT06G010040,SlT05G017760,	0.0305912
Biological process	plant organ senescence	GO:0090693	0.00107487	6	158	SlT06G000690,SlT04G015540,SlT06G020960,SlT01G012450,SlT04G000100,SlT02G016440,	0.0867064
Biological process	anatomical structure development	GO:0048856	0.00119372	35	2963	SlT07G012650,SlT02G012830,SlT05G022470,SlT02G010540,SlT01G005460,SlT02G026190,SlT09G015440,SlT09G006290,SlT06G000690,SlT04G015540,SlT01G036130,SlT10G016740,SlT12G005650,SlT03G016580,SlTUNG005950,SlT11G011220,SlT10G016630,SlT01G026530,SlT10G004400,SlT05G002440,SlT02G024090,SlT06G013630,SlT06G020960,SlT03G028250,SlT02G029300,SlT12G003310,SlT01G012450,SlT03G011640,SlT08G000630,SlT01G022930,SlT10G023…	0.0825375
Biological process	phyllome development	GO:0048827	0.00142991	12	601	SlT06G000690,SlT04G015540,SlT10G016740,SlT12G005650,SlT10G004400,SlT05G002440,SlT06G013630,SlT06G020960,SlT01G012450,SlT03G011640,SlT10G023400,SlT04G000100,	0.092277
Biological process	multicellular organism development	GO:0007275	0.00172692	31	2553	SlT07G012650,SlT02G012830,SlT02G010540,SlT01G005460,SlT02G026190,SlT09G015440,SlT06G000690,SlT04G015540,SlT01G036130,SlT10G016740,SlT12G005650,SlT03G016580,SlTUNG005950,SlT11G011220,SlT01G026530,SlT10G004400,SlT05G002440,SlT02G024090,SlT06G013630,SlT06G020960,SlT03G028250,SlT02G029300,SlT01G012450,SlT03G011640,SlT08G000630,SlT01G022930,SlT10G023400,SlT04G000100,SlT06G010040,SlT02G016440,SlT05G000…	0.104478
Biological process	response to chemical	GO:0042221	0.00181062	36	3149	SlT01G030760,SlT01G033570,SlT06G024130,SlT02G010540,SlT07G017860,SlT11G014520,SlT02G026190,SlT04G016420,SlT09G015440,SlT06G000690,SlT04G015540,SlT11G021840,SlT06G016680,SlT04G006860,SlT01G036130,SlT10G016740,SlT11G021830,SlTUNG005950,SlT10G016630,SlT10G004400,SlT02G024090,SlT11G020840,SlT06G020960,SlT03G020420,SlT04G000410,SlT04G000530,SlT03G017240,SlT09G019230,SlT03G028250,SlT02G029300,SlT08G000…	0.103099
Biological process	response to inorganic substance	GO:0010035	0.00207218	16	989	SlT06G024130,SlT07G017860,SlT04G016420,SlT04G015540,SlT11G021840,SlT11G021830,SlTUNG005950,SlT10G016630,SlT02G024090,SlT03G020420,SlT04G000410,SlT03G017240,SlT02G029300,SlT08G000630,SlT04G000100,SlT08G024150,	0.111437
Biological process	response to stimulus	GO:0050896	0.00210314	53	5368	SlT01G030760,SlT07G005690,SlT01G033570,SlT10G002600,SlT02G023960,SlT07G022670,SlT01G022350,SlT05G022470,SlT06G024130,SlT02G010540,SlT06G013810,SlT07G017860,SlT11G014520,SlT02G026190,SlT04G016420,SlT09G015440,SlT06G000690,SlT04G015540,SlT11G021840,SlT01G037210,SlT06G016680,SlT04G006860,SlT01G036130,SlT10G016740,SlT11G021830,SlTUNG005950,SlT11G011220,SlT10G016630,SlT01G025440,SlT10G004400,SlT05G002…	0.107149
Biological process	multicellular organismal process	GO:0032501	0.00233231	33	2833	SlT07G012650,SlT02G012830,SlT06G024130,SlT02G010540,SlT01G005460,SlT02G026190,SlT09G015440,SlT09G006290,SlT06G000690,SlT04G015540,SlT01G036130,SlT10G016740,SlT12G005650,SlT03G016580,SlTUNG005950,SlT11G011220,SlT01G026530,SlT10G004400,SlT05G002440,SlT02G024090,SlT06G013630,SlT06G020960,SlT03G028250,SlT02G029300,SlT01G012450,SlT03G011640,SlT08G000630,SlT01G022930,SlT10G023400,SlT04G000100,SlT06G010…	0.107508
Biological process	response to oxygen-containing compound	GO:1901700	0.002685	23	1727	SlT06G024130,SlT02G010540,SlT07G017860,SlT02G026190,SlT04G016420,SlT09G015440,SlT04G015540,SlT11G021840,SlT04G006860,SlT10G016740,SlT11G021830,SlTUNG005950,SlT02G024090,SlT06G020960,SlT04G000410,SlT04G000530,SlT09G019230,SlT02G029300,SlT08G000630,SlT04G000100,SlT05G017760,SlT08G024150,SlT05G000650,	0.108295
Biological process	rhythmic process	GO:0048511	0.00315896	5	135	SlT06G000690,SlT04G015540,SlT02G024090,SlT03G020420,SlT06G010040,	0.117611
Biological process	circadian rhythm	GO:0007623	0.00315896	5	135	SlT06G000690,SlT04G015540,SlT02G024090,SlT03G020420,SlT06G010040,	0.117611
Biological process	cellular component morphogenesis	GO:0032989	0.00322452	9	412	SlT02G012830,SlT05G022470,SlT02G010540,SlT01G005460,SlT02G026190,SlT09G006290,SlT10G016630,SlT10G004400,SlT03G028250,	0.111476
Biological process	developmental process	GO:0032502	0.00342843	35	3137	SlT07G012650,SlT02G012830,SlT05G022470,SlT02G010540,SlT01G005460,SlT02G026190,SlT09G015440,SlT09G006290,SlT06G000690,SlT04G015540,SlT01G036130,SlT10G016740,SlT12G005650,SlT03G016580,SlTUNG005950,SlT11G011220,SlT10G016630,SlT01G026530,SlT10G004400,SlT05G002440,SlT02G024090,SlT06G013630,SlT06G020960,SlT03G028250,SlT02G029300,SlT12G003310,SlT01G012450,SlT03G011640,SlT08G000630,SlT01G022930,SlT10G023…	0.110624
Biological process	aging	GO:0007568	0.0039227	5	142	SlT06G000690,SlT04G015540,SlT06G020960,SlT01G012450,SlT02G016440,	0.12249
Biological process	shoot system development	GO:0048367	0.00396446	15	958	SlT06G000690,SlT04G015540,SlT10G016740,SlT12G005650,SlT11G011220,SlT10G004400,SlT05G002440,SlT02G024090,SlT06G013630,SlT06G020960,SlT01G012450,SlT03G011640,SlT10G023400,SlT04G000100,SlT06G010040,	0.119925
Biological process	leaf development	GO:0048366	0.00440446	9	432	SlT06G000690,SlT04G015540,SlT10G016740,SlT12G005650,SlT05G002440,SlT06G013630,SlT06G020960,SlT01G012450,SlT04G000100,	0.125398
Biological process	leaf senescence	GO:0010150	0.00537785	5	153	SlT06G000690,SlT04G015540,SlT06G020960,SlT01G012450,SlT04G000100,	0.12697
Biological process	response to acid chemical	GO:0001101	0.0055169	17	1192	SlT06G024130,SlT07G017860,SlT04G016420,SlT09G015440,SlT11G021840,SlT04G006860,SlT11G021830,SlTUNG005950,SlT02G024090,SlT06G020960,SlT04G000410,SlT04G000530,SlT09G019230,SlT08G000630,SlT04G000100,SlT05G017760,SlT08G024150,	0.127151
Biological process	response to hormone	GO:0009725	0.00856707	21	1673	SlT01G030760,SlT06G024130,SlT02G010540,SlT02G026190,SlT09G015440,SlT06G000690,SlT04G006860,SlT01G036130,SlT10G004400,SlT02G024090,SlT06G020960,SlT03G020420,SlT04G000410,SlT04G000530,SlT09G019230,SlT02G029300,SlT10G025700,SlT04G000100,SlT05G017760,SlT08G024150,SlT05G000650,	0.169243
Biological process	regulation of meristem development	GO:0048509	0.00958676	5	176	SlT02G010540,SlT02G026190,SlT06G000690,SlT06G013630,SlT02G029300,	0.1856
Biological process	response to endogenous stimulus	GO:0009719	0.0117215	21	1721	SlT01G030760,SlT06G024130,SlT02G010540,SlT02G026190,SlT09G015440,SlT06G000690,SlT04G006860,SlT01G036130,SlT10G004400,SlT02G024090,SlT06G020960,SlT03G020420,SlT04G000410,SlT04G000530,SlT09G019230,SlT02G029300,SlT10G025700,SlT04G000100,SlT05G017760,SlT08G024150,SlT05G000650,	0.214083
Biological process	developmental process involved in reproduction	GO:0003006	0.0122996	19	1509	SlT02G012830,SlT09G006290,SlT06G000690,SlT01G036130,SlT10G016740,SlT12G005650,SlT03G016580,SlTUNG005950,SlT11G011220,SlT01G026530,SlT10G004400,SlT02G024090,SlT06G013630,SlT03G028250,SlT03G011640,SlT01G022930,SlT10G023400,SlT04G000100,SlT06G010040,	0.216473
Biological process	response to wounding	GO:0009611	0.0129219	6	263	SlT11G021840,SlT11G021830,SlT01G025440,SlT02G024090,SlT12G003310,SlT06G022000,	0.223364
Biological process	post-embryonic development	GO:0009791	0.0138781	20	1637	SlT02G010540,SlT02G026190,SlT09G015440,SlT06G000690,SlT01G036130,SlT10G016740,SlT12G005650,SlTUNG005950,SlT11G011220,SlT01G026530,SlT10G004400,SlT02G024090,SlT06G013630,SlT03G028250,SlT02G029300,SlT03G011640,SlT10G023400,SlT04G000100,SlT06G010040,SlT05G000650,	0.235685
Biological process	response to organic substance	GO:0010033	0.014666	26	2330	SlT01G030760,SlT06G024130,SlT02G010540,SlT07G017860,SlT02G026190,SlT04G016420,SlT09G015440,SlT06G000690,SlT04G015540,SlT04G006860,SlT01G036130,SlTUNG005950,SlT10G004400,SlT02G024090,SlT06G020960,SlT03G020420,SlT04G000410,SlT04G000530,SlT09G019230,SlT02G029300,SlT08G000630,SlT10G025700,SlT04G000100,SlT05G017760,SlT08G024150,SlT05G000650,	0.232732
Biological process	developmental growth	GO:0048589	0.0166433	9	535	SlT05G022470,SlT02G010540,SlT02G026190,SlT09G006290,SlT06G000690,SlT02G024090,SlT06G013630,SlT03G028250,SlT04G000100,	0.226912
Biological process	reproductive process	GO:0022414	0.0181003	20	1680	SlT07G005690,SlT02G012830,SlT09G006290,SlT06G000690,SlT01G036130,SlT10G016740,SlT12G005650,SlT03G016580,SlTUNG005950,SlT11G011220,SlT01G026530,SlT10G004400,SlT02G024090,SlT06G013630,SlT03G028250,SlT03G011640,SlT01G022930,SlT10G023400,SlT04G000100,SlT06G010040,	0.236771
Biological process	reproduction	GO:0000003	0.0188751	20	1687	SlT07G005690,SlT02G012830,SlT09G006290,SlT06G000690,SlT01G036130,SlT10G016740,SlT12G005650,SlT03G016580,SlTUNG005950,SlT11G011220,SlT01G026530,SlT10G004400,SlT02G024090,SlT06G013630,SlT03G028250,SlT03G011640,SlT01G022930,SlT10G023400,SlT04G000100,SlT06G010040,	0.243615
Biological process	response to metal ion	GO:0010038	0.0200077	8	461	SlT06G024130,SlT04G015540,SlT10G016630,SlT02G024090,SlT03G020420,SlT03G017240,SlT02G029300,SlT04G000100,	0.245158
Biological process	plant organ development	GO:0099402	0.0208639	14	1052	SlT06G000690,SlT04G015540,SlT10G016740,SlT12G005650,SlT10G004400,SlT05G002440,SlT06G013630,SlT06G020960,SlT02G029300,SlT01G012450,SlT03G011640,SlT10G023400,SlT04G000100,SlT02G016440,	0.246296
Biological process	response to cadmium ion	GO:0046686	0.0215342	6	295	SlT06G024130,SlT04G015540,SlT10G016630,SlT03G020420,SlT03G017240,SlT04G000100,	0.251146
Biological process	hormone metabolic process	GO:0042445	0.0229099	7	384	SlT07G012650,SlT10G002600,SlT02G024090,SlT06G013630,SlT06G020960,SlT02G029300,SlT08G000630,	0.252009
Biological process	response to osmotic stress	GO:0006970	0.0230016	10	661	SlT06G024130,SlT07G017860,SlT04G016420,SlT06G016680,SlT02G024090,SlT03G020420,SlT04G000530,SlT03G017240,SlT09G019230,SlT04G000100,	0.250174
Biological process	response to salt stress	GO:0009651	0.0260013	9	578	SlT06G024130,SlT07G017860,SlT04G016420,SlT02G024090,SlT03G020420,SlT04G000530,SlT03G017240,SlT09G019230,SlT04G000100,	0.273578
Biological process	response to reactive oxygen species	GO:0000302	0.0281858	5	232	SlT04G015540,SlT11G021840,SlT10G016740,SlT11G021830,SlT02G024090,	0.290254
Biological process	pollen development	GO:0009555	0.0313201	6	322	SlT02G012830,SlT01G005460,SlT03G016580,SlT10G004400,SlT03G028250,SlT01G022930,	0.288741
Biological process	hormone-mediated signaling pathway	GO:0009755	0.0338753	10	705	SlT01G030760,SlT06G024130,SlT09G015440,SlT06G000690,SlT04G006860,SlT02G024090,SlT04G000410,SlT04G000530,SlT02G029300,SlT05G000650,	0.30646
Biological process	response to ethylene	GO:0009723	0.0339741	5	244	SlT06G024130,SlT06G000690,SlT02G024090,SlT03G020420,SlT02G029300,	0.304509
Biological process	response to lipid	GO:0033993	0.0346556	13	1018	SlT06G024130,SlT02G010540,SlT02G026190,SlT09G015440,SlT04G006860,SlT02G024090,SlT04G000410,SlT04G000530,SlT09G019230,SlT04G000100,SlT05G017760,SlT08G024150,SlT05G000650,	0.307767
Biological process	response to abscisic acid	GO:0009737	0.0350633	9	610	SlT06G024130,SlT04G006860,SlT02G024090,SlT04G000410,SlT04G000530,SlT09G019230,SlT05G017760,SlT08G024150,SlT05G000650,	0.308557
Biological process	response to antibiotic	GO:0046677	0.0383111	6	338	SlT06G024130,SlT04G015540,SlT11G021840,SlT11G021830,SlT02G024090,SlT06G020960,	0.316967
Biological process	meristem development	GO:0048507	0.0416612	6	345	SlT02G010540,SlT02G026190,SlT06G000690,SlT06G013630,SlT02G029300,SlT10G023400,	0.336067
Biological process	flower development	GO:0009908	0.0445879	8	539	SlT06G000690,SlT11G011220,SlT10G004400,SlT02G024090,SlT06G013630,SlT03G011640,SlT10G023400,SlT06G010040,	0.32452
Biological process	reproductive system development	GO:0061458	0.0476471	15	1287	SlT06G000690,SlT01G036130,SlT10G016740,SlT12G005650,SlTUNG005950,SlT11G011220,SlT01G026530,SlT10G004400,SlT02G024090,SlT06G013630,SlT03G028250,SlT03G011640,SlT10G023400,SlT04G000100,SlT06G010040,	0.339135
Biological process	reproductive structure development	GO:0048608	0.0476471	15	1287	SlT06G000690,SlT01G036130,SlT10G016740,SlT12G005650,SlTUNG005950,SlT11G011220,SlT01G026530,SlT10G004400,SlT02G024090,SlT06G013630,SlT03G028250,SlT03G011640,SlT10G023400,SlT04G000100,SlT06G010040,	0.339135
Biological process	response to alcohol	GO:0097305	0.0476532	9	646	SlT06G024130,SlT04G006860,SlT02G024090,SlT04G000410,SlT04G000530,SlT09G019230,SlT05G017760,SlT08G024150,SlT05G000650,	0.334263
Biological process	small molecule metabolic process	GO:0044281	0.0479198	15	1288	SlT10G002600,SlT01G022350,SlT11G014520,SlT01G037210,SlT06G016680,SlT10G004400,SlT02G024090,SlT11G020840,SlT06G020960,SlT04G000200,SlT03G028250,SlT02G029300,SlT08G000630,SlT10G025700,SlT05G017760,	0.333715
Biological process	regulation of post-embryonic development	GO:0048580	0.0482383	7	451	SlT09G015440,SlT06G000690,SlT11G011220,SlT02G029300,SlT04G000100,SlT06G010040,SlT05G000650,	0.333533

## Sheet: M12
Class	GO_Name	GO_ID	P_value	HitsGenesCountsInSelectedSet	HitsGenesCountsInBackground	GenesOfSelectedSetInGOterm	corrected p-value(BH method)
Molecular function	oxidoreductase activity	GO:0016491	0.0441767	5	840	SlT03G025400,SlT06G001110,SlT04G024290,SlT08G013010,SlT01G023630,	0.146029
Cellular component	membrane	GO:0016020	0.00717093	16	4301	SlT11G008210,SlT03G025400,SlT11G000280,SlT05G021080,SlT06G001110,SlT09G020590,SlT08G010520,SlT02G014090,SlT08G013510,SlT03G008090,SlT07G014010,SlT06G002920,SlT08G013010,SlT08G017410,SlT02G029830,SlT01G023630,	0.573674
Cellular component	plasma membrane	GO:0005886	0.0075171	11	2363	SlT11G008210,SlT11G000280,SlT05G021080,SlT09G020590,SlT08G010520,SlT08G013510,SlT07G014010,SlT06G002920,SlT08G013010,SlT08G017410,SlT02G029830,	0.300684
Cellular component	cell periphery	GO:0071944	0.00968785	12	2807	SlT11G008210,SlT11G000280,SlT05G021080,SlT09G020590,SlT08G010520,SlT08G013510,SlT03G007460,SlT07G014010,SlT06G002920,SlT08G013010,SlT08G017410,SlT02G029830,	0.258343
Biological process	obsolete oxidation-reduction process	GO:0055114	0.0184616	6	986	SlT03G025400,SlT06G001110,SlT04G024290,SlT07G014010,SlT08G013010,SlT01G023630,	0.157906
Biological process	lipid metabolic process	GO:0006629	0.0233506	5	757	SlT06G001110,SlT04G024290,SlT12G003340,SlT07G014010,SlT01G023630,	0.170672
Biological process	response to oxygen-containing compound	GO:1901700	0.0285826	8	1727	SlT11G008210,SlT03G015720,SlT05G021080,SlT11G005010,SlT04G013680,SlT01G017760,SlT02G017090,SlT03G020800,	0.171496
Biological process	response to acid chemical	GO:0001101	0.0423243	6	1192	SlT11G008210,SlT03G015720,SlT05G021080,SlT11G005010,SlT04G013680,SlT03G020800,	0.223873

## Sheet: M14
Class	GO_Name	GO_ID	P_value	HitsGenesCountsInSelectedSet	HitsGenesCountsInBackground	GenesOfSelectedSetInGOterm	corrected p-value(BH method)
Biological process	response to lipid	GO:0033993	0.00026524	5	1018	SlT02G022310,SlT05G004080,SlT02G024250,SlT12G003290,SlT10G017610,	0.0355422
Biological process	response to hormone	GO:0009725	0.00271892	5	1673	SlT02G022310,SlT05G004080,SlT02G024250,SlT12G003290,SlT10G017610,	0.0520479
Biological process	cellular nitrogen compound biosynthetic process	GO:0044271	0.00296013	6	2640	SlT07G019890,SlT05G004080,SlT02G024250,SlT12G003290,SlT01G023490,SlT03G026260,	0.0495821
Biological process	regulation of RNA biosynthetic process	GO:2001141	0.0030216	5	1712	SlT07G019890,SlT05G004080,SlT02G024250,SlT12G003290,SlT03G026260,	0.0476346
Biological process	regulation of nucleic acid-templated transcription	GO:1903506	0.0030216	5	1712	SlT07G019890,SlT05G004080,SlT02G024250,SlT12G003290,SlT03G026260,	0.0476346
Biological process	response to endogenous stimulus	GO:0009719	0.00309493	5	1721	SlT02G022310,SlT05G004080,SlT02G024250,SlT12G003290,SlT10G017610,	0.0436548
Biological process	response to oxygen-containing compound	GO:1901700	0.00314456	5	1727	SlT02G022310,SlT05G004080,SlT02G024250,SlT12G003290,SlT10G017610,	0.0421371
Biological process	regulation of cellular process	GO:0050794	0.00350317	7	3932	SlT07G019890,SlT02G022310,SlT05G004080,SlT02G024250,SlT12G003290,SlT10G017610,SlT03G026260,	0.0447071
Biological process	nucleic acid-templated transcription	GO:0097659	0.00356364	5	1775	SlT07G019890,SlT05G004080,SlT02G024250,SlT12G003290,SlT03G026260,	0.0434116
Biological process	RNA biosynthetic process	GO:0032774	0.00368407	5	1788	SlT07G019890,SlT05G004080,SlT02G024250,SlT12G003290,SlT03G026260,	0.0429274
Biological process	regulation of RNA metabolic process	GO:0051252	0.00402361	5	1823	SlT07G019890,SlT05G004080,SlT02G024250,SlT12G003290,SlT03G026260,	0.0449303
Biological process	regulation of macromolecule biosynthetic process	GO:0010556	0.00470485	5	1887	SlT07G019890,SlT05G004080,SlT02G024250,SlT12G003290,SlT03G026260,	0.0484961
Biological process	regulation of nucleobase-containing compound metabolic process	GO:0019219	0.00495794	5	1909	SlT07G019890,SlT05G004080,SlT02G024250,SlT12G003290,SlT03G026260,	0.0458182
Biological process	regulation of cellular biosynthetic process	GO:0031326	0.00615612	5	2003	SlT07G019890,SlT05G004080,SlT02G024250,SlT12G003290,SlT03G026260,	0.0485247
Biological process	regulation of biosynthetic process	GO:0009889	0.00649396	5	2027	SlT07G019890,SlT05G004080,SlT02G024250,SlT12G003290,SlT03G026260,	0.0470373
Biological process	nucleobase-containing compound biosynthetic process	GO:0034654	0.00660959	5	2035	SlT07G019890,SlT05G004080,SlT02G024250,SlT12G003290,SlT03G026260,	0.046615
Biological process	regulation of biological process	GO:0050789	0.00779589	7	4445	SlT07G019890,SlT02G022310,SlT05G004080,SlT02G024250,SlT12G003290,SlT10G017610,SlT03G026260,	0.0522325
Biological process	regulation of nitrogen compound metabolic process	GO:0051171	0.0104943	5	2258	SlT07G019890,SlT05G004080,SlT02G024250,SlT12G003290,SlT03G026260,	0.0639196
Biological process	heterocycle biosynthetic process	GO:0018130	0.0107633	5	2271	SlT07G019890,SlT05G004080,SlT02G024250,SlT12G003290,SlT03G026260,	0.0627078
Biological process	regulation of primary metabolic process	GO:0080090	0.0108051	5	2273	SlT07G019890,SlT05G004080,SlT02G024250,SlT12G003290,SlT03G026260,	0.0616121
Biological process	response to organic substance	GO:0010033	0.0120484	5	2330	SlT02G022310,SlT05G004080,SlT02G024250,SlT12G003290,SlT10G017610,	0.0620956
Biological process	aromatic compound biosynthetic process	GO:0019438	0.0125553	5	2352	SlT07G019890,SlT05G004080,SlT02G024250,SlT12G003290,SlT03G026260,	0.0634869
Biological process	regulation of macromolecule metabolic process	GO:0060255	0.0136156	5	2396	SlT07G019890,SlT05G004080,SlT02G024250,SlT12G003290,SlT03G026260,	0.0629135
Biological process	regulation of cellular metabolic process	GO:0031323	0.0137401	5	2401	SlT07G019890,SlT05G004080,SlT02G024250,SlT12G003290,SlT03G026260,	0.0624128
Biological process	organic cyclic compound biosynthetic process	GO:1901362	0.015058	5	2452	SlT07G019890,SlT05G004080,SlT02G024250,SlT12G003290,SlT03G026260,	0.0640565
Biological process	biological regulation	GO:0065007	0.0172256	7	5029	SlT07G019890,SlT02G022310,SlT05G004080,SlT02G024250,SlT12G003290,SlT10G017610,SlT03G026260,	0.0650206
Biological process	cellular biosynthetic process	GO:0044249	0.0191127	6	3735	SlT07G019890,SlT05G004080,SlT02G024250,SlT12G003290,SlT01G023490,SlT03G026260,	0.0673973
Biological process	organic substance biosynthetic process	GO:1901576	0.0200928	6	3771	SlT07G019890,SlT05G004080,SlT02G024250,SlT12G003290,SlT01G023490,SlT03G026260,	0.0673108
Biological process	macromolecule biosynthetic process	GO:0009059	0.0205502	5	2635	SlT07G019890,SlT05G004080,SlT02G024250,SlT12G003290,SlT03G026260,	0.0679933
Biological process	regulation of metabolic process	GO:0019222	0.0209545	5	2647	SlT07G019890,SlT05G004080,SlT02G024250,SlT12G003290,SlT03G026260,	0.0676603
Biological process	heterocycle metabolic process	GO:0046483	0.0247601	6	3926	SlT07G019890,SlT05G004080,SlT02G024250,SlT12G003290,SlT01G023490,SlT03G026260,	0.0737302
Biological process	response to stimulus	GO:0050896	0.0260262	7	5368	SlT07G019890,SlT02G022310,SlT05G004080,SlT02G024250,SlT12G003290,SlT10G017610,SlT01G023490,	0.0758154
Biological process	biosynthetic process	GO:0009058	0.0264976	6	3978	SlT07G019890,SlT05G004080,SlT02G024250,SlT12G003290,SlT01G023490,SlT03G026260,	0.0763588
Biological process	cellular aromatic compound metabolic process	GO:0006725	0.0290545	6	4050	SlT07G019890,SlT05G004080,SlT02G024250,SlT12G003290,SlT01G023490,SlT03G026260,	0.0770951
Biological process	gene expression	GO:0010467	0.0325549	5	2937	SlT07G019890,SlT05G004080,SlT02G024250,SlT12G003290,SlT03G026260,	0.0786011
Biological process	organic cyclic compound metabolic process	GO:1901360	0.0332752	6	4159	SlT07G019890,SlT05G004080,SlT02G024250,SlT12G003290,SlT01G023490,SlT03G026260,	0.0789182
Biological process	RNA metabolic process	GO:0016070	0.0336824	5	2961	SlT07G019890,SlT05G004080,SlT02G024250,SlT12G003290,SlT03G026260,	0.0778179
Biological process	cellular nitrogen compound metabolic process	GO:0034641	0.0348501	6	4197	SlT07G019890,SlT05G004080,SlT02G024250,SlT12G003290,SlT01G023490,SlT03G026260,	0.0784859
Biological process	response to chemical	GO:0042221	0.0434764	5	3149	SlT02G022310,SlT05G004080,SlT02G024250,SlT12G003290,SlT10G017610,	0.0917454

[truncated: 4 more sheets: M15, M16, M17, M18]
