# Supplementary material for: Genome-wide expression atlas of tomato flower buds revealed the SllncERF162-SlERF162 module associated with basal thermotolerance
Source: Hortic Res. 2025 Jul 31;12(11):uhaf205. doi: 10.1093/hr/uhaf205 (PMC12574544; doi:10.1093/hr/uhaf205)
Supplement: Web_Material_uhaf205 [file web_material_uhaf205.zip › Supplementary Data Set 4.xlsx]

## Sheet: CK
Supplementary Data Set 4. Different expressed genes between the WT and OE-SlERF162 plants under CK and HS.
ID	Regulated	Description	OE-SlERF162-CK-1	OE-SlERF162-CK-2	OE-SlERF162-CK-3	OE-SlERF162-HS-1	OE-SlERF162-HS-2	OE-SlERF162-HS-3	WT-CK-1	WT-CK-2	WT-CK-3	WT-HS-1	WT-HS-2	WT-HS-3
SlT01G002200	up	-	6.58	3.48	8.84	101.13	101.09	148.72	3.55	2.29	2.04	30.02	36.75	42.4
SlT01G002520	up	-	41.27	9.3	38.18	24.52	19.23	19.36	12.77	9.44	6.4	17.4	12.09	35.77
SlT01G004970	up	hydrolase activity, hydrolyzing O-glycosyl compounds	193.85	6.15	225.76	47.54	6.13	90.17	6.24	7.54	8.69	3	3.18	172.1
SlT01G005000	up	nucleic acid binding	0.77	0.31	1.07	0.83	0.52	0.75	0.38	0.39	0.18	0.07	0.07	0.39
SlT01G013080	up	-	0.72	1.03	0.76	0.28	0.16	0.37	0.47	0.13	0.15	0.47	0.6	0.79
SlT01G013740	up	proteolysis	2.08	1.39	2.48	0.18	0.48	0.62	0.24	1.2	0.64	0.58	0.68	1.25
SlT01G016230	up	-	3.56	0	2.01	0	0	0.18	0	0	0.03	0	0	0.68
SlT01G016590	up	-	0.35	0.27	0.43	0.01	0.23	0.17	0.05	0.19	0.05	0.11	0.14	0.36
SlT01G018520	up	binding	8.75	4.06	11.58	1.73	1	4.57	3.82	2.72	3.69	1.12	1.33	5.15
SlT01G019550	up	methyltransferase activity	1.72	5.61	8.3	1.26	2.82	0.87	0.78	1.41	0.43	0.6	0.73	0.75
SlT01G019850	up	-	8.15	0.61	8.42	2.22	1.41	7.78	0.66	0.57	0.43	0.42	0.08	3.62
SlT01G021460	up	serine-type carboxypeptidase activity	0.13	0.06	0.18	0.03	0.06	0.13	0	0.04	0.05	0.11	0.06	0.11
SlT01G021470	up	serine-type carboxypeptidase activity	0.07	0	0.06	0.11	0	0.11	0	0	0	0	0.07	0
SlT01G021860	up	iron ion binding	476.4	157.64	480.18	227.16	61.75	171.88	199.59	217.9	79.99	176.85	281.92	507.67
SlT01G022750	up	lipid transport	252.6	0.34	208.01	278.46	0.14	195.02	0	0.07	0	0	0	337.51
SlT01G022990	up	oxidoreductase activity	4.66	0	2.17	1.11	0	3.01	0.04	0.04	0	0	0.05	1.05
SlT01G023730	up	-	4.92	1.21	4.96	1.39	0.97	5.16	1.29	1.02	0.99	0.85	0.49	4.96
SlT01G024180	up	integral component of membrane	0.5	0	0.34	0.47	0.59	0.26	0	0.01	0	0	0	0.82
SlT01G024620	up	-	5.38	0	5.64	0.45	0	7.28	0	0	0	0	0	3.6
SlT01G026010	up	lipid transport	1158.66	1.32	1377.45	500.88	0.28	935.36	0.48	11.93	24.32	0.45	0.14	1197.07
SlT01G026560	up	DNA binding	0.26	0	0.1	2.55	2.68	0.53	0	0	0.03	0.08	0.31	0.29
SlT01G028060	up	DNA binding	1.72	0	1.24	0.29	0	1.04	0.08	0	0	0	0.22	0.1
SlT01G029770	up	-	30.31	0.2	26.27	1.96	0.57	20.02	0.24	0.43	0.04	0.32	0.34	20.82
SlT01G029840	up	protein binding	3.82	0.41	3.4	0.47	0.05	1.79	0.68	0.36	0.23	0.56	0.37	0.73
SlT01G030340	up	-	6.54	0	3.82	2.2	0.11	4.53	0	0	0.08	0.01	0.12	6.61
SlT01G031160	up	-	4.76	0	3.29	4.35	2.06	8.15	0	0	0	0.25	0	10.72
SlT01G033350	up	-	6.2	2.29	7.69	21.22	16.16	23.12	1.69	1.69	3.18	9.97	8.87	22.56
SlT01G033980	up	-	1.67	1.29	0.78	0.53	0.22	0.93	0.55	0.62	0.54	0.97	0.36	0.48
SlT01G034210	up	-	35.67	3	36.17	8.78	3.18	25.85	4.46	3.3	3.09	2.54	4.12	20.23
SlT01G035550	up	transferase activity, transferring acyl groups other than amino-acyl groups	0.23	0.17	0.16	4.74	4.65	5.49	0.13	0.15	0.02	0.42	0.53	1.19
SlT01G037660	up	-	69.12	8.62	80.38	15.54	3.81	52.87	7.13	7.71	7.34	4.52	3.59	53.83
SlT01G037810	up	-	5.08	0.74	3.67	2.96	2.76	6.63	0.89	1.23	0.86	0.78	1.46	2.81
SlT01G039390	up	-	1.66	0.36	0.82	1.76	4.36	0.58	0.33	0.3	0.38	0.1	0.1	0.53
SlT01G040120	up	copper ion binding	45.28	1.95	33.89	6.32	0.58	21.4	2.07	1.41	1.25	1.23	0.96	28.64
SlT01G040250	up	N,N-dimethylaniline monooxygenase activity	1.3	1.46	1.32	0.88	0.9	1.08	0.74	0.74	0.53	0.56	1.03	0.74
SlT02G003300	up	serine-type endopeptidase activity	4.39	2.33	5.92	1.42	1.21	2.14	1.27	2.26	1.55	0.54	0.94	2.53
SlT02G004920	up	-	5.18	8.73	3.63	2.55	2.45	3.41	2.1	3.76	1.07	1.77	2.44	2.76
SlT02G007110	up	-	1.21	1.88	1.66	0.26	0.3	0.14	0.22	0.89	0.36	0.04	0.11	0.13
SlT02G008440	up	protein kinase activity	0.76	0.29	0.64	0.27	0.15	0.65	0.26	0.19	0.25	0.16	0.5	0.4
SlT02G010200	up	-	1.54	1.38	1.37	0.43	0.48	0.22	0.41	0.62	0.1	0.08	0.05	0.07
SlT02G011030	up	membrane	1.13	0	0.78	0.81	1.26	0.92	0	0.02	0	0	0	1.93
SlT02G011090	up	catalytic activity	4.73	0	4.01	0.16	0.06	2.12	0.01	0	0.03	0.02	0	1.85
SlT02G012150	up	-	0.62	0.17	0.79	0.59	0	1.06	0	0	0.07	0.06	0	0.22
SlT02G014080	up	-	18.82	2.92	22.58	4.52	1.16	10.78	3.38	4.07	2.74	1.85	1.16	17.61
SlT02G015160	up	serine-type endopeptidase activity	0.11	0.04	0.38	0.31	0.6	0.36	0	0.03	0	0	0	0.08
SlT02G015940	up	hydrolase activity, acting on ester bonds	9.9	1.2	9.76	1.68	0.69	1.14	1.5	1.49	0.94	0.47	0.33	3.32
SlT02G017120	up	-	3778.52	4.82	5256.99	1265.4	1.5	3441.34	0.02	19.86	37.56	0	0.05	4188.61
SlT02G018390	up	protein kinase activity	9.31	0.59	7.64	2.81	0.03	3.21	0.39	0.75	0.52	0.12	0.19	8.24
SlT02G018860	up	enzyme inhibitor activity	37.28	63.42	61.38	20.12	22.46	17.21	18.74	27.84	11.85	6.48	9.72	18.93
SlT02G021050	up	-	2.26	2.06	2.72	2.88	2.78	2.12	0.51	1.71	1.42	1.31	1.88	2.17
SlT02G022400	up	DNA binding	25.74	13.27	32.18	24.55	15.93	24.78	11.12	9.86	13.04	12.39	11	28.37
SlT02G022870	up	Golgi membrane	32.32	33.67	30.22	19.82	24.56	22.66	33.62	33.36	28.94	28.8	31.61	33.28
SlT02G024240	up	iron ion binding	1.27	0.12	1.54	0.1	0	0.42	0.27	0.04	0.03	0.06	0	0.51
SlT02G026560	up	-	6.24	1.69	5.16	4.16	1.34	5.47	2.37	1.46	0.87	1.57	1.02	5.03
SlT02G027440	up	lipid metabolic process	14.22	5.72	17	8.45	4.54	9.47	4.88	5.04	5.51	1.75	1.68	10.95
SlT02G028320	up	-	9.79	5.7	9.73	7.18	3.98	2.31	0.68	2.5	1.2	19.96	23.97	6.09
SlT02G028330	up	-	0.73	0.28	0.64	0.25	0.15	0.54	0.11	0.28	0.21	0.46	0.44	0.28
SlT02G029120	up	protein kinase activity	11.83	0.31	10.33	1.18	0.14	1.43	0.54	0.51	0.28	0.28	0.49	4.58
SlT02G029270	up	mitochondrial proton-transporting ATP synthase complex, catalytic core F(1)	1.2	0.46	1.33	4.26	7.33	4.25	0.19	0.85	0.18	1.15	2.48	3.31
SlT02G029560	up	channel activity	3.1	0	6.29	9.14	12.09	10.55	0	0.06	0.1	0	0	6.53
SlT02G029730	up	protein kinase activity	0.05	0.1	0.1	0.08	0.08	0.16	0	0.05	0	0.06	0	0.12
SlT02G031690	up	electron transfer activity	19.3	0.16	21.73	5.43	3.89	9.56	0.24	0	0.09	0	0.1	18.77
SlT02G031700	up	DNA binding	0.37	0	0.5	0.41	0	0.61	0	0	0.03	0	0	0.9
SlT02G032020	up	calcium ion binding	2.06	1.65	1.7	2.91	4.75	7.31	0.38	1.28	0.52	0.89	1.58	2.23
SlT02G032050	up	lipid metabolic process	11.01	0.02	7.7	42.15	62.25	17.76	0	0	0.02	0	0	2.49
SlT03G000360	up	catalytic activity	34.41	11.03	39.62	8.8	3.76	12.04	8.26	9.29	13.23	7.04	5.63	26.74
SlT03G002250	up	oxidation-reduction process	0.83	0.32	2.07	4.98	8.98	2.6	0.27	0.24	0.32	0.36	0.87	0.81
SlT03G004190	up	drug transmembrane transport	8.95	0.47	8.46	0.98	0.43	2.54	0.81	0.6	0.67	1.03	0.54	5.31
SlT03G005410	up	catalytic activity	15.63	4.65	14.41	1.65	1.87	2.29	6.27	3.9	6.24	3.71	3.46	6.61
SlT03G005980	up	-	3.02	2.09	3	1.04	1.93	0.82	0.87	1.25	0.82	0.59	0.79	1.08
SlT03G006530	up	-	47.86	21.19	61.84	38.56	46.09	38.98	16.1	14.6	31.04	8.42	8.86	25.28
SlT03G008150	up	-	0.45	0.13	0.42	0.13	0	0.52	0.09	0	0	0	0	0.3
SlT03G008670	up	-	6.31	1.42	9.46	3.98	0.47	8.98	0.17	0.47	0.44	0.59	0.29	7.99
SlT03G009190	up	-	1.64	1.15	1.13	1.55	1.06	0.49	0.5	0.78	0.37	0.27	0.38	0.53
SlT03G014130	up	metabolic process	1.45	0.4	2.37	0.41	0.42	1.02	0.17	0.31	0.36	0.14	0.1	1.25
SlT03G014320	up	-	0.21	0	0.06	0.51	0.83	0.54	0	0	0	0	0	0.27
SlT03G014670	up	-	20.61	7.64	23.14	9.53	7.85	21.74	8.6	9.28	7.81	10.94	8.02	26.05
SlT03G014950	up	DNA binding	0.39	0.5	0.64	2	1.06	1.6	0.37	0.09	0.17	0.76	1.05	0.79
SlT03G016160	up	-	4.73	7.53	8.33	0.35	3.06	0.4	1.07	2.83	2.39	1.2	0	0.5
SlT03G017850	up	defense response	2.26	6.59	6.38	2.03	1.59	2.58	2.22	1.91	1.49	0.39	0.53	0.95
SlT03G017890	up	catalytic activity	16.69	5.54	18.04	8.43	5.9	10.06	4.78	6.98	5.65	3.41	3.41	12.37
SlT03G018470	up	-	2.18	1.4	5.74	0.79	2.21	0.77	0.55	1.42	0.26	0.53	0	0
SlT03G018490	up	-	0.96	0	0.66	0.18	0	0	0	0	0	0	0	1.52
SlT03G020110	up	acid phosphatase activity	1.84	0.52	6.33	3.07	13.81	2.84	0.41	0.67	0.81	0.29	1.2	1.81
SlT03G020410	up	catalytic activity	72.21	0.01	78.86	27.72	0.45	79.35	0.01	0.21	0.56	1.82	0.83	95.42
SlT03G020750	up	endopeptidase inhibitor activity	857.61	0.07	899.52	383.02	0.24	641.44	0	0	0	0	0	907.55
SlT03G020900	up	serine-type endopeptidase inhibitor activity	0.81	2.79	0.85	0.76	1	0.33	0.27	0.68	0.34	1.57	1.09	0.74
SlT03G021890	up	-	0.65	0.57	0.79	0.28	0.28	0.64	0.27	0.19	0.23	0.49	0.1	0.84
SlT03G023240	up	ATP binding	9.2	2.75	10.1	3.1	2.39	8.02	2.57	3.15	2.6	2.31	2.07	8.23
SlT03G023520	up	oxidoreductase activity, acting on single donors with incorporation of molecular oxygen, incorporation of two atoms of oxygen	2.47	2.07	2.18	0	0.27	0.24	0.46	0.95	1.21	0.03	0.17	0.21
SlT03G023540	up	pectate lyase activity	0.18	0.14	0.19	0.23	0.15	0.35	0.02	0	0.02	0.17	0.19	0.52
SlT03G029660	up	protein binding	1.66	0.13	0.81	0.9	0.11	1.09	0.02	0.02	0.07	0	0	3.57
SlT03G030060	up	electron transfer activity	156.87	0	132.75	91.43	37.01	69.36	0	0.61	1.61	0.06	0	90.9
SlT03G030080	up	-	0.99	0	1.39	0.69	0	1.3	0.09	0.17	0.1	0.03	0.17	1.46
SlT03G030240	up	iron ion binding	1.24	0.36	0.55	0.96	1.87	3	0.05	0.26	0.48	0.22	0.26	0.52
SlT03G031160	up	-	14.9	5.82	6.35	9.28	10.03	19.39	2.04	4.18	2.71	0.94	1.24	8.16
SlT03G031440	up	protein dimerization activity	0.26	0.75	0.65	1.48	1.18	1.4	0.07	0.39	0.24	1.05	1.21	4.02
SlT03G031620	up	phosphatase activity	0.94	1.68	2.51	0.45	0.45	2.36	0.49	0.18	0.36	0.31	0.23	1.53
SlT04G000070	up	protein binding	1.32	0	1.08	0.04	0.08	0.22	0	0	0.02	0	0	0.27
SlT04G001940	up	defense response	6.53	3.59	6.25	5	3.84	5.49	3.06	2.86	1.5	1.09	0.97	5.17
SlT04G002700	up	protein binding	11.26	0	11.79	4.77	0	15.05	0.03	0	0	0	0	19.46
SlT04G003450	up	ADP binding	0.3	0.27	0.42	0.04	0.01	0.11	0.09	0.13	0.07	0.07	0.12	0.02
SlT04G004420	up	-	0.4	0.13	0.25	0.18	0.11	0.37	0	0.09	0.09	0.11	0.02	0.02
SlT04G004460	up	ATP binding	14.87	0.05	15.7	3.14	0	4.73	0.06	0.03	0.09	0	0	10
SlT04G004630	up	membrane	94.9	1.85	93.65	35.37	6.74	54.34	0.46	1.36	2.04	0.07	0.14	100.01
SlT04G006620	up	-	42.39	0.14	49.38	1.89	0.04	9.13	0	0.19	0.53	0.73	0	6.07
SlT04G007440	up	metabolic process	0.63	0.26	0.34	1.35	1.49	0.62	0.24	0.19	0.1	1.09	0.96	1.23
SlT04G014140	up	protein kinase activity	0	0.33	0.47	0	0	0	0	0	0	0	0.03	0
SlT04G015570	up	iron ion binding	0.72	0.9	0.62	0.31	0.15	0.2	0.22	0.22	0.38	0.19	0.31	0.43
SlT04G018350	up	metal ion binding	28.69	10.99	45.56	15.44	9.61	7.27	0.31	7.37	0.26	0.16	0.19	0.17
SlT04G018570	up	DNA binding	6.68	1.04	5.97	4.15	10.9	3.19	1.07	1.05	1.13	0.68	0.15	3.49
SlT04G018720	up	structural constituent of cell wall	44.71	13.5	33.38	48.28	68.91	48.96	11.43	11.13	15.27	10.36	10.5	34.17
SlT04G018870	up	-	0	0	0.07	0	0	0	0	0.01	0.01	0	0	0.04
SlT04G020380	up	metal ion transport	0.41	0.07	0.17	3.95	4.36	6.15	0	0	0.07	0.6	1.45	3.08
SlT04G022230	up	catalytic activity	55.76	0.31	59.6	10.18	0.09	49.47	0.59	0.52	0.29	0.25	0.43	119.02
SlT04G023910	up	-	2.4	2.02	2.55	0.4	0.8	1.03	1.55	1.06	1.04	0.46	0.46	1.25
SlT04G024980	up	iron ion binding	15.44	0.05	14.92	5.67	0.24	7.7	0.03	0.17	0.14	0.02	0.03	16.62
SlT04G025530	up	-	0.21	0.12	0.43	0	0.07	0.11	0.05	0	0.04	0	0.09	0.09
SlT04G026270	up	acid phosphatase activity	0.05	0	0.04	0.08	0.1	0.08	0	0	0	0	0.03	0.23
SlT04G027110	up	hydrolase activity, acting on ester bonds	116.86	0	133.86	56.36	0	37.18	0	0	0	0	0	146.12
SlT04G027140	up	serine-type endopeptidase activity	257.7	1.11	314.15	103.73	0.3	57.03	0.87	3.11	3.99	0.11	0.17	199.87
SlT05G000810	up	glucose metabolic process	5.07	0.04	3.35	8.78	32.3	6.32	0.2	0.11	0.06	0.11	0	7.12
SlT05G001350	up	protein binding	0.22	0	0.28	0.77	0.42	0.1	0	0	0	0	0	0.18
SlT05G002600	up	ADP binding	0.41	0.43	0.69	0.15	0.16	0.07	0.08	0.17	0.14	0.05	0	0.01
SlT05G003810	up	hydrolase activity	0.73	0.06	0.69	0.4	0.2	0.97	0	0.11	0.05	0	0	2.07
SlT05G005220	up	-	13.65	1	17.52	1.16	0.53	2.29	0.52	1.46	3.57	0.12	0.28	6.92
SlT05G005820	up	-	1.04	0	0.89	0.61	0	0.57	0	0.08	0	0	0	0.54
SlT05G006590	up	-	9.29	0.02	5.82	8.95	6.33	9.44	0	0.3	0.08	0	0	12.27
SlT05G007320	up	integral component of membrane	5.56	0.74	4.92	0.88	0.53	2.81	0.65	0.85	0.36	0.89	0.61	3.78
SlT05G007380	up	-	0.3	0	0.59	0	0.04	0.05	0	0	0	0	0.04	0.11
SlT05G010850	up	nucleus	1.03	1.04	1.29	1.37	1.04	0.66	0.39	0.77	0.53	0.97	1.14	1.33
SlT05G012840	up	-	1.21	0.74	2	2.61	2.4	2.24	0	0.38	0.16	0.37	0.72	1.14
SlT05G016560	up	-	4.19	1.2	5.38	0.98	0.48	1.07	0.67	1.2	1.27	0.66	0.55	2.61
SlT05G019870	up	protein binding	2.15	0	1.78	2.69	0.49	4.05	0	0	0	0	0	3.69
SlT05G022640	up	-	2.78	2.13	3.11	0.66	0.46	0.87	1.68	1.03	1.17	0.22	0.8	0.85
SlT05G023730	up	endoplasmic reticulum	8.85	0.91	7.46	4.23	3.77	9.63	0.93	1.37	1.4	1.98	2.4	9.34
SlT06G000760	up	lipid transport	8.98	13.54	4.68	4.14	3.87	7.37	4.4	5.27	3.6	6.93	6.99	4.48
SlT06G000810	up	copper ion transmembrane transporter activity	58.11	0.36	61.31	14.76	0.66	52.67	0.07	0	0.38	0.28	0	29.03
SlT06G003120	up	ATP binding	84.13	3.98	78.13	16.35	3.17	33.4	4.8	5.13	5.07	4.92	3.71	78.33
SlT06G009170	up	cation transport	0.03	0.05	0.09	0.02	0.11	0	0	0	0	0	0.02	0
SlT06G010210	up	iron ion binding	0.49	0.37	0.31	0.88	0.57	0.64	0	0	0	0.52	0	1.08
SlT06G013810	up	phosphatase activity	9.62	4.06	13.9	4.22	1.66	11.06	2.67	4.6	3.2	1.43	0.72	9.97
SlT06G014240	up	-	0.36	0.37	0.62	0.46	0.34	0.38	0.12	0.18	0.22	0.07	0.13	0.14
SlT06G014980	up	GTP binding	13.49	0	10.08	7.81	6.3	14.69	0	0	0.02	0	0	17.84
SlT06G015440	up	protein kinase activity	17.19	4.12	18.37	2.5	1.11	4.69	3.03	4.11	1.99	0.71	0.84	6.77
SlT06G016680	up	transmembrane transport	5.24	0.68	5.88	1.31	0.66	3.91	0.86	0.77	0.69	0.7	0.46	4.99
SlT06G018070	up	DNA binding	0.09	0	0.15	0.21	0.6	0.3	0	0	0	0	0	0.13
SlT06G018700	up	DNA binding	8.57	0.31	9.1	1.88	0.34	6.7	0.35	0.74	0.8	0.13	0.19	9.17
SlT06G020540	up	integral component of membrane	0.2	0.41	0.32	0.8	0.82	0.81	0.15	0.16	0.1	0.65	0.55	0.62
SlT06G022780	up	nucleic acid binding	13.42	2.32	11.65	2.64	1.13	4.16	2.23	2.87	1.53	0.75	1.14	6.91
SlT06G023580	up	-	0.22	0.74	0.62	0.8	0.72	0.66	0.13	0.11	0.31	0	0	0.04
SlT06G023590	up	-	0.4	0.78	0.64	0.95	1.18	1.65	0.17	0.13	0.23	0	0.14	0.31
SlT06G025370	up	ATP binding	0.11	0.07	0.07	0.01	0.17	0.03	0.03	0.01	0.01	0.04	0.1	0.17
SlT07G002640	up	drug transmembrane transport	0.21	0.05	0.09	0.12	0	0	0	0	0	0	0	0
SlT07G003330	up	oxygen binding	12.48	15.36	15.77	1.56	7.23	2.88	3.12	6.59	3.23	1.25	0.5	0.4
SlT07G003670	up	transporter activity	1.49	0.69	0.96	0.75	0.92	0.83	0.47	0.47	0.43	0.13	0.11	0.32
SlT07G003990	up	-	0.83	1.06	2.01	2.2	0.34	2.51	0.62	1.07	0.39	1.06	0.42	0.9
SlT07G007020	up	-	0.12	0.11	0.68	0.43	0.36	0.48	0	0	0.03	0	0	0.65
SlT07G008110	up	transporter activity	1.65	0	1.13	0.21	0	0.92	0	0	0	0	0	0.92
SlT07G008660	up	oxidoreductase activity	2.33	2.85	3.14	0	0.17	0.77	0.12	0.32	0.77	0.39	0.73	0.12
SlT07G009520	up	transporter activity	3.2	1.21	2.21	8.76	9.74	9.75	1.13	1.09	0.42	2.35	2.38	10.01
SlT07G010750	up	-	8.91	7.19	4.92	8.2	6.78	5.93	2.81	4.56	2.86	0.09	0.32	0
SlT07G011810	up	proteolysis	32.5	64.69	81.36	143.88	171.37	58.86	15.05	5.5	15.77	29.58	21.62	5.27
SlT07G012040	up	hydrolase activity, hydrolyzing O-glycosyl compounds	6.75	0	9.87	5.68	1.48	12.84	0	0.02	0.04	0	0.04	4.03
SlT07G012210	up	-	6.86	2.61	16.43	3.49	1.98	9.05	1.48	1.87	0.72	0.97	0.52	3.34
SlT07G013800	up	-	21.1	2.03	18.41	4.3	2.54	5.55	3.07	3.45	2.14	2.16	2.36	13.34
SlT07G016720	up	-	4.48	0.76	4.4	1.95	4.57	1.63	0.4	0.87	1.85	0.24	0.5	0.96
SlT07G017160	up	proteolysis	1205.48	0.18	1279.18	295.21	0.27	606.35	0	0	0	0	0	1153.23
SlT07G017460	up	-	396.41	0.53	415.83	211.64	0.1	439.4	0	2.72	7.96	0	0	640.98
SlT07G018390	up	-	11.49	25.58	26.48	105.76	96.52	107.61	8.45	11.89	8.04	109.85	123.68	88.94
SlT07G018410	up	-	15.27	22.52	24.76	9.09	6.82	6.54	9.09	11.05	10.07	14.12	15.23	28.36
SlT07G018420	up	-	1.5	1.22	1.45	0.46	0.68	0.12	0.08	0.58	0.41	2.56	0.6	0.92
SlT07G021890	up	ATP binding	4.58	0	5.55	3.05	2.76	2.9	0.13	0.25	0.25	0.34	0.13	8.63
SlT07G021910	up	DNA binding	17.73	2.86	20.23	9.45	3.47	14.84	0.32	2.72	2.89	0.24	0.66	13.79
SlT07G022430	up	transporter activity	26.99	8.2	25.7	35.04	45.68	17.19	10.31	10.23	7.53	3.01	3.93	10.72
SlT07G023600	up	-	54.14	3.15	68.66	11.68	0.15	17.32	3.7	4.97	2.7	0.37	0.84	43.04
SlT07G023810	up	nucleic acid binding	3.59	0.33	2.5	3.18	2.13	3.9	0.22	0.25	0.44	0.13	0.05	4.61
SlT07G023870	up	cell wall	13.9	0	10.75	2.41	0	10.58	0	0	0.05	0	0	23.9
SlT07G024850	up	-	1.81	1.21	2.41	0.66	0.44	0.94	0.19	0.65	0.76	1.12	0.59	0.71
SlT08G000830	up	aspartic-type endopeptidase activity	0.13	0.07	0.14	0.28	0.21	0.21	0	0	0	0	0	0.17
SlT08G002190	up	calcium ion binding	16.25	5.17	14.64	4.39	2.63	13.39	4.41	4.04	5.57	2.96	3.09	10.48
SlT08G007670	up	-	1.11	0.12	0.92	0.51	0.76	2.63	0.18	0.02	0	0.22	0.15	2.91
SlT08G008170	up	defense response	38.52	35.06	22.79	19.76	18.1	14.16	13.08	23.14	12.38	23.03	24.08	20.54
SlT08G012010	up	-	1.12	0.31	0.91	0.44	0.31	0.71	0	0.08	0	0.03	0	3.24
SlT08G012140	up	-	0.17	0.08	0.11	0.16	0.68	0.5	0	0.02	0	0.2	0.16	0.06
SlT08G012790	up	-	0.57	0.21	0.63	0.29	0.04	0.31	0.1	0.1	0.06	0.02	0	0.03
SlT08G016730	up	-	34.4	1.39	54.47	25.12	0	39.45	1.87	0.81	0	0.28	1.2	30.76
SlT08G021560	up	nutrient reservoir activity	8.16	0.29	4.78	8.54	1.87	5.34	0	0.05	0.19	0	0.09	2.04
SlT08G021690	up	-	5.92	0.19	8.2	0.57	0.34	5.75	0.06	0.06	0.12	0.21	0.15	1.71
SlT08G022870	up	cation transport	3.44	0.95	3.35	2.32	3.07	0.91	1.02	0.63	1.05	1.25	0.94	0.75
SlT09G001000	up	ATP binding	22.75	0.13	23.34	3.48	0	4.92	0.17	0.88	0.08	0.15	0.29	6.86
SlT09G001130	up	-	54.75	6.52	61.04	16.24	4.78	52.23	2.24	4.8	4.32	2.05	2.12	41.2
SlT09G003580	up	acid phosphatase activity	3.5	0.02	2.88	0.56	0	1.1	0.01	0.08	0.11	0.04	0	1.92
SlT09G003590	up	acid phosphatase activity	0.29	0.12	0.35	0.26	0.38	0.18	0	0.1	0.05	0.04	0.06	0.1
SlT09G004170	up	hydrolase activity, hydrolyzing O-glycosyl compounds	8.06	1.25	5.97	5.27	18.39	4.84	1.13	1.31	0.82	1.33	0.73	9.28
SlT09G006050	up	protein kinase activity	3.42	2.8	3.66	1.32	1.05	1.14	0.65	1.64	0.5	1.48	1.13	1.61
SlT09G015510	up	-	0.23	0.11	0.71	0.22	0.04	0.1	0	0	0	0.02	0	0
SlT09G016630	up	-	4.58	0	1.76	5.17	0	3.68	0	0	0	0	0	13.7
SlT09G016900	up	nucleic acid binding	0.12	0.07	0.19	0.03	0	0.06	0	0.03	0	0	0	0
SlT09G017720	up	integral component of membrane	15.8	0.37	12.56	3.95	0.16	10.62	0.13	0.14	0.1	0.04	0.03	21.66
SlT09G020140	up	metabolic process	54.03	9.2	73.79	48.02	11.61	85.27	4.26	4.93	11.33	11.58	6.28	72.88
SlT09G020990	up	-	2.86	2.62	1.67	5.65	3.09	4.07	0.75	1.57	0.27	4.77	3.72	3.1
SlT09G021880	up	-	0.81	0.36	0.8	0.07	0.36	0.28	0.18	0.08	0.12	0	0	0.26
SlT09G022370	up	protein kinase activity	8.79	3.91	11.24	44.03	41.84	42.14	5.55	4.49	1.36	38.58	49.79	33.06
SlT09G022650	up	oxidoreductase activity, acting on CH-OH group of donors	187.27	3.75	148.28	72.57	1.98	65.33	5.63	2.91	1.94	8.03	5.9	210.1
SlT09G025270	up	-	17.95	0	19.48	8.87	0	31.06	0	0	0.05	0	0	41.9
SlT10G001910	up	DNA binding	1.42	0	0.56	0.7	1.09	0.18	0	0	0	0	0	0.12
SlT10G002060	up	acetylglucosaminyltransferase activity	1.95	0.11	1.09	0.48	0.85	0.28	0.17	0.19	0.2	0.05	0	0.53
SlT10G002710	up	-	4.17	1.69	3.39	2.23	0.91	1.37	1.78	1.41	0.99	0.22	0.33	0.7
SlT10G003150	up	methyltransferase activity	8.4	7.74	10.85	6.42	4.86	3.37	3.33	5.16	4.66	1.52	1.24	4.43
SlT10G003750	up	lipid metabolic process	0.55	0.18	1	0.94	1.53	0.63	0.07	0.15	0.07	0	0.08	0.25
SlT10G004550	up	catalytic activity	0.7	0.16	0.78	2.62	1.66	2.99	0.18	0	0.11	0.62	1.12	0.74
SlT10G004720	up	-	0.65	0.52	0.67	0.29	0.23	0	0.09	0.15	0	0.13	0.07	0
SlT10G005860	up	catalytic activity	1.28	0.38	0.84	0.06	0.09	0.02	0.39	0.28	0.09	0.1	0.05	0.39
SlT10G006020	up	oxidoreductase activity	4.77	5.24	2.97	1.03	1.03	2.03	2.47	2.11	1.5	1.9	3.45	2.65
SlT10G006510	up	protein binding	0.44	0.13	0.73	0.14	0	0.25	0.08	0	0	0	0	0.15
SlT10G016130	up	-	10.83	3.69	15.27	2.59	1.01	4.76	1.7	2.33	4.2	0.91	0.82	8.09
SlT10G016770	up	hydrolase activity, hydrolyzing O-glycosyl compounds	63.33	32	69.21	52.02	24.95	67.41	28.16	25.82	28.22	19.2	20.91	56.88
SlT10G018170	up	iron ion binding	16.37	3.89	19.89	1.68	0.79	2.14	3.52	4.37	6.33	0.67	0.64	5.52
SlT10G024650	up	hydrolase activity, hydrolyzing O-glycosyl compounds	14.87	0.21	12.79	15.65	9.63	17.49	0.58	0.22	0.09	0.71	0.66	18.36
SlT11G001020	up	-	0.2	0.01	0.16	0.07	0	0.11	0	0	0.02	0	0	0
SlT11G002210	up	ATP binding	2.49	0	1.68	0.77	0.05	1.61	0	0	0.01	0	0	4.31
SlT11G003340	up	RNA binding	1.42	0.21	1.11	0.53	2.34	1.38	0.22	0.21	0.22	0.12	0.2	1.2
SlT11G008760	up	-	0.82	0.51	0.35	0.2	0.19	0.66	0	0.15	0.1	0.14	0	0.13
SlT11G013320	up	hydrolase activity, hydrolyzing O-glycosyl compounds	63.13	0.54	76.25	11.59	0.75	16.46	0.97	0.79	1.03	0.45	0.31	46.73
SlT11G016270	up	iron ion binding	1.04	0.25	0.2	0.17	0.22	0.15	0.07	0.24	0.08	0.07	0	0.21
SlT11G017700	up	DNA binding	12.31	0.08	9.58	7.62	0.81	16.58	0.06	0.03	0.14	0	0	23.03
SlT11G020770	up	integral component of membrane	0.19	0	0.51	0.1	0.02	0.1	0	0	0	0	0	0.09
SlT11G021740	up	hydrolase activity, hydrolyzing O-glycosyl compounds	24.33	0.12	19.55	4.34	0.94	17.39	0.05	0.05	0.21	0	0.09	28.02
SlT11G022520	up	prephenate dehydratase activity	14.01	17.95	20.8	8.92	7.46	6.82	15.41	14.07	13.47	11.14	9.19	14.4
SlT11G023240	up	nutrient reservoir activity	202.9	15.26	210.94	81.05	10.44	180.39	12.31	19.99	29.02	9.81	9.58	282.38
SlT12G003810	up	-	0.41	0.1	1.4	0.55	0	0.73	0.1	0	0	0.33	0	1.25
SlT12G003990	up	electron transfer activity	1.05	0	0.88	10.2	7.74	1.19	0	0.14	0.06	0	0	0.24
SlT12G004330	up	nucleotide binding	5	0.09	5.19	6.6	21.25	5.13	0.04	0.19	0.24	0.01	0	7.18
SlT12G004510	up	hydrolase activity, acting on ester bonds	29.07	0.15	23.29	11.32	0.19	28.64	0	0	0.17	0	0	61.19
SlT12G004880	up	monolayer-surrounded lipid storage body	79.74	0.07	78.27	23.85	0	45.08	0	0.13	0.1	0	0.09	65.14
SlT12G014880	up	methyltransferase activity	1.05	1.79	0.9	0.35	0.49	0.74	0.78	0.64	0.35	0.76	0.55	0.77
SlT12G015310	up	catalytic activity	25.99	2.1	22.46	12.97	0.41	16.25	1.09	0.77	2.14	0.14	0.15	25.68
SlT12G016070	up	ADP binding	4.35	4.51	3.69	3.81	2.62	3.48	1.61	2.93	0.17	1.26	0.92	2.77
SlT12G017470	up	DNA binding	83.73	93.1	86.51	122.64	119.64	132.74	33.48	34.88	37.4	73.35	79.15	72.47
SlT12G018100	up	cation transport	0.5	0.25	0.77	0.94	1.87	0.74	0.07	0.08	0.15	0.02	0.06	0.26
SlT12G018560	up	DNA binding	0.5	0.13	0.83	0.39	0.35	0.41	0.04	0.18	0.16	0.03	0.04	0.32
SlT12G019600	up	-	7.99	4.05	11.97	10.16	12.99	6.69	3.34	2.12	4.66	1.43	1.01	7.7
SlT12G021520	up	metabolic process	0.42	0.51	0.72	0.11	0.2	0.1	0.16	0.27	0.22	0.18	0	0.11
SlT12G022220	up	transferase activity, transferring acyl groups other than amino-acyl groups	0.39	0.31	0.26	0.54	0.08	0.11	0	0.05	0.11	0.14	0.1	0.25
SlT12G023280	up	ATP binding	0.18	0.03	0.13	0.09	0.07	0.18	0	0.03	0.01	0.01	0	0.19
SlT12G023340	up	-	3.28	1.41	2.71	2.79	4.39	2.29	0.44	0.81	1	0.46	0.46	2.7
SlT12G023470	up	transporter activity	0.16	0.04	0.5	5.72	18.61	2.71	0.05	0.04	0.05	0.13	0.11	0.26
SlT12G023580	up	RNA binding	0.92	0.95	2.08	0.45	0.82	0.65	0.48	0.9	0.6	0.13	0.16	0.41
SlT12G023760	up	catalytic activity	1.5	0.78	1.55	1.97	4.41	1.94	0.3	0.56	0.51	0.31	0.71	2.92
SlT12G024190	up	-	0.87	0.48	0.87	2.09	0.91	0.94	0.64	0.18	0.29	0.92	1.11	1.12
SlTUNG000200	up	catalytic activity	10.13	8.12	7.05	4.31	4.77	4.34	7.12	7.77	9.12	3.84	4.58	5.34
SlTUNG001990	up	ATP binding	0.78	0.51	0.38	0.75	0.62	0.68	0.51	0.4	0.55	0.58	0.58	0.87
SlTUNG002910	up	RNA binding	0.17	0	0	0.16	0.24	0.08	0.14	0.23	0.15	0.18	0.15	0.38
SlTUNG004620	up	-	1.29	1.23	1.14	2.92	2.51	3.05	0.77	1.21	1.45	1.72	1.64	1.43
SlTUNG008000	up	-	366.44	293.47	237.99	249.94	283.52	110.56	277.19	256.24	250.92	266.6	271.6	279.89
SlT01G000360	down	cytoplasm	0	0.14	0.04	0	0	0.07	0.3	0.65	0.33	0.06	0	0.13
SlT01G000430	down	hydrolase activity	0.15	0.08	0.08	0.29	0	0.14	0.5	0.69	0.58	0.46	0.2	0.31
SlT01G001380	down	-	34.64	91.44	20.49	21.77	70.7	12.51	154.03	298.83	55.12	62.04	123.62	105.67
SlT01G001660	down	-	9.9	7.53	8.53	40.51	40.07	35.23	9.26	10.42	54.51	32.57	37.49	33.12
SlT01G002050	down	ubiquitin-protein transferase activity	0	0.1	0	0.18	0.18	0	0.37	0.83	0.25	0.09	0	0.07
SlT01G003190	down	hydrolase activity, hydrolyzing O-glycosyl compounds	2.39	8.96	4.87	2.67	2.82	1.15	6.86	4.17	47.5	1.81	1.83	2.37
SlT01G004380	down	protein binding	0.48	0.69	0.97	0.05	0.02	0.02	1.26	1.03	2.51	0.24	0.16	0.33
SlT01G005960	down	-	0	0	0	0	0.06	0.27	0.49	0.63	0.46	0.12	0	0.02
SlT01G010690	down	-	0	0	0.97	0	0	0	3.76	1.26	8.33	3.18	3.32	3.35
SlT01G016180	down	-	1.32	1.23	0.92	0.67	0.55	0.04	4.67	2.76	2.42	3.57	3.66	1.99
SlT01G016500	down	-	2.17	2.41	1.67	1.66	1.96	2.45	2.98	3.82	2.05	1.16	0.99	2.09
SlT01G019020	down	-	3.43	4.5	4.03	6.94	4.23	4.3	4.52	4.26	22.56	1.87	2.67	2.42
SlT01G019460	down	protein binding	1.75	2.5	3.15	2918.58	2889.14	110.57	18.64	5.65	14.88	5494.78	5973.4	5415.59
SlT01G022300	down	-	1.15	2.62	1.29	0.31	0.53	0.48	3.46	2.03	6.32	0.95	1.13	1.42
SlT01G023810	down	-	0.35	2.04	1.55	4.59	3.11	5.15	2.51	3.66	3.14	2.65	1.11	3.42
SlT01G024450	down	iron ion binding	0.52	1.11	0.58	0.54	0.18	0.44	1.45	1.11	1.69	1.35	1.68	0.91
SlT01G025270	down	polygalacturonase activity	0.61	0.7	0.46	0.47	0.17	0.8	0.27	1.42	4.47	0.32	0.13	1.65
SlT01G029850	down	protein binding	1.68	1.62	1.75	2.2	1.66	1.44	2.73	1.82	8.84	1.89	0.81	1.6
SlT01G035170	down	extracellular region	27.92	20.51	29.36	6.9	5.81	5.16	26.04	20.89	141.75	6.01	8.17	22.34
SlT01G035450	down	-	0.09	0	0	0	0	0.24	0.22	0.21	0.94	0.23	0.23	0.46
SlT01G035470	down	-	0.06	0.1	0.16	0	0.16	0	1.45	0.26	1	0.63	0.17	0.32
SlT01G035480	down	-	0	0.13	0.23	0.24	0.43	0.32	0.66	0.15	0.44	0.29	0.46	0.53
SlT01G036550	down	-	3.93	3.32	2.65	6.92	4.57	3.09	5.64	5.58	8.84	21.34	20.49	5.99
SlT01G036680	down	DNA binding	0.23	0.08	0.05	1.61	1.39	0.07	1.04	1.14	0.04	0.47	0.6	0.14
SlT02G000200	down	phospholipid binding	0.75	1.94	1.16	0.31	0.46	0.59	1.06	3.41	4.29	0.18	0.29	0.37
SlT02G005740	down	DNA binding transcription factor activity	1.02	1.18	0.71	0.41	0.61	0.28	2.28	1.86	2.6	0.33	0.54	1.04
SlT02G006330	down	protein binding	0.15	0.85	0.9	0.1	0.52	0.2	2.9	2.34	0.91	2.06	2.1	1.83
SlT02G008130	down	transporter activity	2.55	2.64	2.78	0.46	1.32	0.49	5.34	2.85	6.78	5.36	0.88	3.42
SlT02G018250	down	peroxidase activity	3.63	4.25	5.17	2.58	1.42	1.74	7.8	6.2	15.46	3.63	4.09	4.38
SlT02G024030	down	-	0.47	0.37	0.55	0.57	0.19	1.23	1.56	1.08	1.13	1.77	1.88	1.32
SlT02G024780	down	-	0.28	0.16	0.1	0.42	0.17	0.33	0.32	1.2	0.39	0.56	0.87	0.39
SlT02G024950	down	nucleic acid binding	0.57	1.62	0.49	0.33	1.03	0.45	1.75	6.29	1.45	0.67	1.3	4.56
SlT02G029100	down	protein kinase activity	0.16	0.64	0.2	1.57	1.81	0.75	0.68	1.06	0.89	1.07	0.58	0.36
SlT02G030240	down	extracellular region	0	0	0	2.38	2.19	0.48	0.34	0	0.54	1.7	1.23	1
SlT03G000280	down	calcium ion binding	0.42	0.35	0	0.19	0.2	0.22	0.8	1.36	2.91	0	0	0.84
SlT03G000910	down	-	0.49	0.11	0.11	0.7	0.73	0.87	0.51	0.41	1.79	0.6	0.2	0.51
SlT03G001230	down	proteolysis	0.04	0	0.07	0	0	0	0.13	0.24	0.91	0.06	0	0.2
SlT03G001480	down	-	0.18	0.38	0.35	0.26	0.45	0.26	1.24	0.58	0.6	0.79	0.96	1.78
SlT03G002910	down	ATP binding	6.48	37.16	6.79	4379.98	4241.2	4572.71	62.97	103.35	9.55	4113.61	4130.12	3415.06
SlT03G004240	down	DNA binding	0	0.69	0.15	5.02	5.11	6.02	1.26	1	0.56	0.88	0.95	1.42
SlT03G004250	down	DNA binding	0	0.14	0	1.49	1.96	1.3	0.66	1.13	0.05	0.24	0.49	0.07
SlT03G007560	down	DNA binding	0.47	0.52	0.27	0.66	0.15	0.48	1.25	1.83	0.36	0.32	0.29	0.37
SlT03G010440	down	pectate lyase activity	0.05	0.14	0	0.15	0.47	0.18	1.26	0.46	0.3	0.82	0.4	0.76
SlT03G010460	down	-	2.09	0.57	1.51	0.54	0.66	0.45	3.11	2.31	3.18	1.22	1.94	1.28
SlT03G011610	down	-	0.93	0.58	0.67	1.16	1.06	1.57	1.08	1.21	2.21	0.89	0.64	1.39
SlT03G013710	down	-	0.04	0.16	0.51	4.26	1.13	3.29	1.42	0.63	1.18	3.74	3.55	5.7
SlT03G014180	down	-	0.18	0.3	0.13	0.45	0.37	0.3	0.42	0.9	0.35	0.94	0.4	0.55
SlT03G015850	down	polysaccharide binding	0	0.13	0.31	0.11	0.05	0.04	0.37	0.38	1.2	0.03	0	0.04
SlT03G017210	down	-	0.5	1.84	0.32	1.18	2.32	1.72	3.43	9.79	0.86	2.54	3.03	9.08
SlT03G018390	down	-	0	0	0	0	0	0	0.51	0.5	0	0.39	0	0
SlT03G018400	down	-	0	0	0	0	0	0	0.66	0.23	1.66	0.64	0.3	0
SlT03G018410	down	protein kinase activity	0.12	0.15	0.07	0.06	0	0.08	1	0.39	1.57	0.44	0.8	0.28
SlT03G024300	down	calmodulin binding	1.35	1.78	1.86	0.87	0.3	0.84	4.57	2.17	8.48	2.64	3.19	3.71
SlT03G025010	down	-	0.69	0.5	0	1.55	1.91	2.21	1.04	0.9	1.06	1.54	2.45	2.82
SlT03G027240	down	binding	0	0	0	0	0	0	1.99	0.24	0.89	1.89	1.46	0.76
SlT03G029810	down	-	0.06	0.09	0.04	0.06	0.09	0.03	0.16	0.04	1.67	0.03	0.04	0.12
SlT03G030450	down	protein binding	0.47	0.48	0.43	0.69	0.36	0.53	0.69	0.35	3.36	1.04	0.54	1.1
SlT03G032650	down	DNA binding	98.89	94	85.73	37.86	41.08	32.41	203.01	199.85	181.77	121.35	114.92	93.04
SlT04G003010	down	-	0.45	1.48	0.83	0.16	0	0.21	1.99	2.91	2.49	0	0.32	0.38
SlT04G003590	down	-	0.5	1.01	0.88	0.85	1.03	0.61	1.71	1.73	2.41	1.48	1.58	1.67
SlT04G004070	down	-	4.3	3.61	1.95	0.55	0	0	12.12	9.51	9.02	1.03	0.76	2.42
SlT04G004210	down	-	2.72	3	1.03	0.82	1.63	0.25	9.98	5.01	2.97	7.27	8.58	2.77
SlT04G004720	down	-	28.34	71.51	11.42	4421.98	4454.82	4664.34	101.34	161.11	24.52	3927.89	4187.33	3799.54
SlT04G008660	down	lipid metabolic process	0.08	0.35	0.28	0.04	0	0	0.31	0.12	4.72	0.03	0	0.04
SlT04G010630	down	-	0	0	0	0.14	0.14	0.3	0.94	0.55	0.09	0.09	0.21	0
SlT04G012290	down	nucleic acid binding	0.94	1.18	0	0.47	0.16	0.51	2.41	1.62	1.56	0.93	1.95	1.47
SlT04G016400	down	-	0.25	0.18	0.24	0.09	0.08	0	0.55	0.46	1.45	0.52	0.32	0.14
SlT04G016620	down	calcium ion binding	8.53	7.96	7.72	3.26	2.83	3.28	139.33	51.53	161.17	114.99	98.57	121.79
SlT04G020790	down	-	1.55	2.47	1.07	0.58	1.64	0.2	2.05	12.23	1.7	1.16	1.89	2.76
SlT04G022130	down	DNA binding transcription factor activity	0.24	0.16	0.09	0.29	0.39	1.15	0.27	1.02	0.49	0.17	0.52	0.72
SlT04G023270	down	-	0.19	0.19	0.13	4.3	3.8	4.39	0.41	0.91	0.52	2.59	5.85	4.48
SlT04G024270	down	-	1.57	0.98	1.36	0.69	0.2	0.38	1.26	2.03	16.25	0.48	0.47	1.19
SlT05G002330	down	-	1.24	1.76	1.19	0.62	1.22	0.88	2.48	2.58	4.33	0.41	0.44	1.17
SlT05G003940	down	protein kinase activity	0	0.29	0.14	0	0	0.03	0.43	0.31	3.43	0.03	0.17	0.09
SlT05G006460	down	polysaccharide binding	0.59	0.37	0.26	0.23	0	0.17	1.2	1.13	1	0.19	0.53	0.55
SlT05G009250	down	-	0.41	0.7	0.23	8.23	15.58	10.64	0.82	3.65	0.69	1.56	2.41	7.7
SlT05G010130	down	aspartic-type endopeptidase activity	1.74	0.88	0.89	2.82	2.31	2.97	4.18	1.79	2.13	7.51	3.75	2.08
SlT05G014550	down	catalytic activity	0	0	0	0.11	0.27	0.04	0.03	0.06	0.14	0	0.03	0.02
SlT05G016820	down	phosphomannomutase activity	0.05	0.28	0.15	0.46	0.47	0.59	0	1.81	9.19	1.41	1.87	0
SlT05G019670	down	cellular amino acid metabolic process	8.43	3.76	7.81	7.88	13.5	9.44	16.56	13.14	14.41	7.13	9.87	10.44
SlT05G019960	down	DNA binding	1.35	1.48	0.43	58.04	55.9	63.55	2.07	1.82	2.64	16.29	21.45	10.02
SlT05G021080	down	-	0.29	0.18	0.2	0.14	0.13	0.14	2.15	1.08	2.13	1.19	0.55	1.02
SlT06G000690	down	DNA binding	2.75	2.05	1.96	3.9	3.72	4.15	3.45	2.74	8.26	6.55	5.94	3.74
SlT06G001660	down	-	3.28	4.4	4.49	2.1	1.88	2.41	10.14	6.12	6.6	3.51	1.04	1.79
SlT06G002020	down	-	0.44	0.42	0.53	0.35	0.13	0.64	1.47	1.31	1.75	0.09	0.67	0.81
SlT06G002660	down	ADP binding	0.16	0.16	0.15	1.89	1.58	2.09	0.27	0.37	0.32	0.41	0.93	0.37
SlT06G002680	down	-	0.58	0.37	0.64	0.74	0.24	0.4	1.23	1.33	0.6	0.34	0.49	0.27
SlT06G003720	down	defense response	0	0	0	0.09	0	0	0.07	0.19	0.38	0	0	0
SlT06G004060	down	-	0	0	0	0	0	0	1.11	0.92	0.46	0.69	0	0
SlT06G006760	down	DNA binding	0	0.26	0	0.19	0.17	0.22	0.6	1.53	0.25	0.19	0.25	0.24
SlT06G006970	down	DNA binding	4.99	3.54	12.97	3.72	2.41	1.52	76.68	32.59	102.2	51.91	50.88	40.09
SlT06G007220	down	ATP binding	22.2	46.15	19.51	4948.23	4893.81	5230.41	74.73	91.67	16.95	5400.35	5086.34	5159.57
SlT06G008880	down	-	13.96	17.5	11.08	12.5	13.34	15.85	39.38	24.02	42.89	28.65	28.92	39.47
SlT06G009120	down	-	1.19	1.14	1.08	6.63	7.86	8.06	1.46	4.55	0.98	3.68	5.62	9.47
SlT06G010620	down	response to auxin	3.22	3.86	2.83	2.2	2.66	2.04	8.92	6.1	14.54	2.57	3.49	4.38
SlT06G012710	down	-	1.48	1.46	0.71	1.27	1.27	0.83	2.38	3.78	1.94	1.85	1.68	1.8
SlT06G015610	down	hydrolase activity, acting on ester bonds	0.67	1.32	0.8	1.27	2.15	1.48	0.82	3.92	1.43	1.21	1.74	1.34
SlT06G016570	down	-	9.11	9.53	9.25	6.41	6.66	7.01	12.79	10.47	11.14	4.51	5.01	9.35
SlT06G018040	down	protein binding	0.35	0.4	0.22	1.92	3.01	3.11	1.16	0.83	0.5	3.13	1.67	3.59
SlT06G019080	down	membrane	0.6	0.24	0.13	0.34	0.09	0.53	0.53	0.98	0.87	0.26	0.33	0.96
SlT06G020490	down	-	3.77	15.06	3.53	1.79	1.9	2.42	8.66	31.03	22.41	6.23	3.41	1.98
SlT06G020960	down	oxidoreductase activity	0.8	1.38	0.88	0.56	1.94	0.95	1.45	1.1	10.65	0.65	0.31	0.59
SlT06G021030	down	-	0.06	0.13	0.14	0.05	0.1	0.04	0.42	0.23	0.24	0.11	0.07	0.24
SlT06G026510	down	serine-type endopeptidase activity	0.46	0.51	0.41	0.24	0.34	0.44	1.65	1.09	0.56	0.24	0.26	0.42
SlT07G000150	down	nucleotide binding	0.17	0.24	0.28	0.13	0.23	0.05	1.24	0.44	0.79	0.97	0.77	0.51
SlT07G003230	down	electron transfer activity	0.61	1.38	0.59	0.95	1.07	0.61	1.53	5.04	1.03	1.65	2.01	4.17
SlT07G008070	down	ATP binding	1.26	1.72	1.01	0.37	0.28	0.45	3.11	2.59	3.63	1.31	2.13	1.78
SlT07G008080	down	protein binding	0.98	1.12	1.07	0.39	0.58	0.63	3.04	1.66	2.69	1.28	2.8	2.15
SlT07G008720	down	-	0	0	0	0.1	0.06	0.08	7.48	2.59	8.37	6.45	5.55	8.64
SlT07G008730	down	zinc ion binding	0.1	0.14	0.07	0.16	0	0.19	12.82	4.23	11.9	10.9	11	9.47
SlT07G012180	down	-	0	0	0.12	0	0	0.19	0.77	0.31	0.34	1.71	0.25	2.16
SlT07G014580	down	-	0.06	0.06	0.17	0.35	0.14	0.11	0.71	0.35	0.24	0.1	0.13	0.42
SlT07G014760	down	-	0.64	1.9	1.12	0.94	1.31	1.51	1.6	4.42	2.12	2.32	3.14	4.38
SlT07G016580	down	regulation of transcription, DNA-templated	22.2	19.44	18.7	6.72	6.58	6.73	61.75	33.7	63.59	37.87	33.58	47.89
SlT07G018440	down	-	0.42	0.55	0.82	0.44	0.17	0.1	1.52	2.32	1.25	0.49	0.38	0.8
SlT07G019530	down	hydrolase activity, hydrolyzing O-glycosyl compounds	0.71	0.49	0.58	2.76	3.23	3.46	1.26	1.83	0.89	1.66	0.68	1.22
SlT07G019700	down	-	0.11	0.22	0	0.13	0.05	0.09	0.41	0.44	0.5	0	0.09	0.13
SlT07G022140	down	-	1.51	0.53	0.78	2.17	1.65	2.87	2.81	2.89	1.35	3.8	1.94	3.81
SlT08G000450	down	protein binding	7.1	5.38	3.4	4.57	3.31	2.63	19.68	6.96	6.95	16.93	22.05	5.15
SlT08G003110	down	-	1.75	0.99	0.43	0.06	0.27	0	3.91	1.36	11.43	0.44	0.74	2.32
SlT08G003150	down	catalytic activity	0.74	1.43	1	0.17	0.3	0.27	2.62	2.46	1.35	0.26	0.97	1.14
SlT08G011800	down	-	0.1	0.23	0.27	0	0.07	0.08	0.88	0.39	1.08	0.12	0.12	0.26
SlT08G012360	down	-	0.02	0.07	0	0	0	0.04	0.24	0.07	0.19	0.13	0.2	0.2
SlT08G013260	down	pyridoxal phosphate binding	1.1	1.72	1.56	3.89	3.47	3.22	4.15	3.2	3.78	4.57	3.3	3.68
SlT08G013980	down	DNA binding transcription factor activity	1.23	3.39	2.39	0.55	0.12	1.31	6.14	3.67	10.68	0.86	0.29	0.39
SlT08G013990	down	DNA binding transcription factor activity	0.05	0.06	0	0	0	0	0.66	0.5	1.5	0	0	0
SlT08G015180	down	-	0.01	0.32	0.06	1	0.59	1.13	0.1	0.29	2.76	0.35	0.07	0.39
SlT08G020490	down	iron ion binding	0.04	0.24	0.13	0.05	0.1	0.06	0.6	0.36	0.77	0.18	0.33	0.23
SlT08G021730	down	-	0.08	0.13	0.07	0	0	0	0.38	0.87	3.4	0.13	0	0.01
SlT08G022610	down	DNA catabolic process, endonucleolytic	1.54	2.78	0.82	0.4	1.16	0.35	3.74	8.4	2.16	4.14	4.44	4.45
SlT08G023030	down	protein kinase activity	1.15	1.32	1.28	0.25	0.23	0.66	0.69	3.29	6.51	0.29	0.25	0.67
SlT08G023150	down	DNA binding transcription factor activity	0.21	1.3	0.95	0.28	0.24	0.62	1.37	2.27	2.49	0.51	0.19	0.75
SlT09G000710	down	protein dimerization activity	0.27	0.5	0.11	0.06	0.06	0.1	0.95	0.77	0.54	0.34	0.1	0.26
SlT09G004070	down	oxidoreductase activity	0.17	0.27	0.33	0.21	0.59	0.25	0.2	0.48	1.8	0.48	0.2	0.51
SlT09G004730	down	-	0.23	0.4	0.39	0.24	0.21	0.38	0.67	0.91	0.81	0.1	0	0.15
SlT09G007050	down	DNA binding transcription factor activity	0.88	1.03	0.55	1.39	0.88	1.42	1.22	1.79	2.67	0.47	0.58	1.18
SlT09G008540	down	-	5.85	8.71	6.22	4.06	3.6	3.13	17.12	15.76	12.4	12	8.72	8.67
SlT09G008730	down	-	0.37	0.13	0.25	0	0	0	1.58	0.46	1.1	0.16	0.33	0.59
SlT09G013640	down	-	0.1	0.06	0.05	0.72	0.4	0.57	0.54	0.45	0.2	0.13	0.09	0.52
SlT09G016560	down	-	0.83	2.03	1.01	0.71	0.89	0.42	1.59	3.75	5.04	0.62	0.47	1.01
SlT09G018700	down	protein binding	0.06	0.12	0.07	0.25	0.14	0.09	0.39	0.33	1.1	0.34	0.45	0.62
SlT09G020080	down	transporter activity	2.88	3.53	3.14	1.86	1.51	0.97	2.96	3.88	15	1.82	0.49	2.14
SlT09G022260	down	-	0.02	0.08	0.07	0	0	0	0.38	0.13	0.79	0.02	0.05	0.29
SlT09G023290	down	defense response	0	0.18	0.14	0.1	0	0	0.07	0.16	2.18	0	0.08	0
SlT09G024480	down	protein binding	0.21	0.23	0.37	0.36	0.1	0.26	0.48	0.42	0.94	0.11	0.35	0.56
SlT10G002920	down	iron ion binding	0.12	0.31	0.45	0.28	0.27	0.18	1.02	0.66	1.57	0.49	0.52	0.5
SlT10G003100	down	-	0.16	0.25	0.12	0.05	0.28	0.08	1.21	0.54	0.62	1.22	1.34	0.12
SlT10G003390	down	-	3.48	1.96	3.3	2.03	1.04	0.93	5.17	8.26	5.31	2.86	4.15	1.3
SlT10G003770	down	-	4.49	2.77	2.32	4.21	1.27	2.49	7.55	5.9	5.65	2.38	2.88	2.08
SlT10G005410	down	-	0.66	0.52	0.34	0.57	2.46	2.77	2.29	0.52	2.53	4.08	2.43	16.86
SlT10G005420	down	proteolysis	0.91	0.51	0.62	0.46	2.83	3.27	3.23	0.3	4.23	4.04	3.26	20.48
SlT10G014220	down	response to auxin	0.08	0	0	0.18	0.57	0.67	0.49	0.76	0.22	0.25	0.15	0.47
SlT10G017340	down	-	0.35	0.42	0.26	0.31	0.04	0.14	0.72	1.36	0.78	0.33	0.16	0.46
SlT10G017970	down	-	0.28	0.15	0	0	0.15	0.17	0.9	0.35	0.43	1.16	1.11	0.37
SlT10G018160	down	iron ion binding	0.05	0.06	0.1	0	0.07	0	0.1	0.04	1.34	0.08	0	0.05
SlT10G019150	down	-	0.12	0.18	0.06	0.08	0.04	0	0.8	0.32	0.43	0.27	0.53	0.15
SlT10G020360	down	-	7.22	11.12	7.35	2.15	0.4	0.89	20.82	20.47	16.81	5.75	6.41	11.49
SlT10G023130	down	protein binding	0.84	1.03	1.19	4.98	2.02	2.11	2.89	2.9	1.08	1.61	1.19	2.3
SlT10G023990	down	protein binding	0.24	0.42	0.53	40.63	24.4	32.76	0.33	0.45	2.1	18.07	16.79	13.15
SlT11G001620	down	ADP binding	0.03	0	0.02	0.02	0	0	0.11	0.05	0.16	0.02	0	0.01
SlT11G002890	down	iron ion binding	0.02	0.07	0.02	0.03	0	0	0.1	0	2.24	0	0	0
SlT11G005340	down	-	1.51	2.04	1.59	1.42	2.4	1.18	3.14	3.94	5.17	1.9	1.1	2.71
SlT11G005350	down	-	1.14	1.57	2.22	2.13	1.45	1.86	3.23	3.43	3.96	2.82	2.01	2.63
SlT11G005430	down	zinc ion binding	0.43	0.05	0.36	0.22	0.15	0.18	2.37	0.31	2.61	1.09	0.29	1.7
SlT11G007520	down	protein binding	0.03	0	0.07	0.12	0	0.11	0.3	0.12	0.16	0.39	0.2	0.09
SlT11G014710	down	-	0.34	0.36	0.4	0.62	0.58	0.99	1.53	1.51	1.71	0.59	0.21	0.42
SlT11G018560	down	nucleic acid binding	0.21	0.25	0.16	0.04	0.08	0.14	0.41	0.36	0.9	0.13	0.14	0.19
SlT11G019090	down	ATP binding	0	0	0	0.01	0	0.01	0.03	0.01	0.05	0.04	0.08	0.01
SlT11G020120	down	response to auxin	3.52	3.18	3.7	1.18	0.8	0.29	7.34	6.06	8.29	0.68	0.89	1.9
SlT12G000380	down	hydrolase activity	0	0	0	0.75	36.38	0	0	0	0.02	0	0.04	0
SlT12G000780	down	-	0	0.05	0.07	0.22	0.23	0.11	0	0.08	1.84	0.55	0.07	0
SlT12G001310	down	protein binding	3.64	3.74	4.2	2.33	2.91	2.49	4.31	3.89	22.93	1.57	2.05	2.44
SlT12G001330	down	-	0.41	0.68	1.21	6.64	6.05	2.52	1.2	2.06	4.11	0.84	0.82	1.73
SlT12G004940	down	-	0.6	0.62	0.12	0	0.07	0.06	1.91	1.41	1.96	1.88	0.95	2.37
SlT12G005050	down	-	0.14	0	0	0	0	0	0.31	0	3.03	0	0	0.24
SlT12G012710	down	-	0.38	0.42	0.22	0.66	1.07	0.22	1.06	0.65	0.91	0.35	0.13	0.61
SlT12G013400	down	-	0.26	0.12	0.14	0.36	0.67	0.99	4.9	1.84	4.31	3.71	2.21	3.64
SlT12G016920	down	oxidoreductase activity	15.11	19.41	12.12	3.22	4.47	2.69	24.42	30.79	46.09	12.2	11.24	10.66
SlT12G018600	down	-	1.06	1.53	1.01	0.34	0.65	0.82	2.66	2.8	3.67	0.91	0.63	0.48
SlT12G020810	down	-	0	0.06	0.04	0	0	0	0.34	0.24	0.49	0	0.13	0.06
SlT12G022360	down	defense response	0.77	0.5	0.34	0.07	0	0.08	0.72	1.47	3.35	0.07	0.29	0.34
SlT12G024670	down	iron ion binding	0.41	0.47	0.31	0.15	0.09	0.21	0.4	0.72	3.71	0.33	0.19	0.17
SlTUNG007940	down	-	217.43	163.68	135.73	143.81	175.89	67.95	164.6	152.83	152.72	159.57	155.04	165.71

## Sheet: HS
ID	Regulated	Description	OE-SlERF162-CK-1	OE-SlERF162-CK-2	OE-SlERF162-CK-3	OE-SlERF162-HS-1	OE-SlERF162-HS-2	OE-SlERF162-HS-3	WT-CK-1	WT-CK-2	WT-CK-3	WT-HS-1	WT-HS-2	WT-HS-3
SlT01G000450	up	-	3.94	1.52	2.88	22.07	17.37	14.07	3.83	2.9	1.72	7.53	8.79	8.6
SlT01G002200	up	-	6.58	3.48	8.84	101.13	101.09	148.72	3.55	2.29	2.04	30.02	36.75	42.4
SlT01G002380	up	-	1.91	1.68	2.48	2.06	1.74	0.75	1.25	0.73	1.51	0.89	0.49	0.94
SlT01G002390	up	nucleic acid binding	16.76	18.96	21.81	121.98	106.22	123.83	14.41	18.25	18.42	40.2	70.12	44.67
SlT01G002610	up	-	0	0.11	0	0.28	0.72	0	0.03	0.05	0.1	0.06	0	0
SlT01G002830	up	transferase activity, transferring acyl groups other than amino-acyl groups	1.2	1.88	1.54	2.04	2.18	1.45	1.08	0.76	2.77	0.41	0.05	0.49
SlT01G003180	up	hydrolase activity, hydrolyzing O-glycosyl compounds	0.89	0	0.36	0.05	0.18	0.16	0	0.15	0.06	0	0	0.04
SlT01G003220	up	protein binding	8.49	9.52	8.23	47.26	45.15	53.9	11.19	12.83	11.96	21.74	35.51	21.64
SlT01G003360	up	catalytic activity	11.24	13.24	15.57	12.69	11.92	7.65	9.58	10.83	19.16	4.04	3.57	6.59
SlT01G003500	up	-	0.58	0.87	0.76	1.04	0.69	0.58	0.59	1.69	1.17	0	0.13	0.64
SlT01G004090	up	DNA binding	0.13	0.28	0	0.6	0.78	0.05	0.17	0	0.08	0.05	0.08	0.05
SlT01G004140	up	-	0	0.04	0	0.12	0.54	0.04	0.09	0.02	0.12	0	0	0
SlT01G004290	up	methyltransferase activity	0	0	0	1.87	5.91	0	0	0	0	0.01	0	0
SlT01G004460	up	-	3.73	3.46	3.74	1.03	1.09	2.56	3.11	2.8	2.74	0.92	0.87	0.67
SlT01G004560	up	lipid metabolic process	0.82	0.48	0.75	18.2	16.94	22.57	0.51	0.71	0.53	1.83	6.99	3.54
SlT01G004900	up	-	0.16	0.14	0.18	2.79	1.89	4.33	0.08	0.13	0.07	0.49	1.61	2.35
SlT01G004930	up	integral component of membrane	0.48	0.26	1.05	0.65	2.6	0.14	0	0.29	0.6	0	0	0.37
SlT01G005000	up	nucleic acid binding	0.77	0.31	1.07	0.83	0.52	0.75	0.38	0.39	0.18	0.07	0.07	0.39
SlT01G005040	up	phosphorelay sensor kinase activity	4.22	3.47	4.98	1.11	1.24	1.5	1.69	2.27	9.68	0.44	0.63	0.92
SlT01G007250	up	-	1.19	0.47	0.21	1.5	1.48	1.84	0.43	0.05	0.5	0.1	0.96	0
SlT01G009830	up	-	0.57	0.58	0.7	1.12	0.88	1.14	0.56	0.32	0.72	0.28	0.43	0.77
SlT01G011360	up	-	0.4	0.76	0.43	0.35	0.43	1.91	0.49	0.23	0.8	0	0.52	0.44
SlT01G011410	up	copper ion binding	0.32	0.19	0.22	4.52	75.16	0.2	0.14	0.28	0.31	0.17	0.28	0.16
SlT01G012110	up	response to stress	1.6	2.58	3.24	21.04	26.75	18.56	1.5	2.35	1.93	7.6	7.58	14.43
SlT01G012250	up	-	0.34	0.24	0.5	0.77	0.42	0.88	0	0.26	0	0	0	0
SlT01G014510	up	-	6.51	6.04	7.7	32.48	28.02	36.06	7.51	7.92	7.02	10.07	13.54	10.09
SlT01G015000	up	-	0	0.11	0	3.95	4.25	2.33	0.05	0	0.05	0.64	0.28	0
SlT01G015390	up	drug transmembrane transport	0.91	1.07	1.55	8.1	4.59	1.53	1.61	1.38	1.47	1.47	0.93	1.48
SlT01G015820	up	protein binding	5.4	5.55	5.13	5.08	9.54	5.64	6.88	8.19	4.81	2.76	3.23	4.77
SlT01G016200	up	nucleic acid binding	62.36	68.96	70.82	91.2	85.08	88.64	65.36	72.07	66.51	54.29	58.85	65.04
SlT01G016380	up	-	8.74	11.11	10.27	118.35	120.12	98.11	8.1	9.38	11.31	23.03	53.04	27.18
SlT01G016490	up	protein binding	13.12	13.56	17.14	26.03	27.22	27.21	15.52	14.56	21.32	13.03	14.94	14.93
SlT01G016500	up	-	2.17	2.41	1.67	1.66	1.96	2.45	2.98	3.82	2.05	1.16	0.99	2.09
SlT01G017130	up	protein binding	4.17	3.96	4.01	62.23	63.4	59.38	3.78	3.62	4.68	25.07	37.36	17.21
SlT01G017170	up	integral component of membrane	0.91	1.27	0.39	1.79	1.82	0.32	0.81	0.88	0.25	0.07	0.24	0.12
SlT01G017460	up	transferase activity, transferring glycosyl groups	1.51	0.34	1.05	27.3	23.98	20.29	0.91	0.97	0.38	5.18	6.05	3.84
SlT01G017560	up	-	0.69	0	0.64	0.14	0.45	0.31	0	0.07	0.03	0	0	0
SlT01G018340	up	-	2.35	1.72	2.24	0.49	1.46	0.98	2.02	2.32	1.66	0.78	0.75	0.67
SlT01G018750	up	-	4.93	2.81	3.47	4.57	1.99	3.06	2.67	2.41	1.94	0.98	1.63	2.29
SlT01G019020	up	-	3.43	4.5	4.03	6.94	4.23	4.3	4.52	4.26	22.56	1.87	2.67	2.42
SlT01G019090	up	membrane	0.75	0.07	0.13	0.11	0.47	0.05	0.36	0.45	0.09	0	0.05	0.07
SlT01G019190	up	methyltransferase activity	0.44	0.24	0.57	0.27	0.24	0.12	0.24	0.24	0.17	0.04	0	0.15
SlT01G019340	up	protein binding	0.21	0.03	0.12	1.38	3.16	0.66	0.04	0.03	0.05	0	0	0.03
SlT01G019470	up	protein binding	1.01	0.11	0.51	10.1	8.79	4.24	0.87	0.56	3	5.86	7.53	6.85
SlT01G019550	up	methyltransferase activity	1.72	5.61	8.3	1.26	2.82	0.87	0.78	1.41	0.43	0.6	0.73	0.75
SlT01G019810	up	lipid transport	4.78	3.71	6.79	1.64	1.72	3.11	4	3.24	4.13	0.18	0.26	1.57
SlT01G019860	up	-	0.14	0.13	0	1.21	4.91	0	0	0.07	0	0	0	0.04
SlT01G020650	up	-	3.97	5.45	6.84	4.17	14.29	5.55	4.8	6.06	7.43	3.63	2.05	6.33
SlT01G020710	up	mitochondrial inner membrane	6.53	29.92	30.43	10.51	36.23	6.64	28.58	9.37	44.3	1.54	2.52	4.43
SlT01G020740	up	-	12.48	11.66	10.31	118.33	92.7	125.97	16.28	12.6	15.36	41.56	54.42	36.47
SlT01G021610	up	-	23.94	24.25	24.95	47.61	49.01	48.66	19.33	20.65	19.71	18.31	22.96	27.27
SlT01G022510	up	oxidoreductase activity	0.13	0.32	0.14	0.22	0.27	0.34	0.28	0.12	0.15	0.06	0.24	0.12
SlT01G022530	up	cellular aromatic compound metabolic process	34.27	23.8	23.83	8.96	12.23	4.47	25.69	26	20.46	2.86	2.78	3.94
SlT01G022660	up	-	0.3	0.61	0.31	0.8	0.45	0.32	0.31	0.6	0.79	0	0.08	0.25
SlT01G022710	up	-	0.36	0.53	0.42	0.38	0.34	0.06	0.19	0.32	0.27	0.04	0	0
SlT01G022970	up	-	10	8.64	11.34	46.47	46.35	50.28	6.63	8.8	9.36	15.38	19.6	22.84
SlT01G023190	up	extracellular region	0.33	0.54	0.6	0.78	0.82	0.51	0.2	0.33	0.46	0.4	0.3	0.15
SlT01G023470	up	oxidoreductase activity	7.4	8.23	7.76	129.1	129.19	139.14	6.33	7.16	6.2	63.22	81.98	54.31
SlT01G023590	up	-	12.23	9.7	11.41	918.86	930	909.58	9.98	9.51	10.63	415.26	530.02	356.15
SlT01G023810	up	-	0.35	2.04	1.55	4.59	3.11	5.15	2.51	3.66	3.14	2.65	1.11	3.42
SlT01G024000	up	protein binding	3.85	3.34	4.21	11.29	7.36	8.01	4.62	4.29	3.58	4.03	5.93	5.14
SlT01G024090	up	-	3.15	3.02	5.66	1.8	1.46	1.08	3.73	2.98	4.26	0.7	0.62	1.12
SlT01G024320	up	oxidoreductase activity	0.54	0.44	0.57	0.58	0.24	0.32	0.14	0.4	0.29	0.12	0.15	0.1
SlT01G025210	up	oxidoreductase activity	1.25	0.56	0.72	5.44	26.71	0.37	0.26	0.39	0.53	0.21	0.15	0.38
SlT01G025290	up	-	16.82	14.61	13.05	35.09	33.53	33.17	14.23	16.9	8.69	9.08	13.55	13.22
SlT01G025530	up	-	1.24	1.34	1.91	2.41	3.68	1.6	0.98	0.76	0.26	0.58	0.66	2.24
SlT01G025590	up	hydrolase activity, hydrolyzing O-glycosyl compounds	0.37	0.54	0.4	14.74	15.32	16.75	0.19	0.35	0.21	2.95	3.73	2
SlT01G025640	up	-	3.37	3.61	3.92	16.41	15.46	18.33	3.4	4.23	3.67	6.36	9.13	5.87
SlT01G025740	up	DNA binding	1.61	0.75	1.63	1.56	2.37	0.84	0.96	1.52	0.92	0.06	0.37	0.88
SlT01G025770	up	-	125.97	102.26	88.58	96.62	59.47	98.24	127.88	142.97	19.98	38.59	39.47	54.14
SlT01G026000	up	ion channel activity	0.35	0.62	0.55	0.39	0.34	0.23	0.3	0.74	0.67	0.2	0.08	0.1
SlT01G026160	up	-	0	0.76	0	0.39	0.92	0.21	0	0.18	1.71	0	0	0
SlT01G026560	up	DNA binding	0.26	0	0.1	2.55	2.68	0.53	0	0	0.03	0.08	0.31	0.29
SlT01G026640	up	-	3.76	2.92	2.65	95.45	90.19	86.95	6.46	3.1	3.69	43.28	50.22	33.96
SlT01G027230	up	nucleic acid binding	0	0.2	0.19	0.66	7.47	0	0.13	0.26	0.22	0.19	0.36	0.51
SlT01G028010	up	-	0.37	1.11	1.21	0.57	0.15	0.31	0.42	0.3	0.79	0	0	0.07
SlT01G028080	up	DNA binding	0.05	0	0.21	113.29	98.9	133.14	0	0.18	0	7.37	21.64	2.03
SlT01G028120	up	transferase activity, transferring acyl groups other than amino-acyl groups	10.1	8.54	10.98	10.75	20.83	8.17	6.95	8.91	10.83	4.76	4.78	7.63
SlT01G028280	up	-	0.6	0.11	0.17	0.44	0.44	0.44	0.21	0.11	0.1	0	0.08	0
SlT01G028730	up	-	2.51	2.07	2.58	3.55	3.92	2.91	1.52	1.44	2.19	1.48	2.16	1.49
SlT01G028870	up	regulation of cyclin-dependent protein serine/threonine kinase activity	3.31	3.68	2.61	3.86	4.21	5.46	3.66	3.72	3.2	1.42	2.87	2.29
SlT01G028890	up	oxidoreductase activity, acting on the aldehyde or oxo group of donors, NAD or NADP as acceptor	1.3	0.92	1.49	0.74	1.97	1.06	0.97	1.01	1	0.65	0.57	0.99
SlT01G029080	up	protein binding	22.73	13.27	17.13	23.46	45.2	12.18	16.56	16.32	8.09	8.87	7.63	12.72
SlT01G029290	up	-	16.74	27.07	20.96	379.53	334.68	453.62	23.29	23.12	31.12	55.45	112.92	84.52
SlT01G029470	up	-	0.19	143.31	66.46	0.27	19.98	72.98	0.2	153.32	188.49	0	0	1.02
SlT01G029480	up	-	0.37	20.08	8.19	0.46	0.69	6.12	0.3	16.11	26.62	0	0.05	0.66
SlT01G029490	up	protein binding	1.56	1.32	2.59	1.39	3.3	0.76	1.08	1.74	1.87	0.4	1.18	1.04
SlT01G029670	up	-	2.6	4.34	4.75	18.14	22.62	5.49	2.08	5.76	3.61	1.56	2.87	1.51
SlT01G029730	up	integral component of membrane	2.33	2.16	1.52	3.47	3.15	3.41	2.76	3.3	1.2	1.92	1.32	2.59
SlT01G030780	up	membrane	7.47	7.81	8.92	2.12	3.53	2.68	7.59	8.76	7.7	1.21	1.54	1.14
SlT01G032040	up	protein kinase activity	0.31	0.05	0.41	0.27	0.81	0.04	0.29	0.13	0.11	0.06	0	0.14
SlT01G032670	up	electron transfer activity	0	0.8	1.2	141.59	136.81	170.04	0.27	0.38	0.85	10.2	31.34	10.6
SlT01G033380	up	DNA binding transcription factor activity	14.02	15.08	16.22	72.34	79.74	61.38	13.79	14.93	15.52	30.14	40.67	36.08
SlT01G033480	up	-	2.22	3.32	3.13	10.08	35.34	0.57	2.6	2.87	3.39	0.24	0.53	0.74
SlT01G033610	up	DNA binding	1.02	1.31	1.56	0.91	0.77	0.37	2.32	1.81	1.7	0.19	0	0.35
SlT01G034230	up	-	0.68	0.23	0.22	1.33	0.6	0.28	0.05	0.11	0.21	0.11	0	0.04
SlT01G034260	up	oxidoreductase activity	13.42	23.23	31.17	43.96	58.91	32.96	12.52	11.19	23.85	20.11	15.93	18.11
SlT01G034420	up	GDP-dissociation inhibitor activity	0.43	0.09	0.16	0.71	2.13	0	0.3	0.34	0.07	0.06	0.38	0.27
SlT01G034960	up	peptide-methionine (R)-S-oxide reductase activity	2.72	3.99	3.62	2.51	3.21	1.8	2.28	2.81	2.09	0.81	1.92	1.39
SlT01G035320	up	-	4.16	4.56	5.61	43.52	37.07	37.21	5.4	6.58	5.37	18.74	19.73	20.47
SlT01G035330	up	-	3.88	3.56	4.96	807.89	768.18	821.26	3.73	3.82	3.6	360.62	438.07	375.03
SlT01G035500	up	hydrolase activity, hydrolyzing O-glycosyl compounds	0	0.06	0.02	0.06	0.09	0.13	0.01	0.02	0.03	0	0	0
SlT01G035550	up	transferase activity, transferring acyl groups other than amino-acyl groups	0.23	0.17	0.16	4.74	4.65	5.49	0.13	0.15	0.02	0.42	0.53	1.19
SlT01G035560	up	-	0	0.96	0.62	2.22	1.01	1.29	0.2	0.68	0.49	0.14	0.12	0.82
SlT01G035620	up	nucleic acid binding	4.14	7.99	11.08	65.65	62.72	57.88	7.68	6.44	11.15	10.7	12.32	9.24
SlT01G035840	up	-	1.96	1.57	2.39	5.01	11.69	1.77	1.67	2.23	2.02	1.56	1.38	2.41
SlT01G035850	up	-	1.06	0.24	1.14	2.74	1.31	1.98	0.45	0.33	1.02	0.28	0.2	0.75
SlT01G036210	up	metabolic process	1.77	1.44	1.99	0.67	1.17	0.76	1.28	0.97	7.14	0.1	0.16	0.36
SlT01G036260	up	metabolic process	0.25	0.18	0.16	6.29	7.37	3.63	0.21	0.29	0.46	1.05	1.59	1.38
SlT01G036710	up	protein binding	0.12	0.05	0.18	0.25	0.56	0.08	0.2	0.18	0.02	0.01	0	0.1
SlT01G036750	up	nucleic acid binding	0	0	0.04	0.96	7.93	0	0	0	0.02	0	0.07	0
SlT01G036900	up	serine-type carboxypeptidase activity	1.76	0.72	1.76	2.53	5	2.64	0.98	0.8	0.87	0.76	0.91	1.42
SlT01G036990	up	metabolic process	6.82	6.02	6.16	5.05	8.35	4.24	5.56	5.44	6.02	2.26	2.43	2.76
SlT01G037010	up	metabolic process	5.98	5.71	6.37	2.01	2.59	1.83	4.5	4.6	5.33	0.65	0.92	1.64
SlT01G037020	up	metabolic process	3.52	3.74	4.25	1.54	1.63	1.67	3.57	3.98	3.31	0.63	0.35	1.02
SlT01G037040	up	metabolic process	9.53	7.73	10.57	8.16	11.46	6.58	9.56	8.1	9.83	4.4	4.44	5.55
SlT01G037340	up	-	2.16	1.13	2.86	0.72	1.16	1.62	0.16	1.07	2.2	0.3	0.28	0.54
SlT01G037350	up	-	0.09	0	0.15	0.37	0.18	0	0.06	0.35	0.19	0	0	0
SlT01G037430	up	-	1.85	2.4	3.52	11.17	10.1	11.55	2.08	2.28	8.73	3.46	3.17	6.79
SlT01G037440	up	-	3.69	6.41	6.94	21.95	20.01	23.91	5.59	5.56	8.51	9.54	9.43	8.25
SlT01G037500	up	integral component of membrane	1.68	1.18	1.53	0.82	1.91	0.75	1.08	1.58	1.33	0.44	0.37	0.69
SlT01G037790	up	transporter activity	43.49	63.19	50.3	84.36	84.51	75.67	32.95	81.35	125.33	25.17	31.39	43.02
SlT01G037810	up	-	5.08	0.74	3.67	2.96	2.76	6.63	0.89	1.23	0.86	0.78	1.46	2.81
SlT01G038020	up	DNA binding	0.55	0.95	0.13	0	0.36	0.61	0.2	0.42	0	0	0	0
SlT01G038140	up	-	4.95	5.49	5.11	4.86	3.86	5.51	4.09	4.65	4.09	2.52	1.79	3.6
SlT01G039010	up	response to auxin	1.52	1.16	0.16	11.3	7.78	16.92	0.47	1.28	1.24	2.33	3.33	1.83
SlT01G039020	up	response to auxin	0	0.27	0.45	11.63	7.02	12.42	1.06	0.14	0.46	1.86	3.4	4.23
SlT01G039030	up	response to auxin	1.63	1	1.54	6.58	5.34	7.67	2.17	2.25	3.3	2.76	2.4	1.96
SlT01G039040	up	response to auxin	2.13	2.05	1.97	7.83	5.52	5.74	1.98	2.92	0.68	1.58	1.87	4.8
SlT01G039110	up	response to auxin	0.89	0.04	0.43	1.04	0.81	0.62	0.59	0.12	0.51	0.32	0.03	0.16
SlT01G039330	up	-	355.83	251.15	344.57	257.47	393.17	267.33	189.61	207.59	229.85	116.56	122.83	264.22
SlT01G039390	up	-	1.66	0.36	0.82	1.76	4.36	0.58	0.33	0.3	0.38	0.1	0.1	0.53
SlT01G039690	up	hydrolase activity, hydrolyzing O-glycosyl compounds	0.1	0.02	0	0.22	0.21	0.25	0	0	0.07	0	0.04	0
SlT01G039850	up	proteasome complex	1.72	0.9	1.42	4.19	2.45	5.87	0.81	0.82	1.5	0.84	1.4	1.13
SlT01G040030	up	protein kinase activity	2.16	1.68	2.41	2.34	2.23	1.84	1.66	1.93	1.93	0.93	0.63	1.76
SlT02G000010	up	-	3.39	1.86	2.96	1.86	0.94	2.46	1.78	2.01	1.39	0.58	0.82	0.8
SlT02G001040	up	-	0	1.21	1.29	5.09	7.16	5.99	1.66	0.93	1.31	1.98	2.97	1.65
SlT02G001050	up	-	1.04	0.8	1	5.35	2.75	3.45	1.17	1.38	0.72	0.92	1.71	1.03
SlT02G001210	up	-	0	0	0.62	0	0.15	0.82	0	0.26	0	0	0	0
SlT02G002980	up	-	0.46	0.45	0.63	0.57	0.31	0.54	0.75	0.57	0.63	0	0	0.14
SlT02G003240	up	-	0	0.54	0.65	0.11	0	0	0.21	0.19	0.13	0	0	0.08
SlT02G003440	up	cation transport	0.56	0.57	0.49	0.31	0.22	0.23	0.41	0.58	0.39	0.06	0.23	0.02
SlT02G003680	up	-	0.07	0.34	0.04	0.21	0.24	0.18	0.06	0.25	0.25	0.09	0	0
SlT02G004450	up	GTP binding	7.51	9.02	7.72	29.04	29.26	31.35	8	10.13	9.36	12.97	18.23	17.71
SlT02G004990	up	-	0.5	1.15	1.04	2.13	0.82	2.8	1.02	1.59	3.39	0.62	0.73	1.11
SlT02G005360	up	-	0.63	0.8	0.73	0.31	0.57	0.75	0.93	0.39	0.73	0.36	0.7	0.44
SlT02G005960	up	-	0	0	0	0.17	0.23	0.23	0	0	0.03	0	0	0
SlT02G006120	up	DNA binding	16.9	4.65	5.58	20.52	20.03	16.26	11.87	14.03	3.56	9.28	9.86	8.96
SlT02G006270	up	integral component of membrane	11.46	11.54	7.35	8.43	3.35	4.75	15.78	14.06	4.11	1.61	2.07	1.18
SlT02G006310	up	-	0.55	0.15	0.41	0.18	0.24	0.26	0.11	0.27	0.16	0	0	0.05
SlT02G007050	up	chitinase activity	5.04	2.53	3.4	3.5	4.55	5.07	2.09	2	4.59	1.89	0.38	2.42
SlT02G007060	up	DNA binding	1.14	0.95	1.73	0.22	0.27	0.17	0.71	0.9	2.2	0	0	0
SlT02G007430	up	-	1.02	0.39	0.53	0.64	0.2	0.73	0.75	0.61	0.6	0.16	0.28	0.27
SlT02G007470	up	-	0.35	94.6	42.97	0	14.53	41.95	0.97	90.57	116.81	0.59	0.13	1.73
SlT02G007740	up	oxidoreductase activity	1.36	2.76	2.08	3.81	3.87	3.73	1.68	2.94	1.43	1.65	1.28	1.32
SlT02G007750	up	oxidoreductase activity	5.39	4.2	5.57	21.85	20.66	20.03	6.04	5.66	5.46	8.62	9.05	7.1
SlT02G007850	up	-	4.15	4.24	4.26	32.45	30.94	33	4.22	4.75	4.87	11.99	15.19	9.75
SlT02G008150	up	transporter activity	0.28	0.74	1.02	0.26	0.18	0.68	0.12	1.61	1.34	0	0	0.06
SlT02G008420	up	-	52.97	31.07	58.83	30.06	37.67	49.32	26.33	25.73	36.48	12.05	14.37	30.07
SlT02G009070	up	-	0.46	0.2	0.85	2.1	0.56	6.91	0.21	0.15	0.23	0.25	0.16	2.17
SlT02G009650	up	-	5.15	6.72	6.81	21.39	17.69	21.6	8.59	9.76	10.49	6.48	8.95	7.5
SlT02G009840	up	-	5.78	5.86	5.71	13.89	10.16	11.95	5.77	6.94	5.94	5.65	7.57	6.21
SlT02G010020	up	-	0.75	0.86	0.39	37.27	38.22	44.01	1.78	0.28	0.4	20.4	26.65	26.39
SlT02G010160	up	catalytic activity	27.96	24.1	23.79	32.86	29.44	34.53	27.6	28.16	25.66	17.9	21	18.77
SlT02G010200	up	-	1.54	1.38	1.37	0.43	0.48	0.22	0.41	0.62	0.1	0.08	0.05	0.07
SlT02G011520	up	catalytic activity	4.64	4.24	4.3	12.32	11.21	12.77	4.15	4.4	4.23	4.52	7.16	6.07
SlT02G011870	up	enzyme inhibitor activity	0.22	0	0	0.09	3.39	0	0.11	0.09	0.21	0	0	0
SlT02G012020	up	protein heterodimerization activity	4.59	4.53	5.46	34.14	33.17	41.85	3.54	3.58	4.09	7.68	17.83	7.04
SlT02G012080	up	zinc ion binding	15.42	15.5	18.04	145.95	162.4	167.74	13.99	14.3	17.09	62.4	97.89	57.9
SlT02G012150	up	-	0.62	0.17	0.79	0.59	0	1.06	0	0	0.07	0.06	0	0.22
SlT02G012170	up	-	0.79	0.46	0.51	0.4	0.7	0.55	0.62	0.45	0.37	0.2	0.27	0.4
SlT02G012210	up	-	0.16	0.11	0	60.56	60.58	72.57	0	0.04	0.15	7.51	21.62	2.9
SlT02G013210	up	-	16	9.32	16.74	43.54	45.15	34.6	14.98	12.98	14.15	16.31	22.01	29.69
SlT02G013390	up	ATP binding	0.2	0.28	0	0.71	0.86	0	0.1	0.21	0.12	0.07	0	0.12
SlT02G013520	up	carbonate dehydratase activity	0.12	0.1	0.3	16.29	107.58	0.21	0.06	0.14	0.16	1.02	0.34	0
SlT02G013580	up	metabolic process	8.36	11.06	10.65	13.8	15.79	18.25	9.05	7.67	21.84	7.05	8.32	9.03
SlT02G013720	up	-	0.29	0.55	0.48	0.63	0.57	0.32	0.37	0.23	0.24	0	0.18	0.34
SlT02G014670	up	cyclic-nucleotide phosphodiesterase activity	4.44	5.05	4.69	45.01	50.85	50.95	6.26	6.67	7.04	16.46	26.83	22.9
SlT02G014900	up	DNA binding transcription factor activity	5.49	5.05	5.59	99.36	84.38	100	4.24	4.66	3.7	34.65	45.76	37.84
SlT02G015090	up	-	0.27	0.62	0.4	0.58	1.2	0.28	0.39	0.24	0.39	0.2	0.23	0.06
SlT02G015100	up	-	2.25	1.94	0.83	1.02	0.99	0.53	0.87	2.09	1.56	0.1	0.38	0.53
SlT02G015160	up	serine-type endopeptidase activity	0.11	0.04	0.38	0.31	0.6	0.36	0	0.03	0	0	0	0.08
SlT02G015620	up	-	0	0	0	3.37	4.61	6.06	0	0	0	0.22	0.7	2.07
SlT02G015700	up	DNA binding	0.41	0.4	0.53	0.78	0.79	0.28	0.25	0.35	0.56	0.27	0.21	0.31
SlT02G016390	up	DNA binding	0.44	1.8	1.38	0.55	0.3	1.1	0.37	0.49	1.88	0.05	0	0.08
SlT02G016850	up	structural constituent of cell wall	48.7	34.52	31.58	24.95	43.95	39.44	20.1	26.25	32.93	6.33	4.37	27.19
SlT02G016900	up	-	12.02	18.05	22.43	31.26	30.63	16.59	6.9	16.98	11.32	7.26	6.03	16.97
SlT02G016910	up	-	1.02	1.57	2.79	12.23	12.97	8.68	0.44	0.84	2.19	1.97	2.83	3.86
SlT02G016940	up	proton transport	0	0	0.09	2.28	13.32	0.77	0	0	0	0	0	0.68
SlT02G017880	up	protein binding	0.3	0.98	1.15	242.96	201.56	240.33	0.59	0.58	0.29	28.17	92.85	21.19
SlT02G017890	up	-	3.21	2.56	2.81	7.34	7.4	8.55	2.63	3.25	2.7	2.21	2.92	1.76
SlT02G018460	up	-	9.44	6.85	8.18	7.01	7.63	4.35	4.37	7.26	8.51	2.07	1.52	5.62
SlT02G018520	up	magnesium ion binding	0.02	0	0.13	0.07	0.16	0.07	0	0.02	0	0	0	0
SlT02G018540	up	-	4.99	99.55	49.56	3.24	15.91	30.86	6.16	67.76	99.27	1.72	2.46	5.71
SlT02G018580	up	catalytic activity	6.8	12.6	7.42	1775.91	1742.48	1856.47	12.33	16.17	10.13	878.01	1132.94	910.28
SlT02G019060	up	-	1.2	0.59	2.5	1.62	1.81	1.1	1.48	1.45	1.72	0.28	0.34	1.01
SlT02G019340	up	peptidyl-lysine modification to peptidyl-hypusine	0.06	0.03	0	1.83	2.66	1	0.04	0.04	0.09	0.09	0.82	0.71
SlT02G019670	up	-	49.12	37.92	61.74	710.21	840.61	665.42	36.31	35.67	44	249.27	243.85	336.2
SlT02G020020	up	-	0	0	0.2	5.2	5.61	6.88	0.11	0.1	0.62	1.16	0.84	2.56
SlT02G020030	up	metalloendopeptidase activity	3.63	2.54	1.86	524.99	472.86	549.19	2.84	3.32	1.98	87.01	158.05	72.2
SlT02G020040	up	-	4.12	5.49	3.15	409.65	336.31	458.65	3.03	3.38	4.5	153.74	187.66	98.33
SlT02G021570	up	-	2.16	4.16	6.64	2.8	2.69	2.19	2.03	1.72	4.94	0.74	0.94	2.03
SlT02G022080	up	-	17.57	15.68	14.47	20.61	22.73	25.89	14.95	12	17.98	10.49	12.61	14.07
SlT02G022090	up	phosphorelay sensor kinase activity	4.56	3.34	3.66	10.54	10.5	10.82	4.07	3.44	4.07	2.66	4.81	3.96
SlT02G022180	up	-	14.47	11.67	16.58	25.54	26.65	25.68	11.37	11.29	12.72	9.44	11.7	11.19
SlT02G022310	up	protein kinase activity	6.68	3.89	4.09	18.59	15.56	8.17	6.24	4.28	4.04	10.22	7.12	5.43
SlT02G022320	up	oxidoreductase activity	173.99	125.58	123.8	76.06	76.53	58.7	163.47	153.41	81.82	39.47	35.81	42.56
SlT02G022330	up	-	0	0	0.12	2.54	4.12	1.86	0	0	0	0.18	1.15	0
SlT02G022860	up	-	30.56	31.64	31.61	29.48	20.77	21.15	34.82	31.22	26.21	28.25	26.25	30.86
SlT02G023030	up	methyltransferase activity	0.69	0.74	1.48	1.03	3.69	0.32	0.77	1.17	0.9	0.27	0.24	0.59
SlT02G023340	up	transferase activity, transferring glycosyl groups	4.82	1.3	3.28	12.52	10.45	25.27	2.16	2.03	1.39	5.46	4.53	10.36
SlT02G023610	up	-	0.3	0.12	0.15	0.67	0.8	0.26	0	0.22	0.71	0	0	0.24
SlT02G023830	up	-	2.68	2.03	2.14	1.74	3.28	1.6	2.01	1.57	2.22	1.05	0.71	1.64
SlT02G024330	up	-	0.29	0.93	0.31	2.61	1.69	1.57	0.86	0.65	1.06	0.84	0.66	0.54
SlT02G024680	up	hydrolase activity	0.25	0.9	0.66	1.23	1.01	0.46	0.51	0.76	1.48	0.23	0.17	0.61
SlT02G024960	up	mitochondrial respiratory chain	0.11	0.56	0.1	10.99	8.25	11.11	0.24	1.04	0.21	1.97	2.78	2.2
SlT02G025060	up	-	19.09	16.64	21.93	26.29	30.09	20.78	16	21.2	15.18	8.11	11.77	18.61
SlT02G025190	up	serine-type endopeptidase activity	50.55	50.57	39.04	186.51	175.6	196.13	54.03	60.07	44.74	54.04	91.2	56.18
SlT02G026020	up	-	0.01	0	0.25	0.97	0.61	2.73	0.31	0.19	0.02	0.28	0.26	0.03
SlT02G026030	up	DNA binding	0	0	0.05	1.63	0.89	1.36	0.48	0	0	0.42	0.38	0.54
SlT02G026040	up	-	0	0	0.25	1.48	1.59	0.82	0.22	0	0	0.48	0.08	0.17
SlT02G026390	up	-	0.33	0.62	1.58	1.07	2.02	0.69	1.06	0.71	1.25	0.55	0.4	0.49
SlT02G026400	up	calcium ion binding	2.29	3.85	3.34	6.62	7.06	6.53	2.9	4.13	4.44	3.17	2.16	5.77
SlT02G026900	up	ATP binding	20.28	20.48	22.43	2322.97	2253.88	2327.59	19.79	20.62	18.77	1142.29	1548.29	805.27
SlT02G026930	up	protein binding	0.65	0.41	0.93	10.41	9.82	10.33	0.72	0.52	1.2	1.66	4.85	1.7
SlT02G026940	up	protein binding	23.86	23.82	29.23	30.34	29.03	33.19	25.85	26.31	23	15.43	19.27	15.38
SlT02G027460	up	intramolecular transferase activity	2.62	2.42	1.55	5.35	25.71	1.71	2.21	1.56	1.46	1.08	1.62	1.67
SlT02G027730	up	-	3.13	2.92	3.15	2.76	0.32	2.43	2.07	3.46	2.01	0.18	0.48	0.52
SlT02G027870	up	-	35.58	20.48	42.23	21.6	30.11	16.78	14.39	15.46	22.89	7.33	4.88	24.03
SlT02G028060	up	-	0.37	0.59	0.87	0.11	0.31	0.06	0.76	0.72	0.24	0	0.05	0
SlT02G028110	up	-	0.31	0.47	0.46	0.14	0.83	0.31	0.9	1.11	0.21	0.14	0.05	0.16
SlT02G028510	up	iron ion binding	9.37	9.2	5.68	21.57	22.12	3.64	11.75	7.28	4.12	7.8	7.75	4.74
SlT02G028970	up	DNA binding	12.98	19.74	16.42	526.72	532.62	535.77	17.52	18.35	18.11	336.6	394.91	270.1
SlT02G029270	up	mitochondrial proton-transporting ATP synthase complex, catalytic core F(1)	1.2	0.46	1.33	4.26	7.33	4.25	0.19	0.85	0.18	1.15	2.48	3.31
SlT02G029830	up	-	7.14	7.47	10.93	7.8	8.41	4.09	4.49	6.09	10.68	2.08	1.69	4.19
SlT02G029960	up	protein kinase activity	7.01	8.77	7.46	23.91	22.05	23.67	8.18	8.62	11.03	11.27	15.41	10.27
SlT02G030100	up	catalytic activity	0.06	0.09	0.1	0.18	0	0.18	0.14	0.26	0.12	0	0	0.05
SlT02G030230	up	extracellular region	1.78	0.77	0.69	5.18	9.05	3.87	1.43	0.86	1.96	1.97	1.24	3.69
SlT02G030790	up	-	2.05	2.55	3.26	2.53	0.98	2.22	1.74	3.13	3.26	0.68	0.66	1.07
SlT02G031470	up	ATP binding	40.61	37.81	42.28	80.65	71.37	80.52	35.17	38.77	36.32	38.62	48.41	41.31
SlT02G031640	up	-	0.58	0.39	0.7	189.05	178.66	200.71	0.15	0.44	0.95	28.88	55.94	24.09
SlT02G032020	up	calcium ion binding	2.06	1.65	1.7	2.91	4.75	7.31	0.38	1.28	0.52	0.89	1.58	2.23
SlT02G032050	up	lipid metabolic process	11.01	0.02	7.7	42.15	62.25	17.76	0	0	0.02	0	0	2.49
SlT02G032200	up	peroxidase activity	0.9	0.28	0.61	0.31	1.43	0.17	0.61	0.8	0.6	0.26	0.18	0.23
SlT02G032430	up	lipid metabolic process	17.84	14.26	24.84	25.05	51.11	25.87	14.9	12.7	13.3	12.58	15.06	24.58
SlT03G000170	up	transporter activity	0.88	0.27	1.36	4.23	27.73	0.9	0.11	0.05	0.34	0	0	0.15
SlT03G000490	up	-	7.97	5.67	7.62	4.44	4.3	6.25	4.49	5.44	3.59	2.55	1.78	3.77
SlT03G000720	up	ADP binding	0.33	0.52	0.42	0.27	0.49	0.18	0.36	0.3	0.63	0.06	0.17	0.21
SlT03G000900	up	integral component of membrane	0.49	0.19	0.3	0.41	0.09	0.49	0.15	0.42	0.11	0.14	0	0.18
SlT03G001290	up	GTPase activity	0.34	0.22	0.11	0	0.09	0	0	0.3	1.36	0	0	0
SlT03G002060	up	metalloendopeptidase activity	13.44	15.8	16.52	98.06	115.28	121.98	18.15	17.43	15.86	50.32	61.13	51.4
SlT03G002250	up	oxidation-reduction process	0.83	0.32	2.07	4.98	8.98	2.6	0.27	0.24	0.32	0.36	0.87	0.81
SlT03G002780	up	integral component of membrane	10.6	10.36	11.36	14.97	13.97	17.28	8.11	8.98	8.45	7.27	8.17	7.6
SlT03G002920	up	protein binding	8.47	11.28	8.18	83.75	77.56	86	9.36	10.86	10.52	31.67	46.9	29.72
SlT03G002970	up	iron ion binding	8.08	6.27	12.57	19.33	42.75	11.63	4.53	4.28	6.52	2.69	2.17	6.87
SlT03G003190	up	drug transmembrane transport	19.5	11.38	17.92	33.73	33.22	24.58	11.26	10.92	10.27	13.07	12.09	14.38
SlT03G003470	up	oxidoreductase activity	0	0.04	0.15	0.26	0.17	0.49	0.04	0	0.03	0	0.05	0.11
SlT03G003590	up	iron ion binding	0	0	0	0.63	0.11	0	0.02	0.01	0	0	0	0
SlT03G003610	up	hydrolase activity, hydrolyzing O-glycosyl compounds	0.04	0.17	0.09	5.33	4.6	5.34	0	0	0.08	1.27	1.98	2.27
SlT03G003740	up	-	0.23	0	0.03	0.2	3.17	0.05	0	0	0	0	0.03	0.11
SlT03G003770	up	-	0	0.04	0.05	0.29	1.34	0.03	0.05	0.08	0.02	0	0	0.02
SlT03G004230	up	DNA binding	0	0.22	0	2.74	0.98	2.08	0.33	0.24	0	0.79	0.4	0.27
SlT03G004240	up	DNA binding	0	0.69	0.15	5.02	5.11	6.02	1.26	1	0.56	0.88	0.95	1.42
SlT03G004250	up	DNA binding	0	0.14	0	1.49	1.96	1.3	0.66	1.13	0.05	0.24	0.49	0.07
SlT03G004970	up	hydrolase activity, hydrolyzing O-glycosyl compounds	0.61	0.63	0.8	0.49	0.64	0.6	0.73	0.79	0.77	0.24	0.13	0.29
SlT03G006060	up	-	0.76	0.67	0.68	0.09	0.72	0.57	0.65	1.1	1.64	0	0	0.2
SlT03G006290	up	-	14.23	11.63	11.56	241.22	211.01	239.81	13.74	13.54	15.19	66.79	118.89	54.31
SlT03G006400	up	NAD(P)H dehydrogenase (quinone) activity	0.05	0	0.07	1.61	2.81	0.05	0.03	0	0.21	0	0	0.05
SlT03G006530	up	-	47.86	21.19	61.84	38.56	46.09	38.98	16.1	14.6	31.04	8.42	8.86	25.28
SlT03G006710	up	-	0.5	0.12	0.6	0.15	0.3	0.07	0.6	0.39	0.57	0	0	0.03
SlT03G007080	up	binding	1.11	1.72	1	71.89	73.69	81.79	1.09	1.46	1.7	30.37	47.99	24.31
SlT03G007290	up	-	0	2.24	1.68	8.24	6.61	9.33	1.33	1.83	1.81	3.34	3.04	5.84
SlT03G007600	up	oxidoreductase activity	19.95	20.34	21.35	87.2	90.92	79.48	19.96	19.02	19.23	37.96	50.43	37.39
SlT03G007610	up	zinc ion binding	8.34	6.55	5.11	9.43	24.23	5.6	4.83	3.95	4.24	4.44	5.75	5.07
SlT03G008060	up	DNA binding	0.23	0.12	0.02	0.15	0.14	0.42	0.12	0.16	0.26	0.03	0.07	0.03
SlT03G008350	up	-	0.97	1.01	0.72	0.67	0.73	1.27	0.95	1.83	1.66	0.01	0.25	0.22
SlT03G008420	up	-	0.48	0.05	0.05	0.35	0.05	0.49	0.28	0.43	0.28	0.08	0.05	0.14
SlT03G008970	up	intramolecular transferase activity	0.18	0.79	0.6	0.67	0.84	0.32	0.6	0.41	0.78	0.11	0.17	0.24
SlT03G009190	up	-	1.64	1.15	1.13	1.55	1.06	0.49	0.5	0.78	0.37	0.27	0.38	0.53
SlT03G011640	up	-	0.84	24.6	20.12	0.2	5.69	9.6	0.56	20.17	26.22	0.14	0	1.1
SlT03G013030	up	-	0.39	1.68	0.82	1.25	1.43	1.92	1.4	0.88	0.95	0.32	0.33	1.33
SlT03G014070	up	-	4.14	2.34	4.42	10.49	7.8	8.92	3.04	3.54	3.54	1.52	4.4	1.23
SlT03G014080	up	metabolic process	4.64	4.19	3.37	10.17	8.62	11.11	2.77	3.9	2.99	1.93	2.64	1.55
SlT03G014310	up	-	0.38	0.33	0.22	1.38	1.71	0.53	0.14	0.31	0	0.04	0	0.49
SlT03G014430	up	metal ion transport	6.67	5.25	8.85	30.12	64.68	8.59	2.84	4.95	4.31	7.19	6.18	10.58
SlT03G014730	up	-	0.96	5.12	1.35	363.38	277.86	484.89	2.3	2.76	3.22	110.76	147.21	69.05
SlT03G014740	up	structural constituent of ribosome	0.34	0.34	0	19.31	25.26	1.16	0.26	0.59	0.3	0.36	0.39	0.18
SlT03G014780	up	-	4.68	2.31	2.38	2990.75	2914.47	3355.48	2.37	2.85	2.34	958.84	1714.94	920.88
SlT03G015220	up	DNA binding	5.66	5.08	6.62	23.62	24.38	22.38	5.22	5.46	6.95	9.49	13.86	7.82
SlT03G015810	up	catalytic activity	83.51	42.92	88.99	65.15	108.82	46.7	47.44	44.6	46.68	31.59	24.91	51.36
SlT03G016060	up	enzyme inhibitor activity	0	0	0	14.49	13.55	1.66	0	0	0.05	0	0	0
SlT03G016480	up	integral component of membrane	30.03	17.87	18.77	24.84	47.34	23.8	25.59	28.44	10.21	13.18	15.55	23.39
SlT03G016910	up	-	0	0	0	2.05	3.92	0.75	0	0	0	0	0.39	0.74
SlT03G016930	up	sulfotransferase activity	0.67	0.55	0.59	0.58	0.41	1.05	0.2	0.37	0.59	0.28	0.11	0.33
SlT03G017250	up	catalytic activity	0.93	0.91	0.65	1.14	1.3	1.21	0.86	0.84	0.44	0.77	0.5	0.81
SlT03G017380	up	-	0.47	1.31	1.58	2.33	1.68	1.43	1.42	0.96	1.45	1.2	0.77	1.16
SlT03G017850	up	defense response	2.26	6.59	6.38	2.03	1.59	2.58	2.22	1.91	1.49	0.39	0.53	0.95
SlT03G017880	up	-	0.27	0.32	0.87	12.69	12.97	16.42	0.32	0.82	0.72	2.85	5.5	4.71
SlT03G018470	up	-	2.18	1.4	5.74	0.79	2.21	0.77	0.55	1.42	0.26	0.53	0	0
SlT03G019080	up	monooxygenase activity	0.16	0.41	0.46	0.39	0.33	0.19	0.21	0.08	0.21	0.13	0.04	0
SlT03G019210	up	calcium ion binding	0.38	0.2	0.27	0.04	2.68	0.65	0.83	0.49	0.2	0	0.05	0.44
SlT03G019230	up	DNA binding transcription factor activity	14.95	12.61	13.63	128.61	141.71	139.41	15.58	15.62	12.79	44.67	68.51	54.02
SlT03G019430	up	DNA binding transcription factor activity	1.88	2.39	2.27	2.16	1.9	2.17	1.89	2.04	1.95	0.79	1.4	1.29
SlT03G019690	up	integral component of membrane	0.3	1.01	0.64	1.18	0.62	0.42	0.61	0.58	0.72	0.11	0.27	0.34
SlT03G019700	up	integral component of membrane	0.36	0	0	0	0.31	0.17	0	0.05	0	0	0	0.05
SlT03G019890	up	protein binding	4.18	6.27	7.88	17.88	18.63	19.59	7.29	6.79	5.17	8.05	10.95	11.22
SlT03G020040	up	ion channel activity	1.17	1.07	0.84	28.49	23.16	28.03	1.3	1.8	1.05	5.54	14.4	4.69
SlT03G020060	up	-	1.04	0.76	0.68	2.93	2.29	2.84	0.7	1.17	0.75	1.27	1.68	1.47
SlT03G020110	up	acid phosphatase activity	1.84	0.52	6.33	3.07	13.81	2.84	0.41	0.67	0.81	0.29	1.2	1.81
SlT03G020570	up	GTPase activator activity	0	0	0	0.92	1.85	0	0	0	0	0.04	0	0
SlT03G020660	up	-	17.96	17.52	18.11	45.77	36.43	38.88	16.84	17.9	16.5	20.4	24.94	20.31
SlT03G020730	up	-	2.99	3.95	4.99	25.82	17.47	25.78	5.95	4.73	4.34	10.49	11.81	7.72
SlT03G020770	up	endopeptidase inhibitor activity	239.31	156.29	169.91	245.43	401.94	151.48	150.72	99.56	143.89	109.61	116.1	97.47
SlT03G020780	up	endopeptidase inhibitor activity	27.27	11.95	8.58	55.1	181.29	18.18	8.45	8.59	12.84	12.92	7.89	8.18
SlT03G020870	up	serine-type endopeptidase inhibitor activity	605.95	628.94	536.23	1066.35	1571.37	511.34	458.21	244.42	458.07	623.01	418.53	202.16
SlT03G021570	up	-	3.77	4.8	2.89	27.42	24.07	22.28	6.04	8.87	3.02	5.72	6.7	9.41
SlT03G021760	up	monooxygenase activity	0.11	0	0.12	1.4	2.11	0.17	0.15	0.13	0	0.26	0.15	0.06
SlT03G021980	up	protein kinase activity	0.04	0.14	0.04	1.62	1.34	1.43	0.09	0.03	0.31	0.25	0.84	0.29
SlT03G022170	up	proteolysis	21.58	12	23.81	17.6	17.18	16.25	11.64	11.51	13.7	6.21	6.55	12.77
SlT03G022270	up	protein-L-isoaspartate (D-aspartate) O-methyltransferase activity	25.51	26.27	26.5	93.38	83.37	99.81	28.31	26.14	27	37.35	48.47	56.91
SlT03G022570	up	protein kinase activity	10.97	9.41	10.3	24.97	29.65	33.17	9.62	9.18	10.68	7.57	13.69	8.47
SlT03G022910	up	catalytic activity	0.43	0.49	0.41	6.64	8.41	7.88	0.48	0.35	0.23	1.64	3.98	2.28
SlT03G023650	up	-	1.68	1.51	2.08	3.9	2.18	3.03	2.42	2.59	2.23	1.31	1.76	2.88
SlT03G023730	up	-	0.11	0.03	0.09	0.23	5.3	0.05	0.15	0.2	0.06	0	0	0.04
SlT03G024280	up	-	0.47	0.82	0.82	3052.53	2794.75	3230.44	0.93	1.07	0.51	1562.85	2090.86	1225.57
SlT03G024330	up	-	13.64	9.5	8.27	74.44	62.67	76.06	13.62	11.62	6.25	23.7	37.23	25.07
SlT03G024380	up	-	0.82	1.46	0.82	11.94	13.95	10.74	0.81	1.9	0.87	1.65	4.53	3.79
SlT03G024390	up	-	0.97	1.9	0.95	12.91	16.41	11.43	0.95	1.68	0.59	2.34	4.21	5.98
SlT03G024560	up	integral component of membrane	0	0	0	4.14	16.15	0.14	0.05	0	0.01	0	0	0
SlT03G024860	up	integral component of membrane	2.61	3.1	3.51	4.43	3.46	2.2	1.07	2.45	1.83	0.84	1.21	2.75
SlT03G025680	up	extracellular region	0.03	0	0	0.17	0.22	0.25	0.03	0.02	0	0.02	0.06	0
SlT03G026100	up	phosphorelay signal transduction system	13.51	8.01	6.96	25.99	31.44	20.26	11.55	13.2	28.81	12.69	10.97	11.91
SlT03G026150	up	-	4.23	4.66	4.31	4.12	4.87	5.61	3.35	4.75	3.31	2.13	1.8	2.76
SlT03G026220	up	-	2.25	2.29	3.53	2.88	1.02	4	2.09	2.17	2.72	0.5	0.92	2.45
SlT03G026280	up	calcium ion binding	1.92	3.07	3.18	3.6	3.36	1.85	3.77	3.21	5.72	0.99	0.6	2.24
SlT03G026460	up	protein binding	0.06	2.32	1.56	0.13	0.46	1.09	0.1	2.01	2.27	0.11	0.1	0.06
SlT03G026910	up	catalytic activity	0.08	0.12	0.15	0.19	0.25	0.08	0.17	0.14	0.39	0.08	0.04	0.04
SlT03G026950	up	-	5.3	6.53	6.96	12.49	12.64	16.39	6.17	6.46	5.31	5.03	6.18	8.95
SlT03G027440	up	nucleotide binding	0.36	0.21	0.18	1.28	1.48	1.42	0.09	0.19	0.1	0.12	0.38	0.2
SlT03G027450	up	-	0.52	0.45	0.78	1.77	3.15	1.88	1.25	1.29	0.46	1.03	2.3	1.26
SlT03G027460	up	-	0.11	0.05	0.07	0.76	0.69	0.67	0.23	0.12	0.02	0.04	0.03	0.39
SlT03G027940	up	protein kinase activity	3.07	2.06	2.49	4.37	5.28	5.61	2.83	2.46	2.67	2.51	2.23	3.26
SlT03G028150	up	catalytic activity	105.25	79.14	69.16	77.73	81.4	43.74	86.08	82.91	51.51	36.6	32.73	32.33
SlT03G028210	up	nucleic acid binding	2.68	2.08	2.19	88.77	88.82	102.78	2.92	2.76	1.86	32.78	53.47	34.21
SlT03G028290	up	-	1.01	1.13	1.85	7.31	6.25	5.3	0.86	0.69	1.13	1.04	1.45	2.4
SlT03G028300	up	-	0.43	0	0	773.63	730.17	795.76	0.15	0	0	97.54	230.81	116.34
SlT03G028340	up	-	0.04	0.14	0.05	0.93	1.77	0.12	0	0.3	0.17	0.13	0	0.14
SlT03G028680	up	hydrolase activity	8.71	8.48	7.03	7.56	7.89	4.61	9.16	9.69	7.88	1.99	2.41	6.87
SlT03G028970	up	GTPase activity	0.27	0.08	0.5	0.14	0.12	0.19	0.25	0.12	0.35	0.06	0	0
SlT03G029550	up	-	0	0	0.19	1.26	2.09	0.65	0	0.06	0.01	0	0	0.1
SlT03G030240	up	iron ion binding	1.24	0.36	0.55	0.96	1.87	3	0.05	0.26	0.48	0.22	0.26	0.52
SlT03G030290	up	transmembrane transport	1.42	1.04	1.27	6.08	11.26	8.34	1.16	1.02	1.12	2.57	2.19	3.89
SlT03G030510	up	protein binding	12.39	4.76	13.06	74.33	90.18	62.91	8.02	6.06	5.19	27.64	23.44	30.08
SlT03G030610	up	-	0.33	0.7	0.74	0.56	3.05	0.67	1.3	0.56	0.88	0.57	0.23	0.32
SlT03G030940	up	-	15.85	14.17	15.97	69.52	58.89	82.15	9.42	10.7	15.86	16.47	17.98	16.79
SlT03G031120	up	-	1.61	0.57	0.79	43.44	41.19	45.22	0.73	1.24	0.14	6.62	16.77	2.14
SlT03G031160	up	-	14.9	5.82	6.35	9.28	10.03	19.39	2.04	4.18	2.71	0.94	1.24	8.16
SlT03G031600	up	DNA binding	5.34	5.63	6.47	15.07	14.79	14.76	5.21	6.92	3.15	5.57	7.6	6.4
SlT03G032310	up	catalytic activity	4.24	4.03	3.9	0.91	1.17	0.64	1.52	2.48	2.84	0.26	0.37	0.86
SlT03G032540	up	-	0.9	0.48	1.11	1.15	0.41	1.06	1.39	1.2	0.96	0.08	0.22	0.41
SlT03G032850	up	DNA binding	18.56	16.03	13.58	30.57	27.36	31.99	19.44	18.76	18.14	12.73	15.28	8.8
SlT03G032860	up	-	1.7	2.66	3.59	901.5	787.21	978.59	3.57	2.71	1.53	233.53	339.84	203.42
SlT04G000280	up	DNA methylation	1.24	0.72	1.68	1.23	0.7	0.95	0.83	1.05	0.72	0.45	0.16	1.01
SlT04G000410	up	-	2.44	1.12	1.7	4.41	4.56	4.54	1.81	1.16	0.98	1.9	1.3	2.05
SlT04G000880	up	glycerol ether metabolic process	0.79	0.12	0.69	0.81	1.15	0.48	0	0.34	0.44	0	0	0.48
SlT04G000890	up	protein folding	8.33	8.14	6.49	119.47	101.47	128.06	8.03	7.84	7.04	21.22	40.04	19.79
SlT04G001230	up	-	4.41	5.1	5.9	7.01	8.48	6.91	2.99	2.76	7.08	3.42	4.04	4.82
SlT04G001920	up	defense response	8.05	7.44	4.87	11.7	13.3	6.96	5.15	8.91	5.16	2.81	4.22	10.34
SlT04G001940	up	defense response	6.53	3.59	6.25	5	3.84	5.49	3.06	2.86	1.5	1.09	0.97	5.17
SlT04G003310	up	ADP binding	0.08	0	0.06	0.24	0	0.16	0.03	0.07	0.24	0	0	0
SlT04G004040	up	oxidoreductase activity	8.74	7.83	8.72	6.07	3.47	2.07	2.86	6.56	5.94	1.48	0.57	1.51
SlT04G004420	up	-	0.4	0.13	0.25	0.18	0.11	0.37	0	0.09	0.09	0.11	0.02	0.02
SlT04G004510	up	-	7.38	41.57	58.95	10.2	43.31	26.17	7.5	35.13	39.54	5.48	5.46	13.65
SlT04G004580	up	-	0.52	0.88	1.15	1.07	1.06	0.86	0.47	0.82	0.74	0.36	0.72	0.68
SlT04G004880	up	-	0	0	0	1.44	20.72	0	0	0.04	0	0	0	0.07
SlT04G005400	up	-	2.9	1.36	2.15	2.37	3.41	1.29	1.73	1.6	2.26	1.38	1.35	1.59
SlT04G005450	up	protein kinase activity	0.77	1.37	0.6	0.79	0.36	0.78	1.47	1.27	0.83	0.26	0.26	0.41
SlT04G005960	up	response to stress	0.89	1.73	3.46	455.32	347.3	493.78	1.64	0.86	0.69	169.51	231.23	201.09
SlT04G006190	up	inositol monophosphate 1-phosphatase activity	4.18	1.75	3.69	4.45	3.91	3.43	2.47	2.63	2.61	1.63	1.35	2.31
SlT04G006240	up	-	0.88	0.68	0.93	0.46	0.26	0.52	0.32	0.63	0.28	0.11	0.06	0.16
SlT04G006370	up	metal ion transport	36.32	38.31	34.17	80.31	99.85	56.33	30.36	38.29	44.56	39.48	38.54	43.2
SlT04G006720	up	fatty acid biosynthetic process	91.67	101.17	103.84	642.45	624.16	627.26	94.56	102.74	89.43	298.55	417.4	222.58
SlT04G007240	up	protein kinase activity	1.88	1.35	1.94	3.79	3.5	3.9	1.88	2.02	2.06	0.67	1.67	1.16
SlT04G007460	up	metabolic process	1.15	1.37	1.23	0.93	1.51	1.39	1.44	1.29	1.29	0.48	0.64	1.05
SlT04G007900	up	-	144.99	195.54	216.31	489.83	435.43	451.73	144.52	144.47	267.76	147.39	195.07	155.04
SlT04G008290	up	oxidoreductase activity, acting on the aldehyde or oxo group of donors, NAD or NADP as acceptor	3.18	0.68	2.45	2.77	2.05	1.63	0.27	2.68	0.61	0.55	1.01	0.49
SlT04G008300	up	iron ion binding	2.69	0.1	3.05	0.98	1.58	0	0.12	1.09	0.62	0	0.21	0
SlT04G008350	up	-	0.48	1.11	0.71	130.75	111.22	126.64	0.53	0.94	1.54	60.55	64.49	68.17
SlT04G008600	up	metabolic process	15.17	17.33	16.54	17.18	15.89	9.83	16.88	14.53	26.64	6.36	3.54	8.2
SlT04G010300	up	-	1.53	2.02	1.52	3.06	1.47	3.11	1.33	2.04	1.72	1.09	1.43	1.31
SlT04G010550	up	-	0	0	0	1.13	1.71	1.38	0	0	0	0	0.14	0
SlT04G011460	up	-	13.87	14.23	12.64	19.63	23.69	22.82	13.05	14.11	12.04	13.97	14.9	13.15
SlT04G011650	up	-	0.32	0.83	0.28	0.87	0.54	0.25	0.59	0.69	0.14	0	0	0.42
SlT04G013770	up	-	0.96	1.49	0.69	0.11	0.66	0.7	0.59	0.43	0.34	0.12	0.07	0.29
SlT04G013860	up	ubiquitin-protein transferase activity	0.25	0.58	1.38	0.79	2.73	0.56	0.3	0.59	1.61	0.1	0.04	0.45
SlT04G014660	up	-	0.78	0.49	1.07	1.52	1.74	1.63	0.52	0.66	0.81	0.66	0.71	0.93
SlT04G015200	up	response to auxin	0.92	1.27	1.11	0.61	0.97	1.19	0.48	1.55	0.18	0.17	0.11	0.63
SlT04G016020	up	-	0.44	0.31	0.16	0.98	0.69	1.33	0.63	0.48	0.69	0.44	0.67	0.19
SlT04G016430	up	protein binding	166.57	207.41	150.7	208.32	251.81	131.6	156.14	123.29	159.41	131.98	103.24	65.11
SlT04G017250	up	-	0	0	0	44.48	39.11	48.08	0	0.06	0.07	2.33	9.91	2.41
SlT04G017260	up	-	0	0	0	68.5	66.48	74.49	0	0.05	0.23	6.83	12.94	5.36
SlT04G017450	up	protein binding	15.49	16	16.07	88.3	75.89	90.89	19.16	19.13	19.47	31.11	46.21	31.86
SlT04G018290	up	zinc ion binding	1.55	0.82	1.75	1.06	1.69	0.9	0.66	1.12	1.34	0.36	0.27	0.73
SlT04G018350	up	metal ion binding	28.69	10.99	45.56	15.44	9.61	7.27	0.31	7.37	0.26	0.16	0.19	0.17
SlT04G018570	up	DNA binding	6.68	1.04	5.97	4.15	10.9	3.19	1.07	1.05	1.13	0.68	0.15	3.49
SlT04G018580	up	ATP binding	9.05	9.9	10.65	12.13	8.98	11.14	7.78	9.38	8.34	2.72	3.9	6.54
SlT04G018690	up	nucleic acid binding	0.33	0.09	0.09	0.39	0.89	0.37	0.16	0.35	0.04	0.03	0	0.18
SlT04G018700	up	-	0	0	0	0	0	0	0	0	0	0	0	0
SlT04G018720	up	structural constituent of cell wall	44.71	13.5	33.38	48.28	68.91	48.96	11.43	11.13	15.27	10.36	10.5	34.17
SlT04G019080	up	-	19.2	26.74	19.72	53.36	47.51	52.47	19.35	23.43	18.31	22.95	26.1	24.67
SlT04G019180	up	response to stress	37.85	25.47	34.38	52.18	79.1	36.14	16.43	20.83	22.79	14.46	18.61	26.15
SlT04G019270	up	nucleic acid binding	0.51	0	0.46	2.06	5.38	0.51	0.45	0.22	0.31	0.54	0.24	1.18
SlT04G019440	up	peroxidase activity	17.79	15.54	17.9	13.6	20.5	13	17.6	14.52	25.48	7	7.79	11.55
SlT04G019820	up	binding	0.02	0.11	0.07	0.33	0.3	0	0.02	0.01	0.03	0.01	0	0
SlT04G019840	up	protein binding	2.34	2.4	2.07	5.44	15.37	10.47	2.72	3.12	2.99	2.32	2.67	11.89
SlT04G020380	up	metal ion transport	0.41	0.07	0.17	3.95	4.36	6.15	0	0	0.07	0.6	1.45	3.08
SlT04G020530	up	protein binding	9.28	6.13	10.75	29.88	32.23	29.91	5.1	5.4	5.12	11.01	12.07	19.23
SlT04G020930	up	protein binding	37.97	30.97	34	95.39	104.21	110.14	31.27	33.74	38.47	52.53	62.28	51.74
SlT04G021070	up	-	4.35	11.64	5.53	7.54	6.55	7.31	4.54	7.18	5.06	2.87	4.05	5.01
SlT04G021080	up	-	0.96	7.91	2.25	6.38	4.94	5.95	2.83	5.71	2.46	1.79	1.48	3.74
SlT04G021090	up	-	3.66	18.14	6.96	14.22	13.58	17.89	4.72	10.39	9.77	7.77	5.14	9.55
SlT04G021330	up	-	74.86	71.91	56.37	105.09	112.81	30.5	67.5	49.69	57.68	62.05	46.83	24.29
SlT04G021970	up	actin binding	0.29	0.14	0.13	0.23	0.44	0.14	0.17	0.21	0.09	0.13	0.17	0.21
SlT04G022500	up	transcription, DNA-templated	0.1	0.06	0.03	1.25	0.76	2.3	0	0	0.14	0.24	0.07	0.35
SlT04G022580	up	-	31.49	20.89	26.49	27.71	16.55	15.81	27.74	31.2	27.19	7.43	7.6	17.05
SlT04G022730	up	catalytic activity	0.56	0.19	0.46	2.53	5.26	0.41	0.12	0.3	0.34	0.06	0	0.55
SlT04G023130	up	serine-type carboxypeptidase activity	0.25	0.13	0.34	1.97	2.1	2.97	0.18	0.25	0.24	0.17	0.67	0.62
SlT04G023210	up	-	0	0.41	0	1.93	2.12	2.22	0.34	0.42	0.11	0.72	0.95	0.88
SlT04G023310	up	binding	6.83	5.46	5.17	37.84	36.2	37.04	5.54	6.4	5.91	16.29	17.27	19.8
SlT04G023400	up	nucleic acid binding	4.8	31.95	6.87	33.18	40.68	37.48	9.47	22.39	8.43	9.21	14.53	20.93
SlT04G023640	up	membrane	14.48	13.61	12.81	48.43	43.3	45.38	13.47	16.05	12.74	22.58	30.37	19.31
SlT04G023970	up	-	1.88	1.13	1.09	0.99	0.49	0.79	0.72	1.29	1.1	0.26	0.19	0.67
SlT04G024230	up	DNA binding transcription factor activity	24.38	18.27	14.91	35.68	32.24	30.92	21.2	20.56	23.35	17.87	20.83	14.19
SlT04G024290	up	iron ion binding	10.85	8.94	8.63	43.67	33.88	47.95	13.2	11.7	10.38	10.53	15.39	14.68
SlT04G024370	up	-	1.55	1.34	0	0.53	0	0	0.92	4.44	0.71	0	0	0
SlT04G025060	up	monooxygenase activity	0.95	0.88	0.86	13.59	13.57	7.45	1.28	0.87	1.79	2.91	3.55	0.85
SlT04G025080	up	cellular protein modification process	3.21	4.31	4.14	6.61	7.57	9.46	3.33	3.75	5.49	2.65	4.87	4.04
SlT04G025150	up	phosphatidylinositol dephosphorylation	1.31	0.67	0.83	0.83	0.54	1.37	0.81	1.01	1.2	0.54	0.21	0.52
SlT04G026890	up	-	2.07	3.29	4.03	4.83	10.02	3.29	2.33	4.93	2.43	1.55	1.44	4.65
SlT04G027210	up	-	13.01	16.87	18.39	31.34	30.38	33.26	23.22	16.52	23.44	15.98	17.43	16.52
SlT04G027470	up	-	0.9	0.56	0.33	1.01	1.46	0.91	0.33	0.26	0.12	0.13	0.39	0.62
SlT04G027540	up	-	4.39	5.79	3.7	12.43	11.63	10.12	4.27	4.31	6.33	4.07	7.53	5.22
SlT04G027560	up	response to auxin	0	0	0	6.82	7.52	8.27	0	0	0	0.84	0.66	0.28
SlT04G027600	up	-	0.59	0.74	1.65	13.59	9.31	15.63	1.05	1.9	0.81	2.94	7.57	4.62
SlT04G027720	up	protein binding	13.37	18	16.06	54.83	62.99	40.62	11.35	12.48	13.27	19.15	20.54	26.27
SlT04G028270	up	-	3.31	8.75	2.41	9.32	6.77	6.1	3.67	5.59	4.92	1.17	3.5	6.99
SlT05G000240	up	-	1.94	1.94	0.59	0.59	1.2	0.43	0.48	0.78	1.12	0	0.15	0
SlT05G000550	up	-	26.12	26.14	27.74	26.22	37.32	18.29	17.85	19.44	34.68	4.65	4.63	12.66
SlT05G000560	up	-	278.65	305.59	395.1	330.89	443.99	203.72	163.09	214.52	466.76	13.26	5.16	175.41
SlT05G000920	up	membrane	3.85	4.67	3.1	95.81	126.11	133.82	4.18	4.43	3.58	40.3	47.02	19.51
SlT05G001270	up	protein binding	0	0	0	0.67	1.31	0.64	0	0	0	0.06	0.31	0.3
SlT05G001400	up	-	3.83	2.79	4.27	8.61	5.96	7.69	3.44	4.21	3.69	2.88	4.51	5.44
SlT05G001680	up	protein dimerization activity	75.47	76.76	99.58	117.33	175.23	95.32	60.55	66.45	69.75	48.19	54.71	86.65
SlT05G001930	up	AMP deaminase activity	10.09	9.22	11.09	15.03	13.88	17.38	8.86	10.72	11.08	6.74	9.44	12.08
SlT05G002600	up	ADP binding	0.41	0.43	0.69	0.15	0.16	0.07	0.08	0.17	0.14	0.05	0	0.01
SlT05G002720	up	DNA binding	2.24	3.79	2.16	0.59	0.61	0.11	1.12	1.16	3.97	0.06	0.04	0.07
SlT05G003040	up	-	22.78	11.34	18.05	25.86	28.17	21.99	13.1	18.2	22.37	9.87	10.17	16.08
SlT05G003050	up	-	0.9	1.9	0.65	277.49	274.56	303.55	1.06	0.83	4.87	105.85	140.34	72.45
SlT05G003060	up	-	5.45	4.15	4.83	45.17	51.89	50.83	4.59	3.73	9.58	21.62	21.71	15.67
SlT05G003280	up	-	0.05	0.16	0.1	0.64	0.87	0.07	0.09	0.07	0.34	0	0.2	0.09
SlT05G003410	up	drug transmembrane transport	0.05	1.66	0.79	0.08	0	0.13	0.11	1.88	5.08	0	0	0
SlT05G003870	up	protein kinase activity	0	0.02	0.07	0.24	0.36	0.48	0	0	0.03	0.12	0.08	0.11
SlT05G004140	up	DNA binding	2.85	70.56	50.32	0.74	15.23	30.51	1.22	76.09	97.24	0.22	0.09	3.58
SlT05G004380	up	nucleic acid binding	3.79	2.19	2.16	4.42	8.7	1.79	1.5	2.71	5.46	1.39	0.57	2.27
SlT05G004500	up	protein transport	0.85	0.24	0.14	0.36	0.5	0.73	0.23	0.15	0.35	0.14	0.11	0.34
SlT05G005170	up	-	0	0	0	152.89	117.56	160.59	0	0	0	17.57	64.42	7.8
SlT05G005260	up	intramolecular lyase activity	0.46	0	0	172.49	656.27	6.63	0	0.14	0	0.02	0.06	0.05
SlT05G005490	up	-	1.68	2.59	4.51	0.14	1.98	0.6	0.09	1.02	1.58	0	0	0.11
SlT05G005540	up	DNA binding transcription factor activity	1.04	1.14	1.42	1.83	0.73	1.73	0.99	0.45	0.47	0.18	0.51	0.42
SlT05G005760	up	catalytic activity	3.25	2.24	1.62	551.32	548.12	461.45	2.68	2.02	1.59	195.77	248.06	85.26
SlT05G006000	up	metabolic process	1.52	1.49	1.19	1.01	0	0.4	0	1.21	0	0.04	0	0
SlT05G007020	up	-	0.09	0.19	0.12	0.1	0.69	0.04	0.07	0	0.05	0	0	0
SlT05G007230	up	-	5.61	3.2	5.54	12.3	9.98	14.61	3.34	3.35	3.3	3.85	4.05	8.93
SlT05G007300	up	protein binding	17.68	18.23	18.74	130.04	127.73	136.49	16.57	19.16	19.36	63.02	82.69	54.66
SlT05G007310	up	-	9.29	7.71	9.74	20.87	22.61	26.87	8.33	7.68	8.57	12.68	12.03	11.95
SlT05G007510	up	-	13.01	9.89	10.99	10.58	10.72	8.58	7.65	8.65	15.24	3.81	3.24	9.27
SlT05G008560	up	protein binding	19.45	16.18	17.45	52.08	61.95	53.67	19.37	17.31	17.2	28.9	30	30.36
SlT05G008730	up	-	0	0	0	80.39	91.16	58.16	0	0	0	7.93	33.32	5.39
SlT05G009250	up	-	0.41	0.7	0.23	8.23	15.58	10.64	0.82	3.65	0.69	1.56	2.41	7.7
SlT05G009520	up	-	12.92	8.28	10.38	9.91	11.27	9.72	13.01	12.58	5.89	4.53	4.45	7.96
SlT05G009730	up	-	1.66	1.26	1.46	2.05	1.37	2.27	1.18	3.18	2.16	0.52	0.46	0.73
SlT05G009760	up	-	0.53	0.36	0.26	0.97	0.45	1.27	0.2	0.86	0.42	0.37	0.29	0.32
SlT05G010210	up	serine-type endopeptidase activity	10.23	10.96	11.95	27.2	30.83	34.83	10.46	11.2	11.74	11.22	16.52	14.92
SlT05G010590	up	-	5.82	7.1	7.4	14.6	12.19	17.13	7.4	7.23	4.94	7.9	8.19	5.23
SlT05G010740	up	-	2.17	0.94	1.08	1.2	0.72	1.33	1.17	1.73	2.33	0.62	0.32	0.81
SlT05G011130	up	3-hydroxyisobutyryl-CoA hydrolase activity	7.86	8.6	8.18	6.33	8.69	6.5	6.73	7.06	7.82	4.5	4.12	3.72
SlT05G011400	up	-	0.5	0.91	0.6	0.72	0.37	0.37	0.53	0.58	0.42	0.06	0.17	0.32
SlT05G011630	up	oxidoreductase activity	2.33	1.55	1.17	0.63	0.47	0.24	3.22	3.25	1.17	0.25	0.06	0.28
SlT05G011840	up	-	0	0	0	3.87	5.62	3.35	0	0	0	1.31	0.88	0
SlT05G012840	up	-	1.21	0.74	2	2.61	2.4	2.24	0	0.38	0.16	0.37	0.72	1.14
SlT05G013630	up	response to auxin	0.37	0.37	0.13	0.11	0.4	0.27	0.14	0.58	0.56	0	0	0.11
SlT05G015110	up	serine-type carboxypeptidase activity	0.81	0.3	1.2	0.3	0.29	0.47	0.33	0.4	1.22	0.26	0	0.16
SlT05G015820	up	metabolic process	0	0.15	0.16	0	0	0.18	0	0.21	0	0.13	0	0
SlT05G015850	up	-	3.73	2.14	3.59	3.54	3.59	4.35	2.13	3.19	3.23	1.26	1.94	1.76
SlT05G015960	up	-	4.81	3.57	4.96	7.37	4.58	7.13	3.23	5.12	4.58	1.94	3.42	0
SlT05G016130	up	-	0.02	0.05	0	0.12	0.16	0.09	0	0.03	0.06	0	0	0
SlT05G016160	up	-	4.78	4.94	5.33	3.89	6.39	4.88	3.07	3.56	4.53	2.71	2.28	3.9
SlT05G016510	up	peroxidase activity	0.06	0.2	0.07	0.09	0.11	0	0.19	0.41	0	0.03	0	0
SlT05G016530	up	protein binding	0	0	0	0.79	6.14	0	0	0	0.05	0.02	0	0
SlT05G017660	up	-	15.49	15.62	13.28	17.79	14.74	18.56	16.31	15.48	12.7	6.75	8.83	13.07
SlT05G018730	up	ion channel activity	0.62	0.98	0.71	16.87	14.24	15.71	0.77	1.89	0.43	4.24	5.48	7.95
SlT05G018760	up	catalytic activity	7.9	5.69	10.7	8.25	19.59	9.92	2.61	4.97	8.58	1.63	0.67	9.66
SlT05G019240	up	metabolic process	47.35	28.14	52.32	24.78	32.87	15.38	42.07	46.98	40.72	9.09	8.06	23.59
SlT05G019320	up	-	231.63	260.7	197.45	326.54	335.21	198.76	236.92	218.96	269.18	198.76	137.35	119.17
SlT05G019450	up	inositol-3-phosphate synthase activity	115.46	48.2	95.1	173.71	323.7	115.03	67.64	65.93	46.88	51.44	49.41	92.06
SlT05G019790	up	-	0.97	0.47	0.33	1.52	1.47	0.97	0.41	0.83	0.15	0.56	0.78	0.55
SlT05G019830	up	-	0	0.24	0.05	0	0	0	0.12	0.12	0	0	0	0
SlT05G019880	up	-	5.71	3.77	3.58	1.72	1.93	3.01	4.27	4.32	8.2	0.88	1.15	1.42
SlT05G019960	up	DNA binding	1.35	1.48	0.43	58.04	55.9	63.55	2.07	1.82	2.64	16.29	21.45	10.02
SlT05G020510	up	-	1.31	1.19	1.81	6.84	6.32	6.2	1.06	0.94	1.52	3.4	3.13	3.65
SlT05G020900	up	-	0.27	0.12	0.32	0.11	0.37	0.24	0.11	0.1	0.13	0.02	0.03	0.17
SlT05G021650	up	-	0	0	0	1.09	1.09	1.21	0	0.03	0	0.02	0.63	0.37
SlT05G022300	up	-	5.88	6.23	8.53	111.64	92.41	115.37	7.42	5.31	7.81	23.63	46.88	19.79
SlT05G022780	up	metabolic process	7.69	6.54	6.94	9.31	12.06	7.32	4.89	4.62	3.29	3.91	2.63	2.9
SlT05G023110	up	DNA binding transcription factor activity	0.94	0.22	0.35	2.42	14.78	0.08	0.63	0.79	0.11	0.02	0	0.05
SlT06G000280	up	catalytic activity	5.97	6.35	7.34	16.66	14.41	17.47	6.27	6.46	6.98	7.18	9.62	8.1
SlT06G000450	up	nucleosome	5.62	6.07	5.61	9.77	17.64	3.64	4.89	6.76	6.98	2.62	3.47	6.89
SlT06G000530	up	-	4.02	4.69	5.28	22.57	24.16	23.64	4.92	4.94	4.96	12.62	16.75	10.62
SlT06G000540	up	catalytic activity	14.02	20.97	18.59	70.6	79.07	70.83	15.54	17.34	18.69	34.65	46.2	38.93
SlT06G000710	up	protein binding	0.75	0.99	1.04	0.71	0.86	0.57	0.82	1.15	1.54	0.29	0.34	0.54
SlT06G001400	up	protein kinase activity	7.43	8.21	10.65	71.2	73.12	59.44	6.99	7.99	9.55	30.8	39.16	22.8
SlT06G001410	up	protein kinase activity	8.03	7.48	7.3	2.4	2.82	1.68	4.8	5.49	7.18	1.16	0.6	2.21
SlT06G001850	up	-	7.35	11.16	10.92	6.93	3.61	5.15	4.62	8.06	5.39	1.21	1.43	4.11
SlT06G001900	up	methyltransferase activity	0.77	0.29	0.71	0.42	0.1	0.41	0.32	0.31	0.32	0.08	0.04	0.19
SlT06G002050	up	histone-lysine N-methyltransferase activity	23.19	23.5	25.18	255.18	302.51	209.34	23.62	28.05	20.58	223.41	99.99	42.75
SlT06G002660	up	ADP binding	0.16	0.16	0.15	1.89	1.58	2.09	0.27	0.37	0.32	0.41	0.93	0.37
SlT06G002670	up	ADP binding	1.29	0.82	0.81	0.83	0.69	0.66	1.1	1.07	0.64	0.34	0.3	0.46
SlT06G002980	up	response to stress	6.51	16.81	17.53	26.76	39.92	31.84	13.29	19.79	40.37	8.45	10.57	21.97
SlT06G003110	up	ATP binding	0.33	0.19	0.24	0.38	0.29	0.31	0.22	0.27	0.15	0.11	0.22	0.31
SlT06G003760	up	-	0.21	0.19	0.57	0.6	0.28	0.21	0.32	0.09	0.44	0.15	0.1	0.05
SlT06G004050	up	ATP binding	12.06	14.9	15.4	164.04	153.25	167.11	11.15	14.15	11.47	57.92	92.72	56.6
SlT06G004230	up	-	0	0	0	0.44	1.52	0.02	0	0.02	0.03	0	0	0.11
SlT06G005180	up	-	0	0	0	1.85	1.36	2.31	0	0	0	0	0	0.24
SlT06G006040	up	-	0.1	0.33	0.29	4.71	5.29	3.38	0.72	0.46	0.33	1.72	0.81	2.36
SlT06G006150	up	-	0.3	0.2	0.94	2.45	0.92	1.35	0.35	0.27	0.49	0.43	0.49	0.68
SlT06G006550	up	-	0.47	0.48	0.55	6.21	5.1	5.96	0.13	0.87	0.86	0.67	1.78	0.6
SlT06G006710	up	nucleic acid binding	6.53	4.37	3.71	2.18	2.55	2.85	3.45	4.9	3.59	0.88	0.75	1.31
SlT06G007100	up	-	7.28	5.09	6.65	9.32	8.39	10.24	6.65	7.88	6.63	3.04	4.97	4.39
SlT06G008050	up	superoxide dismutase activity	123.79	109.82	148.29	251.21	224.39	226.52	104.93	69.5	77.77	100.05	107.62	187.68
SlT06G009040	up	DNA binding	0.93	0.27	0.25	11.72	14.38	9.94	1.07	0.74	0.49	6.86	7.81	3.48
SlT06G009190	up	metal ion transport	4.54	3.02	4.08	2	2.79	2.15	4.51	4.1	3.62	0.95	1.18	1.2
SlT06G009240	up	-	8.58	19.9	18.97	62.76	49.35	62.35	12.55	12.57	21.29	23.8	31.53	32.09
SlT06G009290	up	-	1.05	1	1.47	26.58	27	20.24	0.58	0.64	1.15	14.9	11.82	12.84
SlT06G009380	up	-	7.64	6.52	6.05	64.32	58.36	73.6	8.42	7.46	6.07	20.55	32.25	11.25
SlT06G010260	up	catalytic activity	4.01	2.79	4.09	19.22	23.69	15.5	2	2.95	1.84	4.46	3.43	6.58
SlT06G010700	up	serine-type endopeptidase activity	12.54	11.56	13.02	49.73	51.88	67.66	15.76	14.57	15.19	25.08	27.93	16.28
SlT06G010900	up	integral component of membrane	1.01	1.16	1.39	1.32	2.34	0.73	0.47	0.64	1.9	0.44	0.32	0.37
SlT06G011250	up	catalytic activity	2.12	1.09	1.46	1.33	4.37	0.73	1.58	1.26	2.39	0.52	0.37	0.84
SlT06G011420	up	-	1.92	2.13	2.91	2.98	2.59	1.55	2.72	1.67	2.18	1.28	0.67	1.59
SlT06G011450	up	-	0	0	0.13	2.92	1.74	3.75	0.07	0	0.26	0.65	0.71	0.41
SlT06G011500	up	-	2.5	1.93	2.53	9.05	7.78	10.96	2.86	1.2	2.57	3.83	4.65	2.94
SlT06G011610	up	transporter activity	1.92	0.85	1.15	2.36	46.58	0.73	0.88	0.72	0.78	0.74	0.54	3.33
SlT06G011670	up	-	13.05	14.17	15.93	12.91	11.13	12.22	9.99	12.4	11.53	5.75	3.66	7.99
SlT06G011720	up	-	1.42	1.38	1.08	15.4	17.51	16.53	1.27	1.66	1.69	6.67	12.54	5.57
SlT06G012150	up	-	5.11	4.91	3.77	3.19	2.55	3.49	3.36	4.97	4.08	1	1.16	2.4
SlT06G012430	up	DNA binding	38.48	45.4	45.69	64.19	63.8	52.74	38.72	38.57	38.68	28.53	23.54	37.09
SlT06G012490	up	-	2.99	3.57	6.63	663.3	650.32	818.63	3.46	3.58	4.81	167.64	327.41	119.34
SlT06G012500	up	iron ion binding	38.19	36.22	31.54	60.1	64.98	60.38	42.05	44.87	18.79	21.09	26.42	27.49
SlT06G012700	up	-	14.76	16.21	13.95	68.6	65.68	73.64	15.44	17.44	15.4	34.73	44.05	36.13
SlT06G013140	up	integral component of membrane	1.64	0.9	1	1.32	1.9	1.12	1.03	1.44	1.29	0.41	0.36	0.66
SlT06G013690	up	iron ion binding	48.56	43.35	33.79	30.79	41.19	37.25	31.99	27.68	36.26	10.1	11.14	36.83
SlT06G013730	up	protein dimerization activity	1.34	1.24	2.33	5.31	3.18	5.45	0.86	0.77	2.23	1.47	2.23	2.11
SlT06G013850	up	oxidoreductase activity, acting on CH-OH group of donors	14.5	6.51	14.89	9.21	19.62	9.64	7.6	6.58	7.83	3.4	3.25	10.74
SlT06G014010	up	nucleic acid binding	1.09	0.7	0.88	0.21	2.68	0.35	0.34	0.51	0.2	0.23	0	0.69
SlT06G014240	up	-	0.36	0.37	0.62	0.46	0.34	0.38	0.12	0.18	0.22	0.07	0.13	0.14
SlT06G015020	up	transcription initiation from RNA polymerase II promoter	30.74	27.79	28.77	129.67	133.05	149.6	30.7	34.85	35.59	61.32	85.98	63.72
SlT06G015030	up	-	0	0	0.26	31.83	25.73	32.66	0	0	0.36	5.87	12.18	12.39
SlT06G015140	up	-	0.27	0.05	0	5.23	5.92	3.16	0.37	0.04	0.45	1.03	0.68	0.47
SlT06G015500	up	iron ion binding	0	0	0.1	0.06	1.22	0	0	0.02	0.09	0	0	0
SlT06G015940	up	-	0.22	0.24	0.23	1.1	2.21	0.39	0.44	0.41	0.2	0.53	0	0
SlT06G016310	up	-	4.38	3.84	4.68	2.67	1.71	3.43	3.54	5.57	4.01	1.24	1.2	1.89
SlT06G016380	up	DNA binding transcription factor activity	4.85	6.71	6.77	9.17	11.54	10.43	8.58	9.73	9.22	5.18	5.83	5.36
SlT06G016420	up	actin binding	0.45	0	0.94	1.35	2.13	0.41	0	0.22	0	0	0	0.41
SlT06G016500	up	-	1.29	1.64	1.36	1.56	0.9	0.28	1.54	1.55	1.43	0.36	0.4	0.48
SlT06G017440	up	protein kinase activity	5.53	5.41	5.5	18.15	15.42	19.7	5.76	5.86	6	9.09	7.98	11.64
SlT06G018030	up	-	41.17	30.7	30.38	209.5	192.42	251.66	34.8	33.94	28.4	90.73	135.34	87.04
SlT06G018070	up	DNA binding	0.09	0	0.15	0.21	0.6	0.3	0	0	0	0	0	0.13
SlT06G019700	up	-	12.81	11.64	14.04	56.04	47.73	64.27	10.24	11.21	10.98	17.02	33.26	23.71
SlT06G019770	up	protein binding	3.16	2.82	3.94	155.56	136.32	166.68	4.03	5.14	3.61	64.38	80.97	65.76
SlT06G019800	up	-	6.81	7.42	9.34	6.77	8.96	5.36	5.8	6.83	7.63	2.64	1.77	3.96
SlT06G020290	up	-	2.58	3.21	1.02	127.87	116.67	169.26	4.22	4.62	1.88	51.55	66.15	42.33
SlT06G020350	up	phosphatidylinositol dephosphorylation	0	0.07	0.12	0.65	4.41	0.18	0.17	0	0.07	0.11	0.07	0.28
SlT06G020550	up	integral component of membrane	2.14	3.49	2.62	3.09	2.98	3.66	2.82	3.13	2.38	1.16	2.53	1.41
SlT06G020750	up	-	15.3	41.27	26.03	12.25	11.33	21.72	15.51	44.65	53.2	6.62	4.31	6.6
SlT06G020870	up	-	0.64	0.1	0.74	0.69	1.73	2.24	0.39	0.64	0.11	0.61	0.24	0.97
SlT06G021390	up	protein binding	0.29	0.29	0.2	1.47	0.45	0.68	0.23	0.32	0.24	0.46	0.22	0.21
SlT06G021490	up	oxidoreductase activity	0.79	0.62	0.62	1.16	1.55	0.7	0.25	0.56	0.35	0.24	0.06	1.2
SlT06G021510	up	cysteine-type endopeptidase inhibitor activity	4.81	2.49	1.5	29.21	69.77	1.19	1.97	1.2	2.18	5.86	4.14	0.33
SlT06G021520	up	cysteine-type endopeptidase inhibitor activity	2.65	1.71	0.89	15.4	28.45	0.14	0.45	0.14	0.09	1.64	1.5	0
SlT06G021530	up	cysteine-type endopeptidase inhibitor activity	18.18	11.05	10.51	104	217.95	7.6	9.82	5.5	8.69	17.64	12.34	4.58
SlT06G021890	up	-	5.33	7.2	7.84	2.66	3.27	3.9	6.9	5.89	6.18	1.6	1.7	2.08
SlT06G022000	up	nucleic acid binding	5.09	22.64	4.59	10.42	11	6.88	9.96	17.49	8.42	2.41	3.65	8.71
SlT06G022120	up	protein binding	0.71	0.23	0.23	1.15	3.48	0	0.44	0.61	0.46	0.3	0.08	0.28
SlT06G022600	up	-	2.87	7.29	5.83	2.13	2.45	3.4	2.64	5.8	7.19	0.61	0.94	2.4
SlT06G022680	up	transferase activity, transferring acyl groups other than amino-acyl groups	1.64	0.83	1.73	2.95	4.31	2.61	1	0.85	0.92	0.95	0.57	1.45
SlT06G022700	up	nucleic acid binding	44.97	26.03	63.96	30.76	40.26	30.77	19.72	22.39	27.83	12.49	11.57	28.71
SlT06G022800	up	-	0.24	0.11	0.17	0.98	0.74	1	0.13	0.25	0.32	0.2	0.32	0.31
SlT06G022820	up	-	3.64	4.7	4.26	4.1	3.14	4.7	4.08	4.03	3.92	0.8	1.07	2.39
SlT06G023410	up	-	6.69	5.44	7.53	9.62	10.31	12.34	4	6.96	4	4.62	5.38	5.63
SlT06G023580	up	-	0.22	0.74	0.62	0.8	0.72	0.66	0.13	0.11	0.31	0	0	0.04
SlT06G023590	up	-	0.4	0.78	0.64	0.95	1.18	1.65	0.17	0.13	0.23	0	0.14	0.31
SlT06G023680	up	nucleic acid binding	6.09	10.75	9.78	15.94	14.93	16.78	6.23	6.62	10.09	6.5	4.39	12.41
SlT06G023860	up	-	0.76	0.56	0.11	0.55	2.29	0.78	0.17	0.68	0.29	0.4	0	0
SlT06G023950	up	-	0.53	2.09	0.72	3.27	2.69	2.64	1.69	2.85	1.17	0.86	0.97	1.92
SlT06G024150	up	metabolic process	11.06	9.81	7.84	32.29	29.65	35.26	13.52	13.88	11.46	14.34	18.41	13.93
SlT06G024160	up	-	0.4	0.68	0.1	8.86	8.45	7.19	0.34	0.62	0.36	4.3	3.45	2.04
SlT06G024370	up	-	0.08	0.08	0	536.58	457.26	527.14	0	0.04	0	17.41	105.7	21.75
SlT06G024380	up	metabolic process	0.33	0.06	0.05	2.67	1.34	3.65	0.09	0.14	0.12	0.17	0.89	0.39
SlT06G024390	up	-	0.08	0.1	0.08	572.5	479.15	552.75	0	0.1	0.01	17.49	110.42	22.8
SlT06G024420	up	-	1.11	1.67	1.24	132.38	114.02	170.83	1.78	1.76	1.36	87.44	90.97	85.96
SlT06G024860	up	oxidoreductase activity	0.35	0.39	0.61	2.65	3.19	1.48	0.51	0.39	0.57	0.8	1.01	1.25
SlT06G025220	up	-	3.65	2.79	2.89	0.5	1.75	0.7	3.25	3.93	3.11	0.26	0.47	1
SlT06G025250	up	protein kinase activity	1.45	1	0.95	3.22	3.46	4.6	0.83	1.61	1.38	1.22	2.06	2.05
SlT06G025520	up	iron ion binding	0	0.09	0	0.09	0.81	0	0	0.02	0.02	0.02	0	0.03
SlT06G025530	up	-	0	0	0	0.69	3.08	0.14	0	0.04	0	0	0.07	0
SlT06G027040	up	-	6.87	12.05	11.66	38.22	37.84	36.9	6.71	8.9	10.13	12.75	15.43	12.13
SlT06G027050	up	membrane	0.76	0.72	0.87	0.46	0.5	0.74	0.58	0.44	0.98	0.28	0.2	0.31
SlT06G027110	up	receptor activity	28.96	34.84	33.85	394.34	361.31	398.91	30.37	37.04	30.43	147.47	227.44	137.01
SlT06G027250	up	response to stress	27.01	29.95	30.83	55.05	62.12	58.93	18.09	22.19	20.01	23.4	27.01	33.87
SlT06G027300	up	-	1.4	7.09	7.7	1.18	2.44	5.55	0.61	4.88	3.21	0.49	0.64	1.56
SlT07G000320	up	transporter activity	17.81	15.78	20.57	1547.87	1310.98	1726.49	14.67	18.57	17.24	534.49	629.4	652.69
SlT07G000390	up	-	1	1.4	0.73	2.75	1.44	3.19	1.98	1.72	1.69	0.48	1.47	1.97
SlT07G001280	up	protein binding	5.96	5.33	5.48	15.99	13.94	16	6.44	6.27	4.65	6.62	10.44	7.13
SlT07G001730	up	RNA binding	513.62	469.6	417.94	658.31	743.28	479.82	455.38	358.44	320.31	404.99	286.07	150.04
SlT07G001740	up	RNA binding	489.23	473.21	437.83	574.69	648.87	487.24	499.67	353.43	351.38	387.17	306.97	184.34
SlT07G001760	up	-	2.47	2.12	2.59	5.93	2.35	3.5	2.4	3.19	1.93	1.49	1.52	2.06
SlT07G001840	up	-	0.26	115.74	18.2	0.1	4	26.69	0	142.61	206.87	0	0	0
SlT07G002060	up	hydrolase activity, hydrolyzing O-glycosyl compounds	0	0.22	0.09	1.62	1.97	2.9	0.07	0.2	0.03	0.59	0.75	0.34
SlT07G002310	up	-	4.35	7.72	7	5.68	5.17	3.96	5.1	6.14	6.78	1.62	2.42	2.45
SlT07G002400	up	catalytic activity	19.35	13.58	19.25	46.98	57.94	50.55	16.32	14.95	16.33	25.74	29.38	23.52
SlT07G002620	up	iron ion binding	0.02	0.05	0.07	0.15	0.62	0.43	0.1	0.09	0.19	0.18	0.08	0.19
SlT07G002880	up	defense response	0.2	0	0	94.53	331.72	6.72	0	0	0	0	0	0
SlT07G002890	up	defense response	0	0	0	0	0	0	0.33	0.2	0	0	0	0
SlT07G003130	up	protein binding	2.73	2.85	2.24	3.63	1.63	5.6	2.16	3.16	3.43	0.87	1.33	2
SlT07G003330	up	oxygen binding	12.48	15.36	15.77	1.56	7.23	2.88	3.12	6.59	3.23	1.25	0.5	0.4
SlT07G003560	up	-	2.87	1.09	1.86	44.26	26.74	40.62	1.74	3.07	2.11	10.57	15.12	7.14
SlT07G003600	up	-	0.56	0.4	0.29	0.4	0.52	0.3	0.07	0.14	0.61	0.03	0	0.04
SlT07G003670	up	transporter activity	1.49	0.69	0.96	0.75	0.92	0.83	0.47	0.47	0.43	0.13	0.11	0.32
SlT07G003690	up	protein binding	15.29	14.46	13.51	15.94	14.2	13.51	10.29	13.51	30.38	4.54	5.59	5.31
SlT07G003880	up	defense response	173.16	204.23	221.51	189.24	196.32	105.57	166.92	158.38	257.8	80.99	96.35	81.76
SlT07G004580	up	-	0.88	1.69	2.37	0.62	1.37	0.95	0.9	1.25	0.97	0.33	0.48	0.83
SlT07G004740	up	-	0	0	0	11.81	8.7	10.39	0	0	0	0.91	5.97	2.84
SlT07G005350	up	-	52.53	31.11	41.6	60.45	68.29	47.95	34.46	37.1	30.01	20.17	19.04	37.83
SlT07G006990	up	nucleic acid binding	0.88	0.44	0.12	0.93	1.3	2.3	0.36	0.27	0.55	0.48	0.24	0.58
SlT07G008620	up	-	2.19	2.27	2.37	3.56	4.69	3.26	2.07	2.38	2.7	1.16	2.1	2.24
SlT07G008790	up	-	77.64	74.18	79.53	60.36	65.67	62.52	72.32	72.02	72.06	70.63	70.64	65.1
SlT07G009520	up	transporter activity	3.2	1.21	2.21	8.76	9.74	9.75	1.13	1.09	0.42	2.35	2.38	10.01
SlT07G009680	up	-	0.33	0.39	0.57	0.65	0.44	0.74	0.44	0.43	0.59	0.34	0.1	0.33
SlT07G010430	up	-	0.35	1	0.5	4.34	3.93	4.82	0.57	0.7	0.6	0.84	1.55	1.34
SlT07G010690	up	DNA binding transcription factor activity	5.12	3.3	3.66	7.01	7.1	5.21	4.25	3.95	2.81	2.06	2.62	5.05
SlT07G010730	up	-	37.91	38.3	38.89	193.01	169.47	222.55	36.11	37.61	37.16	58.52	87.32	58.21
SlT07G010750	up	-	8.91	7.19	4.92	8.2	6.78	5.93	2.81	4.56	2.86	0.09	0.32	0
SlT07G010970	up	-	2.5	23.81	7.57	71.89	64.05	64.58	9.41	15.98	7.56	7.92	10.6	18.38
SlT07G011540	up	-	2.62	4.57	5.12	66.38	54.62	92.36	6.94	5.44	5.98	11.77	24.65	20.48
SlT07G011790	up	-	0.52	1.14	0.98	0.33	0.64	0.12	0.41	0.59	0.51	0.16	0.14	0.12
SlT07G011810	up	proteolysis	32.5	64.69	81.36	143.88	171.37	58.86	15.05	5.5	15.77	29.58	21.62	5.27
SlT07G011820	up	-	0.98	0.22	0.06	2.18	1.36	0.46	0.54	0.12	0.22	0	0	0
SlT07G012120	up	-	36.17	32.48	27.65	24.79	19.18	23.03	32.59	33.92	35.22	8.4	10.02	12.42
SlT07G012210	up	-	6.86	2.61	16.43	3.49	1.98	9.05	1.48	1.87	0.72	0.97	0.52	3.34
SlT07G012310	up	membrane	8.69	6.62	6.32	17.59	18.81	17.57	7.47	9.18	5.57	6.83	8.78	10.34
SlT07G012720	up	serine-type endopeptidase activity	8.64	10.83	11.05	68.02	72.49	84.47	8.76	9.64	9.81	24.72	35.41	27.94
SlT07G012920	up	metabolic process	0.82	1.29	0.97	1.64	1.79	1.68	1.09	0.8	0.82	0.45	0.42	0.78
SlT07G013200	up	metabolic process	235.14	163.14	167.29	63.97	47.15	52.77	201.57	204.37	132.22	25.55	25.42	27.1
SlT07G013210	up	metabolic process	184.69	123.15	113.72	25.03	22.95	20.8	161.29	154.47	68.71	6.77	8.41	7.85
SlT07G013670	up	integral component of membrane	2.59	2.06	2.76	21.22	21.37	29.16	2.06	2.61	1.89	8.59	14.56	15.07
SlT07G013760	up	oxidoreductase activity	28.96	24.03	31.42	25.79	51.84	14.86	25.32	17.57	42.32	9.86	9.32	16.74
SlT07G013820	up	6-phosphofructokinase activity	1.8	1.13	1.4	3.96	3.51	3.57	1.17	1.28	1	2	1.7	2.55
SlT07G013850	up	-	30.26	27.13	31.51	110.71	132.52	131.45	26.33	25.72	35.34	42.75	62.11	37.58
SlT07G013860	up	-	0.37	0.43	0.9	5.24	2.88	6.55	0.1	0.51	0.75	1.21	1.57	0.8
SlT07G013930	up	protein binding	2.85	2.38	1.32	2.1	3.19	3.26	2.11	2.61	2.46	0.97	1.35	1.29
SlT07G013990	up	chromatin binding	4.6	3.62	4.94	37.8	38.27	43.57	3.72	4.32	3.76	15.93	23.6	23.86
SlT07G014350	up	-	1.23	1.06	0.88	1.17	1.39	1.49	0.4	0.75	0.88	0.7	0.48	1.15
SlT07G014610	up	protein kinase activity	0.04	2.19	0.43	0	0.04	1.15	0.09	2.95	4.82	0.03	0	0.03
SlT07G014730	up	-	14.03	15.71	16.81	58.47	52.2	61.08	17.21	14.82	22.1	24.1	33.15	27.29
SlT07G014810	up	protein binding	20.87	16.73	16.94	484.99	500.34	603.26	19.82	18.42	17.43	207.82	291.27	215
SlT07G015330	up	protein binding	0.38	0.13	0.14	0.68	1.63	0.13	0.02	0.07	0.06	0.16	0.04	0.15
SlT07G015670	up	DNA binding transcription factor activity	1.68	1.52	1.65	6.74	11.09	3.4	1.62	1.49	2.77	1.57	1.06	3.13
SlT07G015770	up	-	0.98	0.62	3.01	0.72	2.97	0.49	0.37	0.82	0.07	0	0	0.15
SlT07G015780	up	ATP binding	0.47	0.46	0.42	0.12	0.36	0.07	0	0.62	0	0	0.03	0
SlT07G015790	up	ATP binding	1.04	0.6	1.94	0.64	1.79	0.45	0.18	0.91	0	0	0	0
SlT07G015800	up	ATP binding	2.33	1.36	4.32	2.08	2.92	1.1	0	2.2	0	0.04	0.05	0
SlT07G016260	up	-	1.73	0	0	0	0	0	0.89	1.36	0	0.38	0.06	0.3
SlT07G016270	up	-	0	0.32	0.71	0.42	0.12	0.45	0	0	0.21	0	0	0
SlT07G016330	up	intracellular	0.4	0.31	0.86	2.29	12.74	0	0.36	0.47	0.93	0.47	0.26	0.37
SlT07G016340	up	-	0	0	0	0.28	1.05	0	0	0	0	0	0	0
SlT07G016630	up	-	2.23	2.86	2.5	8.88	10.94	9.34	4.54	3.44	3.86	4.12	5.08	5.93
SlT07G016720	up	-	4.48	0.76	4.4	1.95	4.57	1.63	0.4	0.87	1.85	0.24	0.5	0.96
SlT07G016730	up	protein binding	0.06	0.9	1.42	0.18	0.87	0	0.33	0.46	0.91	0	0	0.18
SlT07G016890	up	-	0.51	0.6	0.27	0.92	0.69	0.71	0.37	0.41	1.02	0.35	0.15	0.14
SlT07G017710	up	-	2.78	3.17	3.83	24.82	19.48	21.38	4.61	4.48	5.5	7.93	15.7	9.43
SlT07G017750	up	protein binding	4.88	4.96	5.31	24.29	20.04	23.47	4.19	3.71	4.81	5.71	9.87	4.44
SlT07G017780	up	SNAP receptor activity	4.66	4.68	5.28	11.6	11.66	12.09	3.7	4.34	2.66	5.39	6.64	6.81
SlT07G017850	up	protochlorophyllide reductase activity	120.64	151.3	130.61	417.86	413.9	450.03	107.42	111.32	113.87	199.51	250.58	223.91
SlT07G017950	up	-	153.85	80.1	177.44	283.19	446.27	204.9	63.29	46.77	95.45	27.42	23.9	116.62
SlT07G018030	up	-	0	0.14	0.07	0.47	0.07	0.2	0.06	0.05	0.02	0	0.02	0
SlT07G018990	up	-	0.69	0.2	0.58	3.25	3.56	3.8	0.88	0.66	1.16	0.52	2.01	0.9
SlT07G019530	up	hydrolase activity, hydrolyzing O-glycosyl compounds	0.71	0.49	0.58	2.76	3.23	3.46	1.26	1.83	0.89	1.66	0.68	1.22
SlT07G019770	up	-	0.6	1.22	0.69	0.24	1.68	0.18	0.34	0.99	0.72	0	0	0.05
SlT07G019960	up	protein binding	1.2	2.29	1.84	25.65	22.85	25.19	2.15	1.58	1.12	6.58	11.4	6.79
SlT07G020040	up	protein binding	0.12	0	0.4	743.09	641.06	725.23	0.12	0.09	0.14	81.05	165.18	79.65
SlT07G020090	up	oxidoreductase activity, acting on single donors with incorporation of molecular oxygen, incorporation of two atoms of oxygen	5.69	8.88	8.71	14.29	12.09	13.9	8.15	6.36	6.54	5.28	4.05	6.39
SlT07G020170	up	-	17.76	18	23.68	18.37	13.15	11.26	27.28	11.62	11.86	3.06	1.93	10.11
SlT07G020520	up	iron ion binding	0.33	0.11	0.44	0.13	0.07	0.16	0.37	0.33	0.08	0	0.02	0.06
SlT07G020570	up	peptide-methionine (R)-S-oxide reductase activity	16.6	16.64	13.03	33.91	32.53	40.17	14.62	15.18	13.79	14.82	20.37	18.66
SlT07G020740	up	-	1.91	86.21	82.15	0.67	8.03	22.89	1.57	88.26	106.85	0.25	0.13	3.41
SlT07G021070	up	-	0	0.06	0.25	4.58	43.9	0	0.15	0	0.42	0	0.06	0.09
SlT07G021510	up	electron transfer activity	0.93	0.33	1.16	0.51	0.52	0.26	0.25	0.58	0.51	0.21	0.16	0.18
SlT07G021650	up	-	0.85	1.09	0.95	1.52	0.56	0.67	0.22	0.54	0.46	0.12	0.54	0.37
SlT07G021680	up	-	4.67	5.45	7.55	40.15	42.34	53.21	4.65	3.98	4.67	18.59	19.51	24.85
SlT07G021830	up	catalytic activity	0.11	0.49	0.38	0.24	0.27	0.08	0.2	0.28	0.09	0	0.04	0.05
SlT07G022260	up	protein kinase activity	0.1	0	0	1.18	0.9	0.78	0	0.03	0	0.09	0.32	0.06
SlT07G022430	up	transporter activity	26.99	8.2	25.7	35.04	45.68	17.19	10.31	10.23	7.53	3.01	3.93	10.72
SlT07G023110	up	-	267.31	231.62	218.19	1194.43	1760.79	292.63	134.42	100.05	153.78	301.83	116.38	57.84
SlT07G023130	up	translation initiation factor activity	48.95	39.02	44.85	187.52	170.4	219.19	43.87	43.91	40.55	100.58	87.53	124.27
SlT07G023720	up	-	0.32	0.36	0.29	0.2	0	0.37	0.24	0.36	0.93	0	0	0.06
SlT07G023910	up	-	7.12	7.43	7.95	10.48	10.18	12.55	6.89	8.66	5.04	5.81	6.05	6.19
SlT07G023920	up	-	6.29	8.27	10.3	48.03	45.71	86.98	9.53	5.19	7.95	21.96	25.14	30.07
SlT07G023940	up	-	0.42	0.1	0.15	1.41	1.53	2.23	0.15	0.34	0.17	0.2	0.76	0.91
SlT07G023970	up	potassium channel activity	1.62	1.22	1.21	2.53	3.76	3.5	1.54	2.07	1.26	1.07	1.42	2.3
SlT07G024370	up	catalytic activity	33.46	19.03	23.37	20.12	20.92	24.52	20.99	21.16	8.35	7.16	9.1	16.61
SlT07G024380	up	-	0.09	0.37	1.02	2.14	2.19	2.47	0.61	0.15	0.37	0.75	0.76	1.11
SlT07G024550	up	nucleic acid binding	33.76	30.85	34.8	224.12	210.04	200.42	27.27	30.46	33.28	98.12	147.65	65.48
SlT07G024670	up	-	2.3	2.88	2.57	2.94	2.29	3.34	3.19	2.48	2.75	1.16	1.4	2.12
SlT08G000140	up	-	0.91	0.66	0.58	0.2	0.3	0.45	0.83	0.35	1.94	0.07	0	0.09
SlT08G000180	up	protein binding	6.88	8.9	10.33	36.07	39.29	47	7.63	9.41	9.2	11.4	17.66	14.28
SlT08G000730	up	-	1.6	1.91	0.72	0.31	0.54	0.91	0.91	2.42	0.96	0	0	0.29
SlT08G001100	up	-	0.83	0.15	0.17	0.78	3.01	0.13	0.3	0.36	0.14	0	0	0.35
SlT08G002080	up	membrane	4.9	3.96	4.2	11.23	26.66	3.4	4.12	3.51	2.97	1.92	1.31	2.69
SlT08G002180	up	peroxidase activity	0.41	0.26	0.32	0.12	0.06	0.13	0.14	0.2	0.52	0	0	0
SlT08G002280	up	hydrolase activity	9.12	25.37	24.91	9.92	12.63	5.45	8.99	9.91	38.99	5.03	4.43	4.25
SlT08G003370	up	-	2.67	0.25	3.39	0.32	0	1.19	0.34	1.07	0.34	0.02	0	0.04
SlT08G003400	up	-	5.06	5.64	4.21	5.77	7.06	8.77	6.56	5.67	4.7	5.11	4.43	4.76
SlT08G003730	up	methyltransferase activity	0.16	0.47	0.07	0.61	1.65	0.08	0.17	0.12	0.03	0.07	0.07	0.16
SlT08G003990	up	protein binding	14.38	16.2	12.08	14.43	26.28	6.1	14.21	12.5	16.55	6.43	4.71	5.59
SlT08G005720	up	catalytic activity	0.26	0.1	0.31	4.96	3.54	4.75	0.39	0.26	0.09	0.83	2.26	1.35
SlT08G006370	up	-	1.28	0.99	0.74	12.01	14.18	1.91	1.24	1.48	1.09	4.28	3.75	2.04
SlT08G007950	up	-	66.69	105.05	70	120.11	112.33	142.26	67.66	86.08	68.58	60.19	64	71.64
SlT08G008040	up	-	0	0.16	0	0.15	0	0.03	0.05	0	0.01	0	0	0
SlT08G009420	up	-	2.9	2.04	3.49	101.19	93.86	122.58	3.87	3.15	3.51	39.37	54.84	38
SlT08G009820	up	-	4.15	3.6	3.63	1.3	1.37	0.97	2.21	4.8	1.56	0.32	0.2	0.5
SlT08G010060	up	nucleic acid binding	4.83	3.4	1.16	2.12	2.91	4.48	0.05	3.98	0	0	0	0
SlT08G010080	up	-	3.43	6.83	1.89	3.49	2.76	5.55	0	5.06	0.1	0	0.12	0
SlT08G010090	up	-	5.72	5.13	2.18	2.58	2.53	5.55	0	5.37	0	0	0	0.07
SlT08G010100	up	nucleic acid binding	1.58	2.14	1.22	1.53	1.68	2.38	0	2.61	0	0	0	0
SlT08G010110	up	-	15.41	7.91	21.22	31.2	53.66	37.53	9.15	12.49	10.04	8.43	14.92	21.46
SlT08G010530	up	protein kinase activity	1.3	0.82	0.75	4.61	5.14	2.24	0.94	0.57	0.96	1.49	0.7	0.47
SlT08G011290	up	metabolic process	0.49	1.16	2.06	1.65	2.48	1.14	0.46	0.6	1.01	0.32	0.5	1.69
SlT08G011320	up	-	0	0.17	0.36	0.45	0.59	0.34	0	0.1	0	0	0	0.08
SlT08G011330	up	protein binding	9.89	13.1	11.58	18.4	14.02	20.98	14.71	14.73	17.34	7.97	9.87	10.16
SlT08G011610	up	-	4.17	6.98	4.73	13.13	13.79	11.68	6.99	7.81	7.38	3.88	4.99	7.89
SlT08G011830	up	DNA binding transcription factor activity	5.56	8.56	9.36	2550.2	2508.26	2518.73	6.28	10.69	26.92	1411.4	1725.29	901.29
SlT08G011890	up	-	0.43	0.43	0.77	0.5	0.44	1.32	0.97	0.84	1.16	0	0.17	0.81
SlT08G012400	up	proteolysis	0.06	0	0	0.15	0	0.35	0	0.11	0	0	0	0
SlT08G012790	up	-	0.57	0.21	0.63	0.29	0.04	0.31	0.1	0.1	0.06	0.02	0	0.03
SlT08G012950	up	-	2.49	3.4	2.48	2.3	3.8	4.27	3.12	4.5	2.8	0.81	1.54	2.25
SlT08G013090	up	-	4.59	2.8	1.94	7.16	8.39	10.99	5.13	4.5	2.84	4.95	4.91	3.58
SlT08G013250	up	positive regulation of stomatal complex development	7.68	10.26	7.13	36.74	29.56	37.13	8.8	12.77	9.92	13.65	19.4	14.24
SlT08G014070	up	-	27.09	23.24	26.42	46.43	40.4	50.83	22.54	26.55	23.14	17.71	21.8	22.84
SlT08G014080	up	-	1.93	1.93	0.81	2.39	3.53	3.56	2.07	1.13	2.16	1.16	1.29	3.45
SlT08G014110	up	FAD binding	7.94	8.66	7.85	15.79	13.45	14.5	6.82	8.44	9.29	6.64	10.33	7.94
SlT08G014310	up	-	1.12	3.03	2.7	1.45	1.08	0.47	0.6	1.44	1.06	0.35	0.41	0.86
SlT08G015140	up	-	0.01	0.06	0.02	0.48	2.17	0.71	0.04	0.04	0.02	0.13	0.26	0.33
SlT08G015160	up	catalytic activity	0.39	0.51	0.38	1.15	1.37	0.85	0.36	0.74	1.23	0.41	0.35	0.73
SlT08G016020	up	catechol oxidase activity	631.91	680.85	457.75	829.21	1150.33	357.89	520.6	443.71	561.77	553.41	433.59	206.38
SlT08G016040	up	catechol oxidase activity	0	0	0	0.54	0.85	0.04	0	0	0	0	0	0.02
SlT08G016090	up	catechol oxidase activity	74.42	112.93	46.32	173.58	212.52	38.84	73.53	127.26	58.56	67.59	52.18	43.82
SlT08G016140	up	response to stress	0	0	0	102.08	66.75	120.1	0	0	0	8.08	31.07	33.56
SlT08G016370	up	-	0.64	0.2	0.2	4.91	3.8	5.11	0.37	0.58	0.08	1.39	2.44	2.52
SlT08G016590	up	transferase activity, transferring acyl groups other than amino-acyl groups	56.87	48.35	40.77	7.82	6.95	4.16	68.52	57.46	23.71	2.11	1.29	2.25
SlT08G016960	up	alternative oxidase activity	7.56	3.97	5.83	35.29	27.27	34.91	5.45	5.17	3.85	12	8.83	16.49
SlT08G017530	up	-	5.74	5.27	2.97	1.86	2.32	3.16	4.13	4.52	5.04	0.51	1.28	1.33
SlT08G017610	up	iron ion binding	0.87	0.42	1.34	0.31	0.39	1.06	0.35	0.83	1.04	0.31	0.15	0.1
SlT08G018030	up	protein binding	33.92	24.5	27.77	22.58	24.22	25.3	28.37	31.04	34.93	9.7	10.61	15.65
SlT08G018140	up	-	17.09	16.02	12.56	156.42	143.26	153.1	9.29	15.52	10.19	25.7	43.86	44.86
SlT08G018230	up	metabolic process	637.93	494.56	526.71	1014.18	1446.69	492.28	411.98	342.28	384.22	441.23	311.44	255.66
SlT08G018240	up	metabolic process	0.48	0.35	0.49	6.32	9.82	0.13	0.28	0.27	0.39	0.92	0.13	0.35
SlT08G019140	up	-	114.74	141.93	127.01	3265.67	3323.15	3760.72	144.79	139.4	151.26	1724.44	2188.34	1442.63
SlT08G019280	up	protein binding	6.74	6.63	7.41	15.52	12.71	16.84	6.94	7.28	7.66	5.62	6.1	5.98
SlT08G019300	up	DNA binding	0	0.13	0.4	1.55	1.16	1.7	0.05	0.2	0.22	0.07	0.38	0.18
SlT08G019490	up	-	0.24	0.46	0.05	0.18	0	0.2	0.34	0.82	0.19	0	0	0
SlT08G019600	up	metabolic process	38.75	13.47	32.76	14.96	19.55	21.12	16.64	18.44	21.01	3.9	4.04	18.36
SlT08G019650	up	-	10.79	12.48	14.14	179.75	162.91	225.6	11.24	11.25	13.34	89.92	109.54	88.62
SlT08G019940	up	-	3.92	4.08	5.79	29.4	25.22	32.13	3.85	5.51	4.24	10.95	14.85	10.43
SlT08G020290	up	response to auxin	4.25	4.97	4.98	4.22	5.06	3.1	3.24	3.28	3.62	0.92	1.33	2.48
SlT08G020560	up	iron ion binding	0.25	0.26	0.17	0.61	1.17	0.77	0.09	0.4	0.43	0.16	0.17	0.78
SlT08G021410	up	transporter activity	0.02	0	0.12	3.98	3.35	1.34	0.02	0	0	0	0	0.14
SlT08G021480	up	iron ion binding	1.22	1.14	1.39	3.34	3.84	1.45	0.91	0.89	0.49	0.69	0.45	1.15
SlT08G021560	up	nutrient reservoir activity	8.16	0.29	4.78	8.54	1.87	5.34	0	0.05	0.19	0	0.09	2.04
SlT08G022260	up	protein binding	6.4	5.66	6.11	45.3	41.53	46.92	6.53	5.6	6.74	19.79	24.35	14.35
SlT08G022480	up	-	2.35	4.81	3.53	59.45	51.78	77.63	2.44	3.56	3.52	21.9	37.33	25.71
SlT08G022500	up	polygalacturonase activity	45.41	40.46	41.13	18.68	20.65	20.42	45.47	44.02	34.46	10.57	11.48	14.48
SlT08G022540	up	-	1.77	1.42	1.78	2.75	2.1	2.59	0.94	1.62	1.39	0.98	1.43	1.71
SlT08G022870	up	cation transport	3.44	0.95	3.35	2.32	3.07	0.91	1.02	0.63	1.05	1.25	0.94	0.75
SlT08G023350	up	-	3.57	3.43	3.45	13.81	12.43	13.51	4.44	3.95	4.17	6.17	7.54	7.45
SlT08G023620	up	-	0	0	0	4.14	2.73	2.41	0	0	0	0.97	1.58	2.06
SlT08G023680	up	-	81.09	99.9	100.46	361.97	329.59	291.26	91.34	91.66	117.75	178.08	166.06	174.57
SlT08G023840	up	-	1.57	5.26	3.68	3.55	2.64	3.92	4.49	3.4	4.68	1.72	1.63	1.67
SlT08G023990	up	-	1.99	1.77	2.8	61.42	55.98	69.23	2.15	2.08	2.26	16.89	25.89	11.19
SlT09G000290	up	D-arabinono-1,4-lactone oxidase activity	0.65	0.62	0.81	0.37	0.27	0.49	0.5	0.85	0.55	0.25	0.18	0.12
SlT09G000670	up	transcription, DNA-templated	0.67	0.1	0.17	0.26	0.15	0.05	0.29	0.38	0.38	0	0.06	0
SlT09G000780	up	-	1.48	0.23	2.07	1.08	1.1	0.34	0.48	0.58	2.04	0.24	0	0.28
SlT09G001230	up	protein binding	7.67	8.03	6.71	16.7	16.81	18.74	7.6	9.13	7.05	6.1	9.97	7.1
SlT09G001350	up	protein binding	7	6.77	6.38	18.88	20.94	21.84	7.99	6.6	8.28	8.84	11.57	9.37
SlT09G001830	up	protein binding	0.09	0.66	0.22	3.8	9.73	0.05	0.62	0.91	0.21	0.23	0.25	0.31
SlT09G001930	up	catalytic activity	662.15	413.92	453.71	394.8	614.83	406.81	462.25	476.36	356.59	214.26	259.29	306.27
SlT09G002230	up	metal ion transport	16.13	10.76	13.11	49.02	49.6	53.03	11.77	13.04	8.85	15.98	21.17	29.39
SlT09G002430	up	carbonate dehydratase activity	0	0	0	0.57	0.98	0	0	0	0	0	0	0
SlT09G002670	up	L-threonine ammonia-lyase activity	1829.38	1704.59	1802.31	2583.24	2911.55	1871.57	1306.06	1185.36	1340.99	1082.15	948.6	665.63
SlT09G002710	up	protein glycosylation	1.06	0.52	0.71	1.1	2.77	0.26	0.37	0.69	0.81	0.41	0.27	0.79
SlT09G002770	up	-	0.19	0.32	0.46	34.2	33.31	28.35	0.37	0.25	0.19	15.99	23.31	11.36
SlT09G003590	up	acid phosphatase activity	0.29	0.12	0.35	0.26	0.38	0.18	0	0.1	0.05	0.04	0.06	0.1
SlT09G003640	up	integral component of membrane	0.12	0.38	0.49	0.4	0	1.06	0.4	0.56	0.22	0.1	0.15	0
SlT09G003810	up	serine-type endopeptidase activity	0.02	0.02	0	0.09	1.56	0	0.08	0.05	0.02	0.01	0	0
SlT09G007160	up	-	0	0	0	2.09	2.99	2.22	0	0	0	0.07	0.59	0.53
SlT09G008300	up	ubiquitin-protein transferase activity	3.54	2.3	2.88	6.53	7.17	6.66	3.51	3	4.01	2.57	4.26	3.14
SlT09G008950	up	-	2.24	2.11	2.56	1.78	2.85	1.01	3.32	3.03	2.22	0.36	0.72	1.52
SlT09G010570	up	ATP hydrolysis coupled proton transport	0	0.06	0	1.3	8.34	0	0	0	0	0	0	0.03
SlT09G011970	up	-	0.93	0.48	0.84	0.61	0.88	1.38	0.13	0.73	0	0.18	0	0.58
SlT09G012720	up	oxidoreductase activity, acting on the aldehyde or oxo group of donors, NAD or NADP as acceptor	0.3	0	0.36	0.3	0.36	0	0	0.1	0	0	0	0.08
SlT09G012740	up	hydrolase activity, hydrolyzing O-glycosyl compounds	40.94	40.14	44.29	42.57	37.17	47.58	44.33	43.51	41.11	16.92	21.48	27.43
SlT09G013640	up	-	0.1	0.06	0.05	0.72	0.4	0.57	0.54	0.45	0.2	0.13	0.09	0.52
SlT09G013750	up	-	2.45	2.87	3.35	1.57	1.39	1.98	0.85	2.92	0.94	0.46	0.1	0.17
SlT09G014200	up	-	24.14	44.15	39.28	46.68	58.19	48.9	45.87	12.74	65.17	18.46	22.34	28.62
SlT09G014980	up	protein kinase activity	0	0	0	57.6	46.8	54.9	0	0	0	13.95	28.77	4.78
SlT09G015260	up	-	0.33	0.11	0.31	0.15	0.42	0.49	0.18	0.22	0.39	0.01	0.15	0
SlT09G015290	up	catalytic activity	17	23.75	20.37	151.87	166.36	13.96	18.65	15.65	36.67	30.61	22.15	13.72
SlT09G016150	up	-	0.04	0.22	0.93	2.32	0.97	1.59	0.11	0.18	0.58	0.41	0.51	0.79
SlT09G016420	up	malate transport	0.03	0.07	0	0.62	0.32	0.29	0	0.02	0	0.05	0.24	0.06
SlT09G016480	up	-	0.87	0.37	0.68	0.56	0.35	0.31	0.39	0.58	0.34	0.25	0	0.21
SlT09G016760	up	-	10.45	10.39	10.95	19.61	17.02	20.99	11.77	11.9	9.44	8.65	11.22	10
SlT09G017000	up	-	60.15	58.07	57.16	3564.22	3184.76	3740	90.4	65.05	63.55	1742.85	2273.62	1758.8
SlT09G017680	up	DNA binding	0	0.06	0.27	13.57	14.17	15.06	0.04	0.03	0.28	0.26	4.11	0.36
SlT09G017990	up	actin binding	4.53	4.06	3.82	123.5	107.85	126.9	4.21	4.01	4.2	22.8	46.03	16.36
SlT09G018450	up	-	23.99	17.97	22.7	31.16	48.63	30.84	17.08	18.08	15.66	14.73	17.52	27.1
SlT09G018770	up	-	0.88	2.81	1.66	7.85	9.48	9.74	0.37	4.57	3.02	2.79	2.19	6.75
SlT09G018920	up	integral component of membrane	0.85	0.8	1.24	6.1	38.36	1.83	0.86	0.2	1.03	0.3	0.49	0.74
SlT09G019000	up	-	10.78	11.96	8.86	6.31	4.46	6.56	9.63	13.38	4.99	2.21	2.14	3.28
SlT09G019080	up	DNA binding	6.99	7.97	8.88	16.3	17.02	15.47	6.87	7.4	7.41	9.27	9.84	11.59
SlT09G019770	up	-	6.12	7.07	6.36	16.15	16.17	16.26	6.72	6.75	6.38	7.79	10.78	8.82
SlT09G019870	up	DNA binding transcription factor activity	4.4	8.46	5.59	30.7	24.57	30.08	6.06	7.03	4.47	14.47	18.84	8.24
SlT09G019890	up	-	1.84	1.14	1.43	6.89	6.51	7.05	2.02	2.52	2.14	3.51	4.84	3.22
SlT09G019970	up	metabolic process	2.72	1.8	1.49	3.96	3.03	4.25	1.6	1.43	1.55	0.91	2.57	2.66
SlT09G020160	up	protein kinase activity	0.3	0.36	0.3	0.52	0.44	0.48	0.19	0.39	0.92	0.17	0.18	0.41
SlT09G020190	up	-	3.19	2.42	2.6	2611.72	2566.18	2790.62	3.08	2.81	2.73	1213.91	1626.87	991.45
SlT09G020430	up	-	3.18	2.19	4.69	6.49	6.41	4.76	2.82	2.21	2.18	2.29	2.82	4.65
SlT09G020550	up	-	0.57	1.51	1.08	2.43	3.53	2.83	0.57	1.22	1.83	0.74	0.6	2.98
SlT09G020580	up	-	0	0.27	0.05	1.41	1.66	1.96	0	0.25	0.44	0.13	0.29	0.14
SlT09G020740	up	protein binding	1.04	1.22	1.36	1.01	0.85	0.59	1.03	0.93	1.72	0.42	0.4	0.46
SlT09G021200	up	-	0.06	0	0.05	1.55	5.09	0.17	0	0	0	0	0.02	0.46
SlT09G021470	up	protein binding	0.95	1.11	1.05	0.24	0.22	0.53	0.81	1.19	0.41	0.05	0.21	0.31
SlT09G021790	up	serine-type endopeptidase inhibitor activity	302.06	332.91	241.28	404.49	467.88	346.77	310.7	243.49	250.81	218.66	234.87	107.67
SlT09G021800	up	serine-type endopeptidase inhibitor activity	27.37	20.45	16.72	48.77	58.74	39.87	17.24	25.47	7.45	10.75	8.15	8.74
SlT09G021820	up	serine-type endopeptidase inhibitor activity	558.21	531.99	584.4	1172.94	1543.2	453.63	443.65	294.35	385.82	661.83	424.55	238.88
SlT09G021830	up	serine-type endopeptidase inhibitor activity	113.37	150.16	111.35	315.29	573.94	128.62	132.78	63.74	99.44	172.58	105.4	46.16
SlT09G022050	up	oxidoreductase activity	18.51	6.94	12.26	3.82	5.15	5.59	8.83	9.61	5.82	1.23	1.4	4.75
SlT09G022610	up	cytoplasm	0	0	0.15	0.17	0.97	0.13	0	0	0	0	0	0
SlT09G022690	up	-	0.28	0.44	0.58	0.38	0.28	0.58	0.09	0.32	0.78	0.17	0.11	0.24
SlT09G023080	up	integral component of membrane	2.31	3.36	2.89	56.56	65.06	63.66	3.03	3.16	3.91	21.02	31.45	10.97
SlT09G023210	up	3-isopropylmalate dehydratase activity	0.25	0.09	0.14	0.37	0.39	0.26	0.01	0.22	0.06	0.04	0	0.12
SlT09G023850	up	methyltransferase activity	0.3	0.25	0.25	0.3	0.35	0.06	0.21	0.11	0.63	0.08	0	0
SlT09G024080	up	-	0.38	0.88	0.94	498.22	508.92	537.08	0.96	0.29	0.53	157.63	210.27	100.66
SlT09G024590	up	-	3.41	2.94	2.42	0.24	0.95	0.14	5.14	4.31	3.01	0.19	0	0.25
SlT09G025170	up	protein binding	2.02	1.83	1.9	2.78	2.51	2.18	2.77	2.32	3.07	0.79	0.79	1.66
SlT10G001040	up	electron transfer activity	0.07	0.15	0.08	1.64	5.72	0	0	0	0	0.04	0	0
SlT10G001200	up	calcium ion binding	0.12	0	0.04	0.07	0.53	0.26	0.15	0.19	0.05	0.13	0.18	0.03
SlT10G001470	up	GTPase activity	0	0.13	0.14	0.27	0.06	0.37	0	0	0	0	0	0
SlT10G001510	up	lipid binding	0.16	0.12	0.32	1.24	1.43	0.47	0.42	0.19	0.16	0.02	0	0.3
SlT10G001750	up	calcium ion binding	4.41	10.28	4.64	24.4	19.03	21.89	4.8	7.34	3.97	6.63	7.38	11.38
SlT10G001910	up	DNA binding	1.42	0	0.56	0.7	1.09	0.18	0	0	0	0	0	0.12
SlT10G002310	up	extracellular space	0	0.1	0	11.85	129.1	0	0	0	0.25	0	0	0
SlT10G002410	up	drug transmembrane transport	0	0.08	0.24	1.47	7.16	0.22	0.02	0.11	0.18	0	0	0.05
SlT10G002420	up	drug transmembrane transport	0.25	0.76	2.38	0.29	1.46	0.16	0.26	1.22	1.75	0	0	0.04
SlT10G002710	up	-	4.17	1.69	3.39	2.23	0.91	1.37	1.78	1.41	0.99	0.22	0.33	0.7
SlT10G003150	up	methyltransferase activity	8.4	7.74	10.85	6.42	4.86	3.37	3.33	5.16	4.66	1.52	1.24	4.43
SlT10G003440	up	metal ion binding	60.3	63.32	50.92	71.54	65.76	70.71	54.79	51.25	29.83	39.63	38.57	26.73
SlT10G003720	up	transferase activity, transferring acyl groups other than amino-acyl groups	6.05	5.4	4.87	5.38	5.09	3.43	6.82	6.32	2.61	1.07	2.19	4.47
SlT10G003750	up	lipid metabolic process	0.55	0.18	1	0.94	1.53	0.63	0.07	0.15	0.07	0	0.08	0.25
SlT10G003860	up	hydrolase activity, acting on ester bonds	0.14	0.17	0.08	1.02	12.18	0.05	0.24	0.2	0.11	0	0.07	0.08
SlT10G004140	up	DNA binding	17.7	26.84	18.13	24.61	25.86	26.31	24.89	33.37	18.1	5.41	6.48	10.95
SlT10G004250	up	-	6.79	6.25	5.95	8.04	6.52	7.8	5.97	6.04	4.38	3.16	3.63	5.58
SlT10G004330	up	-	4.54	2.62	4	3.3	2.71	3.9	3.19	2.85	3.04	0.89	1.35	1.09
SlT10G004540	up	-	1.84	1.27	1.35	226.49	183.96	236.58	1.15	1.38	1.92	34.79	73.93	22.86
SlT10G004550	up	catalytic activity	0.7	0.16	0.78	2.62	1.66	2.99	0.18	0	0.11	0.62	1.12	0.74
SlT10G004560	up	DNA binding transcription factor activity	4.41	3.64	2.74	17.62	18.48	18.28	5.43	4.75	4.6	6.07	10.55	9.59
SlT10G005060	up	-	68.08	68.27	65.79	250.69	228.67	249.08	77.23	74.21	75.97	100.88	144.36	89.62
SlT10G005560	up	RNA polymerase II regulatory region sequence-specific DNA binding	1.72	0.93	1.2	0.29	1.17	0.98	1.49	1.19	1.73	0.7	0.18	0.45
SlT10G005970	up	3-beta-hydroxy-delta5-steroid dehydrogenase activity	2.25	2.13	1.53	1.33	1.21	1.33	1.88	2.68	1.22	0.33	0.29	1.07
SlT10G008010	up	-	0	0	0	0.23	0.59	0	0	0.07	0	0.04	0	0
SlT10G008170	up	-	0.78	0.9	0.77	1.45	0.64	0.43	0.9	0.85	0.81	0.29	0.26	0.9
SlT10G008660	up	-	5.16	7.48	8.69	5.49	5.14	7.63	5.5	6.7	8	4.7	4.57	4.26
SlT10G009070	up	-	2.3	1.51	1.86	1.14	1.01	2	0.89	1.73	2.01	0.4	0.15	0.46
SlT10G009870	up	hydrolase activity, hydrolyzing O-glycosyl compounds	2.05	1.29	2.48	1.17	3.66	1.4	0.77	0.99	2.97	0.84	0.87	1.09
SlT10G010710	up	hydrolase activity, hydrolyzing O-glycosyl compounds	9.06	8.82	12.08	10.87	40.15	2.65	8.63	9.33	7.81	2.93	2.66	5.27
SlT10G011100	up	transferase activity, transferring glycosyl groups	0.12	0	0.07	0.26	0.35	0.04	0.08	0.06	0.03	0.02	0.02	0.06
SlT10G013270	up	-	3.54	0.97	2.02	0.69	0.47	0.76	1.23	0.98	1.8	0.09	0.06	0.69
SlT10G013820	up	-	0.31	0.3	0.34	0.34	0	0	0	0.26	0.4	0.09	0	0
SlT10G013850	up	-	7.85	8.81	7.38	12.49	9.19	11.14	9.19	10.88	8.65	4.29	6.32	5.54
SlT10G013860	up	ADP binding	1.51	2.28	2.2	2.21	2.89	1.88	2.39	3.12	1.98	0.82	0.84	2.01
SlT10G013880	up	-	0.96	1.24	2.38	3.77	2.73	3.15	2.16	1.37	1.64	0.6	1.82	1.68
SlT10G014630	up	-	0	0	0.23	2.76	0.58	0.14	0.62	0.21	0.22	0.51	0.24	0.37
SlT10G015050	up	oxidoreductase activity	0.12	0.16	0.2	0.26	0.44	0.13	0.13	0.23	0.08	0.09	0.03	0.08
SlT10G015060	up	oxidoreductase activity	0.54	0.3	1.99	0.67	1.95	1.21	1.09	0.5	0.68	0.44	0.43	0.21
SlT10G015070	up	catalytic activity	2.65	1.88	2.22	3.6	2.29	3.86	1.95	2.21	1.72	1.5	1.91	1.76
SlT10G015240	up	zinc ion binding	3.51	2.02	2.25	0.37	0.14	0.25	2.82	3.61	3.12	0.17	0.02	0.01
SlT10G015890	up	hydrolase activity, hydrolyzing O-glycosyl compounds	0	0.03	0.19	5.48	61.9	0.15	0.21	0.19	0.17	0.11	0.21	0.34
SlT10G016820	up	-	10.61	6.14	13.82	11.81	27.37	8.55	6.88	6.59	4.94	1.41	3.03	6.6
SlT10G017040	up	lipid transport	136.51	57.88	118.53	101.92	94.59	167.99	38.58	41.21	72.06	7.02	7.9	70.37
SlT10G017060	up	electron transfer activity	440.44	376.75	340.05	537.71	511.21	438.95	409.29	364.73	190.75	301.1	239.74	288.99
SlT10G017210	up	catalytic activity	19.31	20	21.16	22.75	24.75	11.89	16.95	15.42	19.71	10.55	9.71	10.81
SlT10G017240	up	protein binding	10.53	8.47	10.62	16.81	16.42	16.73	10.05	10.04	9.39	9.81	11.59	5.68
SlT10G017250	up	-	1.7	1.14	1.06	4.01	2.71	3.68	1.3	1.25	1.52	1.3	1.66	1.18
SlT10G017440	up	protein binding	1.06	0.74	0.53	0.99	0.35	1.23	0.57	0.82	1.31	0.24	0.28	0.63
SlT10G017610	up	oxidoreductase activity	1.07	1.56	0.55	5.56	9.02	0.28	0.73	0.57	1.13	2.36	0.85	0.69
SlT10G018000	up	-	1.53	1.05	2.28	21.52	16.44	20.81	1.25	2.09	2.04	5.35	8.04	6.71
SlT10G018010	up	-	2.74	2.63	2.39	59.38	60.33	66.17	2.79	3.64	3.55	24.84	35.9	27.82
SlT10G018120	up	-	1.47	1.01	1.11	0.61	0.63	0.62	0.88	1.22	0.62	0.2	0.14	0.58
SlT10G018250	up	-	2.05	2.37	3.4	8.07	7.34	9.97	3.07	1.64	2.89	3.34	5.08	4.75
SlT10G018260	up	ATP binding	3.97	3.76	4.96	16.05	16.21	14.83	2.85	3.22	5.06	6.9	9.37	8.52
SlT10G018500	up	cellular amino acid metabolic process	89.91	70.35	99.78	82.82	153.47	57.22	69.7	61.67	95.87	37.37	36.14	53.9
SlT10G018690	up	embryo development ending in seed dormancy	0	0	0	2.23	0.9	0.79	0	0	0	0.14	0.38	0.28
SlT10G018860	up	protein kinase activity	0.06	0.04	0.05	0.58	2.39	0	0.08	0.12	0.18	0.24	0.15	0.1
SlT10G019030	up	protein binding	26.29	30.67	37.12	41.7	46.09	46.8	25.24	27.44	31.23	21.57	26.39	23.1
SlT10G019590	up	-	0.66	0.75	0	1.52	0.65	2.51	0	0.24	0.41	0.17	0	0.24
SlT10G019870	up	metabolic process	0.38	0.13	0.24	0.15	0.85	0	0.44	0.34	0.42	0	0	0.06
SlT10G021420	up	oxidoreductase activity	30.44	17.98	34.96	17.35	11.31	16.95	22.22	18.43	26.19	3.07	2.97	15.77
SlT10G021440	up	-	1.35	1.94	0.7	10.4	5.59	8.85	2.15	1.89	1.65	3.32	5.28	5.15
SlT10G022060	up	-	1.53	0.64	1.55	1.85	1.36	1.36	0.48	1.14	1.15	0.76	0.22	0.68
SlT10G022490	up	iron ion binding	0.03	0	0.08	0.07	0.07	0.08	0.08	0.01	0	0	0	0
SlT10G023220	up	nucleic acid binding	22.8	21.34	23.84	151.47	132.93	155.04	17.88	21.13	27.02	76.73	98.2	59.7
SlT10G023600	up	iron ion binding	2.06	2.89	0.7	3.66	2.59	2.07	1.17	2.44	1.74	1.48	1.54	1.19
SlT10G023970	up	transporter activity	4.06	4.02	2.5	6.14	11.53	1.45	4.24	3.31	4.61	3.67	2.88	1.84
SlT10G023980	up	transporter activity	0.09	0.07	0.32	0.7	1.08	0.25	0.13	0.08	0.15	0.14	0.12	0.05
SlT10G023990	up	protein binding	0.24	0.42	0.53	40.63	24.4	32.76	0.33	0.45	2.1	18.07	16.79	13.15
SlT10G024050	up	-	3.59	4.1	2.72	5.72	7.12	3.68	3.47	3.61	9.14	2.69	1.47	3.27
SlT10G024080	up	-	30.21	23.47	21.94	188	175.9	215.33	28.77	26.76	11.32	72.79	91.91	84.32
SlT10G024290	up	metabolic process	0.14	0.15	0.3	0.15	1.37	1.62	0.3	0.35	0.18	0.05	0.41	0.5
SlT10G024400	up	catalytic activity	0	2.03	0.38	0	0.32	0.56	0.09	2.12	2.98	0	0	0
SlT10G024640	up	hydrolase activity, hydrolyzing O-glycosyl compounds	3.85	1.09	0.55	6.35	56.21	0.16	1.68	1.51	0.34	3.04	3.11	1.94
SlT10G025130	up	protein binding	0	0	0	0.45	0.91	0	0	0.02	0.03	0	0	0.02
SlT10G025440	up	-	0.46	0.04	0.34	10.36	19.28	1.54	0.18	0.14	0.17	0.13	0.15	0.3
SlT10G025500	up	extracellular region	19.94	13.46	22.55	9.14	9.28	5.94	11.53	12.26	11.82	2.26	1.75	9.53
SlT10G025510	up	-	1.34	1.05	0.87	3.6	3.63	3.63	1.17	1.3	0.96	1.38	1.71	1.67
SlT10G025520	up	-	0.4	1.43	1.32	4.18	5.09	3.65	1.51	0.83	1.2	1.17	1.07	0.78
SlT11G000650	up	protein binding	4.64	3.86	3.82	9.19	10.11	9.51	3.89	4.99	4.5	2.8	4.94	6.67
SlT11G001310	up	cytoplasm	1.46	0.22	0.39	0.37	0.14	0	1.26	1.85	0.04	0.04	0	0
SlT11G001850	up	-	5.86	3.23	6.19	3.05	2.44	4.97	3.64	5.29	3.81	0.29	0.93	3.72
SlT11G002270	up	metabolic process	2.49	1.37	3.06	1.24	1.07	0.88	1.36	2.02	1.83	0.45	0.67	0.86
SlT11G002390	up	metabolic process	0.26	0.21	0.34	0.04	0.34	0.4	0.05	0.05	0.27	0.03	0.03	0.13
SlT11G002500	up	-	20.29	17.8	18.37	56.39	65.07	54.44	18.11	18.66	14.99	30.66	34.18	33.45
SlT11G002630	up	catalytic activity	15.8	9.62	10.16	9.34	11.42	7.72	9.46	7.86	6.12	3.95	6.71	5.19
SlT11G003340	up	RNA binding	1.42	0.21	1.11	0.53	2.34	1.38	0.22	0.21	0.22	0.12	0.2	1.2
SlT11G003420	up	-	0	0.06	0.05	0.34	0.06	0.16	0.47	0.18	0	0	0	0
SlT11G003690	up	-	2.13	1.05	1.77	1.66	1.34	1.28	1.91	1.82	2.57	0.74	0.18	0.96
SlT11G004140	up	-	8.98	8.58	9.69	18.09	16.98	19.23	9.8	8.69	12.27	6.73	9.21	11.87
SlT11G004380	up	RNA polymerase II regulatory region sequence-specific DNA binding	2.93	2.01	2.8	1.71	2.33	1.97	1.74	1.59	2.46	0.59	0.5	1.29
SlT11G004460	up	-	10.47	9.53	12.84	87.96	81.25	86.51	8.72	11.62	10.52	23.35	30.31	24.37
SlT11G004470	up	-	5.12	11.87	5.59	68.87	48.75	81.03	9.6	11.45	8.44	13.69	28.43	46.18
SlT11G004580	up	metabolic process	3.15	2.47	2.09	1.46	1.22	1.31	1.66	2.27	1.8	0.38	0.95	0.74
SlT11G005010	up	-	7.21	6.1	6.77	7.1	6.15	6.54	5.87	7.19	8.41	1.7	3.54	5.91
SlT11G005110	up	zinc ion binding	5.52	19.25	21.48	42.73	57.34	36.89	10.74	11.92	13.73	15.68	14.6	16.72
SlT11G005320	up	-	0	0.74	0.76	1.01	0.4	1.2	1.14	1.38	1.61	0.1	0.13	0.53
SlT11G005810	up	DNA binding	0.17	0.36	0.83	0.51	0.59	0.54	0.14	0.24	0.5	0.15	0	0.24
SlT11G005840	up	protein binding	4.19	3.34	2.94	3.44	6.84	0.56	4.61	5.2	3.6	0.86	0.88	1.95
SlT11G006420	up	endoplasmic reticulum	3.66	2.3	3.89	2.79	2.99	3.53	3.08	3.64	3.73	1.36	1.54	1.98
SlT11G007130	up	-	4.39	3.16	4.17	6.81	7.62	7.91	4.32	3.96	4.82	3.37	3.98	4.5
SlT11G007590	up	drug transmembrane transport	8.52	3.27	7.68	3.85	3.55	9.88	3.05	2.48	4	1.48	1.46	6.31
SlT11G007640	up	proteolysis	32.76	32.25	33.12	48	48.54	48.95	32.88	34.09	33.58	23.88	31.05	26.01
SlT11G008020	up	DNA binding	21.39	26.87	31.71	53.76	49.81	43.3	18.6	20.55	30.81	18.08	17.84	27.74
SlT11G008560	up	ATP binding	7.86	8.39	9.61	3273.97	3272.69	3503.2	11.35	10.85	9.57	1594.44	2033.26	1405.3
SlT11G008800	up	protein binding	8.61	8.19	9.67	25.26	23.25	26.94	8.43	8.63	7.52	9.93	13.89	10.13
SlT11G008840	up	-	0.5	0.47	0.27	4025.74	3645.48	4331.25	0.58	0.39	0.27	1963.08	2706.99	1538.63
SlT11G009430	up	serine-type endopeptidase inhibitor activity	2.51	3.42	1.59	1.83	1.38	1.43	2.02	1.89	2.92	0.72	0.7	0.22
SlT11G009470	up	serine-type endopeptidase inhibitor activity	217.69	211.87	203.41	241.99	289.71	222.52	150.33	177.2	125.9	142.52	122.85	90.01
SlT11G010160	up	cell wall	0	0	0	0.34	0.33	0.48	0	0	0	0	0.05	0
SlT11G011160	up	hydrolase activity	1.16	0.61	0.49	0.96	1.65	1.15	0.71	0.61	1.98	0.2	0.37	0.21
SlT11G013360	up	-	0	0	0	8.14	5.24	7.57	0	0	0	2.02	2.43	0.36
SlT11G013370	up	phospholipid binding	0.02	0.03	0.05	20.11	17.73	23.16	0.05	0.08	0.11	3.84	6.77	1.46
SlT11G014130	up	-	0.15	0.03	0.08	3.64	14.17	0.32	0.09	0	0.02	0.06	0	0.25
SlT11G014320	up	-	2.42	2.16	2.65	3.28	2.36	4.62	2.07	2.27	2.34	1.27	2.09	1.26
SlT11G016540	up	-	1.65	0.83	1.12	2.41	1.94	1.34	0.8	1.44	0.99	0.63	0.45	0.89
SlT11G016650	up	nucleic acid binding	0.09	0	0.03	1.13	1.61	1.12	0.06	0.09	0.03	0.18	0.19	0
SlT11G016660	up	-	0	0	0	0.31	0.15	0.31	0	0.04	0.03	0	0	0.06
SlT11G017270	up	-	0.27	0.28	0.65	17.4	14.55	19.48	0.41	0.51	0.61	6.95	9.06	8.24
SlT11G017690	up	lipid metabolic process	3.14	1.56	1.56	5.3	10.35	1.78	2.58	2.08	2.22	1.01	0.87	3.03
SlT11G018090	up	-	1.36	0.01	0.12	2.94	1.83	0.74	0.62	0.16	0.09	0.75	0.31	0.77
SlT11G018150	up	-	2.53	3.2	3.27	3.5	7.77	1.5	2.91	2.85	2.18	1.17	1.19	1.35
SlT11G018950	up	-	12.61	12.34	11.86	173.71	194.45	109.19	9.1	10.19	9.83	49.67	46.71	29.31
SlT11G019110	up	-	0.34	1.39	0	3.14	8.88	0.2	0.44	0.45	0.71	0.37	0	1.29
SlT11G019300	up	-	12.93	10.87	13.68	9.3	20.79	7.63	9.33	9.86	15.13	6	4.98	9.55
SlT11G019900	up	aspartic-type endopeptidase activity	3.77	4.13	4.41	1.29	0.91	1.54	2.97	5.53	3.75	0.85	0.24	0.72
SlT11G020290	up	ATP binding	15.49	20.58	14.1	25.23	23.73	33.54	21.71	18.24	19.24	13.77	19.32	13.78
SlT11G020370	up	zinc ion binding	11.74	12.4	12.89	4.2	13.58	3.1	11.37	10.92	10.1	2.59	3.39	5.4
SlT11G020710	up	transferase activity, transferring acyl groups other than amino-acyl groups	0	0	0	0.27	0.09	0.24	0	0	0.06	0	0	0
SlT11G020730	up	translation elongation factor activity	3.52	1.8	5.1	5.47	6.47	7.12	1.84	1.01	3.91	2.62	1.58	5.12
SlT11G021440	up	malate transport	0	0	0	0.22	0.61	0.23	0	0	0	0	0	0
SlT11G022690	up	protein kinase activity	4.97	3.47	3.98	19.43	18.89	19.88	3.78	4.82	4.26	9.44	12.23	10.54
SlT11G022930	up	-	3.17	3	3.68	1.75	2.91	2.04	3.13	4.34	3.26	0.83	0.96	1.73
SlT11G023100	up	nucleic acid binding	0.56	0.08	0.6	0.41	0.76	1.81	0.06	0.12	0.07	0.13	0.3	0.2
SlT11G023130	up	nucleic acid binding	0.36	1.67	0.2	2.57	2.2	1.34	1.03	1.62	1.16	0.55	0.27	1.23
SlT12G000350	up	protein kinase activity	3.49	3.21	3.57	2.27	11.71	1.35	3.38	2.93	2.96	0.91	1.61	1.72
SlT12G000370	up	-	1.15	1.2	2.08	0.66	3.55	0.13	1.74	1.69	0.87	0.12	0.42	0.27
SlT12G000380	up	hydrolase activity	0	0	0	0.75	36.38	0	0	0	0.02	0	0.04	0
SlT12G000990	up	protein binding	0.03	0.02	0	0.18	1.05	0.12	0.06	0.04	0.08	0	0	0.04
SlT12G001070	up	-	16.38	15.01	16.89	332.12	346.65	320.08	14.88	15.39	14.33	158	211.44	156.13
SlT12G001210	up	-	433.35	400.97	332.7	261.93	230.3	301.46	368.03	442.02	71.92	87	104.2	208.21
SlT12G001330	up	-	0.41	0.68	1.21	6.64	6.05	2.52	1.2	2.06	4.11	0.84	0.82	1.73
SlT12G002590	up	protein kinase activity	1.68	1.64	1.55	1.02	1.11	0.61	0.9	1.24	3.99	0.33	0.27	0.8
SlT12G002740	up	iron ion binding	1.31	0.7	0.2	1.28	5.73	1.33	0.24	0.62	1.99	0.12	0	0.44
SlT12G003050	up	-	1.85	1.8	0.6	2.37	2.75	4.26	2.29	2.56	2.09	1.54	1.9	0.85
SlT12G003090	up	catalytic activity	5.55	5.03	4.6	3.14	3.19	3.53	2.72	4.02	1.77	1.25	1.16	1.42
SlT12G003540	up	-	8.83	10.39	11.1	32.04	40.1	34.76	10	10.04	9.17	18.6	18.95	18.12
SlT12G003910	up	metabolic process	120.59	94.94	100.73	38.25	29.05	37.68	87.78	90.06	40.2	10.27	14.21	12.29
SlT12G003990	up	electron transfer activity	1.05	0	0.88	10.2	7.74	1.19	0	0.14	0.06	0	0	0.24
SlT12G004010	up	aminopeptidase activity	463.6	645.67	391.57	995.99	1920.1	326.86	383.69	243.32	493.85	575.15	335.6	98.83
SlT12G004240	up	-	1.61	1.71	1.74	2.46	2.41	2.01	1.15	1.21	1.77	0.8	1.04	1.57
SlT12G004410	up	catalytic activity	14.31	13.13	10.93	169.06	171.88	163.7	13.29	12.9	11.42	95.27	112.87	64.99
SlT12G004520	up	integral component of membrane	1.21	1.6	0.82	4.46	4.4	3.57	1.58	1.6	1.58	1.49	1.91	3.28
SlT12G004910	up	oxidation-reduction process	2.9	5.85	3.55	5.42	8.97	10.56	3.76	4.89	1.98	5.08	4.24	2.97
SlT12G005070	up	glycogen biosynthetic process	0.49	0	0.32	0.9	7.89	0.1	0	0.05	0.02	0.08	0	0.14
SlT12G005170	up	-	3.84	6.12	7.09	4.66	2.73	5.71	10.13	9.3	5.32	1.29	2.97	4.46
SlT12G005250	up	protein binding	0.06	0	0	95.09	74.22	72.92	0	0.06	0	6.53	19.85	6.3
SlT12G005260	up	protein binding	1.6	0.6	0.62	0.92	1.44	1.48	0.67	0.62	0.73	0.15	0.53	0.59
SlT12G005360	up	-	4.77	4.16	4.17	4.09	6.21	4.03	3.04	3.06	4.92	2.07	1.37	2.93
SlT12G005510	up	nucleosome	40.84	42.63	30.74	85.19	94.57	127.21	44.72	54.59	46.55	49.26	60.61	41.09
SlT12G005520	up	-	0.92	1.09	1.29	7.06	5.51	8.89	1.51	1.82	1.14	3.27	4.72	3.76
SlT12G005640	up	DNA binding	1.74	2.26	3.94	14.9	13.27	12.17	0.91	1.1	7.09	2.68	2.08	2.63
SlT12G005720	up	protein binding	0.24	0.09	0.33	0	0.05	0.06	0.12	0.33	0.28	0	0	0
SlT12G006520	up	adenyl-nucleotide exchange factor activity	4.78	6.9	6.04	62.55	64.43	66.16	5.51	7.22	6.47	28.73	40.35	29.84
SlT12G006550	up	methyltransferase activity	2.01	1.87	1.34	2.08	4	0.96	2.19	2.5	0.85	0.03	0.57	0.44
SlT12G006850	up	-	7.16	5.78	8.99	55.73	51.82	51.09	8.28	8.08	7.03	28.74	30.59	26.85
SlT12G007570	up	zinc ion binding	0.59	0.37	0.38	0.36	0.03	0.16	0.2	0.21	0.18	0.03	0	0.15
SlT12G009100	up	-	0.33	0.06	0.11	1.84	0.68	0.84	0.01	0.22	0.15	0.19	0.01	0.02
SlT12G009110	up	-	7.09	7.34	7.06	16.18	9.88	12.12	9.21	9.93	7.85	6.92	8.06	7.85
SlT12G010420	up	-	0	0	0	0.08	2.43	0	0.21	0.04	0.12	0	0	0.09
SlT12G013040	up	-	4.2	3.92	4.99	9.79	6.64	7.33	5.71	5.25	4.64	2.83	2.69	3.78
SlT12G013440	up	-	6.63	6.09	7.64	4.22	5.63	4.57	4.56	8.11	1.72	0.75	0.86	2.04
SlT12G013470	up	-	7.13	6.83	8.01	6.03	5.56	4.29	4.56	8.83	1.62	1.25	1.46	3.13
SlT12G013490	up	lipid metabolic process	7.64	7.05	8.51	14.11	13.53	13.62	6.17	7.13	6.62	6.22	7	7.18
SlT12G013820	up	-	0.43	0.66	0.59	5.62	2.45	2.73	0.28	0.35	0.23	2.01	0.84	2.31
SlT12G014850	up	methyltransferase activity	0.51	0.09	0.29	0.05	0.22	0.06	0.08	0.07	0.17	0	0	0
SlT12G014920	up	protein dimerization activity	0	0.11	0.02	0.31	0.19	0.06	0.1	0.49	0.14	0	0	0
SlT12G015350	up	-	23.55	30.8	33.44	36.23	161.49	23.24	21.19	18.72	25.01	17.78	19.5	20.96
SlT12G015660	up	-	0.45	0.87	1.28	1202.56	1018.47	1289.3	0.75	0.49	0.95	372.72	649.78	230.43
SlT12G017190	up	-	3.78	2.85	2.43	11.71	13.04	4.93	4.3	3.11	1.52	1.71	1.72	1.31
SlT12G017300	up	DNA binding	2.09	2.04	2.86	0.6	0.81	0.7	1.75	2.94	1.54	0.17	0.06	0.59
SlT12G017430	up	-	0.68	1.11	0.54	1.43	2.1	0.87	0.51	0.38	0.78	0.61	0.44	0.67
SlT12G017680	up	-	0.34	0.17	0.13	0.46	0.37	0.63	0.26	0.63	0.65	0.04	0.02	0.32
SlT12G018100	up	cation transport	0.5	0.25	0.77	0.94	1.87	0.74	0.07	0.08	0.15	0.02	0.06	0.26
SlT12G018140	up	-	2.2	2.12	2.54	1.77	6.89	1.15	1.87	2.6	2.38	0.66	1.08	0.6
SlT12G018560	up	DNA binding	0.5	0.13	0.83	0.39	0.35	0.41	0.04	0.18	0.16	0.03	0.04	0.32
SlT12G019150	up	metabolic process	0.33	0.6	0.28	0.97	1	0.34	0.37	0.2	2.49	0.13	0.07	0.12
SlT12G019600	up	-	7.99	4.05	11.97	10.16	12.99	6.69	3.34	2.12	4.66	1.43	1.01	7.7
SlT12G019800	up	integral component of membrane	7.76	7	7.06	46.05	46.13	40.21	6.69	7.36	8.25	16.51	20.18	19.03
SlT12G019810	up	-	12.9	11.04	13.24	103.32	96.67	104.86	14.17	12.67	10.9	53.38	46.11	33.93
SlT12G020380	up	-	1.58	3.27	2.42	0.39	0.5	1.3	1.7	3.08	2.26	0.28	0.05	0.6
SlT12G020420	up	-	1.28	1.42	1.72	2.53	3.04	1.65	1.06	1.37	1.38	0.68	1.72	1.26
SlT12G020500	up	ornithine carbamoyltransferase activity	22.4	19.92	20.96	367.56	338.14	437.89	20.63	19.93	21.29	115.96	257.45	127.11
SlT12G020530	up	intracellular	1.25	1.81	1.48	5.38	2.78	4.38	1.13	1.17	2.02	1.86	2.95	1.25
SlT12G020790	up	-	55.15	38.36	62.37	22.97	33.91	30.67	26.77	26.89	58.31	7.62	6.72	27.95
SlT12G020800	up	-	1.82	2.04	3.09	11.42	11.33	11.35	1.65	2.33	3.98	1.95	2.31	2.18
SlT12G020840	up	membrane	4.36	3.98	3.9	32.12	33.86	42.02	3.82	3.74	3.79	6.76	12.58	11.5
SlT12G020890	up	copper ion binding	0.03	0	0.04	4.29	5.29	0.77	0	0	0	0	0	0.14
SlT12G021990	up	-	0.28	3.51	4.1	0.85	0.82	1.49	0.21	0.95	2.58	0.31	0.1	0.34
SlT12G022150	up	polygalacturonase activity	0	0	0.12	0	0.95	0	0	0.05	0	0	0	0
SlT12G022200	up	oxidoreductase activity	125.42	119.37	83.65	147.45	134.24	46.06	102.8	79.75	55.1	66.01	47.87	25.15
SlT12G022540	up	-	0.08	0.29	0.33	0.32	0.29	0.19	0.16	0.29	0.31	0	0	0.1
SlT12G022600	up	protein binding	2.25	2.59	2.4	4.58	5.2	4.24	0.93	1.96	1.75	0.87	1.34	1.98
SlT12G022970	up	hydrolase activity	0.04	0	0	0.2	1.17	0.06	0.06	0.15	0	0.01	0	0
SlT12G023200	up	-	0.4	0.15	0.21	0.77	1.08	0.34	0.25	0.21	0.06	0.15	0.22	0.25
SlT12G023340	up	-	3.28	1.41	2.71	2.79	4.39	2.29	0.44	0.81	1	0.46	0.46	2.7
SlT12G023440	up	-	1.27	0.68	1.27	0.81	1.26	0.85	0.28	0.56	0.52	0.1	0.1	0.88
SlT12G023470	up	transporter activity	0.16	0.04	0.5	5.72	18.61	2.71	0.05	0.04	0.05	0.13	0.11	0.26
SlT12G023580	up	RNA binding	0.92	0.95	2.08	0.45	0.82	0.65	0.48	0.9	0.6	0.13	0.16	0.41
SlT12G023760	up	catalytic activity	1.5	0.78	1.55	1.97	4.41	1.94	0.3	0.56	0.51	0.31	0.71	2.92
SlT12G024200	up	protein kinase activity	0.52	0.53	1.47	0.72	0.35	0.43	0.34	0.46	0.67	0.23	0.35	0.15
SlT12G024370	up	protein binding	0.05	0	0.01	0.29	0.17	0.12	0	0.09	0.04	0	0.03	0.06
SlT12G024400	up	protein binding	0.26	0.39	0.26	1.36	4.32	3.56	0.24	0.28	0.78	0.42	0.23	1.09
SlT01G000200	down	ubiquitin-protein transferase activity	1.49	1.23	0.99	0.32	0.31	0.22	2.04	1.39	2.39	1.63	0.77	0.62
SlT01G000350	down	GTPase activity	0.08	0.09	0	0	0	0.01	0.06	0.09	0.04	0.13	0.15	0
SlT01G000540	down	-	0.41	0.59	0.77	0	0.07	0.04	0.23	0.21	0.26	0.15	0.21	0.53
SlT01G000770	down	protein binding	3.43	3.21	2.65	0.74	0.8	0.38	4.62	3.8	3.63	1.24	0.89	2.36
SlT01G000810	down	protein binding	0.73	0.47	0.71	0.08	0.07	0.05	0.51	0.27	1.44	0.23	0.23	0.27
SlT01G000840	down	-	1.11	0.96	0.63	0.59	0.31	0.23	2.23	0.88	0.9	2.31	2.31	0.52
SlT01G001320	down	-	25.61	24.72	26.55	1.36	1.22	0.7	42.95	40.57	43.47	3.89	4.03	12.1
SlT01G001330	down	-	8.89	9.64	6.06	2.26	2.18	1.11	12.26	14.39	10.75	2.25	3.48	7.64
SlT01G002180	down	-	6.09	6.37	4.71	0.81	1.4	1.01	7.6	7.06	5.76	2.82	2.66	3.61
SlT01G002360	down	-	9.07	10.35	9.51	0.64	1.25	0.42	10.28	13.19	9.15	3.77	1.99	5.63
SlT01G002370	down	-	3.54	3.11	5.21	0.98	0.58	0.41	4.76	4.73	4.41	1.52	1.12	3.88
SlT01G002500	down	catalytic activity	0.64	0.26	0.36	0.35	0	0.59	1.66	0.62	0.45	1.44	1.48	0.66
SlT01G002680	down	electron transfer activity	3.34	2.93	3.67	1.85	2.15	1.23	4.26	7.6	4.06	3.04	3.08	9.82
SlT01G003300	down	protein kinase activity	0.13	0.02	0.02	0.07	0	0	0.39	0.07	0	0.58	0.39	0.03
SlT01G003610	down	nucleus	67.98	55.62	45.9	14.01	8.45	6.16	88.59	71.02	57.58	79.82	67.74	19.99
SlT01G003740	down	-	2.78	1.97	0.19	0.33	0.49	0.11	4.8	2.34	0.17	4.76	4.99	0.62
SlT01G003780	down	hydrolase activity, hydrolyzing O-glycosyl compounds	24.82	17.92	16.17	10.26	2.48	0.35	39.94	10.27	29.35	42.23	26.87	7.6
SlT01G004000	down	protein binding	8.02	8.91	8.11	2.66	1.44	1.55	8.52	9.16	8.48	6.11	4.71	4.5
SlT01G004010	down	nucleic acid binding	11.33	7.73	6.15	5.12	2.54	0.49	15.78	7.98	11.87	29.8	17.59	4.81
SlT01G004280	down	-	2804.83	8438.68	5556.4	1060.46	1952.09	1668.83	7308.32	7150.35	9757.71	8643.21	10840.4	1843.89
SlT01G004380	down	protein binding	0.48	0.69	0.97	0.05	0.02	0.02	1.26	1.03	2.51	0.24	0.16	0.33
SlT01G005300	down	-	0.48	0.07	0.38	0.2	0.11	0.22	0.09	0.32	0.25	0.29	0.62	1.17
SlT01G005430	down	methyltransferase activity	26.12	43.49	21.53	11.58	19.47	10.61	53.16	60.25	24.65	35.87	49.41	16.99
SlT01G005460	down	iron ion binding	291.43	473.7	426.55	82.97	29.9	48.4	392.52	388.82	613.24	213.48	79.25	139.68
SlT01G009840	down	DNA binding	27.15	20.59	21.18	7.9	8.94	2.99	40.26	19.69	44.26	56.9	28.73	20.43
SlT01G010130	down	membrane	2.8	1.83	1.57	1.62	0.77	1.04	4.74	1.77	3.92	4.38	2.92	2.07
SlT01G010690	down	-	0	0	0.97	0	0	0	3.76	1.26	8.33	3.18	3.32	3.35
SlT01G010740	down	-	0.25	0.15	0.34	0.2	0.06	0.31	0.38	0.19	0.23	0.52	0.98	0.38
SlT01G012450	down	DNA binding	59.08	49.6	36.52	22.15	23.51	4.42	112.87	50.17	56.7	129.91	121.37	28.86
SlT01G012580	down	-	40.04	46.48	32.03	18.21	19.71	4.66	112.01	45.8	55.6	119.77	114.89	27.87
SlT01G012630	down	-	0.33	0.44	0.86	0	0.23	0.14	0.05	0.14	0.71	0.93	0.33	0.48
SlT01G012700	down	-	27.27	15.89	13.79	9.27	7.3	1.79	37.94	13.02	24.94	59.19	40.36	9.37
SlT01G013430	down	peroxidase activity	367.92	438.04	325.97	94.55	83.2	80.75	448.63	676.35	375.52	265.02	229.6	236.96
SlT01G014270	down	-	1.42	0.8	0.07	0.21	0.13	0.12	5.31	0.48	0.65	6.35	7.58	0.27
SlT01G014420	down	nucleic acid binding	4.1	5.11	4.59	0	0	0.17	4.6	3.85	4.39	0.21	0.09	1.24
SlT01G015560	down	DNA binding	14.15	9.42	9.5	4.56	3.58	2.58	13.72	7.79	13.83	22.54	17.66	7.06
SlT01G015580	down	-	55.2	64.43	54.83	7.6	7.24	5.26	53.43	50.79	64.94	17.44	13.22	22.29
SlT01G015850	down	protein binding	4.36	4.87	5.11	2.6	2.28	2.27	8.17	3.97	6.63	7.79	5.52	4.48
SlT01G016160	down	metabolic process	85.36	37.29	23.85	6.79	0.35	0	109.89	28.54	65.76	71.22	28.45	3.36
SlT01G016180	down	-	1.32	1.23	0.92	0.67	0.55	0.04	4.67	2.76	2.42	3.57	3.66	1.99
SlT01G016790	down	nucleic acid binding	44.5	72.94	38.23	20.1	36.55	9.7	108.33	77.01	59.77	101.72	113.16	59.61
SlT01G016850	down	catalytic activity	894.45	707.2	444.65	326.01	118.74	21.88	966.27	631.37	987.08	949.33	578.11	268.27
SlT01G016990	down	protein binding	9.41	6.94	6.17	3.73	1.5	1.69	11.45	6.64	7.29	14.12	11.06	4.22
SlT01G017280	down	DNA binding	12.24	10.46	8.85	6.4	6.05	3.89	16.24	10	11.52	22.47	17.11	7.21
SlT01G017380	down	-	2.71	3.49	3.18	0.44	1.52	0.57	2.75	6.69	1.4	1.42	2.21	8.84
SlT01G017400	down	-	7.22	8.03	4.72	1.16	1.75	1.24	8.99	9.32	7.03	2.68	2.68	3.77
SlT01G017410	down	nucleosome	282.44	341.61	322.26	41.03	33.09	51.01	350.61	377.64	345.28	110.97	92.98	159.05
SlT01G017480	down	-	0.23	0.14	0	0	0	0	0.24	0.8	0	0.17	0.79	0.12
SlT01G017750	down	-	1.39	0.74	0.79	0.12	0.15	0.38	1.42	1.35	0.75	0.53	0.54	1.08
SlT01G018100	down	-	3.99	2.82	4.47	0.93	0.36	0.67	4.06	4.64	4.44	1.81	0.73	3.89
SlT01G018120	down	-	12.1	6.36	6.1	5.27	4.3	3.43	10.92	7.55	7.14	19.77	14.6	6.05
SlT01G018380	down	-	1.3	0.55	0.88	0.21	0.29	0.08	1.49	0.58	1.16	1.78	1.43	0.2
SlT01G018850	down	nucleosome	138.28	182.85	181.9	22.89	22.59	32.21	186.2	202.51	203.45	70.03	58.38	102.26
SlT01G018960	down	binding	60.14	60.09	46.57	17.34	14.33	12.37	83.27	73.04	61.99	51.36	47.25	34.16
SlT01G019040	down	-	1.75	0.62	0.22	1.12	0.54	0.08	6.93	1.92	0.84	14.25	8.09	0.64
SlT01G019220	down	protein binding	1.31	1.68	0.59	0.67	1.05	0.29	1.92	0.87	1.49	1.8	2.26	0.76
SlT01G019290	down	DNA binding	1.83	0.5	0.39	0.35	0	0.13	3.5	0.51	0.71	3.21	2.02	0.34
SlT01G019300	down	protein dimerization activity	4.11	4.32	2.75	1.07	0.67	0.9	4.32	4.45	4.23	2.63	2.88	2.76
SlT01G019310	down	protein dimerization activity	23.33	41.95	17.22	7.55	7.75	5.16	50.97	65.1	28.21	24.38	29.26	15.82
SlT01G019620	down	-	8.05	5.17	4.53	2.58	1.39	1.12	11.5	4.86	4.14	11.2	11.18	1.91
SlT01G020060	down	-	0.4	0.33	0.06	0	0	0	0.51	0.81	0.44	0.09	0.37	0.23
SlT01G020220	down	nucleosome	35.32	46.06	41.21	7.11	5.61	6.6	54.14	47.04	53.56	20.09	19.66	23.43
SlT01G020390	down	nuclear chromosome	9.74	8.11	7.91	2.59	1.99	2.1	9.77	8.25	8.06	8.16	3.54	3.75
SlT01G020480	down	nucleosome	472.77	727.99	528.52	76.28	125.35	91.94	716.01	844.21	587.39	240.22	282.44	275.06
SlT01G020490	down	-	726.55	1084.6	672.26	284.85	419.95	85.36	1402.96	897.96	1050.41	1281.61	1533.58	548.43
SlT01G020500	down	GTPase activity	31.66	28.95	22.22	19.34	14.72	6.58	47.22	27.45	33.78	74.7	51.71	21.87
SlT01G020700	down	-	4.3	3.58	4.36	1.84	1.31	0.66	5.65	5.13	4.5	4.28	3.53	2.7
SlT01G020730	down	-	21.13	17.1	14.53	10.26	7.45	5.33	31.56	24.85	20.76	35.38	28.27	7.93
SlT01G020920	down	-	8.47	7.17	5.02	5.33	3.99	3.16	10.8	7.09	7.66	17.16	10.98	4.74
SlT01G021040	down	DNA binding	43.07	49.01	36.18	13.68	15.53	12.65	57.82	56.96	46.3	30.07	33.66	38.23
SlT01G021380	down	-	0.67	1.02	1.14	0.33	0	0.07	1.82	1.27	1.69	2.25	0.64	1.33
SlT01G021500	down	-	8.72	6.9	6.78	5.24	2.77	2.2	17.38	10.32	9.46	14.58	11.75	4.79
SlT01G021880	down	-	5.53	5.41	6.23	1.56	0.76	0.75	5.35	6.6	5.51	3.48	2.72	2.83
SlT01G022190	down	GTPase activity	13.84	10.63	12.29	7.93	8.15	6.33	19.2	13.7	12.45	22.89	17.07	9.19
SlT01G022220	down	protein binding	1.42	1.99	0.8	0.46	0.95	1.1	0.97	1.12	1.87	2.1	1.75	2.35
SlT01G022260	down	regulation of cyclin-dependent protein serine/threonine kinase activity	39.57	35.66	33.87	12.91	11.59	12.58	35	34.59	36.86	30.87	24	31.26
SlT01G022290	down	-	10.94	17.43	15.97	1.23	2.07	2.82	20.73	20.1	25.22	4.52	3.9	7.54
SlT01G022300	down	-	1.15	2.62	1.29	0.31	0.53	0.48	3.46	2.03	6.32	0.95	1.13	1.42
SlT01G022340	down	-	28.53	23.89	16.41	15.38	12.4	3.38	46.02	23.1	31.15	71.56	52.38	15.28
SlT01G022350	down	-	6.54	3.99	3.74	2.32	2.18	0.73	7.18	3.9	7.09	8.51	8.4	3.1
SlT01G022360	down	-	23.07	21.8	13.17	8.87	10.77	2.57	51.99	26.48	25.65	62.51	57.88	20.38
SlT01G022430	down	-	13.69	13.06	9.2	5.97	5.17	0.52	34.36	11.24	15.19	45.6	36.21	8.73
SlT01G022450	down	-	35.97	30.21	21.53	12.29	17.44	3.32	70.53	37.71	36.22	103.28	88.24	22.39
SlT01G022460	down	-	6.68	7.54	4.95	3.49	4.34	2.34	12.84	7.63	6.96	16.01	13.34	6.48
SlT01G022470	down	-	18.07	27.19	10.4	6.47	13.61	1.28	46.18	43.78	18.01	36.12	43.79	13.09
SlT01G022480	down	-	31.29	34.2	21.5	12.78	17.36	3.14	70.48	39.78	39.04	83.76	76.1	25.59
SlT01G022730	down	DNA binding	75.18	59.83	50.43	4.88	2.3	2.43	64.92	76.81	32.72	6.13	5.01	14.12
SlT01G022960	down	DNA binding	5.43	4.12	4.67	1.03	1.26	0.4	5.93	6.59	3.93	3.2	3.08	3.02
SlT01G023110	down	DNA binding	55.85	76.23	51.78	11.81	12.83	9.89	76.73	68.73	83.31	33.25	31.73	24.75
SlT01G023360	down	-	6.71	5.13	5.85	2.52	1.11	2.27	8.23	6.42	5.97	4.33	4.36	4.08
SlT01G023610	down	vesicle docking involved in exocytosis	0.91	1.14	0.4	0.85	0.85	0.53	0.96	1.7	0.59	1.06	1.46	2.83
SlT01G023650	down	-	16.47	16.6	16.26	7.79	7.95	7.82	21.37	15.73	16.58	23.38	16.98	13.34
SlT01G023690	down	-	11.09	8.91	7.47	4.35	3.64	3.05	16.72	11.03	9.35	19.78	18.09	6.23
SlT01G023860	down	ATP binding	3.3	3.72	2.22	0.97	0.77	0.55	4.32	3.68	3.28	2.42	1.92	2.79
SlT01G023990	down	methyltransferase activity	35.13	13.88	5.03	14.27	2.38	2.28	39.87	24.73	8.82	61.97	44.95	4.2
SlT01G024140	down	transmembrane transport	30.19	20.9	15.87	13.25	7.21	6.86	30.37	19.35	21.76	31.38	16.64	15.54
SlT01G024450	down	iron ion binding	0.52	1.11	0.58	0.54	0.18	0.44	1.45	1.11	1.69	1.35	1.68	0.91
SlT01G024950	down	-	0.69	1.41	1.38	0.5	0.99	1.08	1.65	2.22	1.35	0.64	1.32	7.12
SlT01G025040	down	iron ion binding	37.2	21.78	15.41	4.49	3.34	3.04	35.59	24.93	20	20.29	6.86	8.92
SlT01G025070	down	-	10.21	7.18	6.03	5.04	3.13	3.91	12.27	7.76	7.54	11.78	10.82	6.09
SlT01G025110	down	DNA binding	18.36	15.24	13.38	7.12	8.78	4.09	32.22	17.49	18.15	30.21	27.94	12.3
SlT01G025150	down	protein binding	2.27	2.01	1.39	0.77	0.99	0.76	3.17	2.57	2.8	4.22	3.72	1.07
SlT01G025320	down	DNA binding	13.38	8.97	8.7	5.26	3.5	8.86	16.17	8.71	11.16	20.14	22.4	16.97
SlT01G025390	down	-	6.1	6.12	4.75	2.29	2.63	1.99	9.66	7.28	6.32	12.35	10.22	3.53
SlT01G025410	down	protein binding	5.99	5.54	5.25	1.56	1.72	0.95	8.07	5.43	6.54	6.51	7.67	3.13
SlT01G025440	down	response to desiccation	0.89	3.91	2.33	1.67	2.14	1.07	2.55	2.21	6.65	14.07	5.92	8.54
SlT01G025460	down	protein binding	0.74	1.25	1.06	0.55	0.29	0.41	1.26	1.38	1.44	1.07	1.11	0.9
SlT01G025790	down	protein kinase activity	0.65	0.47	0.2	0.23	0.32	0.23	1.24	0.83	0.37	0.7	0.82	0.3
SlT01G025860	down	metabolic process	59.53	57.08	51.74	5.49	8.9	2.86	58.68	64.59	50.29	11.49	11.27	18.19
SlT01G026100	down	DNA binding	1.95	1.69	1.29	0	0.71	0.12	2.42	1.22	6.84	0.39	0.09	4.77
SlT01G026200	down	GTPase activity	31.28	19.42	18.83	13.38	12.85	11.83	34.81	26.33	22.15	42.76	35.87	18.69
SlT01G026260	down	protein binding	16.35	15.93	14.27	8.3	7.29	5.61	17.86	14.68	17.05	21.15	18.68	7.7
SlT01G026370	down	malate transport	0.92	1.06	1.23	0.22	0.57	0.34	1.16	0.99	1.6	1.29	0.73	0.98
SlT01G026420	down	nucleic acid binding	30.68	27	22.76	21.09	17.01	13.83	40.29	27.14	32.52	57.33	49.53	22.39
SlT01G026480	down	ATP binding	16.18	6.54	10.93	4.96	3.85	3.87	13.93	7.21	6.93	22.7	18.57	5.25
SlT01G026530	down	iron ion binding	0.06	0.13	0.12	0.07	0.03	0	0.18	0.15	0.08	0.1	0.21	0.21
SlT01G026670	down	oxidoreductase activity	28.44	39.62	28.91	13.76	22.44	12.54	55.34	50.41	39.01	45.47	49.8	27.27
SlT01G026900	down	-	19.18	15.79	11.38	8.22	6.87	6.24	33.77	18.49	20.86	36.16	32.8	13.19
SlT01G027000	down	DNA binding	2.14	1.89	3.1	0.89	0.28	0.34	5	3.68	4.91	1.84	1.4	1.74
SlT01G027030	down	protein kinase activity	0.19	0.1	0.23	0.08	0	0.02	0.28	0.19	0.64	0.19	0.22	0.19
SlT01G027070	down	DNA binding	3.3	1.63	2.23	1.32	0.27	0.91	3.19	2.16	1.97	3.85	2.56	1.38
SlT01G027360	down	protein binding	2.7	3.95	1.24	1.29	2.76	0.75	9.15	3.93	2.94	5.86	8.21	3.41
SlT01G027720	down	protein binding	4.04	2.82	3.26	1.94	0.99	0.89	7.4	3.34	4.81	10.29	8.39	2.06
SlT01G028230	down	-	4.93	4.84	3.71	2.17	2	1.46	9.17	4.86	6.35	11.97	7.47	3.47
SlT01G028530	down	catalytic activity	47.53	43.78	32.37	18.44	14.26	4.37	62.4	34.61	46.6	84.79	62.64	21.86
SlT01G028660	down	protein dimerization activity	14.53	13.61	14.98	1.52	1.28	1.23	16.74	14.72	15.66	3.96	2.9	4.92
SlT01G028710	down	-	1.14	1.42	1.76	0.17	0.25	0.1	0.35	0.78	1.69	0.71	0.36	0.45
SlT01G028760	down	protein binding	5.54	7.16	4.67	1.27	1.11	1.05	7.47	7.76	5.07	2.93	2.32	4.07
SlT01G028900	down	transferase activity, transferring glycosyl groups	14.61	7.52	2.98	7.17	0.82	0.12	19.66	7.51	8.38	43.96	17.34	1.9
SlT01G028910	down	transferase activity, transferring glycosyl groups	0.14	0.22	0.06	0.03	0	0.04	0.1	0.05	0.14	0.19	0.22	0.28
SlT01G028920	down	protein kinase activity	4.05	5.64	2.87	1.44	2.22	1.14	5.23	8.4	3.54	3.82	4.56	3.77
SlT01G028930	down	microtubule motor activity	31.14	28.71	24.33	10.99	10.28	5.97	53.72	35.66	30.82	50.28	48.05	19.87
SlT01G029000	down	hydrolase activity, acting on ester bonds	0.11	0.48	0.22	0	0.04	0.08	0.31	0.46	0.31	0.32	0.13	0.59
SlT01G029060	down	-	37.71	15.65	35.71	10.62	7.24	11.21	26.95	20.78	23.13	35.97	23.85	22.33
SlT01G029190	down	-	6.46	5.21	4.36	1.55	1.3	1.32	8.98	6.94	5.18	3.74	2.78	2.83
SlT01G029400	down	-	0.79	0.49	0	0.31	0.68	0	0.4	0.47	0.5	1.34	0.61	0.48
SlT01G029430	down	protein binding	140.68	51.09	29.54	62.04	6.64	2.4	163.58	63.03	53.42	292.29	181.52	11.01
SlT01G029510	down	peroxidase activity	20.65	20.22	26.51	1.33	1.37	1.29	15.22	21.1	18.3	6.54	5.38	6.14
SlT01G029820	down	protein binding	10.49	5.47	4.76	3.02	1.95	1.09	13.26	8.78	8.28	11.6	9.48	3.78
SlT01G029870	down	catalytic activity	2.51	3.65	2.97	2.46	1.82	1.21	3.51	5.1	2.68	7.05	7.47	2.57
SlT01G030000	down	microtubule motor activity	3.29	1.79	0.97	1.49	1.62	0.24	9.88	2.3	1.72	16.98	14.17	1.23
SlT01G030170	down	nucleic acid binding	13.47	13.62	10.61	8.14	9.34	7.12	17.71	15.81	12.54	19.64	19.85	14.52
SlT01G030380	down	-	49.25	38.34	35.29	29.97	32.68	21.01	72.32	46.9	47.59	92.2	82.77	32.28
SlT01G030520	down	-	3.81	3.81	1.85	1.27	1.98	0.73	7.15	3.51	6.16	5.24	3.7	1.89
SlT01G030530	down	-	2.94	2.77	2.68	1.05	2.04	0.76	3.4	2.18	3.07	3.32	2.66	2.48
SlT01G030620	down	-	25.34	22.27	22.35	14.48	13.91	9.24	37.61	22.32	27.45	45.29	41.15	18.38
SlT01G030730	down	ATP binding	24.77	20.87	20.51	7.23	5.04	5.93	28.84	24.51	21.5	23.75	19.39	8.49
SlT01G030760	down	membrane	7.18	11.32	2.21	2.61	5.2	2.03	21.47	18.01	5.72	20.84	25.62	5.9
SlT01G030890	down	-	21.37	22.04	22.37	3.06	3.43	4.67	21.1	22.11	19.02	9.17	8.48	11.41
SlT01G030960	down	protein kinase activity	7.1	5.78	3.95	2.51	2.46	1.52	11.09	7.59	7.35	13.56	9.85	5.17
SlT01G031100	down	transcription factor activity, RNA polymerase II proximal promoter sequence-specific DNA binding	0.82	0.6	0.39	0.07	0.18	0	0.39	0.56	0.79	0.78	0.55	0.29
SlT01G031290	down	-	3.39	2.74	3.47	0.82	0.57	0.92	3.6	4.7	2.75	1.93	2.53	1.02
SlT01G031300	down	-	1.94	1.9	3.53	0.8	1.17	0.94	3.61	2.36	2.09	1.36	3.67	1.74
SlT01G031310	down	-	0.61	0.56	0.91	0.17	0.28	0.11	1.03	1.38	0.59	1.01	1.03	0.66
SlT01G031460	down	-	4.36	2.61	2.5	1.88	1.08	0.46	3.96	3.22	4.22	4.53	5.01	1.49
SlT01G031470	down	nuclear pore	14.58	12.51	9.63	7.25	6.7	5.16	15.52	13.08	13.46	15.75	14.85	8.73
SlT01G031480	down	-	4.79	6.04	4.58	3.35	4.54	3.56	7.93	6.27	6.84	10.77	8.4	7.91
SlT01G031510	down	protein kinase activity	4.31	2.36	2.13	0.82	0.77	0.31	5.29	1.68	5.06	5.95	3.32	1.53
SlT01G031520	down	protein binding	1.66	1.79	2.11	1.22	0.95	0.81	1.21	1.43	2.21	3.06	2.22	1.47
SlT01G031800	down	DNA binding	16.97	16.31	14.67	4.07	4.24	3.67	20.76	18.87	17.47	9.2	8.16	10.57
SlT01G032920	down	-	0.78	0.92	0.46	0.1	0.13	0.07	0.93	0.72	0.49	0.33	0.16	0.41
SlT01G033130	down	-	0.45	0.75	0.35	0.19	0.18	0.2	0.64	0.73	0.48	0.98	1.23	0.85
SlT01G033150	down	-	2.94	3.03	2.61	1.82	1.83	1.11	5.58	2.79	3.66	7.5	4.86	1.12
SlT01G033570	down	peroxidase activity	2.86	7.4	1.52	0.64	2.61	0.38	7.91	10.51	2.29	4.14	7.21	0.92
SlT01G033810	down	-	14.09	27.57	0	0.6	5.98	0.19	52.57	33.04	0.41	53.99	54.48	2.84
SlT01G034040	down	catalytic activity	15.62	15.12	16.25	13.84	13.94	14.87	16.88	13.97	19.31	10.7	16.42	14.47
SlT01G034380	down	-	1.4	0.91	0.9	0.36	0.75	0.12	0.56	0.59	0.28	2.21	0.63	0.46
SlT01G034970	down	ADP binding	0.58	0.38	0.32	0.19	0.25	0.13	1.71	0.59	0.68	1.81	1.05	0.11
SlT01G035020	down	protein dimerization activity	0	0.06	0.35	0	0	0	0.07	0	0.12	0	0.18	0.21
SlT01G035090	down	-	17.33	11.94	10.68	3.32	2.67	2.53	19.97	15.4	14.01	17.9	9.6	7.74
SlT01G035220	down	DNA binding	8.35	9.18	10.19	2.7	4.43	2.32	12.9	7.49	18.65	9.51	5.26	8.68
SlT01G035270	down	-	16.87	15.62	13.9	4.21	4.01	3.68	24.61	19.14	15.01	21.98	20.8	9.17
SlT01G035670	down	-	7.7	4.61	5.32	5.61	5.31	5.02	12.08	6.87	7.71	21.21	14.81	5.22
SlT01G035700	down	-	11.16	6.43	4.15	3.85	1.26	1.01	15.21	9.41	5.64	25.48	20.14	2.34
SlT01G035820	down	-	36.77	75.61	49.86	32.82	34.13	22.86	76.78	68.82	61	129.87	95.26	65.9
SlT01G036170	down	nucleus	60.09	75.53	62.5	22.71	24.31	19.4	89.46	85.34	81.34	53.67	53.5	47.23
SlT01G036230	down	xylan biosynthetic process	25.92	19.82	20.42	7.29	5.18	4.63	25.13	26.65	18.84	12.94	11.92	14.45
SlT01G036240	down	metabolic process	1.69	0.98	0.68	0.24	0.54	0.06	1.52	0.98	1.02	2.97	1.84	0.56
SlT01G036550	down	-	3.93	3.32	2.65	6.92	4.57	3.09	5.64	5.58	8.84	21.34	20.49	5.99
SlT01G036560	down	protein glycosylation	15.1	11.62	11.7	6.37	7.76	5.88	19.1	12.51	14.87	22.1	18.69	7.52
SlT01G036970	down	metabolic process	3.17	2.78	3.61	0.71	0.9	0.53	3.21	3.57	2.84	1.81	1.42	2.82
SlT01G037060	down	cyclin-dependent protein serine/threonine kinase inhibitor activity	14.03	14.77	11.45	6.19	7.11	5.29	23.79	14.08	11.28	16.09	14.15	12.34
SlT01G037120	down	microtubule motor activity	12.07	12.85	10.72	6.14	7.39	5.03	16.01	12.99	11.96	14.85	15.55	11.73
SlT01G037450	down	GTPase activity	3.04	3.45	2.27	2.1	1.41	1.52	5.01	3.72	4.75	5.05	3.42	3.03
SlT01G037880	down	hydrolase activity, hydrolyzing O-glycosyl compounds	188.18	148.56	126.14	108.54	37.67	42.11	218.34	167.62	151.83	276.88	167.54	77.8
SlT01G037980	down	protein kinase activity	12.22	11.06	10.34	5.44	6.08	4.7	16.67	12.29	13.03	18.25	13.12	8.38
SlT01G038000	down	DNA binding	9.63	14.21	7.99	2.04	4.38	0.68	18.8	37.22	4.96	6.52	14.79	7.79
SlT01G038060	down	-	13.14	19.37	19.94	2.25	8.1	3.67	23.19	12.62	43.87	13.47	6.05	21.61
SlT01G038080	down	SNAP receptor activity	11.36	8.26	5.68	1.94	0.62	0.93	15.68	9.61	7.53	22.59	18.73	2.56
SlT01G038520	down	nucleic acid binding	31.61	25.12	21.41	14.63	10.93	2.74	53.61	24	35.47	82.91	67.11	18.47
SlT01G038750	down	-	1.66	1.16	0.69	0.32	0.1	0.41	2.04	0.72	1.29	1.97	0.84	0.51
SlT01G038900	down	-	1.39	1.8	1.46	0.13	0.48	0.57	3.41	2.05	1.64	1.42	1.11	1.36
SlT01G039070	down	nucleic acid binding	22.68	27.72	30.65	4.56	8.34	3.28	29.79	21.44	46.41	21.07	4.33	23.19
SlT01G039220	down	cellulose microfibril organization	5.53	6.36	1.32	3.18	1.69	0.39	13.65	12.57	2.26	24.96	14.89	8.19
SlT01G039270	down	catalytic activity	53.03	67.91	43.28	26.16	30.22	23.02	103.25	78.38	59.45	90.67	90.3	41.58
SlT01G039430	down	lipid metabolic process	2.1	2.4	2.73	0.68	0.47	0.47	2.4	1.74	3.97	1.6	0.46	2.47
SlT01G039790	down	ubiquitin-dependent protein catabolic process	69.48	80.25	55.91	31.94	51	15.41	143.32	93.43	73.43	160.61	156.88	60.01
SlT01G039830	down	-	18.92	14.34	13.86	11.27	11.24	8.24	26.07	16.09	17.51	31.94	26.62	11.76
SlT01G040330	down	transferase activity, transferring glycosyl groups	18.79	25.24	18.32	9.68	14.98	7.17	36.71	32.19	23.1	24.69	28.62	18.78
SlT01G040350	down	zinc ion binding	4.77	3.98	1.61	4.37	1.03	0.97	11.19	8.46	1.66	13.93	10.5	2.17
SlT02G000930	down	transporter activity	32.78	24.8	20.65	15.31	6.64	8.7	36.76	30.71	22.92	30.65	24.06	20.28
SlT02G002700	down	regulation of transcription, DNA-templated	5.4	5.7	4.81	1.55	1.62	0.96	6.12	6.33	4.88	3.27	2.93	3.9
SlT02G003310	down	-	8.69	8.44	6.11	5.23	4.05	2.36	20.06	7.59	9.2	25.48	23.16	4.78
SlT02G004460	down	-	6.31	6.05	5.74	3.32	1.72	2.75	8.25	9.09	6.48	8.48	8.6	8.21
SlT02G004750	down	-	17.09	17.7	16.58	7.57	6.13	4.76	21.21	23.33	16.3	17.58	12.47	18.58
SlT02G005090	down	zinc ion transmembrane transporter activity	15.35	16.26	23.02	9.41	5.58	8.07	20.45	23.09	20.17	18.76	14.01	26.52
SlT02G005220	down	-	2.78	0.6	1.4	1.16	0.49	0.97	1.62	0.81	0.8	2.22	1.33	4.26
SlT02G005700	down	-	6085.12	6593.91	4713.56	2851.02	1727.34	350.87	7416.34	4495.29	7645.59	6535.5	4453.68	2842.34
SlT02G006170	down	membrane	4.76	1.76	2.97	2.04	0.93	1.05	3.49	2.12	2.1	5.87	4.26	2.31
SlT02G006320	down	protein binding	0.05	0.18	0.09	0.05	0.15	0.02	0.37	0.27	0.14	0.19	0.38	0.38
SlT02G006330	down	protein binding	0.15	0.85	0.9	0.1	0.52	0.2	2.9	2.34	0.91	2.06	2.1	1.83
SlT02G006340	down	protein binding	26.56	36.37	19.62	10.98	18.43	1.87	86.17	51.44	32.34	71.18	73.85	21.58
SlT02G006350	down	nucleosome	54.92	66.18	47.21	4.64	7.83	6.16	67.11	74.69	63.25	19.63	18.81	23.13
SlT02G006410	down	hydroxymethylglutaryl-CoA reductase (NADPH) activity	17.64	9.13	7.63	7.23	3.72	2.6	25.6	11.73	13.61	48.18	40.32	6.03
SlT02G007160	down	DNA binding	6.41	4.67	5.14	1.78	2.06	0.44	8.58	2.71	7.85	15.14	7.78	4.22
SlT02G007340	down	-	0.66	1.15	0.4	0.05	0	0.2	1.7	0.9	0.94	0.17	0.81	0.75
SlT02G007350	down	nucleic acid binding	0.56	0.69	1.11	0.09	0.09	0.19	1.26	1.22	1.41	0.39	0.48	0.67
SlT02G007360	down	-	1.07	1.65	1.09	0.2	0.13	0.17	1.05	1.19	1.71	0.52	0.59	0.64
SlT02G007370	down	DNA binding	4.51	4.3	3.43	1.81	1.38	0.68	10.68	4	9.55	15.07	8.18	2.86
SlT02G007380	down	DNA binding	6.15	4.37	3.58	2.06	1.11	0.56	5.87	3.55	6.15	14.31	5.65	2.15
SlT02G007400	down	DNA binding	4.92	5.61	5.06	1.19	1.58	1.21	4.56	2.85	5.8	4.48	2.88	3.83
SlT02G007480	down	-	26.4	28.97	21.77	6.6	7.58	5.05	36.7	31.88	24.7	16.14	14.47	13.42
SlT02G007600	down	-	0.08	0.15	0.12	0.02	0	0.04	0.2	0.31	0.13	0.01	0.11	1.36
SlT02G007660	down	DNA binding	7.08	5.07	7.51	2.32	1.3	2.43	8.7	7.2	5.19	7.21	5.46	4.33
SlT02G007680	down	-	1.64	1.36	0.68	0.23	0.17	0.38	1.11	1.46	1.52	0.42	0.47	1.12
SlT02G007930	down	protein binding	16.76	13.89	11.58	9.88	7.24	7.77	18.91	13.59	15.4	25.49	19.63	11.3
SlT02G008010	down	DNA binding transcription factor activity	2.73	4.73	4.24	1.25	0.8	1.19	3.48	4	3.82	2.14	2.19	3.59
SlT02G008050	down	protein binding	23.18	22.64	17.2	10.08	7.04	7.54	34.46	30.56	24.06	28.39	22.98	14.74
SlT02G008130	down	transporter activity	2.55	2.64	2.78	0.46	1.32	0.49	5.34	2.85	6.78	5.36	0.88	3.42
SlT02G008750	down	-	7.34	5.27	5.51	3.98	3.57	1.1	9.75	4.57	7.96	17.69	9.59	4.57
SlT02G008810	down	-	0.33	0.25	0.04	0.05	0	0	0.39	0.4	0.37	0.98	0.57	0.07
SlT02G008820	down	-	2.19	0.5	0	0.2	0	0.05	0.53	0.53	0.15	1.25	1.87	0
SlT02G009280	down	-	11.61	9.66	8.07	1.79	1.77	1.31	13.02	8.93	12.21	3.68	3.32	4.31
SlT02G009310	down	aspartic-type endopeptidase activity	5.67	3.84	3.78	1.28	0.48	1.23	5.46	4.71	3.06	2.18	2.33	2.54
SlT02G009410	down	protein binding	29.8	41.08	21.07	12.68	21.43	4.12	71.86	44.13	35.86	81.56	77.75	25.6
SlT02G009550	down	DNA binding	0.21	0.48	0.23	0	0	0.15	0.68	0.6	0.26	0.41	0.22	0.34
SlT02G009860	down	metabolic process	5.37	12.77	5.21	0.29	1.9	1.18	14.24	22.35	4.19	3.19	7.03	4.15
SlT02G010240	down	-	3.87	3.57	3.45	1.22	0.83	0.78	4.08	3.97	3.08	3.28	1.59	2.32
SlT02G010300	down	-	31	23.08	20.4	10.2	8.95	4.14	43.03	24.61	29.01	55.84	38.97	14.1
SlT02G010470	down	DNA binding	43.19	43.91	48.43	11.86	7.71	8.62	49.51	48.67	46.85	19.36	17.39	28.33
SlT02G010600	down	oxidoreductase activity, acting on single donors with incorporation of molecular oxygen, incorporation of two atoms of oxygen	8.21	11.68	10.6	2.7	4.49	2.46	9.35	8.9	8.41	9.23	6.11	5.44
SlT02G010700	down	-	5.14	6.11	4.03	1.35	2.14	1.48	6.61	5.09	4.64	3.87	3.22	2.81
SlT02G010720	down	protein binding	1.22	1.57	1	0.29	0.49	0.08	1.85	1.26	1.23	0.77	1.03	1.16
SlT02G010950	down	-	1.42	3.77	3.05	0.59	0.46	0.1	2.31	2.74	4.83	0.88	0.75	1.79
SlT02G011000	down	telomere maintenance	11.33	9.13	10.02	5.66	3.53	3.81	13.71	9.85	11.34	18.45	14.7	8.07
SlT02G011080	down	-	56.99	59.97	38.63	11.06	11.53	11.26	81.58	72.75	54.78	27.25	29.32	27.99
SlT02G011450	down	nucleus	4.22	2.09	2.64	1.34	1.52	0.92	3.18	3.52	3.44	5.14	2.4	2.43
SlT02G011690	down	-	16.2	24.17	15.97	7.62	4.44	4.21	33.12	35.34	23.95	14.11	13.91	11.48
SlT02G011710	down	-	27.22	22.64	19.88	10.12	7.31	3.57	41.68	23	25.62	54.26	45.28	11.29
SlT02G012380	down	protein kinase activity	0.79	1.15	0.81	0.15	0.11	0.13	1.17	0.77	1.75	0.45	0.26	0.31
SlT02G012410	down	-	1.14	0.86	0.62	0.69	0.37	0.18	1.75	0.96	0.91	1.56	1.54	0.48
SlT02G012560	down	protein kinase activity	1.24	1.63	1.78	0.16	0.12	0.08	1	1.3	1.35	0.46	0.23	0.59
SlT02G012660	down	-	1.5	2.01	3.88	0.07	0.13	0	3	2.59	1.85	0.42	0.32	0.47
SlT02G012940	down	protein kinase activity	4.39	4.12	3.83	0.93	1.71	1.41	4.56	3.88	4.41	2.29	2.97	4.33
SlT02G013050	down	nucleic acid binding	10.45	9.01	11.79	2.44	3.66	2.46	11.8	8.71	12.91	15.73	12.6	8.21
SlT02G013080	down	-	0.51	1.28	0.13	0.31	0	0	1.34	1.31	1.17	0.56	1.14	0.94
SlT02G013180	down	lipid metabolic process	29.88	37.32	27.69	10.11	11.48	8.02	44.19	43.7	38.04	23.29	23.84	22.24
SlT02G013280	down	-	24.46	16.69	14.54	3.52	3.19	1.85	30.67	17.57	26.57	13.82	7.34	5.65
SlT02G013310	down	-	5.06	5.29	4.1	1.47	0.91	0.87	5.49	5.88	4.41	2.8	2.85	3.29
SlT02G013440	down	protein kinase activity	7.63	5.2	5.76	2.41	2.47	2.05	12.97	5.55	5.74	16.12	16.72	2.93
SlT02G013890	down	-	24.65	19.56	19.54	11.91	11.46	8.43	34.98	23.91	25.63	37.79	31.53	16.81
SlT02G014050	down	-	19.87	28.11	21.48	3.42	2.88	2.64	24.22	29.53	21.34	11.31	9.65	14.4
SlT02G014150	down	protein binding	68.96	61.82	60.71	25.94	24.2	22.53	78.76	63.95	64.67	75.17	59.43	41.11
SlT02G014310	down	ATP binding	8.94	3.54	3.94	2.51	1.84	1.6	7.99	5.11	8.09	11.25	5.47	5.58
SlT02G014490	down	DNA binding	5.93	5.82	4.69	2.32	2.23	2.17	9.51	6.84	4.98	9.4	7.62	3.06
SlT02G014540	down	catalytic activity	5.17	4.76	3.37	1.88	1.04	1.23	11.53	5.72	5.4	8.9	9.29	2.01
SlT02G014660	down	protein kinase activity	24.16	21.74	22.6	9.57	9.11	7.98	26.4	24.07	27.06	27.06	21.89	13.88
SlT02G014740	down	-	2.83	2.76	2.72	1.55	0.49	1.17	4.95	3.98	2.04	3.38	2.81	1.62
SlT02G014840	down	phosphatase activity	10.09	10.31	6.24	0.98	0.84	0.83	12.66	13.25	10.72	4.26	3.3	5.51
SlT02G014980	down	ubiquitin binding	65.85	58.89	47.5	33.83	32.63	15.71	120.56	62.57	78.52	163.13	143.37	42.08
SlT02G015020	down	-	14.27	11.92	11.56	2.55	3.3	2.05	15.6	13.59	13.93	5.75	3.96	9.82
SlT02G015130	down	protein binding	2.65	1.18	0.87	0.39	0.25	0.23	2.89	1.21	2.66	4.18	1.22	0.64
SlT02G015250	down	protein binding	42.38	30.02	32.19	16.01	13.31	2.13	59.1	28.77	43	87.08	63.33	21.57
SlT02G015270	down	protein binding	33.73	23.24	20.78	12.07	7.71	1.9	50.35	21.21	37.57	87.26	46.85	14.31
SlT02G015340	down	-	51.24	41.25	24.75	3.31	1.12	0.41	53.66	33.97	77.37	8.34	2.58	5.23
SlT02G015350	down	membrane	12.07	12.64	8.24	3.15	2.98	2.78	13.94	13.8	12.1	6.94	7.12	7.18
SlT02G015530	down	protein kinase activity	21.6	16.61	17.91	8.23	7.48	7.94	27.37	21.36	22.45	23.56	21.88	16.78
SlT02G015550	down	-	25.54	18.68	16.62	5.52	6.12	5.53	29.23	23.43	15.34	17.2	14.36	9.09
SlT02G015910	down	-	44.1	38.81	39.69	8.33	8.76	10.73	41.91	45.94	40.42	21.47	18.87	30.75
SlT02G015980	down	-	0.93	1.04	0.76	0.06	0.04	0.34	1.2	1.07	0.96	0.45	0.44	0.35
SlT02G016000	down	-	2.98	6.94	2.21	1	3.71	0.7	6.26	15.23	2.84	3.34	6.09	4.96
SlT02G016170	down	DNA binding	7.27	6.44	5.48	0.82	0.89	0.82	4.96	5.05	6.32	1.87	1.8	2.95
SlT02G016260	down	nucleosome	592.39	801.9	575.18	114.98	132.82	142.31	757.11	819.69	747.96	324.97	307.44	396.64
SlT02G016740	down	DNA binding	0.88	1.68	1.46	0.24	0.7	0.22	3.13	2.44	1.76	1.15	0.91	1.16
SlT02G017020	down	-	18.51	18.12	16.81	10.81	9.63	9.19	25.85	18.66	19.56	30.88	28.89	13.97
SlT02G017030	down	-	3.44	4.21	2.74	1.39	2.57	1.68	4.29	5.65	3.6	2.75	3.27	13.7
SlT02G017230	down	-	10.09	8.09	8.76	1.3	2.41	1.91	10.87	11.36	9.78	8.38	4.62	4.28
SlT02G017260	down	protein kinase activity	1.47	1.26	1.6	0.16	0.22	0.23	1.3	1.65	1.91	0.47	0.5	1.11
SlT02G017320	down	-	6.24	11.16	7.61	2.22	2.73	3.97	11.64	15.04	10.74	4.92	9.21	5.42
SlT02G017440	down	protein binding	7.02	6.66	6.03	4.12	4.37	1.72	9.17	4.34	5.69	11.66	9.74	5.56
SlT02G017820	down	protein binding	11.67	10.28	6.1	7.03	5.79	2.61	16.46	8.91	8.26	30.64	18.44	5.52
SlT02G017930	down	binding	17.51	13	13.56	8.2	7.83	7.59	21.34	16.68	18.72	20.92	18.67	14.25
SlT02G018200	down	catalytic activity	0.05	0.03	0.14	0.03	0	0	0.49	0.15	0.05	0.69	1.22	0.08
SlT02G018500	down	protein binding	0.75	1.09	1.04	0.23	0.34	0.15	1.28	0.77	1.14	1.01	1.1	0.46
SlT02G018840	down	-	4.9	4.09	3.16	2.62	2.74	1.64	5.58	3.62	3.52	7.59	7.12	3.6
SlT02G018970	down	protein binding	0.91	1.31	0.72	0.55	0.73	0.22	1.33	0.94	1.86	1.72	1.34	0.6
SlT02G019030	down	nucleic acid binding	122.59	120.1	121.57	55.55	55.06	43.98	156.05	117.44	148.19	154.59	127.64	73.7
SlT02G019090	down	drug transmembrane transport	12.08	9.42	4.54	4.55	3.03	1.37	14.46	17.04	5.79	16.04	18.51	2.69
SlT02G019170	down	-	23.27	15.76	15.39	8.34	6.87	5.5	23.16	17.94	15.05	33.27	25.74	11.51
SlT02G019280	down	DNA binding	15.69	12.52	12.23	5.38	5.08	4.8	18.18	12.39	10.05	23.62	22.06	11.89
SlT02G019420	down	endoplasmic reticulum	4.8	5.19	1.84	2.37	3.6	2.08	6.88	7.12	1.22	10.63	15.38	5.51
SlT02G019730	down	-	6.66	4.39	4.15	3.07	3.36	2.02	7.32	5.14	5.24	9.95	6.74	3.07
SlT02G019920	down	-	17.14	16.7	14.22	4.21	3.24	2.76	21.8	19.99	17.9	8.01	8.12	9
SlT02G020050	down	transmembrane transport	24.82	12.08	14.33	8.75	5.76	8.11	23.09	12.82	14.9	35.55	27.28	16.31
SlT02G020140	down	protein binding	0.32	0.51	0.5	0	0	0	0.09	0.28	0.35	0.02	0.05	0.19
SlT02G020260	down	metabolic process	1.78	1.96	0.43	0.79	0.58	0	5.4	2.43	1.94	6.09	7.25	0.45
SlT02G020330	down	acetylglucosaminyltransferase activity	5.84	8.73	0.59	1.23	1.88	0.38	15.66	14.41	0.16	15.32	13.45	2.2
SlT02G020390	down	-	54.61	50.47	48.3	28.71	26.13	23.63	75.18	47.26	60.25	91.21	81.21	42.24
SlT02G020770	down	-	75.67	54.2	54.21	25.33	28.65	10.33	142.72	66.27	93.31	192.1	145.03	55.23
SlT02G020780	down	protein kinase activity	27.09	24.9	14.88	10.67	9.97	2.34	59.3	24.86	21.41	53.64	53.71	17.76
SlT02G020800	down	-	2.45	0.96	0.41	0.95	0.8	0.12	3.66	0.86	1.39	6	2.9	0.96
SlT02G021190	down	phosphoric ester hydrolase activity	2.94	1.56	1.09	1.02	0.64	0.26	4.29	1.72	2.8	8.17	5.84	1.55
SlT02G021270	down	nucleus	13.23	14.05	8.56	2.17	2.67	1.41	19.43	17.28	12.6	8.55	7.49	5.73
SlT02G021390	down	-	0.48	0.64	0.44	0.33	0.44	0.06	0.96	0.79	0.78	0.55	1.06	0.86
SlT02G021800	down	iron ion binding	86.81	75.64	68.73	46.57	45.81	32.38	130.56	69.87	91.56	173.24	148.85	56.86
SlT02G021870	down	aspartic-type endopeptidase activity	18.36	16.06	17.5	12.14	12.17	10.5	26.59	18.53	17.96	33.89	29.3	15.05
SlT02G022010	down	GTPase activity	64.5	54.75	56.64	24.37	21.22	25.3	77.99	59.31	55.21	83.45	74.64	40.21
SlT02G022070	down	protein binding	23.75	27.53	19.37	4.16	4.43	2.84	37.37	33.68	24.9	12.59	12.23	13.37
SlT02G022350	down	-	103.94	91.18	63.35	18.13	8.61	5.38	113.7	105.25	87.49	90.88	67	23.48
SlT02G022590	down	metal ion binding	3.12	2.32	1.37	2.13	0.74	0.49	9.45	4.17	2.74	15.79	12.02	1.81
SlT02G022600	down	GDP-mannose 4,6-dehydratase activity	3.58	1.49	1.09	1.74	1.34	1.28	3.46	2.67	1.34	3.79	3.04	5.29
SlT02G022640	down	-	0.3	0.19	0.34	0.36	0.22	0	0.57	0.64	0.47	0.73	0.73	0.77
SlT02G022660	down	-	9.76	11.48	9.88	3.98	1.41	2.17	14.37	6.5	22.5	8.46	4.76	8.11
SlT02G022920	down	-	49.17	45.73	41.07	28.67	26.05	20.9	82.94	53.87	54.8	110.75	90.18	30
SlT02G022960	down	protein binding	10.87	10.57	5.68	2.97	3.33	2.32	20.6	21.66	4.36	17.46	10.56	3.82
SlT02G023160	down	peroxidase activity	3.33	3.8	2.6	0.62	0.94	1.03	3.74	6.85	2.08	2.76	2.3	1.31
SlT02G023300	down	-	2.3	2.6	1.61	0.46	1.02	0.67	1.56	3.54	2.76	1.51	2.25	1.41
SlT02G023420	down	magnesium ion binding	150.26	140.24	131.06	82.59	91.16	68.7	223.5	150.98	189.94	278.05	234.79	118.51
SlT02G023450	down	membrane	15.47	9.33	8.27	5.34	2.97	1.41	26.16	8.84	9.45	51.53	35.67	3.15
SlT02G023580	down	-	7.94	8.03	8.96	3.19	3.69	3.85	9.95	7.4	11.14	10.55	8.2	6.11
SlT02G023780	down	protein binding	44.79	24.26	20.69	20.39	12.72	5.38	78.99	25.09	31.9	127.28	111.63	16.25
SlT02G023790	down	-	23.23	15.5	15	10.2	8.16	5.08	34.4	14.8	20.9	49.68	41.1	13.35
SlT02G023800	down	-	36.42	25.81	21.26	18.42	12.65	4.09	61.06	29.58	37.26	94.64	75.59	22.3
SlT02G023960	down	protein kinase activity	4.43	6.04	3.82	1.55	1.93	1.26	7.16	4.92	4.77	4.84	4.1	1.77
SlT02G024030	down	-	0.47	0.37	0.55	0.57	0.19	1.23	1.56	1.08	1.13	1.77	1.88	1.32
SlT02G024270	down	peroxidase activity	16.06	7.14	4.74	6.63	2.74	1.12	20.84	7.72	9.36	42.34	29.37	5.95
SlT02G024370	down	-	0.11	0.31	0	0.87	0.15	0	0.14	0.19	0	3.69	5.81	0.11
SlT02G024950	down	nucleic acid binding	0.57	1.62	0.49	0.33	1.03	0.45	1.75	6.29	1.45	0.67	1.3	4.56
SlT02G025010	down	-	3.25	4.11	3.73	1.84	1.92	0.97	4.28	5.62	2.56	4.54	4.05	3.74
SlT02G025120	down	-	2.24	3.08	3.92	1.68	0.87	1.24	5.73	5.09	5.2	6.65	6.71	2.25
SlT02G025380	down	-	13.02	11.4	8.53	8.18	5.86	5.92	14.65	11.32	14.31	22.57	17.82	9.76
SlT02G025440	down	-	2.5	3.42	2.32	1.72	0.55	0.72	3.55	3.87	2.42	4.94	3.08	2.69
SlT02G025740	down	-	4.3	7.72	2.58	1.25	2.41	0.99	8.46	14.31	4.72	8.93	7.47	9.17
SlT02G025770	down	-	3.58	3.85	3.58	0.63	0.54	1.64	3.9	4.23	3.22	1.77	2.52	2.39
SlT02G025910	down	-	5.99	6.98	5.17	0.97	1.2	1.25	6.54	6.53	8.94	4.05	3.62	2.59
SlT02G026080	down	oxidoreductase activity, acting on single donors with incorporation of molecular oxygen, incorporation of two atoms of oxygen	16.38	18.45	18.22	6.54	8.01	3.92	13.12	14.85	18.2	14.66	13.12	18.69
SlT02G026200	down	ATP binding	41.45	45.01	37.18	6.85	6.27	4.95	46.01	49.05	42	24.97	20.27	19.1
SlT02G026210	down	GTPase activity	196.34	220	174.95	30.29	33.02	25.55	251.15	241.51	197.48	94.13	93.22	103.28
SlT02G026320	down	glycogen (starch) synthase activity	65.82	55.96	41.61	33.56	31.38	18.84	87.75	57.6	54.96	106.57	91.18	31.93
SlT02G026330	down	-	25.54	19.78	18.8	15.71	13.05	11.22	31.1	22.69	25.47	41.69	27.81	22.55
SlT02G026520	down	-	18.21	15.56	12.68	11.44	9.05	4.93	31.15	17.11	18.17	42.36	33.32	14.34
SlT02G026570	down	-	27.34	19.83	20.03	13.4	9.01	11.42	35.73	24.04	23.5	50.92	44.55	15.72
SlT02G026720	down	-	1.56	1.38	0.84	0.62	0.76	1.24	1.91	1.53	1.74	1.84	1.22	2.2
SlT02G026950	down	nucleic acid binding	1.8	0.64	0.33	0.96	0.89	0.03	9.05	0.54	0.65	12.89	15.63	0.31
SlT02G026960	down	UDP-glucose 6-dehydrogenase activity	144	140.6	118.5	48.88	43.83	38.61	185.07	161.39	135.25	138.93	110.49	77.84
SlT02G027020	down	metabolic process	0.17	0.09	0.13	0	0	0.06	0.13	0.29	0.36	0.12	0.24	0.3
SlT02G027050	down	protein binding	2.29	1.3	1.27	0.8	1	1.14	3.02	1.34	1.41	3.18	2.83	1.42
SlT02G027110	down	-	50.54	51.41	45.03	10.51	12.21	11.11	72.42	70.07	52.17	26.81	25.1	30.12
SlT02G027130	down	-	13.57	7.8	7.91	5.44	2.88	0.87	19.78	9.35	11.62	32.63	23.86	5.96
SlT02G027250	down	-	1.85	1.92	2.53	1.62	1.06	0.69	3.23	2.85	2.57	1.66	4.04	2.76
SlT02G027320	down	-	18.98	23.06	23.75	6.83	6.62	5.81	19.65	20.34	22.68	15.14	13.54	19.96
SlT02G027330	down	-	24.63	16.34	17.59	14.65	13.66	7.81	32.29	18.27	21.68	45.45	36.54	12.5
SlT02G027450	down	iron ion binding	11.25	9.77	8.46	3.88	3.53	2.59	14.82	13.61	10.21	12.91	10.81	16.59
SlT02G027770	down	-	5.17	3.52	5.26	1.84	2.98	1.63	6.34	4.47	6.84	5.77	3.02	4.02
SlT02G027940	down	-	9.04	22.05	5.91	2.66	6.83	2.46	29.65	37.67	6.15	11.03	22.94	13.94
SlT02G028020	down	transcription cofactor activity	4.55	3.27	3.1	2.18	2.29	2.09	5.69	4.97	5.97	7.35	5.04	4.74
SlT02G028100	down	transferase activity, transferring glycosyl groups	9.93	9.37	8.01	1.34	1.65	1.57	10.96	10.94	5.62	3.55	2.84	5.97
SlT02G028320	down	-	9.79	5.7	9.73	7.18	3.98	2.31	0.68	2.5	1.2	19.96	23.97	6.09
SlT02G028410	down	hydrolase activity, acting on ester bonds	0	0.36	0.18	0	0	0.03	0.15	0.1	0.14	0.11	0	0.2
SlT02G028420	down	DNA binding	4.76	5.15	5.17	0.92	1.47	1	6.28	6.35	5.13	4.05	2.45	4.29
SlT02G028470	down	iron ion binding	1.56	1.18	0.59	0.46	0.22	0.09	1.33	0.79	0.83	1.03	0.87	0.73
SlT02G028500	down	autophagy	27.35	25.26	15.09	10.24	11.11	4.1	44.13	22.46	26.45	52.39	47.07	15.31
SlT02G028600	down	-	30.84	16.45	14.53	11	9.89	5.9	50.59	19.66	26.92	66.22	51.41	17.57
SlT02G028640	down	protein peptidyl-prolyl isomerization	29.32	33.76	28.26	18.35	22.26	14.92	45.62	37.29	32.47	52.43	48.18	34.25
SlT02G028660	down	-	9.62	4.46	4.7	2.03	2.17	1.21	13.52	8.45	12.94	14.22	6.66	4.05
SlT02G028670	down	-	6.39	4.19	2.42	2.4	0.87	0.33	9.86	5.46	5.74	9.41	4.95	2.16
SlT02G028690	down	-	50.9	44.12	43.44	24.45	22.24	16.93	64.53	51.75	51.17	76.61	56.32	41.27
SlT02G028700	down	-	3.88	2.8	2.65	1.38	1.26	0.25	5.55	2.02	3.05	10.02	6.79	2.05
SlT02G028870	down	-	8.85	12.32	9.05	2.73	2.37	2.96	14.62	13.76	12.07	7.28	6.17	6.83
SlT02G029140	down	nuclear pore	5.7	5.2	4.39	1.77	0.97	1.66	5.46	3.91	7.47	10.83	4.35	4.17
SlT02G029150	down	-	4.57	2.68	1.82	1.52	0.97	1.06	4.82	3.06	4.7	8.28	3.09	3.08
SlT02G029160	down	-	3.93	1.58	2.45	0.86	1.24	0.37	6.05	2.26	7.5	9.07	2.23	1.06
SlT02G029300	down	protein kinase activity	7.21	4	3.55	2.22	1.89	0.59	8.3	4.92	6.29	14.63	7.39	3.94
SlT02G029570	down	binding	21.46	12.9	12.66	7.91	5.9	4.12	21.74	15.23	15.77	24.84	20.07	8.71
SlT02G029600	down	protein kinase activity	56.11	39.28	29.84	9.48	4.77	5.19	69.45	38.57	55.07	24.15	9.94	8.89
SlT02G029780	down	protein binding	39.77	27.97	26.78	15.19	11.15	8.95	51.97	27.75	36.85	64.65	58	18.57
SlT02G029810	down	hydrolase activity, hydrolyzing O-glycosyl compounds	7.52	7.42	6.74	3.79	3.63	2.91	11.66	7.56	8.84	10.51	9.9	4.93
SlT02G029950	down	protein kinase activity	87.2	82.13	85.87	18.02	16.03	14.9	85.58	89.33	86.89	42.8	33.24	55.19
SlT02G030160	down	DNA binding	10.25	12.57	8.76	2.02	1.81	1.65	13.29	13.76	11.63	5.9	4.83	4.48
SlT02G030180	down	ATP binding	4.73	6.54	5.92	1.77	1.41	1.13	8.08	7.86	6.5	3.53	3.14	3.24
SlT02G030260	down	-	16.9	8.23	10.15	5.13	4.7	2.65	16.19	13.17	13.06	14.11	8.54	10.17
SlT02G030320	down	integral component of membrane	5.89	4.11	3.28	0.75	0.82	0.68	4.23	4.98	5.54	1.5	1.6	3.49
SlT02G030520	down	sulfate assimilation	69.84	55.32	47.76	31.42	26.61	11.33	116.54	60.54	73.06	161.39	129.22	37.35
SlT02G030670	down	-	1.88	2.49	1.93	0.31	0.37	0.3	2.8	2.85	3.14	0.76	0.84	1.29
SlT02G031010	down	protein binding	32.54	37.81	25.12	22.97	21.42	16.96	49.2	38.76	27.88	53.46	60.53	27.46
SlT02G031110	down	DNA binding transcription factor activity	53.22	48.81	47.45	11.61	11.75	9.53	73.17	59.93	63.43	39.52	22.62	29.15
SlT02G031350	down	-	16.21	8.55	6.53	5.95	4.5	3.71	31.39	11	17.34	38.63	20.57	11.42
SlT02G031360	down	nuclear pore	19.29	10.4	9	7.48	6.36	4.88	32.77	12.11	18.02	41.25	26.33	14.71
SlT02G031790	down	metal ion binding	12.5	11.79	8.13	4.02	3.78	3.67	19.63	14.89	10.47	16.72	15.92	6.96
SlT02G032120	down	monooxygenase activity	0.26	0.18	0.06	0.07	0.07	0	0.27	0.14	0.06	0.45	0.16	0.13
SlT02G032630	down	-	1.44	1.36	1.31	1	0.21	0.55	4.37	1.73	1.83	2.97	3.01	0.85
SlT02G032640	down	-	2.56	2.28	2.2	1.08	0.73	0.3	3.97	1.95	3.37	5.94	3.14	0.47
SlT03G000160	down	transporter activity	20.82	20.47	12.56	0.7	0.4	0.39	20.47	18.54	38.37	1.56	0.61	2.31
SlT03G000240	down	-	1.26	0.37	0.6	0.41	0.18	0.13	0.94	0.36	0.13	5.11	1.9	0.67
SlT03G001050	down	-	0.19	0.75	0.72	0	0	0.07	0.89	0.89	0.82	0.77	0.23	0.55
SlT03G001480	down	-	0.18	0.38	0.35	0.26	0.45	0.26	1.24	0.58	0.6	0.79	0.96	1.78
SlT03G001740	down	calcium ion binding	1.58	1.15	1.74	0.57	0	0.41	0.49	1.32	1.12	0.83	1.43	0.67
SlT03G001820	down	recognition of pollen	4.63	4.72	3.9	0.96	0.88	0.44	6.61	4.14	4.32	1.11	1.27	4.42
SlT03G001910	down	kinase activity	43.44	37.67	27.61	15.36	9.21	4.39	78.13	31.34	59.77	45.14	25.74	13.93
SlT03G002100	down	protein kinase activity	17.79	25.89	13.67	6.42	7.52	3.92	26.45	34.4	13.43	21.18	27.54	16.42
SlT03G002110	down	-	3.92	12.54	7.71	1.38	5.03	1.85	10.62	17.58	13.06	4.45	8.9	5.76
SlT03G002140	down	-	3.44	1.91	2.13	1.77	1.44	1.08	2.57	2.21	2.92	4.11	3.07	3.02
SlT03G002180	down	-	22.59	23.74	18.62	3.82	3.08	2.45	31.39	30.52	22.37	13.45	12.13	9.2
SlT03G002260	down	protein kinase activity	6.9	5.04	5.31	2.92	2.98	2.07	6.96	6.34	7.82	7.32	5.86	4.68
SlT03G002330	down	catalytic activity	10.04	3.24	5.25	4.71	1.23	3.37	4.7	2.55	4.89	13.77	8.57	6.97
SlT03G002340	down	-	57.65	57.66	46.91	35.29	25.57	19.37	87.19	62.63	61.88	115.85	103.58	38.71
SlT03G002370	down	-	2.81	3.42	3.66	1.52	2.69	2.08	5.29	4.13	2.48	5.3	6.85	4.99
SlT03G002500	down	protein kinase activity	35.31	30.25	25.98	9.3	6.03	6.34	42.35	32.36	28.36	30.1	24.96	13.13
SlT03G002690	down	ATP binding	28.22	27.91	24.31	2.79	3.41	2.9	33.46	33.91	22.19	10.43	8.7	11.49
SlT03G002720	down	-	2.9	2.33	1.44	1.42	1.42	1.93	5.04	2.62	2.6	5.08	3.07	3.65
SlT03G002900	down	-	7.16	11.75	5.66	1.75	4.15	1.1	16.86	23.73	7.03	7.45	12.23	6.96
SlT03G003150	down	-	47.03	42.88	34.91	25.54	22.67	23.19	61.99	49.58	44.04	72.25	65.07	27.46
SlT03G003860	down	nuclease activity	9.75	7.87	6.09	2.9	2.92	2.11	13.43	9.68	7.81	12.78	9.91	4.19
SlT03G004010	down	protein kinase activity	8.96	10.19	7.69	3.14	2.23	2.15	10.52	10.06	9.83	7.95	9.23	6.65
SlT03G004090	down	methyltransferase activity	5.15	3.12	3.14	2.94	1.7	1.3	8.31	2.57	3.98	14.19	10.64	3.16
SlT03G004320	down	-	27.73	16.07	7.54	9.99	2.2	1.18	46.64	21.52	33.94	32.13	18.6	3.99
SlT03G005110	down	oxidoreductase activity	61.56	45.75	18.1	22.09	10.35	1.91	99.55	63.3	41.15	106.03	84.36	17.23
SlT03G005410	down	catalytic activity	15.63	4.65	14.41	1.65	1.87	2.29	6.27	3.9	6.24	3.71	3.46	6.61
SlT03G005440	down	cation transport	2.01	1.55	2	1	0.56	1.08	3.29	1.64	2.27	4.19	3.23	1.64
SlT03G005680	down	protein binding	39.69	37.86	32.89	19.27	16.09	9.38	67.58	38.19	45.29	62.79	51.77	19.65
SlT03G006760	down	protein binding	17.33	15.97	14.94	9.08	8.23	6.38	21.18	15.56	16.14	23.4	18.77	9.89
SlT03G007970	down	-	7.38	7.88	5.5	1.07	0.95	0.62	6.66	5.88	8.5	1.81	0.64	2.33
SlT03G008220	down	protein glycosylation	13.84	18.21	4.54	6.44	8.26	3.91	31.66	29.44	6.36	31.38	30.98	7.06
SlT03G009160	down	-	6.89	5.26	4.88	4.24	3.2	3.13	7.52	6.21	6.84	10.49	9.34	5.72
SlT03G010460	down	-	2.09	0.57	1.51	0.54	0.66	0.45	3.11	2.31	3.18	1.22	1.94	1.28
SlT03G010540	down	-	43.39	33.87	27.59	21.71	19.27	11.45	71.46	36.09	45.73	92.43	77.02	26.9
SlT03G011320	down	binding	10.57	11.87	8.76	3.53	2.29	2.8	17.1	12.34	11.38	15.89	14.78	5.99
SlT03G012040	down	-	10.19	9.21	11.34	0.82	0.79	1.34	10.57	10.82	11.06	3.61	2.51	5.93
SlT03G012330	down	protein kinase activity	17.46	18.32	13.94	3.05	3.67	3.63	23.5	19.13	16.75	8.81	9.63	6.89
SlT03G014210	down	GTPase activity	1.79	0.72	0.45	0.97	0.45	0.5	1.12	0.62	0.53	3.47	2.16	0.57
SlT03G014790	down	ATP binding	12.81	17.03	9.98	4.54	5.64	2.72	20.53	18.77	17.73	13.66	14.25	9.39
SlT03G014900	down	response to auxin	15.55	10.69	9.98	7.05	3.21	3.25	25.62	12.84	15.41	40.49	21.5	9.3
SlT03G015150	down	DNA binding transcription factor activity	2.78	1.03	0.85	0.79	0.87	0.12	3.24	2.21	1.83	8.94	5.1	0.12
SlT03G016210	down	copper ion binding	20.59	18.12	18.91	7.88	9.11	8.37	27.88	21.09	21.63	20.48	21.91	16.64
SlT03G016270	down	-	1.53	1.39	1.99	1.11	1.96	0.11	4.19	1.37	2.84	6.85	3.33	1.28
SlT03G016640	down	protein binding	16.21	11.65	11.79	5.2	4.98	2.69	17.12	13.64	13.3	13.43	11.43	8.63
SlT03G016650	down	protein kinase activity	21.75	15.88	23.04	3.38	3.54	3.75	16.73	20.22	11.49	7.99	8.29	14.57
SlT03G016720	down	-	6.23	12.74	3.05	2.29	7.03	0.32	18.93	11.71	4.65	15.13	22.78	5.27
SlT03G016770	down	signal transduction	20.85	15.92	16.46	16.27	14.06	10.83	29.52	19.01	17.31	56.52	43.56	17.34
SlT03G017230	down	-	1.14	1.67	1.76	0.22	0.15	0.32	1.09	1.45	0.78	0.75	0.47	0.94
SlT03G018030	down	-	1.94	10.31	7.81	0.29	1.02	0.41	7.55	12.11	5.42	2.84	4.18	1.43
SlT03G018280	down	-	15.34	8.29	4.85	5.92	2.81	1.57	25.52	10.1	9.73	48.38	36.78	3.99
SlT03G018330	down	phosphatidylinositol phospholipase C activity	8.4	7.12	5.57	2.86	2.31	1.07	11.36	6.6	6.84	14.28	10.86	5.13
SlT03G018360	down	-	0.29	0	0.15	0	0.04	0	0	0.67	1.62	0.46	2.25	0
SlT03G018400	down	-	0	0	0	0	0	0	0.66	0.23	1.66	0.64	0.3	0
SlT03G018410	down	protein kinase activity	0.12	0.15	0.07	0.06	0	0.08	1	0.39	1.57	0.44	0.8	0.28
SlT03G019200	down	proteolysis	0.26	0.26	0.1	0.2	0.04	0.09	0.85	0.43	0.13	1.56	1.38	0.74
SlT03G019280	down	3-beta-hydroxy-delta5-steroid dehydrogenase activity	119.07	153.79	115.25	7.42	4.77	0.69	181.67	145.12	212.01	18.64	4.37	17.88
SlT03G019340	down	-	21.75	19.48	18.51	9.38	7.86	5.65	28.71	17.38	23.83	33.13	22.08	11.24
SlT03G019440	down	-	1.44	1.94	1.01	0.09	0	0.29	1.89	2.08	1.72	0.79	0.96	1.58
SlT03G019510	down	fatty acid biosynthetic process	5.93	5.89	4.27	3.14	1.57	1.05	9.69	4.36	4.55	12.76	7.19	3.2
SlT03G019940	down	protein dimerization activity	5.58	5.61	3.86	0.79	0.62	0.68	7.15	6.77	6.53	2.54	1.38	3.69
SlT03G020280	down	-	4.92	8.35	7.89	10.18	1.63	4.92	3.08	8.09	1.75	22.04	17.55	13.7
SlT03G020930	down	-	8.56	10.29	4.09	5.57	6.17	4.19	7.64	10.23	6.07	8.32	11.38	17.32
SlT03G021000	down	-	11.06	9.95	8.21	4.31	2.68	2.82	16.4	11.36	10.79	14.82	12.74	6.98
SlT03G021100	down	-	39.03	35.65	32.14	18.88	17.64	14.19	50	35.35	44.37	55.44	40.74	25.18
SlT03G021660	down	-	4.35	8.94	0.3	0.94	5.82	0.05	37.62	3.84	0.72	35.04	48.4	0.21
SlT03G021960	down	-	0	0.3	0	0	0	0	0.12	0.35	0.13	0.14	1.01	0
SlT03G022300	down	-	531.54	585.24	421.2	89.22	41.89	7.57	642.34	386.65	836.71	337.84	117.6	149.05
SlT03G022380	down	iron ion binding	1.33	1.18	0.45	0.44	0.21	0.29	0.87	0.78	0.4	0.57	0.84	0.88
SlT03G023140	down	DNA binding	0.89	0.96	0.65	0.12	0.11	0.21	0.76	0.81	1	0.91	0.23	0.38
SlT03G023320	down	DNA binding	3.45	3.89	3.53	1.27	1.6	2.25	5.43	5.5	4.19	3.35	2.95	5.9
SlT03G023440	down	ATP binding	2.54	1.48	0.66	1.33	0.42	0.66	2.48	1.99	1.52	3.51	2.09	1.67
SlT03G023790	down	membrane	32.47	23.07	15.59	12.39	6.76	3.85	38.58	28.03	15.89	40.41	23.04	8.62
SlT03G024170	down	-	11.43	8.29	8.43	3.65	4.74	0.55	13.95	8.76	12.18	27.77	17.92	5.96
SlT03G024180	down	-	0.1	0.11	0.11	0.03	0.02	0.02	0.03	0.16	0.13	0.08	0.23	0.66
SlT03G024200	down	protein binding	2.3	1.26	2.72	0.23	0.49	0.34	1.84	2.52	1.7	0.96	0.64	1.27
SlT03G024300	down	calmodulin binding	1.35	1.78	1.86	0.87	0.3	0.84	4.57	2.17	8.48	2.64	3.19	3.71
SlT03G024640	down	DNA binding	16.32	21.33	23.15	3.52	6.94	3.46	21.57	14.76	41.33	11.23	3.97	17.46
SlT03G024760	down	microtubule motor activity	26.07	20.31	17.69	8.68	7.31	4.86	32.95	25.35	22	28.48	24.87	11.99
SlT03G025200	down	transferase activity, transferring glycosyl groups	16.84	13.15	15	7.65	9.69	5.79	21.37	14.18	17.09	24.59	16.8	9.74
SlT03G025330	down	iron ion binding	96.04	149.51	87.14	15.67	20.65	13.99	140.39	173.81	156.34	45.34	41.3	44.11
SlT03G025410	down	-	4.1	4.83	2.95	1.22	1.04	1.08	3.64	3.81	2.12	1.87	2.31	3.33
SlT03G025930	down	-	0.15	0.18	0.13	0	0	0.03	0.18	0.19	0.13	0.08	0.09	0.13
SlT03G026320	down	-	7.89	5.25	6.16	3.8	1.79	0.55	10.47	7.45	5.09	16.14	12.06	5.91
SlT03G026470	down	nucleus	40.48	31.96	30.81	18.6	18.27	12.28	49.55	38.35	40.01	55.93	47.55	25.11
SlT03G026670	down	protein binding	27.15	20.88	20.75	16.4	10.84	8.03	34.26	26.59	17.83	54.34	44.48	18.78
SlT03G026710	down	metal ion binding	0.51	0.25	0.25	0	0	0	0.26	0.13	0.16	0.87	0.55	0
SlT03G026720	down	metal ion binding	3.92	2.58	2.06	1.49	0.75	0.13	7.4	3.51	3.73	11.41	9.85	3.02
SlT03G027060	down	transcription, DNA-templated	52.15	33.63	31.95	22.19	15.69	4.63	74.67	39.67	51.85	120.47	79.52	27.3
SlT03G027240	down	binding	0	0	0	0	0	0	1.99	0.24	0.89	1.89	1.46	0.76
SlT03G027250	down	-	17.19	11.64	15.24	4.06	1.32	5.71	8.2	10.3	9.68	11.45	3.57	12.26
SlT03G027620	down	-	12.29	12.79	11.13	3.58	1.77	2.71	13.44	14.51	14.37	4.85	4.01	9.07
SlT03G027960	down	-	41.54	25.53	21.75	17.8	13.37	6.29	65.73	30.16	31.77	103.38	77.48	17.77
SlT03G028090	down	iron ion binding	12.64	20.57	6.79	5.83	9.45	4.23	19.53	31.43	8.12	12.36	18.09	15.78
SlT03G028180	down	-	17.27	12.93	11.62	8.42	8.12	4.73	31.16	14.64	17.29	38.45	35.04	11.74
SlT03G028220	down	DNA binding	34.85	35.26	31.59	17.03	17.65	12.84	53.47	35.52	34.98	42.06	45.94	22.51
SlT03G028240	down	-	7.04	12.02	5.39	2.82	7.61	3.45	13.71	23.7	6.34	9.74	14.06	11.4
SlT03G028250	down	kinase activity	3.79	3.37	3.41	3	2.32	3.3	5.61	3.24	2.06	7.89	9.2	3.32
SlT03G028330	down	calcium ion binding	11.43	7.51	5.7	4.98	3.19	2.67	16.27	8.61	8.38	28.83	21.93	3.78
SlT03G028690	down	-	28.73	25.78	20.08	11.92	8.49	5.37	37.74	26.85	28.73	44.38	36.85	14.34
SlT03G028770	down	glycerol ether metabolic process	19.07	16.68	11.53	7.17	8.05	2.17	32.5	16.11	17.32	36.47	30.69	9.99
SlT03G028920	down	-	11.2	9.86	6.49	3.35	4.47	3.11	17.59	11.41	7.99	21.18	17.29	7.68
SlT03G029040	down	-	54.73	48.23	41.91	19.12	19.37	13.52	68.04	53.13	42.52	54.7	44.3	21.07
SlT03G029050	down	serine-type endopeptidase activity	1.34	0.8	0.98	0.15	0.62	0.51	1.68	1.52	0.8	1.65	1.15	1.07
SlT03G029370	down	microtubule motor activity	14.36	16.1	12.7	2.8	3.67	2.88	19.54	17.32	13.41	6.91	7.29	7.96
SlT03G029460	down	-	4.35	5.83	3.28	1.55	1.64	1.47	7.03	5	6.29	6.81	3.46	2.69
SlT03G029640	down	-	0.36	0.42	0.49	0.14	0	0	0.28	0.36	0.59	0.17	0.33	0.31
SlT03G029680	down	-	46.1	51.91	61.14	6.36	11.02	4.72	49.24	52.98	69.96	40.83	36.39	62.31
SlT03G029740	down	-	20.78	52.94	25.57	9.02	6.59	7.93	49.15	33.45	51.06	31.57	28.92	37.17
SlT03G029770	down	lipid transport	2.47	3.85	1.79	1.77	0.52	0.26	2.59	4.47	1.97	1.25	2.3	30.17
SlT03G029960	down	transcription initiation from RNA polymerase II promoter	43.98	35.21	35.89	20.08	18.41	14.69	55.23	37.71	43.57	55.71	41.05	34.28
SlT03G030130	down	-	9.47	9.05	7.24	1.43	1.12	1.38	12.53	11.76	9	3.82	3.96	3.82
SlT03G030520	down	protein binding	13.73	8.47	11.2	4.77	5.18	2.75	10.06	7.67	9.82	19.81	11.43	5.64
SlT03G030630	down	nucleus	6.64	5.04	3.83	2.49	2.75	3.32	11.66	6.04	8.58	11.68	5.97	5.62
SlT03G030990	down	peroxidase activity	0.75	2.81	0.4	0.17	2.04	0.29	1.58	3.58	0.58	1	1.27	20.48
SlT03G031020	down	-	2.13	1.32	2.28	0.86	0.56	0.85	1.21	1.9	1.68	2.35	1.16	3.57
SlT03G031280	down	-	15.48	17.71	12.42	2	1.52	0.89	24.3	21.12	16.04	11.73	8.74	7.1
SlT03G031920	down	protein binding	8.21	10.32	7.4	1.27	1.26	1.33	13.47	9.77	9.24	4.37	3.6	5.15
SlT03G031930	down	-	0.71	1.58	0.78	0.2	0.2	0	1.86	1.87	2.24	0.28	0.38	0.68
SlT03G032170	down	electron transfer activity	0.52	0.49	0.43	0.23	0.21	0.17	0.79	1	0.55	0.73	1.24	0.54
SlT03G032250	down	protein binding	4.65	10.18	4.29	3.03	5.7	0.9	17.14	12.88	6.21	13.29	16.93	4.77
SlT03G032570	down	manganese ion binding	97.26	93.83	88.88	9.23	9.45	13.07	91.52	99.92	81.51	20.1	18.34	40.46
SlT03G032650	down	DNA binding	98.89	94	85.73	37.86	41.08	32.41	203.01	199.85	181.77	121.35	114.92	93.04
SlT03G032740	down	-	35.17	27.13	20.4	8.65	6.86	6.98	41.99	33.93	28.83	34.22	22.03	16.15
SlT03G032970	down	oxidoreductase activity, acting on CH-OH group of donors	64.06	52.84	33.73	22.92	22.3	3.49	112.47	51.95	63.68	149.69	122.08	25.58
SlT04G000430	down	-	0.28	0.02	0.08	0.03	0	0	0.3	0.19	0	0.39	1.03	0.21
SlT04G000850	down	-	2.84	1.64	0.81	1.73	2.65	0.5	4.58	1.42	1.63	12.49	9.35	0.66
SlT04G001000	down	-	4.51	3.22	1.85	1.97	0.71	1.69	4.62	3.16	3.79	7.43	5.43	2.82
SlT04G001030	down	calcium ion binding	3.59	2.3	0.99	0.37	0.55	0.63	4.55	2.25	2.08	7	3.43	0.83
SlT04G001180	down	ADP binding	42.94	52.54	56.22	5.8	4.66	5.91	59.22	57.26	71.54	17.38	12.98	18.44
SlT04G001430	down	-	4.49	9.73	3.79	1.28	4.46	2.96	7.58	19.62	5.61	3.37	5.45	26.91
SlT04G001450	down	-	4.11	1.92	2.76	0.99	0.71	0.88	5.16	2.74	4.03	3.26	2.52	0.87
SlT04G001460	down	-	2.82	2.99	1.47	0.33	0.16	0.07	4.47	2.83	1.66	0.98	1.43	0.55
SlT04G001720	down	zinc ion binding	28.57	13.82	15.41	6.45	4.23	7.29	20.4	28.57	14.03	16.32	13.78	11.64
SlT04G001780	down	-	9.6	7.39	8.12	3.33	2.8	2.09	10.01	8.58	8.3	10.28	6.07	5.41
SlT04G001930	down	defense response	2.93	2.61	1.83	1.44	2.22	0.75	3.49	2.5	7.1	1.94	3.01	11.15
SlT04G002090	down	iron ion binding	0.38	0.54	1.69	0.08	0.1	0.03	0.32	0.65	0.36	0.52	0.13	0.42
SlT04G002520	down	phospholipid binding	0.7	0.44	0.24	0.13	0	0.07	0.95	0.45	0.62	0.68	0.11	0.17
SlT04G002650	down	DNA binding	0.68	0.92	0.38	0.28	0.1	0	0.71	0.98	0.6	0.57	0.45	0.47
SlT04G002760	down	catalytic activity	185.19	155.37	118.08	56.92	38.79	23.54	193.29	127.64	193.64	128.04	79.87	68.74
SlT04G002950	down	catalytic activity	826.79	1114.28	911.73	213.71	396.5	150.28	1175.13	971.98	1309.52	818.39	513.27	471.92
SlT04G003000	down	protein binding	1.64	2.75	3.07	0.49	0.31	0.56	2.54	2.65	2.15	1.01	1.35	1.66
SlT04G003700	down	nucleus	7.46	7.77	6.23	3.96	4.79	3.62	13.16	10.22	9.15	11.11	10.97	7.78
SlT04G003820	down	protein kinase activity	0.49	0.51	0.26	0.06	0	0.04	0.43	0.17	1.19	0.21	0.04	0.24
SlT04G003840	down	ADP binding	0.1	0.2	0.4	0.02	0.03	0.02	0.1	0.21	0.12	0.01	0.1	0.44
SlT04G003970	down	-	9.69	6.83	5.7	5.67	6.15	3.46	12.88	8.06	7.87	17.81	13.61	4.79
SlT04G004070	down	-	4.3	3.61	1.95	0.55	0	0	12.12	9.51	9.02	1.03	0.76	2.42
SlT04G004210	down	-	2.72	3	1.03	0.82	1.63	0.25	9.98	5.01	2.97	7.27	8.58	2.77
SlT04G004230	down	-	31.77	25.67	16.11	13.95	10.2	1.35	61.77	28.2	30.21	84.89	69.41	15.15
SlT04G004240	down	nucleic acid binding	22.92	18.82	17.86	15.92	10.78	6.64	35.71	19.74	22.25	44.72	43.09	15.04
SlT04G004680	down	nucleosome	370.96	553.91	408.02	98.48	73.61	102.52	486.39	500.09	544.89	229.87	198.71	254.05
SlT04G004770	down	-	0	0.5	0.23	0	0	0	0.23	0.53	0.82	0	0.19	0.64
SlT04G005840	down	DNA binding	1.45	1.09	0.66	0	0.06	0	1.27	1.54	0.81	0.01	0	0.89
SlT04G005980	down	-	1.16	1.51	0.53	0	0	0	2.11	1.99	2.04	0.15	0.21	0.1
SlT04G006000	down	-	0.41	0.53	0.46	0	0	0	0.79	0.76	0.4	0	0	0
SlT04G006010	down	-	5.85	5.92	5.54	1.12	0.31	0.09	8.06	8.56	5.29	1.32	1.04	1.9
SlT04G006020	down	protein binding	5.84	7.6	4.49	0.64	1.09	0.34	8.56	7.34	5.78	1.71	1.32	2.37
SlT04G006030	down	protein kinase activity	7.06	7.76	6.02	0.49	1.05	0.91	8.65	8.55	7.76	1.2	1.53	3.04
SlT04G006140	down	-	3.81	3.71	3.82	1.2	0.48	0.55	5.83	2.44	6.13	1.91	1.38	3.29
SlT04G006730	down	-	18.34	14.34	13.85	6.7	8.78	1.82	36.2	14.02	17.04	36.27	28.66	11.8
SlT04G006740	down	-	15.86	16.75	12.14	6.33	7.39	2.42	30.25	16.92	16.85	38.65	33.95	11.23
SlT04G006750	down	-	46.01	38.01	31.02	19.59	21.83	8.5	85.15	37.29	48.41	104.37	92.63	29.79
SlT04G006770	down	-	44.56	36.85	23.11	17.81	17.07	5.37	95.92	41.06	48	107.11	96.36	22.84
SlT04G006880	down	-	4.94	3.57	5.15	0.68	0.12	1.21	2.97	3.44	3.64	2.1	2.3	4.38
SlT04G007050	down	-	0.91	1.36	1.21	0.46	0.25	0.55	1.82	1.54	1.31	0.88	0.48	4.57
SlT04G007220	down	DNA binding	11.48	7.31	8.22	7.44	4.75	7.31	13.88	8.5	10.65	19.62	17.18	10.56
SlT04G007340	down	microtubule motor activity	6.81	5.8	4.41	2.96	2.75	2.19	9.46	6.93	5.96	9	8.1	3.47
SlT04G007540	down	DNA-templated transcription, termination	12.61	13.28	10.22	5.14	8.69	3.81	21.66	13.82	12.66	18.86	18.98	9.49
SlT04G008890	down	chlorophyllide a oxygenase [overall] activity	0.65	1.16	0.46	0.18	0	0.14	0.89	0.54	0.57	0.47	1.27	0.46
SlT04G010260	down	-	0.43	0.46	0.26	0	0	0	0.38	0.26	0.47	0	0	0
SlT04G011070	down	hydrolase activity, acting on ester bonds	2.44	2.33	1.76	0.19	0.28	0.36	1.8	2.43	1.66	0.68	0.45	1.04
SlT04G012290	down	nucleic acid binding	0.94	1.18	0	0.47	0.16	0.51	2.41	1.62	1.56	0.93	1.95	1.47
SlT04G013850	down	ubiquitin-protein transferase activity	31.97	23.45	22.07	12.34	11.58	2.58	60.91	25.35	40.42	83.88	67.97	19.3
SlT04G015740	down	-	22.97	16.14	14.34	7.96	5.05	2.25	44.75	21.07	30.65	61.67	46.26	17.49
SlT04G016230	down	-	21.49	23.64	24.94	5.37	5.48	6.63	25.74	23.34	28.94	14.44	12.29	17.02
SlT04G016270	down	DNA binding transcription factor activity	0.03	0.06	0.18	0	0	0	0.2	0.2	0.13	0.15	0.03	0.14
SlT04G016330	down	acyl-CoA oxidase activity	38.97	42.69	57.15	33.69	30.94	25.08	57.93	28.56	67.31	89.15	67.72	48.35
SlT04G016350	down	-	16.86	17.44	16.56	5.59	4.44	4.84	21.63	14.91	17.89	18.36	14.97	9.35
SlT04G016380	down	catalytic activity	7.51	3.91	4.44	3.63	1.56	1.98	9.25	7.09	6.62	13.83	10.46	2.71
SlT04G016400	down	-	0.25	0.18	0.24	0.09	0.08	0	0.55	0.46	1.45	0.52	0.32	0.14
SlT04G016440	down	protein binding	0.73	0.77	0.79	0.47	0.41	0.49	0.9	0.83	0.73	1.43	1.59	1.5
SlT04G016620	down	calcium ion binding	8.53	7.96	7.72	3.26	2.83	3.28	139.33	51.53	161.17	114.99	98.57	121.79
SlT04G016730	down	transmembrane transport	0.93	1.68	1.73	0.42	1.33	0.27	2.9	2.63	2.05	2.62	2.89	0.71
SlT04G016800	down	protein tyrosine phosphatase activity	27.4	17.4	17.63	11.17	5.32	10.91	29.97	19.22	21.53	30.47	24.16	18.44
SlT04G017050	down	structural constituent of ribosome	4.18	5.64	3.81	2.26	1.3	2.12	5.33	5.88	6.18	7.08	4.47	1.64
SlT04G017460	down	-	28.14	18.87	17.95	11.74	7.78	2.35	35.64	17.62	26.19	58.42	47.91	15.06
SlT04G017470	down	-	28.13	18.66	12.93	10.41	5.3	2.41	40.07	19.52	30.33	71.64	44.61	12.84
SlT04G017480	down	-	6.7	3.45	2.72	3.45	1.3	0.2	11.16	4.71	3.28	16.81	10.46	1.64
SlT04G017510	down	protein binding	20.27	15.27	11.55	8.24	6.29	1.71	34.97	14.74	20.39	47.01	37.71	11.91
SlT04G017660	down	-	5.82	5.2	4.93	0.85	1.2	1.66	5.93	5.2	6.8	3.18	1.96	3.63
SlT04G018340	down	serine-type carboxypeptidase activity	125.96	118.95	88.98	32.67	28.63	13.79	148.25	101.52	185.35	82.41	55.44	53.19
SlT04G018590	down	-	0.9	0.85	1.45	0	0	0	0.59	1.31	1.04	1.04	0.3	0.11
SlT04G018630	down	protein kinase activity	11.33	6.84	4	4.68	2.18	0.8	24.64	7.23	7.6	42.88	32.69	3.01
SlT04G018920	down	-	2.38	2.35	3.95	0.47	0.2	0.27	3.84	3.57	2.75	1.05	0.68	1.63
SlT04G019100	down	-	15.02	14.67	13.98	3.16	3.46	3.15	17.92	20.5	13.58	9.17	7.85	9.23
SlT04G019560	down	-	39.2	30.51	36.47	19.48	12.08	11.24	44.35	28.7	37.22	82.27	44.69	21.43
SlT04G019590	down	DNA binding	12.58	16.57	17.19	1.73	9.6	1.93	16.13	7.62	29.7	13.15	3.38	20.41
SlT04G019800	down	signal peptidase complex	8.55	9.29	7.31	5.37	5.49	3.13	11.51	6.94	6.85	17.31	16.04	5.05
SlT04G020120	down	-	8.93	9.48	5.33	4.66	4.48	1.07	13.08	8.78	8.46	21.89	14.85	2.87
SlT04G020460	down	catalytic activity	78.4	71.61	70.94	33.9	31.75	9.69	134.51	66.69	91.81	185.42	132.05	51.33
SlT04G020630	down	RNA binding	6.3	4.21	5.21	3.77	2.64	4.27	8.18	5.05	3.14	10.49	9.82	4.43
SlT04G020650	down	protein kinase activity	13.62	18.09	14.92	1.59	1.48	1.72	20.8	18.68	28.31	3.66	2.91	6.89
SlT04G020670	down	protein binding	3.96	5.68	5.19	0.43	0.25	0.45	7.31	6.64	7.25	0.93	0.98	2.35
SlT04G020680	down	protein kinase activity	8.22	11.83	9.21	0.77	0.69	0.94	13.12	13.53	14.43	2.51	2.77	4.25
SlT04G020690	down	protein binding	6.56	7.76	6.94	0.84	0.55	0.43	10.74	10.08	12.2	1.98	1.47	2.83
SlT04G021030	down	metabolic process	0.57	0.62	0.67	0.08	0.11	0.06	0.5	0.62	0.3	0.42	0.34	0.23
SlT04G021370	down	protein dimerization activity	28.29	33.73	27.1	4.06	2.08	1.49	40.59	38.57	32.63	9.9	9.88	13.38
SlT04G021560	down	DNA binding	46.6	53.53	40.05	13.62	16.48	11.1	68.34	61.86	54.44	40.38	39.54	31.66
SlT04G022410	down	-	15.75	16.7	18.33	1.59	1.23	1.71	16.28	15.23	17.64	3.51	2.9	6.69
SlT04G022480	down	drug transmembrane transport	1.13	1.86	1.4	0.14	0.25	0.2	1.56	1.83	1.52	0.55	0.52	0.56
SlT04G022620	down	magnesium ion binding	27.13	17.96	21.07	13.38	11.42	10.59	32.41	19.86	20.88	34.45	26.93	16.27
SlT04G022670	down	-	5.68	6.09	3	5.82	5.34	3.16	7.47	8.55	5.49	12.37	16.98	7.16
SlT04G022980	down	ATP binding	38.79	41.97	29.41	8.2	7.65	6.58	50.79	49.9	40.34	28.21	22.18	21.91
SlT04G023120	down	serine-type carboxypeptidase activity	1.1	0.77	0.47	0.44	0.5	0.37	0.98	0.72	0.45	0.76	0.95	1.11
SlT04G023170	down	-	14.36	15.78	15.6	3.21	2.82	4.3	25.1	24.21	16.57	8.09	6.19	12.28
SlT04G023340	down	-	19.05	11.4	9.02	7.07	3.84	1.38	25.71	11.98	16.23	46.65	30.51	8.24
SlT04G023410	down	-	9.99	9.1	8.95	0.68	1.3	0.52	9.47	9.82	5.64	1.61	0.85	3.75
SlT04G023430	down	-	3.62	5.05	5.56	1.41	0.5	0.57	5.15	5.64	6.78	1.32	2.98	3.29
SlT04G023450	down	integral component of membrane	0.47	0.36	0.27	0.27	0.34	0	0.63	0.4	0.55	0.26	0.52	1.48
SlT04G023490	down	-	0.55	0.38	0.22	0.4	0.14	0	3.64	0.37	0.79	4.44	3.35	0.17
SlT04G023690	down	RNA polymerase II regulatory region sequence-specific DNA binding	0.45	0.64	0.63	0.51	0.09	0.43	1	0.53	0.97	1.15	0.87	1.2
SlT04G023940	down	-	0.9	0.49	0.17	0.21	0	0	1.79	0.33	0.23	1.78	0.26	0.17
SlT04G023990	down	protein kinase activity	51.24	44.63	31.37	13.87	12.02	10.64	59.01	57.38	38.53	31.73	26.58	24.76
SlT04G024490	down	-	3.51	1.38	1.75	1.4	1.28	0.68	5.26	2.86	2.27	7.61	6.69	2.44
SlT04G024620	down	lipid metabolic process	4.72	5.84	5.28	5.62	5.02	2.39	9.73	9.05	7.37	14.48	8.79	9.26
SlT04G024720	down	-	5.57	3.32	4.51	2.02	1.03	0.54	4.44	3.03	4.73	8.67	5.66	1.01
SlT04G024930	down	DNA binding	4.97	2.57	3.91	0.32	0.25	0.83	3.06	3.5	3.53	0.49	1.47	2.05
SlT04G025020	down	protein binding	25.16	18.11	33.03	1.4	0.81	1.22	25.06	25.14	28.74	1.71	1.07	5.91
SlT04G025040	down	protein kinase activity	4.37	3.54	3.54	0.77	0.6	0.38	4.4	4.76	4.54	1.22	0.76	2.31
SlT04G025520	down	-	16.14	14.71	14.19	1.64	2.06	1.48	15.95	16.31	12.62	5.45	4.28	5.28
SlT04G025960	down	hydrolase activity, hydrolyzing O-glycosyl compounds	4.29	4.23	5.04	0.55	0.65	0.62	5.07	6.3	3.06	1.34	0.97	1.82
SlT04G026100	down	peroxidase activity	113.2	167.73	134.13	40.24	29.93	34.59	212.12	286.58	149.12	123.11	107.04	105.27
SlT04G026120	down	DNA binding	1.01	1.23	0.61	0.1	0.28	0.32	1.09	1.11	1.07	0.89	0.67	0.48
SlT04G026160	down	catalytic activity	19.8	16.08	18.37	7.27	3.93	7.18	17.67	19.04	16.89	17.14	14.46	20.56
SlT04G026230	down	iron ion binding	115.67	120.65	82.37	70.8	86.27	40.7	223.83	131.14	129.06	276.77	250.77	106.99
SlT04G026370	down	intracellular	1.05	0.68	0.91	0	0	0.22	0.77	0.91	1.19	0.19	0.48	0.5
SlT04G026430	down	protein kinase activity	9.37	10.48	10.16	1.85	2.1	1.33	13	12.04	10.63	7.74	6.71	8.11
SlT04G026610	down	response to auxin	6.13	5.81	7.37	1.64	0.75	0.75	7.46	7.67	7.75	1.52	1.08	6.01
SlT04G026950	down	protein kinase activity	12.63	12.74	15.49	2.82	2.77	2.78	15.88	13.28	13.3	6.94	7.44	7.64
SlT04G027440	down	serine-type endopeptidase activity	3.17	3.14	4.43	1.38	1.17	1.11	6.43	4.15	5.06	4.62	2.38	3.69
SlT04G027520	down	-	0.46	0.18	0.18	0	0.03	0.02	0.69	0.12	0.41	0.23	0.02	0.07
SlT04G027690	down	-	26.02	25.53	19.12	4.91	4.85	5.23	33.61	32.45	26.4	12.04	10.9	11.77
SlT04G027730	down	nucleus	26.05	29.96	18.57	8.02	9.83	5.11	40.8	36.42	27.69	26.15	29.38	15.61
SlT04G028160	down	protein kinase activity	104.51	111.04	85.45	42.04	42.52	31.27	137.95	129.1	102.08	95.35	99.25	71.75
SlT05G000580	down	-	9.99	9.73	8.58	2.15	1.77	1.53	13.88	12.35	8.89	7.51	7.78	4.41
SlT05G000730	down	potassium ion transmembrane transporter activity	13.97	5.73	4.31	5.92	2.5	2.58	13.98	7.72	5.33	19.92	11.41	3.57
SlT05G000940	down	metabolic process	17.9	18.48	13.18	4.72	3.43	2.2	21.22	22.03	17.95	6.78	7.42	9.95
SlT05G002030	down	-	5.7	4.36	5.04	1.08	1.22	0.87	5.49	4.6	3.85	2.99	1.92	3.2
SlT05G002440	down	-	4.45	3.8	3.79	1.25	0.71	0.94	2.96	3.39	2.34	1.92	1.31	4.13
SlT05G002660	down	DNA binding	1.46	2.74	1.71	0.26	0.04	0	1.48	1.25	1.47	0.85	0.46	1.26
SlT05G002710	down	protein binding	6.55	4.99	4.44	0.83	0.47	0.53	6.34	6.06	5.48	4.28	3.31	1.65
SlT05G002750	down	-	21.45	20.78	15.61	12.34	14.05	7.22	35.93	18.64	19.08	38.14	37.48	14.48
SlT05G003730	down	-	2.37	4.38	4.5	1.4	0.95	1.39	2.75	2.4	4.05	2.76	3.47	2.97
SlT05G004440	down	-	11.79	25.94	18.84	1.81	0.14	1.29	13.3	12.85	38.34	4.32	2.83	3.27
SlT05G004530	down	malate transport	0.36	0.59	0.3	0.15	0.03	0.18	0.71	0.7	0.62	0.31	0.4	0.59
SlT05G004740	down	nucleic acid binding	0.34	0.78	0.8	0	0.06	0	1.25	1.11	0.99	0.52	0.3	0.44
SlT05G004920	down	-	19.48	12.76	11.61	8.7	4.35	1.83	28.46	12.47	13.7	50.7	38.56	6.96
SlT05G004960	down	-	3	2.51	3.09	0.24	0.1	0.59	3.12	3.76	2.72	0.57	0.93	1.41
SlT05G005450	down	-	3.21	2.99	2.97	1.08	1.36	0.36	3.1	3.79	2.89	3.64	2.23	2.14
SlT05G005680	down	ubiquitin-protein transferase activity	1.08	1.05	1.26	0.12	0.2	0.19	1.09	1.16	0.8	0.64	0.58	0.76
SlT05G005740	down	-	2.56	1.38	2.9	0.03	0.18	0	2.75	2.35	3.66	0.29	0.07	0.59
SlT05G006020	down	sulfotransferase activity	99.14	73.21	60.04	2.5	2.71	3.44	114.07	115.85	27.12	8.89	9.75	13.27
SlT05G006090	down	-	24.75	18.14	16.78	19.22	6.38	5.51	38.93	14.73	19.17	61.97	26.72	10.96
SlT05G006100	down	iron ion binding	31.39	15.4	14.88	19.67	5.04	5.02	52.67	13.78	17.46	67.05	30.05	9.48
SlT05G006530	down	catalytic activity	1.48	1.47	1.82	0.49	0.39	0.17	1.22	0.8	2.37	0.82	1.02	0.73
SlT05G006710	down	-	5.15	4.69	3.35	2.93	0.89	0	10.32	6.7	5.77	21.19	12.27	3.42
SlT05G006960	down	-	1.42	0.89	0.99	0.29	0.33	0.09	0.74	0.82	1.33	1.03	0.6	0.41
SlT05G007480	down	-	0.9	2.33	1.3	0.3	0.6	0.04	2.01	4.06	1.43	0.96	1.45	9.94
SlT05G007490	down	DNA binding	10.46	10.67	12.11	3.75	4.54	1.72	13.99	9.31	18.71	21.35	13.24	5.87
SlT05G008060	down	nucleic acid binding	1.64	1.85	1.52	1.27	0.86	0.44	3.32	2.35	2.63	4.14	3.37	1.47
SlT05G008350	down	-	8.71	8.55	7.67	3.75	2.68	2.24	13.44	10.77	9	8.79	6.68	4.9
SlT05G013280	down	-	0.45	0	0.63	0.41	0	0	0.39	0.3	0.45	0.8	1.03	0.52
SlT05G014870	down	protein binding	0.23	0	0	0	0	0	0.22	0.28	0.06	0.18	0.28	0.14
SlT05G016000	down	binding	1.24	0.58	0.32	0.65	0.23	0	2.5	0.96	1.03	3.1	1.89	0.65
SlT05G016640	down	-	3.27	4.25	4.72	2.6	0.21	0.09	8.53	2.2	2.8	6.4	2.4	2.69
SlT05G016730	down	-	10.61	6.15	6.89	3.44	1.6	3.63	9.35	5.37	7.56	18.22	15.94	6.37
SlT05G016800	down	response to auxin	34.36	34.71	35.07	8.67	4.88	4.66	31.91	31.26	29.85	23.72	15.51	13.59
SlT05G016850	down	-	19.39	14.99	13.95	7.38	7.06	2.72	34.26	16.02	22.95	52.5	40.28	8.76
SlT05G017100	down	cell wall	8.89	10.03	9.6	0.54	0.36	0.85	6.67	9.68	7.14	0.91	1.01	3
SlT05G017190	down	lipid binding	0.92	0.86	0.47	0.4	0.37	0.35	0.98	0.74	0.78	1.06	0.45	1.03
SlT05G017750	down	hydrolase activity, acting on ester bonds	7.9	11.18	7.4	2.43	2.53	2.21	11.09	8.84	9.81	6.57	5.57	4.6
SlT05G017760	down	DNA binding transcription factor activity	0.42	0.42	0.53	2.63	0.74	1	0.51	0.52	0.64	4.37	7.81	1.58
SlT05G017990	down	protein kinase activity	8.65	3.95	6.34	1.9	1.02	0.86	6.83	5.69	5.51	9.9	8.91	2.05
SlT05G018000	down	protein kinase activity	21.15	14.6	13.53	8.02	6.96	1.53	42.99	16.74	24.57	56.1	38.16	12.73
SlT05G018010	down	protein kinase activity	16.21	11.17	7.99	7.46	4.26	0.68	30.49	16.54	16.34	54.33	36.78	9.85
SlT05G018050	down	-	0.73	2.09	1.24	0.63	0.64	0.46	1.8	2.98	1.29	2.09	0.88	1.91
SlT05G018110	down	-	2.06	3.71	2.88	0.95	0.64	0.14	5.03	2.54	2.64	2.81	1.79	3.51
SlT05G018180	down	-	15.96	9.28	9.2	4.08	3.16	0.99	15.51	8.76	9.6	26.74	14.85	5.13
SlT05G018190	down	-	10.74	8.92	8.7	6.31	3.92	0.96	20.78	8.64	14.31	35.59	18.95	5.89
SlT05G018200	down	protein kinase activity	24.78	17.42	16.68	10.13	7.8	2.36	31.04	18.63	23.7	58.94	36.38	13.48
SlT05G018230	down	protein binding	916.82	602.28	146.55	229.23	44.53	4.97	1107.72	955.8	465.27	1399.23	733.56	50.77
SlT05G019000	down	DNA binding	27.95	29.96	27.77	6.11	5.63	3.43	41.8	36.65	39.33	18.25	13.24	18.16
SlT05G019060	down	-	10.04	12.45	10.06	1.99	1.6	2.9	14.44	14.31	14.79	4.48	5.26	6.19
SlT05G019280	down	-	5.5	5.26	5.48	2.57	0.89	1.4	8.03	8.39	6.57	2.77	3.2	6.46
SlT05G019510	down	integral component of membrane	12.71	11.35	8.2	8.06	6.52	5	20.57	10.33	10.41	33.04	28.28	9.21
SlT05G019600	down	DNA binding	10.43	17.27	18.71	2.19	1.82	3.01	8.06	7.94	15.26	7.81	4.81	12.07
SlT05G019900	down	cation transport	0.2	0.11	0.17	0.11	0.05	0	0.14	0.26	0.14	0.43	0.44	0.12
SlT05G020000	down	-	1.97	1.67	1.21	0.92	0.37	0.28	4.32	1.44	1.57	2.67	1.31	0.69
SlT05G020080	down	catalytic activity	7.24	8.85	8.09	3.63	4.45	2.52	10.75	8.39	9.1	12.15	7.32	4.72
SlT05G020100	down	-	0.46	0.22	0.93	0.39	0.08	0.16	0.73	0.42	0.22	2.15	1.06	1.02
SlT05G020190	down	transferase activity, transferring acyl groups other than amino-acyl groups	0.09	0.18	0.1	0.11	0.25	0.07	0.04	0.42	0.09	0.11	0.52	1.61
SlT05G021080	down	-	0.29	0.18	0.2	0.14	0.13	0.14	2.15	1.08	2.13	1.19	0.55	1.02
SlT05G021100	down	-	19.75	9.23	6.56	8.31	1.65	1.69	18	10.27	11.4	29.93	20.58	2.32
SlT05G021270	down	-	2.38	1.81	1.63	0.24	0.17	0.09	1.79	2.23	1.65	0.3	0.25	1.01
SlT05G021490	down	UTP:glucose-1-phosphate uridylyltransferase activity	22.69	54.12	8.87	9.02	30.25	2.21	84.99	97.45	16.83	84.52	106.04	38.5
SlT05G021540	down	Rho GDP-dissociation inhibitor activity	4.6	3.24	3.18	2.35	2.72	1.61	8.53	2.92	3.61	15.63	10.32	2.67
SlT05G021600	down	-	15.74	13.14	11.46	12.18	11.33	8.34	17.93	11.73	12.66	35.97	23.99	9.55
SlT05G021690	down	protein methylation	35.6	54.6	31.53	15.61	27.54	11.84	70.7	81.71	38.74	60.65	67.23	35.1
SlT05G021950	down	cytoplasm	161.78	160.3	123.49	71.24	49.12	35.13	202.07	134.02	175.74	202.92	115.12	82.21
SlT05G022010	down	-	11.34	12.47	10.15	5.93	3.7	4.59	15.5	11.01	12.23	16.04	12.53	7.53
SlT05G022070	down	nucleosome	85.66	114.05	92.48	7.18	7.55	10.07	91.8	105.09	94.59	25.73	17.97	32.71
SlT05G022330	down	-	8.89	6.68	6.59	4.55	4	2.7	12.47	6.49	8.9	23.35	16.05	6.99
SlT05G022380	down	-	8.77	4.99	5.1	3.17	2.19	2.54	14.57	7.11	4.57	21.36	18.99	3.57
SlT05G022730	down	-	1.82	2.81	3.46	0.43	0.23	0.45	3.05	3.46	3.05	0.62	0.85	1.41
SlT05G022850	down	-	0.4	0.98	0.4	0.18	0.16	0.06	0.38	0.89	0.7	0.25	0.35	0.32
SlT05G023060	down	intracellular protein transport	1.04	1.17	1.35	0.59	0.37	0.46	1.52	1.48	1.15	1.23	1.09	1.01
SlT05G023250	down	-	49.78	35.74	35.35	21.78	15.33	3.9	94.66	40.81	54.89	139.66	101.32	29.19
SlT05G023260	down	-	61.13	39.12	36.15	21.76	16.2	3.85	93.57	41.24	58.88	156.09	101.17	29.95
SlT05G023420	down	-	8.75	8.05	5.42	1.71	1.35	1.59	9.07	6.46	10.83	6.11	2.38	3.21
SlT05G023690	down	nucleic acid binding	0.26	0.23	0.15	0	0	0.17	0.53	0.15	0.13	0.44	0.65	0.04
SlT05G023790	down	ATP binding	18.25	12.99	13.36	1.83	1.65	2.9	21.8	20.78	10.16	6.85	4.23	10
SlT06G000350	down	exocyst	0.62	0.24	0.45	0.77	0.06	0.07	1.09	0.74	0.53	2.45	2.31	0.18
SlT06G000460	down	nucleosome	171.07	267.52	205.16	42.43	33.99	43.77	262.48	260.97	291.73	88.91	88.52	121.89
SlT06G000470	down	nucleosome	147.53	213.44	148.9	44.15	32.63	42.54	187.56	188.14	197.13	107.41	106.82	140.51
SlT06G000640	down	-	7.31	8.88	6.02	0.38	0.85	0.68	10.5	8.09	9.69	2.93	2.09	4.18
SlT06G000920	down	nucleic acid binding	14.08	21.29	5.95	5.34	11.24	0.95	45.91	22.13	10.29	40.55	48.04	13.87
SlT06G000940	down	metalloendopeptidase activity	41.04	35.33	33	19.12	18.47	13.65	57.43	38.26	44.94	59.1	49.73	22.79
SlT06G001350	down	-	3.43	3.54	1.88	2.33	1.55	0.76	5.72	3.4	4.39	9.43	9.01	2.6
SlT06G001570	down	-	20.12	14.44	10.91	9.48	6.05	3.51	39.08	15.4	18.45	45.72	41.27	10.77
SlT06G001580	down	-	139.05	170.17	153.41	62.95	101.85	48.39	200.86	288.95	128.95	126.27	179.04	237.5
SlT06G002000	down	ubiquitin-dependent protein catabolic process	0.5	0.43	0.06	0.21	0.1	0	1	0.33	1.2	0.64	0.92	0.54
SlT06G002730	down	-	1.06	1.5	1.39	0.32	0.55	0.39	1.26	2.41	1.14	0.73	0.86	1.31
SlT06G002910	down	protein binding	0.12	0.66	0.14	0	0	0.07	0.39	0.09	0.37	0.22	0.42	0.34
SlT06G003460	down	DNA binding	2.3	1.26	1.47	0.17	0	0.25	1.7	1.26	1.56	0.41	0.23	0.69
SlT06G003620	down	-	30.33	19.79	19.31	12.03	7.43	2.53	46.88	20.33	33.71	69.31	46.7	15.7
SlT06G004060	down	-	0	0	0	0	0	0	1.11	0.92	0.46	0.69	0	0
SlT06G004070	down	-	0.14	0.05	0	0	0	0	0.07	0.04	0.58	0.18	0.33	0.62
SlT06G005380	down	-	0.54	0.64	0.38	0	0	0	0.21	0.58	0.63	0	0.04	0.94
SlT06G006310	down	DNA binding	2.27	2.54	1.57	0.54	0.69	0.09	3.55	2.35	2.98	2.16	1.24	1.11
SlT06G006430	down	iron ion binding	1.62	1.67	0.59	0.45	0.65	0.18	0.96	1.11	1.1	0.77	0.91	1.44
SlT06G006640	down	protein dimerization activity	2.08	1.93	1.41	0.57	0.06	0.08	2.46	1.42	1.27	1.93	1.02	1.02
SlT06G006660	down	oxidoreductase activity	1.43	2.03	2.4	0.28	0.39	0.37	1.55	1.76	1.79	1.18	0.51	1.26
SlT06G006830	down	methyltransferase activity	12.81	5.45	3.35	6.56	0.66	0.25	19.65	7.36	5.27	29.94	17.52	1.85
SlT06G006970	down	DNA binding	4.99	3.54	12.97	3.72	2.41	1.52	76.68	32.59	102.2	51.91	50.88	40.09
SlT06G007140	down	-	5.78	5.06	4.42	0.35	0.71	1.96	7.33	6.85	4.12	1.83	0.86	1.87
SlT06G007150	down	protein kinase activity	8.57	4.22	4.27	3.14	1.76	1.13	10.27	5.69	5.49	17.48	8.36	3.38
SlT06G008190	down	protein kinase activity	0.24	0.12	0.05	0	0.03	0	0.27	0.04	0.01	0.29	0.31	0
SlT06G008620	down	extracellular region	256.04	148.03	159.76	16.54	10.64	13.08	228.58	234.69	70.59	32.08	32.85	106.75
SlT06G009080	down	protein kinase activity	6.33	5.39	4.41	0.81	1.07	0.81	7.43	6	5.56	2.19	2.31	2.34
SlT06G009340	down	protein dimerization activity	17.47	23.2	17.88	5.28	3.63	4.65	21.11	26.13	21.83	10.84	9.35	12.65
SlT06G009480	down	methyltransferase activity	0.23	0.29	0.19	0.13	0.3	0	0.62	0.31	0.34	0.94	0.81	0.14
SlT06G009530	down	-	3.96	3.64	2.94	1.07	0.63	0.77	7.17	4.65	2.8	5.22	4.85	1.85
SlT06G009560	down	ubiquitin-protein transferase activity	0.64	1.01	0.31	0.76	1.05	0.71	0.81	1.07	0.47	1.28	1.64	2.81
SlT06G009740	down	transferase activity, transferring acyl groups other than amino-acyl groups	13.62	15.31	15.05	1.83	1.41	1.99	17.95	18.93	15.52	4.36	3.4	5.21
SlT06G010130	down	extracellular region	3.07	2.47	1.73	0	0.06	0.05	2.29	2.36	3.16	0.18	0.57	1.29
SlT06G010990	down	catalytic activity	22.79	13.74	16.94	9.77	6.84	8.78	22.27	15.53	18.32	29.17	20.32	18.25
SlT06G011060	down	protein kinase activity	1.9	1.44	0.95	0.38	0.12	0.52	1.54	1.44	0.97	0.8	0.59	1.04
SlT06G011110	down	SNAP receptor activity	33.14	29.46	24.78	4.73	2.73	3.98	39.5	37.74	33.18	10.25	9.48	12.11
SlT06G011120	down	DNA binding	5.73	7.35	5.99	2.38	3.26	2.28	8.05	6.05	6.56	5.73	6.26	5.96
SlT06G011270	down	-	20.56	17.55	16.29	13.11	12.76	7.1	28.76	16.44	20.96	33.71	28.01	13.36
SlT06G011830	down	peroxidase activity	0.04	0.26	0	0	0	0	0.24	0.05	0.07	0.39	0	0.04
SlT06G012380	down	polygalacturonase activity	12.66	11.2	5.72	5.44	3.53	2.86	14.19	12.1	13.78	14.83	15.3	7.17
SlT06G013670	down	-	2.92	4.24	1.91	0.85	1.27	0.54	5.05	7.81	2.51	2.68	3.42	1.52
SlT06G013950	down	nucleic acid binding	9.89	6.56	8.11	4.48	3.08	1.11	18.62	7.4	10.01	25.33	22.28	5.16
SlT06G013960	down	nucleotidase activity	11.08	9.44	6.42	5.45	5.19	1.26	22.54	9.83	7.45	23.7	22.92	7.83
SlT06G014040	down	-	18.85	17.95	13.91	15.58	14.02	7.97	32.74	21.23	18.35	54.09	42.65	13.97
SlT06G014320	down	-	2.23	1.79	1.64	1.09	1.01	0.84	2.69	3.17	2.32	1.54	2.02	3.3
SlT06G014330	down	-	63.07	69.27	43.35	27.45	42.17	6.59	143.25	81.66	73.76	144.68	154.01	38.37
SlT06G014780	down	protein binding	1.99	1.31	1.27	1.04	0.93	0.56	2.22	1.16	1.28	3.3	2.37	1.17
SlT06G015530	down	protein binding	6.01	4.39	2.7	0.55	0.59	0.48	10.42	5.33	4.88	13.86	11.25	1.45
SlT06G015700	down	-	1.6	2.47	1.85	0.63	0.99	0.71	1.81	3.95	2.03	0.84	1.28	5.74
SlT06G015710	down	N,N-dimethylaniline monooxygenase activity	2.62	2.72	2.51	0.05	0.22	0.15	3.17	3.19	2.44	1.15	0.42	0.54
SlT06G015750	down	ATP binding	55.19	28.4	19.3	24.67	4.84	3.52	90.22	34.08	33.3	83.6	40.14	12.33
SlT06G017150	down	-	0.34	0.51	0.55	0.24	0.24	0.08	1.07	0.88	0.36	2.5	1.16	0.32
SlT06G017160	down	-	4.37	4.19	3.64	1.37	2.47	1.24	9.1	3.17	4.65	6.83	7.9	4.24
SlT06G017170	down	protein binding	2.33	3.15	1.36	0.84	1.82	0.34	3.35	3.22	1.79	1.53	2.09	3.21
SlT06G017330	down	-	0.49	0.48	1.36	0.04	0.07	0.14	0.88	0.84	0.88	0.44	0.36	0.21
SlT06G017340	down	DNA binding	5.71	7.85	5.54	1.05	1.57	1.37	5.23	5.51	6.46	2.67	3.14	6.53
SlT06G017990	down	protein kinase activity	8.67	9.06	9.84	4.41	4.07	3.29	11.32	7.94	9.63	18.48	11.52	6.15
SlT06G018200	down	ATP binding	10.95	10.36	11.46	2.58	1.99	2.63	12.95	10.53	10.63	7.02	4.77	5.56
SlT06G018220	down	-	12.61	20.69	18.58	3.56	3.19	1.63	16.14	15.39	18.2	8.06	6.76	4.04
SlT06G018230	down	monolayer-surrounded lipid storage body	45.43	34.19	11.88	8.44	2.14	1.99	43.28	48.22	18.34	18.9	6.02	8.04
SlT06G018360	down	-	14.21	29.28	11.43	6.46	8.23	4.97	39.77	44.95	8.94	12.87	24.67	10.19
SlT06G018960	down	-	13.07	13.44	8.81	2.4	1.72	2.55	18.9	16.77	11.86	7	5.19	13.5
SlT06G019060	down	oxidoreductase activity	6.04	4.41	4.44	3.04	2.42	2.03	6.48	5.33	7.84	8.26	7.29	4.06
SlT06G019550	down	protein phosphatase type 2A complex	15.08	10.46	8.85	6.58	5.07	1.74	23.72	12.83	13.49	29.5	25.55	6.13
SlT06G019710	down	histone deacetylase activity	77.52	72.98	67.82	47.35	47.84	36.36	131.45	79.83	87.19	165.87	142.46	58.63
SlT06G019730	down	copper ion binding	39.23	53.67	25.49	16.28	40.34	5.16	97.42	82.25	34.57	91.05	112.01	44.56
SlT06G019830	down	protein kinase activity	12.67	12.45	9.45	2.44	2.72	1.98	14.49	14.53	17.53	7.68	7.72	5.74
SlT06G020170	down	-	10.35	8.56	9.01	4.7	2.25	0.72	18.17	9.83	18.26	33.14	18.14	6.04
SlT06G020190	down	endopeptidase inhibitor activity	6.58	8.4	4.96	1.95	1.93	0.71	8.59	8	7.5	3.91	2.46	3.92
SlT06G020390	down	-	3.48	3.03	2.54	1.59	0.63	0.35	8.02	3.28	5.12	9.77	4.67	1.96
SlT06G020460	down	protein dimerization activity	2.76	2.16	2.45	0.21	0	0.41	3.69	4.36	2.81	1.09	1.23	1.22
SlT06G020690	down	-	198.14	421.65	329.73	37.19	54.43	37.78	375.97	436.74	365.25	127.7	139.12	79.33
SlT06G020720	down	-	20.2	22.12	13.92	3.45	5.38	3.52	30.17	27.72	17.85	12.87	14.59	12.36
SlT06G021400	down	-	11.7	11.68	9.21	7.58	8.88	5.3	20.9	10.86	9.33	25.99	27.17	7.49
SlT06G021570	down	nucleus	16.03	12.65	9.96	5.38	3.09	3.5	25.85	13	11.57	42.84	34.85	5.1
SlT06G021710	down	hydrolase activity, hydrolyzing O-glycosyl compounds	59.87	28.46	50.25	26.17	17.09	23.07	49.25	42.36	21.02	60.23	48.28	47.59
SlT06G021770	down	protein binding	27.23	29.21	13.78	19.77	27.49	12	59.95	35.36	23.96	66.82	75.56	24.5
SlT06G021940	down	-	5.41	10.11	9.88	0.64	0.57	1.04	7.04	7.6	11.73	2.55	1.69	2.07
SlT06G021960	down	DNA binding transcription factor activity	13.8	10.94	8.71	5.03	4.9	2.89	22.14	13.59	10.96	30.58	22.12	6.68
SlT06G021970	down	DNA binding transcription factor activity	5.34	3.18	2.73	1.97	1.08	0.62	11.94	5.61	2.76	11.66	12.01	2.3
SlT06G021980	down	protein dimerization activity	9.05	6.54	5.25	1.88	2.55	1.03	14.91	7.33	5.14	17.57	12.69	3.8
SlT06G022100	down	nucleic acid binding	16.38	11.05	14.01	6.62	6.03	4.29	17.22	11.58	15.33	19.89	13.4	7.52
SlT06G022140	down	DNA binding	0.52	0.56	0.51	0.25	0	0.19	0.62	0.73	0.79	0.61	0.9	0.46
SlT06G022270	down	-	0.63	0.48	0.46	0.15	0.12	0.04	1.19	0.39	0.8	1.97	1.97	0.21
SlT06G022320	down	DNA binding transcription factor activity	23.07	24.97	24.27	6.13	6.85	4.96	26.88	29.1	26.48	17.69	16.05	17.85
SlT06G022620	down	-	1.28	1.82	1.07	0.63	0.97	0.6	3.16	2.4	0.99	2.24	3.37	2.43
SlT06G022640	down	catalytic activity	223.04	191.13	157.81	93.14	106.25	50.24	358.08	237.97	211.55	402.68	345.55	145.07
SlT06G022770	down	nucleosome	399.12	588.24	440.33	62.93	59	69.26	580.79	594.16	537.02	182.7	181.54	227.13
SlT06G022910	down	metal ion transport	1.21	1.35	1.94	0.13	0.46	0.26	1.21	1.9	0.93	0.63	1.29	2.52
SlT06G023350	down	-	14.04	10.31	7.61	7.67	3.79	1.55	21.23	13.23	15.39	36.21	24.57	7.51
SlT06G023470	down	peroxidase activity	2.07	1.02	1.22	0.55	0.38	0.07	2.85	1.49	1.44	3.5	4.03	1.25
SlT06G023490	down	-	3.05	2.35	1.75	0.81	0.98	0.23	3.78	2.78	3.12	2.25	0.73	1.69
SlT06G023540	down	-	0.57	1.33	0.64	0.16	0.28	0.03	0.96	1.12	0.75	0.71	0.35	0.56
SlT06G023550	down	protein binding	10.76	6.66	4.2	4.41	0.94	0.68	16.69	7.5	5.61	36.28	26.91	2.83
SlT06G023600	down	-	2.14	3.38	3.73	1.27	0.76	1.46	4.28	5.03	7.12	2.9	1.97	4.43
SlT06G023610	down	-	34.84	30.93	25.53	14.04	9.32	2.83	61.69	23.51	39.47	92.56	67.08	16.46
SlT06G023620	down	-	7.78	4.43	4.16	2.73	1.69	0.45	10.18	5.46	6.39	20.25	12.67	3.34
SlT06G023650	down	-	11.81	8.93	9.53	3.07	4.63	2.13	15.96	7.22	13.73	26.75	14.9	7.19
SlT06G023660	down	-	7.15	3.11	6.34	2.76	0.71	0.66	18.22	5.58	11.7	23.69	14.52	2.64
SlT06G023740	down	-	16.95	10.79	10.33	5.9	3.6	1.05	20.79	10.08	14.75	31.79	20.02	6.11
SlT06G023750	down	nucleosome	257.64	365.3	311.62	64.06	56.01	78.03	321.21	325.16	330.2	159.07	141.4	185.31
SlT06G023770	down	-	8.76	5.2	4.44	4.59	1.65	1.36	10.04	4.94	5.36	16.45	12.92	3.27
SlT06G023790	down	-	12.5	7.73	7.77	5.94	2.92	0.65	19.7	8.25	11.85	33.3	22.62	4.6
SlT06G023800	down	nucleosome	217.94	321.03	275.68	57.62	48.37	59.1	280.6	288.8	313.59	162.4	152.24	182.22
SlT06G023820	down	-	12.82	6.02	5.7	5.47	4.01	0.44	31.26	12.21	16.54	43.34	32.62	11.15
SlT06G023830	down	nucleosome	634.46	974.86	756.91	182.45	177.95	179.81	785.63	867.85	886.94	394.65	424.34	537.57
SlT06G023970	down	catalytic activity	12.95	8.05	8.82	4.83	3.68	3.83	14.12	10.7	11.93	15.42	11.19	5.35
SlT06G024030	down	hydrolase activity, hydrolyzing O-glycosyl compounds	5.7	7.06	0.69	1.37	5.65	0.43	27.02	10.76	1	40.37	49.18	8.38
SlT06G024070	down	gene silencing by RNA	3.23	5.34	3.59	0.84	2.23	0.38	8.83	7.41	3.45	2.19	4.63	9.02
SlT06G024300	down	GTPase activity	7.77	5.92	4.01	4.2	4.46	1.85	7.76	7.05	4.34	8.03	6.44	8.99
SlT06G024530	down	-	29.53	26.37	22.63	15.8	12.96	9.97	33.95	23.28	26.82	50.14	40.48	16.92
SlT06G024560	down	-	5	4.01	3.03	2.07	0.62	0.37	4.25	3.42	2.52	8.69	4.24	1.2
SlT06G025010	down	-	2.16	2.57	1.57	0.37	0.28	0.34	2.97	1.99	2.1	0.57	0.97	0.89
SlT06G025070	down	-	27.04	26.63	26.22	15.41	13.82	16.06	26.09	23.58	25.6	21.77	20.85	22.92
SlT06G025350	down	iron ion binding	149.42	113.95	96.23	32.88	28.08	22.66	138.68	118.02	113.08	87.18	52.08	51
SlT06G025640	down	-	4.36	4.78	4.66	1.1	0.87	1.56	5.59	5.86	5.87	1.96	3.1	3.64
SlT06G025670	down	protein binding	1.32	1.11	1.26	0.64	0.75	0.45	2	1.29	1.64	1.98	1.5	0.87
SlT06G025950	down	ubiquitin-protein transferase activity	47.56	42.6	37.36	24.66	25.75	17.58	68.99	43.53	42.84	86.49	73.48	33.26
SlT06G026120	down	-	6.65	4.45	5.31	2.54	1.47	1.16	14.12	6.73	8.5	16.57	15.35	3.97
SlT06G026400	down	DNA binding	0.07	0	0	0.03	0.03	0	0.33	0.05	0.11	1.07	0.92	0.07
SlT06G026780	down	nucleosome	520.01	586.74	532.61	86.02	98.4	94.53	571.94	591.79	639.62	240.29	235.67	384.86
SlT06G026920	down	lipid transport	24.75	20.63	21.38	10.54	7.41	18.23	31.84	42.26	4.48	28.55	37.74	28.5
SlT06G027170	down	signal transduction	18.16	15.56	14.27	2.8	3.84	2.63	22.23	20.46	16.44	6.94	8.37	7.28
SlT07G000140	down	nucleotide binding	0.61	0.51	0.5	0.2	0.42	0.24	1.26	0.68	1.02	1.5	0.94	0.41
SlT07G000150	down	nucleotide binding	0.17	0.24	0.28	0.13	0.23	0.05	1.24	0.44	0.79	0.97	0.77	0.51
SlT07G000200	down	protein kinase activity	0.13	0.04	0.1	0.09	0	0	0.21	0.1	0.56	0.37	0.64	0.05
SlT07G000260	down	protein binding	7.68	3.42	3.92	3.34	1.47	0.49	10.87	4.12	6.9	18.96	11.85	2.95
SlT07G001070	down	-	1.47	0.52	0.69	0.45	0.51	0.07	2.38	0.89	2.12	2.33	1.58	0.54
SlT07G001150	down	-	3.88	2.2	3.01	0.82	1.03	1.64	4.04	1.81	2.98	6.74	4.32	3.54
SlT07G001190	down	integral component of membrane	15.59	12.3	9.62	4.32	2.96	1.91	18.6	10.51	19.53	15.19	9.45	3.68
SlT07G001260	down	-	3.38	1.91	1.39	2.81	1.78	1.21	7.14	3.82	2.91	11.98	10.1	2.73
SlT07G001670	down	catalytic activity	6.24	2.98	2.67	2.55	3.05	1.61	5.33	3.11	4.55	12.22	6.84	2.54
SlT07G001860	down	transferase activity, transferring acyl groups other than amino-acyl groups	13.41	10.71	9.44	1.37	0.94	0.76	12.62	13.95	6.49	1.71	1.42	4.54
SlT07G002370	down	-	16.95	14.53	12.37	2.78	2.26	2.06	22.06	21.67	15.49	6.55	6.9	6.87
SlT07G002730	down	-	2.3	1.25	2.15	0.48	0.64	0.42	2.32	2.38	2.53	0.64	1.14	1.72
SlT07G002990	down	-	32.47	26.34	28.02	3.08	4.91	2.75	32.52	33.64	23.12	9.89	8.44	13.06
SlT07G003120	down	DNA binding	9.45	11.55	10.55	4.83	5.7	4.94	12.24	11.11	12.71	14.08	10.88	13.12
SlT07G003220	down	electron transfer activity	6.23	10.49	5.4	0.79	1.43	1.01	8.42	12.21	8.19	4.95	3.74	5.62
SlT07G003230	down	electron transfer activity	0.61	1.38	0.59	0.95	1.07	0.61	1.53	5.04	1.03	1.65	2.01	4.17
SlT07G003310	down	-	0.25	1.04	0.7	0	0	0	1.38	1.86	1.61	0.41	0.2	0.71
SlT07G003390	down	iron ion binding	0.14	0.02	0.01	0	0	0	0	0	0.02	0.2	0.61	0
SlT07G003450	down	catalytic activity	37.5	28.48	19.31	4.73	2.38	0.39	46.72	20.11	52.84	13.16	5.16	7.17
SlT07G003730	down	protein binding	0.52	0.79	0.77	0.21	0.09	0.29	1.08	1.34	1.16	0.39	0.49	0.82
SlT07G003740	down	protein binding	2.01	2.46	2.07	0.19	0.25	0.22	2.78	2.23	5.01	0.97	0.66	1.66
SlT07G004260	down	nucleotide binding	70.66	79.1	75.64	25.17	11.88	16.81	77.2	65.23	102.8	67.71	41.16	36.6
SlT07G004330	down	ADP binding	0.02	0.03	0	0	0	0	0.26	0.03	0	0.13	0.16	0
SlT07G004380	down	-	1.78	4.67	3.29	0	0	0.59	3.54	5.17	4.32	1.79	1.01	1.59
SlT07G005690	down	recombinase activity	14.32	14.38	10.17	6.77	7.15	5.13	20.59	12.1	11.42	23.23	16.96	9.99
SlT07G007840	down	-	18	14.81	11.88	9.15	8.21	8.33	23.18	17.14	16.37	30.13	19.96	11.03
SlT07G008070	down	ATP binding	1.26	1.72	1.01	0.37	0.28	0.45	3.11	2.59	3.63	1.31	2.13	1.78
SlT07G008080	down	protein binding	0.98	1.12	1.07	0.39	0.58	0.63	3.04	1.66	2.69	1.28	2.8	2.15
SlT07G008720	down	-	0	0	0	0.1	0.06	0.08	7.48	2.59	8.37	6.45	5.55	8.64
SlT07G008730	down	zinc ion binding	0.1	0.14	0.07	0.16	0	0.19	12.82	4.23	11.9	10.9	11	9.47
SlT07G010490	down	ADP binding	0.84	1.16	0.36	0	0.1	0.13	0.77	1.48	1.15	0.51	0.87	0.15
SlT07G011570	down	ATP binding	24.39	26	24.05	6	8.05	3.77	32.5	36.46	27.42	17.79	13.77	17.95
SlT07G011620	down	manganese ion binding	245.86	430.67	313.94	31.61	26.04	42.51	253.26	273.1	691.91	67.65	93.45	133.26
SlT07G011660	down	-	12.5	18.32	12.17	5.27	11.7	4.81	25.74	23.89	11.87	20.03	26.14	16.96
SlT07G011670	down	-	14.44	12.79	12.06	1.04	0.93	0.54	17.29	15.4	11.83	3	2.92	6.7
SlT07G011970	down	protein binding	16.31	17.06	10.47	5.89	4.02	2.32	20.14	12.52	18.88	13.6	8.94	6.11
SlT07G012170	down	-	0	0	0	0	0	0	0.37	0.4	0.14	2.1	0	1.71
SlT07G012180	down	-	0	0	0.12	0	0	0.19	0.77	0.31	0.34	1.71	0.25	2.16
SlT07G012260	down	peroxidase activity	20.43	23.38	14.24	4.8	3.71	0.32	33.53	21.6	31.28	18.44	10.77	6.43
SlT07G012360	down	microtubule motor activity	13.05	7.9	5.92	4.37	3.1	1.58	17.94	10.44	8.05	26.99	20.95	5.38
SlT07G012380	down	binding	13.29	15.42	11.74	4.51	4.16	3.7	17.65	18.96	13.72	8.08	9.25	11.09
SlT07G012490	down	integral component of membrane	42.79	32.38	28.88	17.4	15.55	4.99	67.97	31.23	47.64	105.69	75.98	23.36
SlT07G012820	down	metabolic process	25.49	16.03	12.99	8.89	4.64	4.32	28.02	18.94	14.81	25.41	14.89	6.43
SlT07G012830	down	metabolic process	2.48	1.09	1.13	0.85	0.44	0.09	1.37	0.89	1.33	2.45	1.54	1.02
SlT07G012840	down	-	14.07	11.9	10.31	2.98	1.75	2.44	16.29	15.37	13.28	6.85	6.3	7.04
SlT07G013350	down	catalytic activity	1.14	0.72	0.54	0.16	0.08	0.05	0.93	0.5	0.22	0.49	0.2	0.16
SlT07G013630	down	nucleic acid binding	11.85	10.44	9.04	6.67	4.57	4.63	19.09	10.69	11	22.61	19.78	6.97
SlT07G013640	down	protein glycosylation	5.26	6.53	5.06	2.28	1.53	0.52	9.12	3.64	8.2	11.88	8.13	2.97
SlT07G014570	down	protein binding	13.78	15.36	12.59	4.68	7.63	5.36	22.95	20.07	14	14.06	16.82	11.4
SlT07G014760	down	-	0.64	1.9	1.12	0.94	1.31	1.51	1.6	4.42	2.12	2.32	3.14	4.38
SlT07G014960	down	regulation of transcription, DNA-templated	1.09	0.96	1.76	0.55	0.39	0.29	1.67	1.2	3.51	2.26	1.68	0.79
SlT07G015090	down	phospholipid binding	0.06	0.08	0	0.02	0	0	0.18	0.01	0.11	0.15	0.2	0.04
SlT07G015110	down	-	11.78	11.43	10.44	6.1	5.21	3.17	24.46	8.81	14.9	28.71	24.91	10.23
SlT07G015150	down	hydrolase activity, acting on ester bonds	7.1	8.03	6.58	2.55	2.72	1.57	8.99	8.57	6.94	5.43	5.86	4.28
SlT07G015690	down	protein kinase activity	4.05	3.49	1.34	0.47	0.41	0.16	2.93	3.09	3.09	2.4	0.29	0.59
SlT07G015840	down	ATP binding	7.8	17.5	5.29	4.8	9.84	3.14	21.73	34.56	4.92	14.49	21.96	16.84
SlT07G015920	down	-	1.09	1.46	1.39	0.25	0.22	0.16	0.92	1.13	1.88	0.63	0.63	0.57
SlT07G016090	down	drug transmembrane transport	2.19	3.17	2.41	0.83	1.01	0.76	2.55	6.01	2.7	2.24	1.01	2.86
SlT07G016580	down	regulation of transcription, DNA-templated	22.2	19.44	18.7	6.72	6.58	6.73	61.75	33.7	63.59	37.87	33.58	47.89
SlT07G016590	down	-	18.2	10	4.78	5.97	1.54	2.78	19.02	12.85	7.52	21.34	11.1	1.81
SlT07G016680	down	-	0.81	0.43	0.46	0.43	0	0.11	1.92	0.32	0.33	7.96	2.23	0.39
SlT07G017390	down	-	19.4	15.22	11.82	5.84	3.39	3.36	26.56	21.2	17.94	16.01	14.81	5.3
SlT07G017470	down	-	7.68	6.74	6.13	1.88	1.67	1.55	10.16	10.01	7.84	8.79	6.39	5.24
SlT07G018050	down	-	2.29	10.16	0.75	0.17	2.7	0.25	13.57	17.98	0.64	8.03	14.65	3.3
SlT07G018100	down	pseudouridine synthesis	18.11	15.91	19.66	5.22	4.43	4.88	17.28	13.63	19.33	15.37	10.43	10.77
SlT07G018110	down	-	8.4	7.98	8.34	1.6	0.44	2.43	15.54	17.11	15.41	13.12	7.35	10.5
SlT07G018210	down	protein binding	48.44	44.26	28.32	19.73	20.29	2.25	92.6	45.83	46.63	114.59	94.17	23.15
SlT07G018220	down	protein binding	5.89	3.91	4.02	2.46	1.39	2.59	7.18	5.01	4.73	5.24	4.27	5.19
SlT07G018230	down	protein binding	12.18	6.43	4.73	3.44	3.13	0.73	18.41	9.23	8.59	35.93	24.61	5.55
SlT07G018280	down	-	0.72	2.04	0.07	0	0	0	4.5	6.67	0.24	0.37	1.29	1.05
SlT07G018310	down	-	30.95	22.4	18.06	9.58	5.56	2.37	36.34	28.99	23.35	45.9	35.37	10.26
SlT07G018350	down	-	56.52	68.63	85.49	14.07	11.44	8.95	66.76	73.34	85.96	18.63	22.76	105.75
SlT07G018410	down	-	15.27	22.52	24.76	9.09	6.82	6.54	9.09	11.05	10.07	14.12	15.23	28.36
SlT07G018420	down	-	1.5	1.22	1.45	0.46	0.68	0.12	0.08	0.58	0.41	2.56	0.6	0.92
SlT07G018480	down	-	64.49	67.79	58.12	8.54	12.98	8.32	75.24	72.7	67.64	26.19	22.78	28.55
SlT07G018560	down	nucleus	4.91	5.41	5.11	1.16	0.75	0.89	7.75	7.04	6.91	2.09	2.23	2.32
[truncated: 427 more rows]
