# Supplementary material for: Genome-wide expression atlas of tomato flower buds revealed the SllncERF162-SlERF162 module associated with basal thermotolerance
Source: Hortic Res. 2025 Jul 31;12(11):uhaf205. doi: 10.1093/hr/uhaf205 (PMC12574544; doi:10.1093/hr/uhaf205)
Supplement: Web_Material_uhaf205 [file web_material_uhaf205.zip › Supplementary Data Set 5.xlsx]

## Sheet: Sheet1
Supplemental Data Set S5. GO analysis of different expressed genes between the WT and OE-SlERF162 plants at 0.5h of HS.
Class	GO_Name	GO_ID	P_value	HitsGenesCountsInSelectedSet	HitsGenesCountsInBackground	GenesOfSelectedSetInGOterm	corrected p-value(BH method)
Molecular function	microtubule motor activity	GO:0003777	3.69478e-05	14	60	SlT04G007340,SlT01G037120,SlT11G004720,SlT07G012360,SlT07G023740,SlT12G023060,SlT03G024760,SlT01G030000,SlT09G022620,SlT01G028930,SlT01G028920,SlT09G025190,SlT08G007810,SlT03G029370,	0.0324032
Molecular function	cytoskeletal motor activity	GO:0003774	0.000345526	14	73	SlT04G007340,SlT01G037120,SlT11G004720,SlT07G012360,SlT07G023740,SlT12G023060,SlT03G024760,SlT01G030000,SlT09G022620,SlT01G028930,SlT01G028920,SlT09G025190,SlT08G007810,SlT03G029370,	0.151513
Molecular function	plus-end-directed microtubule motor activity	GO:0008574	0.00043157	6	16	SlT07G023740,SlT12G023060,SlT03G024760,SlT09G022620,SlT09G025190,SlT08G007810,	0.126162
Molecular function	receptor serine/threonine kinase binding	GO:0033612	0.000528589	9	36	SlT04G026950,SlT05G006710,SlT03G002100,SlT10G002870,SlT06G009560,SlT04G013860,SlT04G013850,SlT08G013250,SlT02G029950,	0.115893
Molecular function	histone binding	GO:0042393	0.000531371	14	76	SlT01G038000,SlT06G000470,SlT06G000460,SlT06G022620,SlT04G004680,SlT01G030890,SlT03G009160,SlT06G023830,SlT01G023650,SlT06G023800,SlT06G023750,SlT11G005420,SlT11G022900,SlT05G022070,	0.0932024
Molecular function	protein phosphatase regulator activity	GO:0019888	0.00171928	5	14	SlT06G015530,SlT02G015620,SlT06G019550,SlT08G018220,SlT11G007720,	0.215401
Molecular function	sugar transmembrane transporter activity	GO:0051119	0.00199502	10	51	SlT12G002400,SlT09G018920,SlT03G019700,SlT01G029730,SlT01G037790,SlT03G019690,SlT03G024560,SlT06G020550,SlT03G000900,SlT02G008150,	0.218704
Molecular function	xenobiotic transmembrane transporter activity	GO:0042910	0.00209138	14	87	SlT03G030290,SlT06G003110,SlT04G022580,SlT01G015390,SlT03G028330,SlT11G007590,SlT02G019090,SlT10G002420,SlT10G002410,SlT09G000360,SlT04G022480,SlT07G016090,SlT05G003410,SlT08G013610,	0.203793
Molecular function	O-acetyltransferase activity	GO:0016413	0.00244157	9	44	SlT07G020740,SlT02G027940,SlT05G020100,SlT03G018030,SlT01G014270,SlT05G020000,SlT01G002610,SlT01G018120,SlT03G018280,	0.214126
Molecular function	UDP-glucosyltransferase activity	GO:0035251	0.00308047	20	151	SlT07G013200,SlT06G024380,SlT01G017460,SlT08G011290,SlT01G025860,SlT05G005740,SlT02G014540,SlT02G027460,SlT07G012920,SlT08G019800,SlT04G021030,SlT12G003910,SlT03G008970,SlT10G024290,SlT02G013580,SlT04G007460,SlT02G023340,SlT10G019870,SlT12G019150,SlT10G019830,	0.245598
Molecular function	carbohydrate transmembrane transporter activity	GO:0015144	0.00318754	11	63	SlT12G002400,SlT09G018920,SlT03G019700,SlT01G004930,SlT01G029730,SlT01G037790,SlT03G019690,SlT03G024560,SlT06G020550,SlT03G000900,SlT02G008150,	0.232956
Molecular function	phosphatase regulator activity	GO:0019208	0.00334692	5	16	SlT06G015530,SlT02G015620,SlT06G019550,SlT08G018220,SlT11G007720,	0.195683
Molecular function	UDP-glycosyltransferase activity	GO:0008194	0.00492966	25	212	SlT01G040330,SlT02G028100,SlT07G013200,SlT06G024380,SlT03G025200,SlT01G017460,SlT08G011290,SlT01G025860,SlT05G005740,SlT01G028910,SlT01G028900,SlT02G014540,SlT02G027460,SlT07G012920,SlT08G019800,SlT04G021030,SlT12G003910,SlT03G008970,SlT10G024290,SlT02G013580,SlT04G007460,SlT02G023340,SlT10G019870,SlT12G019150,SlT10G019830,	0.205872
Molecular function	monooxygenase activity	GO:0004497	0.00563443	21	170	SlT06G025350,SlT03G019080,SlT10G023600,SlT10G023620,SlT04G024290,SlT03G021760,SlT08G000630,SlT01G025040,SlT01G005460,SlT04G025060,SlT06G013690,SlT06G006430,SlT07G020520,SlT08G017600,SlT08G017610,SlT02G027450,SlT03G003590,SlT12G002740,SlT06G012500,SlT01G026530,SlT07G002620,	0.214843
Molecular function	glucosyltransferase activity	GO:0046527	0.00604241	22	182	SlT02G026320,SlT07G013200,SlT06G024380,SlT09G019810,SlT01G017460,SlT08G011290,SlT01G025860,SlT05G005740,SlT02G014540,SlT02G027460,SlT07G012920,SlT08G019800,SlT04G021030,SlT12G003910,SlT03G008970,SlT10G024290,SlT02G013580,SlT04G007460,SlT02G023340,SlT10G019870,SlT12G019150,SlT10G019830,	0.2208
Molecular function	enzyme inhibitor activity	GO:0004857	0.00914338	13	92	SlT06G015530,SlT02G015620,SlT11G008430,SlT08G018220,SlT01G037060,SlT02G011000,SlT03G024170,SlT12G023590,SlT05G017100,SlT11G000770,SlT08G001690,SlT03G016060,SlT11G007720,	0.308413
Molecular function	hexosyltransferase activity	GO:0016758	0.00977062	31	294	SlT01G040330,SlT02G026320,SlT02G028100,SlT02G030320,SlT07G013200,SlT06G024380,SlT09G019810,SlT03G025200,SlT01G017460,SlT08G011290,SlT01G025860,SlT01G036560,SlT05G005740,SlT01G028910,SlT01G028900,SlT11G007210,SlT02G014540,SlT02G027460,SlT07G012920,SlT08G019800,SlT04G021030,SlT12G003910,SlT03G008970,SlT10G024290,SlT02G013580,SlT06G014320,SlT04G007460,SlT02G023340,SlT10G019870,SlT12G019150,SlT10G019…	0.30603
Molecular function	glycosyltransferase activity	GO:0016757	0.00986806	34	330	SlT01G040330,SlT02G026320,SlT08G021970,SlT02G028100,SlT02G030320,SlT07G013200,SlT06G024380,SlT09G019810,SlT03G025200,SlT01G017460,SlT08G011290,SlT01G025860,SlT12G020380,SlT03G028220,SlT01G036560,SlT05G005740,SlT01G028910,SlT01G028900,SlT11G007210,SlT02G014540,SlT02G027460,SlT07G012920,SlT08G019800,SlT04G021030,SlT12G003910,SlT03G008970,SlT10G024290,SlT02G013580,SlT06G014320,SlT04G007460,SlT02G023…	0.298424
Molecular function	signaling receptor binding	GO:0005102	0.0106114	14	104	SlT04G026950,SlT08G000180,SlT05G006710,SlT01G037450,SlT03G002100,SlT10G002870,SlT03G026470,SlT06G009560,SlT02G019420,SlT04G013860,SlT04G013850,SlT08G013250,SlT02G029950,SlT09G024590,	0.310205
Molecular function	oxidoreductase activity, acting on the CH-NH group of donors	GO:0016645	0.0129939	7	38	SlT05G011630,SlT03G005110,SlT12G002930,SlT08G001410,SlT02G027870,SlT01G026670,SlT04G026160,	0.3676
Molecular function	microtubule binding	GO:0008017	0.0156904	12	88	SlT10G001440,SlT03G026670,SlT03G002180,SlT08G013500,SlT01G030000,SlT07G017470,SlT10G003230,SlT09G022620,SlT02G031010,SlT02G027320,SlT12G000540,SlT01G000350,	0.371906
Molecular function	O-acyltransferase activity	GO:0008374	0.0212915	10	71	SlT07G020740,SlT02G027940,SlT05G020100,SlT01G028120,SlT03G018030,SlT01G014270,SlT05G020000,SlT01G002610,SlT01G018120,SlT03G018280,	0.491386
Molecular function	glutathione transferase activity	GO:0004364	0.0219769	7	42	SlT12G005260,SlT12G005250,SlT03G026460,SlT06G023410,SlT04G017450,SlT07G019960,SlT07G020040,	0.494198
Molecular function	voltage-gated potassium channel activity	GO:0005249	0.0222212	6	33	SlT03G020040,SlT05G018730,SlT08G005390,SlT07G023970,SlT12G013470,SlT12G013440,	0.487201
Molecular function	obsolete transcription factor activity, protein binding	GO:0000988	0.0239907	14	115	SlT05G004140,SlT09G004870,SlT03G019440,SlT03G019430,SlT06G003460,SlT06G015020,SlT04G026370,SlT10G015840,SlT12G017300,SlT12G020530,SlT06G026400,SlT12G002760,SlT07G003120,SlT10G015000,	0.513166
Molecular function	acetyltransferase activity	GO:0016407	0.0276394	10	74	SlT07G020740,SlT02G027940,SlT05G020100,SlT03G018030,SlT01G014270,SlT05G020000,SlT01G002610,SlT08G014080,SlT01G018120,SlT03G018280,	0.475289
Molecular function	potassium channel activity	GO:0005267	0.0290437	6	35	SlT03G020040,SlT05G018730,SlT08G005390,SlT07G023970,SlT12G013470,SlT12G013440,	0.489834
Molecular function	oxidoreductase activity, acting on paired donors, with incorporation or reduction of molecular oxygen	GO:0016705	0.0310951	21	200	SlT06G025350,SlT03G019080,SlT10G023600,SlT06G006660,SlT10G023620,SlT04G024290,SlT06G024860,SlT08G000630,SlT02G022320,SlT01G025040,SlT07G020260,SlT01G005460,SlT07G020200,SlT02G021800,SlT06G006430,SlT08G017600,SlT08G017610,SlT02G011450,SlT01G026530,SlT07G002620,SlT01G024320,	0.514536
Molecular function	tubulin binding	GO:0015631	0.0411085	12	101	SlT10G001440,SlT03G026670,SlT03G002180,SlT08G013500,SlT01G030000,SlT07G017470,SlT10G003230,SlT09G022620,SlT02G031010,SlT02G027320,SlT12G000540,SlT01G000350,	0.600869
Molecular function	protein methyltransferase activity	GO:0008276	0.0464924	6	39	SlT03G022270,SlT09G021310,SlT02G011450,SlT05G007300,SlT05G021690,SlT08G013680,	0.62729
Cellular component	kinesin complex	GO:0005871	4.2898e-05	14	60	SlT04G007340,SlT01G037120,SlT11G004720,SlT07G012360,SlT07G023740,SlT12G023060,SlT03G024760,SlT01G030000,SlT09G022620,SlT01G028930,SlT01G028920,SlT09G025190,SlT08G007810,SlT03G029370,	0.0191325
Cellular component	nucleosome	GO:0000786	4.46545e-05	8	21	SlT06G000470,SlT06G000460,SlT04G004680,SlT06G023830,SlT06G023800,SlT06G023750,SlT11G022900,SlT05G022070,	0.00995795
Cellular component	microtubule associated complex	GO:0005875	0.00025898	16	87	SlT04G007340,SlT01G037120,SlT11G004720,SlT08G013500,SlT07G012360,SlT07G023740,SlT12G023060,SlT03G024760,SlT01G030000,SlT09G022620,SlT01G028930,SlT01G028920,SlT09G025190,SlT08G007810,SlT01G029190,SlT03G029370,	0.0385016
Cellular component	phragmoplast	GO:0009524	0.000494993	12	58	SlT03G026670,SlT03G002180,SlT06G011110,SlT12G023060,SlT07G017470,SlT10G003230,SlT09G022620,SlT09G025190,SlT02G031010,SlT12G000540,SlT01G026900,SlT03G029370,	0.0551917
Cellular component	cell periphery	GO:0071944	0.00261422	227	2807	SlT01G039330,SlT02G014310,SlT12G022920,SlT01G029510,SlT02G029830,SlT06G025350,SlT09G003100,SlT06G003110,SlT07G012720,SlT12G015350,SlT06G016420,SlT05G021950,SlT03G020040,SlT10G009300,SlT07G018480,SlT03G002690,SlT04G022580,SlT07G019310,SlT11G022690,SlT01G017170,SlT10G019130,SlT08G014370,SlT06G018200,SlT10G001440,SlT04G003840,SlT10G014700,SlT10G013860,SlT04G026950,SlT03G026670,SlT07G004260,SlT02G012…	0.233188
Cellular component	microtubule cytoskeleton	GO:0015630	0.00335314	29	247	SlT04G007340,SlT01G037120,SlT10G001470,SlT10G001440,SlT03G026670,SlT11G004720,SlT03G002180,SlT08G013500,SlT07G012360,SlT09G006240,SlT07G023740,SlT03G009160,SlT12G023060,SlT03G024760,SlT01G030000,SlT07G017470,SlT10G003230,SlT09G022620,SlT01G028930,SlT01G028920,SlT09G025190,SlT08G007810,SlT02G031010,SlT01G029190,SlT12G000540,SlT01G026900,SlT03G029370,SlT01G022190,SlT10G015000,	0.24925
Cellular component	DNA packaging complex	GO:0044815	0.00341688	10	54	SlT06G000470,SlT06G000460,SlT04G004680,SlT06G023830,SlT02G011000,SlT06G023800,SlT06G023750,SlT01G020390,SlT11G022900,SlT05G022070,	0.217704
Cellular component	plant-type cell wall	GO:0009505	0.00599787	28	246	SlT06G025350,SlT12G015350,SlT07G019310,SlT10G019130,SlT01G033570,SlT05G016510,SlT01G037980,SlT11G008430,SlT02G023160,SlT03G022170,SlT10G002870,SlT04G021080,SlT04G021090,SlT11G022290,SlT04G021070,SlT03G030990,SlT01G034380,SlT07G002890,SlT07G002880,SlT07G011620,SlT06G011830,SlT06G009080,SlT04G019440,SlT02G024270,SlT10G015050,SlT10G015060,SlT10G015070,SlT03G016060,	0.334381
Cellular component	protein-DNA complex	GO:0032993	0.00657703	10	59	SlT06G000470,SlT06G000460,SlT04G004680,SlT06G023830,SlT02G011000,SlT06G023800,SlT06G023750,SlT11G022900,SlT05G022070,SlT10G015000,	0.325928
Cellular component	cytoskeleton	GO:0005856	0.00898639	37	359	SlT04G007340,SlT01G037120,SlT06G016420,SlT10G025440,SlT10G001470,SlT10G001440,SlT11G018150,SlT03G026670,SlT11G004720,SlT03G002180,SlT08G013500,SlT07G012360,SlT09G006240,SlT07G023740,SlT03G009160,SlT12G023060,SlT03G024760,SlT01G030000,SlT07G017470,SlT02G026210,SlT07G015330,SlT10G003230,SlT09G022620,SlT04G025020,SlT01G028930,SlT01G028920,SlT09G025190,SlT08G007810,SlT04G020930,SlT02G031010,SlT12G000…	0.400793
Cellular component	obsolete cytoskeletal part	GO:0044430	0.0108293	32	304	SlT04G007340,SlT01G037120,SlT10G001470,SlT10G001440,SlT03G026670,SlT11G004720,SlT03G002180,SlT08G013500,SlT07G012360,SlT09G006240,SlT07G023740,SlT03G009160,SlT12G023060,SlT03G024760,SlT01G030000,SlT07G017470,SlT07G015330,SlT10G003230,SlT09G022620,SlT04G025020,SlT01G028930,SlT01G028920,SlT09G025190,SlT08G007810,SlT04G020930,SlT02G031010,SlT12G000990,SlT01G029190,SlT12G000540,SlT01G026900,SlT03G029…	0.439077
Cellular component	obsolete intrinsic component of plasma membrane	GO:0031226	0.0115469	37	365	SlT03G020040,SlT10G009300,SlT07G018480,SlT02G021870,SlT05G018730,SlT08G005390,SlT12G018970,SlT09G023050,SlT09G018920,SlT03G016210,SlT03G019700,SlT11G022290,SlT10G001060,SlT11G001330,SlT02G019420,SlT06G026920,SlT01G037880,SlT01G030760,SlT01G029730,SlT11G005900,SlT01G003180,SlT01G030780,SlT03G024170,SlT10G018440,SlT07G003220,SlT10G018450,SlT09G012740,SlT03G019690,SlT07G003600,SlT07G023970,SlT03G024…	0.429158
Cellular component	cell wall	GO:0005618	0.0272742	48	526	SlT01G039330,SlT06G025350,SlT12G015350,SlT07G019310,SlT10G019130,SlT10G014700,SlT01G033570,SlT10G010710,SlT05G016510,SlT01G037980,SlT11G008430,SlT02G023160,SlT04G018340,SlT03G022170,SlT10G002870,SlT10G024640,SlT04G021080,SlT04G021090,SlT11G022290,SlT07G015330,SlT04G021070,SlT10G001060,SlT03G030990,SlT01G034380,SlT06G010130,SlT07G002890,SlT12G022150,SlT07G002880,SlT07G011620,SlT01G023190,SlT02G027…	0.868879
Cellular component	external encapsulating structure	GO:0030312	0.0306496	48	530	SlT01G039330,SlT06G025350,SlT12G015350,SlT07G019310,SlT10G019130,SlT10G014700,SlT01G033570,SlT10G010710,SlT05G016510,SlT01G037980,SlT11G008430,SlT02G023160,SlT04G018340,SlT03G022170,SlT10G002870,SlT10G024640,SlT04G021080,SlT04G021090,SlT11G022290,SlT07G015330,SlT04G021070,SlT10G001060,SlT03G030990,SlT01G034380,SlT06G010130,SlT07G002890,SlT12G022150,SlT07G002880,SlT07G011620,SlT01G023190,SlT02G027…	0.911314
Cellular component	obsolete plasma membrane part	GO:0044459	0.0432362	44	491	SlT03G020040,SlT10G009300,SlT07G018480,SlT02G021870,SlT05G018730,SlT07G000320,SlT08G005390,SlT12G018970,SlT01G037450,SlT09G023050,SlT09G018920,SlT03G016210,SlT03G019700,SlT11G022290,SlT10G001060,SlT11G001330,SlT02G019420,SlT06G026920,SlT01G037880,SlT01G030760,SlT01G029730,SlT11G005900,SlT10G001200,SlT01G003180,SlT01G030780,SlT10G018410,SlT03G024170,SlT10G018440,SlT07G003220,SlT10G018450,SlT09G012…	1
Biological process	response to light intensity	GO:0009642	2.95583e-06	29	161	SlT08G016140,SlT01G002830,SlT01G035330,SlT07G000320,SlT08G005390,SlT01G017460,SlT04G022480,SlT01G022350,SlT01G004930,SlT01G025440,SlT02G020030,SlT06G002980,SlT12G001210,SlT03G000720,SlT05G019450,SlT02G027450,SlT04G007900,SlT11G005840,SlT07G003220,SlT02G007360,SlT07G010690,SlT08G011830,SlT03G014780,SlT09G020190,SlT02G019670,SlT12G015660,SlT12G013470,SlT12G013440,SlT10G018500,	0.00895617
Biological process	response to high light intensity	GO:0009644	2.0835e-05	19	92	SlT01G035330,SlT07G000320,SlT08G005390,SlT01G017460,SlT01G022350,SlT01G025440,SlT02G020030,SlT12G001210,SlT05G019450,SlT04G007900,SlT02G007360,SlT07G010690,SlT08G011830,SlT03G014780,SlT09G020190,SlT02G019670,SlT12G015660,SlT12G013470,SlT12G013440,	0.031565
Biological process	anatomical structure development	GO:0048856	7.96875e-05	258	2963	SlT01G038000,SlT01G020700,SlT01G016200,SlT06G015530,SlT12G022920,SlT01G029510,SlT09G024070,SlT09G003170,SlT06G025350,SlT08G016140,SlT09G020910,SlT05G004140,SlT06G003110,SlT01G025110,SlT05G021950,SlT08G021970,SlT11G004380,SlT01G031800,SlT03G023140,SlT06G006660,SlT01G019310,SlT06G027110,SlT05G001930,SlT05G021540,SlT01G033610,SlT12G018450,SlT09G019080,SlT10G001440,SlT01G019300,SlT04G026950,SlT07G016…	0.0804844
Biological process	multicellular organismal process	GO:0032501	8.26618e-05	248	2833	SlT01G038000,SlT01G020700,SlT01G016200,SlT06G015530,SlT12G022920,SlT01G029510,SlT09G024070,SlT09G003170,SlT06G025350,SlT08G016140,SlT09G020910,SlT05G004140,SlT06G003110,SlT01G025110,SlT05G021950,SlT08G021970,SlT11G004380,SlT01G031800,SlT03G023140,SlT06G006660,SlT01G019310,SlT05G001930,SlT05G021540,SlT01G033610,SlT12G018450,SlT09G019080,SlT10G001440,SlT01G019300,SlT04G026950,SlT07G016330,SlT05G002…	0.0626163
Biological process	pollen development	GO:0009555	9.65433e-05	42	322	SlT06G015530,SlT12G022920,SlT06G025350,SlT01G025110,SlT01G019310,SlT01G019300,SlT05G021490,SlT03G021760,SlT07G012360,SlT06G023550,SlT01G005460,SlT12G023060,SlT03G022170,SlT09G018920,SlT06G017160,SlT11G001330,SlT01G024950,SlT07G024250,SlT08G020190,SlT05G023110,SlT03G028250,SlT11G008800,SlT09G025190,SlT02G027460,SlT04G001430,SlT11G000100,SlT09G012740,SlT03G008970,SlT01G016850,SlT02G011450,SlT06G015…	0.0585052
Biological process	gametophyte development	GO:0048229	0.00010846	50	408	SlT01G016200,SlT06G015530,SlT12G022920,SlT06G025350,SlT01G025110,SlT01G019310,SlT01G019300,SlT05G021490,SlT03G021760,SlT07G012360,SlT06G023550,SlT12G020860,SlT01G005460,SlT12G023060,SlT03G022170,SlT09G018920,SlT03G002100,SlT06G017160,SlT11G001330,SlT01G024950,SlT07G024250,SlT08G020190,SlT05G023110,SlT03G028250,SlT11G008800,SlT09G025190,SlT08G016370,SlT06G019710,SlT02G027460,SlT04G001430,SlT02G019…	0.0547722
Biological process	meiotic cell cycle	GO:0051321	0.000114289	26	166	SlT01G031460,SlT06G018200,SlT07G005690,SlT07G012360,SlT06G023550,SlT09G009750,SlT12G023060,SlT03G016720,SlT01G024950,SlT09G025190,SlT01G017380,SlT07G018690,SlT05G007480,SlT04G001430,SlT11G000100,SlT06G015700,SlT11G005420,SlT03G023730,SlT12G001340,SlT01G023110,SlT06G021960,SlT06G021970,SlT06G021980,SlT08G004760,SlT05G014870,SlT03G004010,	0.0494708
Biological process	developmental process	GO:0032502	0.000115024	270	3137	SlT01G038000,SlT01G020700,SlT01G016200,SlT06G015530,SlT12G022920,SlT01G029510,SlT09G024070,SlT09G003170,SlT06G025350,SlT08G016140,SlT09G020910,SlT05G004140,SlT06G003110,SlT01G025110,SlT05G021950,SlT08G021970,SlT11G004380,SlT01G031800,SlT09G004870,SlT03G023140,SlT06G006660,SlT01G019310,SlT06G027110,SlT05G001930,SlT05G021540,SlT01G033610,SlT12G018450,SlT09G019080,SlT10G001440,SlT01G019300,SlT06G019…	0.0435653
Biological process	multicellular organism development	GO:0007275	0.000138328	225	2553	SlT01G038000,SlT01G020700,SlT01G016200,SlT06G015530,SlT12G022920,SlT01G029510,SlT09G024070,SlT09G003170,SlT06G025350,SlT08G016140,SlT09G020910,SlT05G004140,SlT06G003110,SlT01G025110,SlT05G021950,SlT08G021970,SlT11G004380,SlT01G031800,SlT06G006660,SlT01G019310,SlT05G001930,SlT05G021540,SlT01G033610,SlT09G019080,SlT10G001440,SlT01G019300,SlT04G026950,SlT07G016330,SlT05G002720,SlT05G022330,SlT06G022…	0.0465705
Biological process	nucleosome assembly	GO:0006334	0.000219703	9	31	SlT06G000470,SlT06G000460,SlT04G004680,SlT06G023830,SlT01G023650,SlT06G023800,SlT06G023750,SlT11G022900,SlT05G022070,	0.06657
Biological process	cell cycle	GO:0007049	0.00027547	61	546	SlT01G030960,SlT01G037120,SlT01G031460,SlT06G027110,SlT10G001470,SlT12G018450,SlT06G018200,SlT06G019550,SlT03G026670,SlT07G005690,SlT03G002180,SlT03G030630,SlT07G012360,SlT06G023550,SlT09G009750,SlT04G028160,SlT06G011060,SlT01G036170,SlT07G023740,SlT12G023060,SlT09G019810,SlT03G016720,SlT09G014570,SlT07G017470,SlT04G023340,SlT01G037060,SlT02G012080,SlT02G028420,SlT10G003230,SlT01G024950,SlT10G003…	0.0758795
Biological process	microtubule-based movement	GO:0007018	0.000528352	15	81	SlT04G007340,SlT01G037120,SlT11G004720,SlT07G012360,SlT07G023740,SlT12G023060,SlT03G024760,SlT01G030000,SlT09G022620,SlT01G028930,SlT01G028920,SlT09G025190,SlT08G007810,SlT04G020930,SlT03G029370,	0.133409
Biological process	nucleosome organization	GO:0034728	0.000644389	11	50	SlT01G016200,SlT06G000470,SlT06G000460,SlT04G004680,SlT01G030890,SlT06G023830,SlT01G023650,SlT06G023800,SlT06G023750,SlT11G022900,SlT05G022070,	0.150192
Biological process	nuclear division	GO:0000280	0.00071232	27	196	SlT01G031460,SlT10G001470,SlT06G018200,SlT07G005690,SlT03G002180,SlT07G012360,SlT06G023550,SlT09G009750,SlT12G023060,SlT07G017470,SlT10G003230,SlT09G025190,SlT01G017380,SlT07G018690,SlT05G007480,SlT04G001430,SlT08G007810,SlT11G000100,SlT11G017440,SlT06G015700,SlT11G005420,SlT12G001340,SlT08G014080,SlT08G004760,SlT01G031470,SlT12G000540,SlT03G029370,	0.154166
Biological process	response to light stimulus	GO:0009416	0.000876872	80	794	SlT01G038000,SlT11G019440,SlT08G016140,SlT01G031800,SlT06G006660,SlT07G016330,SlT11G023020,SlT06G013730,SlT01G002830,SlT03G019440,SlT03G019430,SlT08G000630,SlT05G016530,SlT01G035330,SlT07G000320,SlT02G022320,SlT07G020260,SlT08G005390,SlT02G026200,SlT06G003460,SlT12G006520,SlT07G020200,SlT01G032670,SlT10G017060,SlT08G004460,SlT01G017460,SlT06G020870,SlT09G000360,SlT04G022480,SlT01G022350,SlT01G004…	0.177128
Biological process	male gamete generation	GO:0048232	0.00125713	14	79	SlT01G025110,SlT05G001400,SlT07G012360,SlT06G023550,SlT09G009750,SlT12G023060,SlT02G019420,SlT09G025190,SlT03G024170,SlT11G000100,SlT06G015700,SlT11G005420,SlT12G001340,SlT03G032170,	0.238068
Biological process	response to radiation	GO:0009314	0.0013026	83	841	SlT01G038000,SlT11G019440,SlT08G016140,SlT01G031800,SlT06G006660,SlT10G018270,SlT07G016330,SlT07G005690,SlT11G023020,SlT06G013730,SlT01G002830,SlT03G019440,SlT03G019430,SlT08G000630,SlT05G016530,SlT01G035330,SlT07G000320,SlT02G022320,SlT07G020260,SlT08G005390,SlT02G026200,SlT06G003460,SlT12G006520,SlT07G020200,SlT01G032670,SlT10G017060,SlT08G004460,SlT01G017460,SlT06G020870,SlT09G000360,SlT04G022…	0.232169
Biological process	meiotic cell cycle process	GO:1903046	0.00133174	22	154	SlT01G031460,SlT06G018200,SlT07G005690,SlT07G012360,SlT06G023550,SlT09G009750,SlT12G023060,SlT01G024950,SlT09G025190,SlT01G017380,SlT07G018690,SlT05G007480,SlT04G001430,SlT11G000100,SlT06G015700,SlT11G005420,SlT03G023730,SlT12G001340,SlT01G023110,SlT08G004760,SlT05G014870,SlT03G004010,	0.224177
Biological process	DNA conformation change	GO:0071103	0.00138073	18	116	SlT07G015800,SlT01G016200,SlT06G000470,SlT06G000460,SlT04G004680,SlT07G015840,SlT03G009160,SlT06G023830,SlT01G023650,SlT07G015790,SlT07G015780,SlT11G008800,SlT06G023800,SlT06G023750,SlT11G005420,SlT01G031470,SlT11G022900,SlT05G022070,	0.220191
Biological process	shoot system development	GO:0048367	0.00168008	92	958	SlT01G020700,SlT09G024070,SlT09G003170,SlT08G016140,SlT09G020910,SlT05G004140,SlT11G004380,SlT06G006660,SlT01G019310,SlT01G033610,SlT01G019300,SlT04G026950,SlT07G016330,SlT05G002720,SlT02G028060,SlT06G023970,SlT08G012690,SlT11G003850,SlT06G009240,SlT11G016350,SlT03G021760,SlT02G008010,SlT06G012430,SlT03G008350,SlT05G016530,SlT02G022310,SlT03G026910,SlT02G026200,SlT09G007820,SlT09G001290,SlT09G019…	0.254532
Biological process	microsporogenesis	GO:0009556	0.00180458	8	33	SlT06G023550,SlT01G024950,SlT04G001430,SlT11G000100,SlT03G023730,SlT12G001340,SlT01G023110,SlT03G004010,	0.260375
Biological process	reproductive process	GO:0022414	0.00198835	149	1680	SlT01G038000,SlT01G020700,SlT08G016140,SlT05G004140,SlT01G025110,SlT11G004380,SlT01G031800,SlT06G006660,SlT01G019310,SlT01G031460,SlT05G001930,SlT09G019080,SlT06G018200,SlT01G019300,SlT04G026950,SlT07G016330,SlT05G002720,SlT05G022330,SlT07G005690,SlT05G001400,SlT02G028060,SlT02G005360,SlT06G013730,SlT11G016350,SlT03G021760,SlT07G012360,SlT06G023550,SlT02G008010,SlT06G012430,SlT03G008350,SlT05G016…	0.27385
Biological process	plant-type sporogenesis	GO:0048236	0.00200636	9	41	SlT06G023550,SlT01G024950,SlT04G001430,SlT11G000100,SlT03G023730,SlT12G001340,SlT01G023110,SlT05G014870,SlT03G004010,	0.264317
Biological process	male meiotic nuclear division	GO:0007140	0.00221491	8	34	SlT07G012360,SlT06G023550,SlT09G009750,SlT12G023060,SlT09G025190,SlT11G000100,SlT11G005420,SlT12G001340,	0.279632
Biological process	reproduction	GO:0000003	0.00235012	149	1687	SlT01G038000,SlT01G020700,SlT08G016140,SlT05G004140,SlT01G025110,SlT11G004380,SlT01G031800,SlT06G006660,SlT01G019310,SlT01G031460,SlT05G001930,SlT09G019080,SlT06G018200,SlT01G019300,SlT04G026950,SlT07G016330,SlT05G002720,SlT05G022330,SlT07G005690,SlT05G001400,SlT02G028060,SlT02G005360,SlT06G013730,SlT11G016350,SlT03G021760,SlT07G012360,SlT06G023550,SlT02G008010,SlT06G012430,SlT03G008350,SlT05G016…	0.284834
Biological process	sexual reproduction	GO:0019953	0.00261443	33	278	SlT01G025110,SlT01G031460,SlT06G018200,SlT07G005690,SlT05G001400,SlT07G012360,SlT06G023550,SlT09G009750,SlT12G023060,SlT03G016720,SlT01G024950,SlT02G019420,SlT09G025190,SlT01G017380,SlT07G018690,SlT05G007480,SlT04G001430,SlT03G024170,SlT11G000100,SlT10G000290,SlT06G015700,SlT11G005420,SlT03G023730,SlT12G001340,SlT01G023110,SlT03G032170,SlT06G021960,SlT06G021970,SlT06G021980,SlT08G004760,SlT05G014…	0.304682
Biological process	plant epidermis development	GO:0090558	0.00288319	31	258	SlT09G024070,SlT09G020910,SlT06G003110,SlT05G021950,SlT08G021970,SlT05G021540,SlT12G018450,SlT03G003470,SlT11G003850,SlT03G030630,SlT02G015530,SlT01G036170,SlT02G021800,SlT03G002100,SlT10G002870,SlT06G010990,SlT12G020380,SlT05G020080,SlT11G008800,SlT12G019510,SlT07G013820,SlT08G013250,SlT07G015690,SlT03G020660,SlT10G018860,SlT02G021190,SlT06G021960,SlT06G021970,SlT06G021980,SlT07G003120,SlT02G009…	0.323558
Biological process	stomatal complex development	GO:0010374	0.00352287	11	61	SlT09G024070,SlT09G020910,SlT11G003850,SlT03G030630,SlT01G036170,SlT03G002100,SlT10G002870,SlT05G020080,SlT12G019510,SlT08G013250,SlT07G015690,	0.381225
Biological process	gamete generation	GO:0007276	0.00364673	16	107	SlT01G025110,SlT05G001400,SlT07G012360,SlT06G023550,SlT09G009750,SlT12G023060,SlT02G019420,SlT09G025190,SlT03G024170,SlT11G000100,SlT10G000290,SlT06G015700,SlT11G005420,SlT12G001340,SlT03G032170,SlT01G031470,	0.38102
Biological process	pyrimidine dimer repair	GO:0006290	0.00409769	5	16	SlT07G015800,SlT06G018200,SlT07G015840,SlT07G015790,SlT07G015780,	0.413867
Biological process	meiotic nuclear division	GO:0140013	0.00411619	17	118	SlT01G031460,SlT06G018200,SlT07G005690,SlT07G012360,SlT06G023550,SlT09G009750,SlT12G023060,SlT09G025190,SlT01G017380,SlT07G018690,SlT05G007480,SlT04G001430,SlT11G000100,SlT06G015700,SlT11G005420,SlT12G001340,SlT08G004760,	0.402325
Biological process	organelle fission	GO:0048285	0.00426953	29	243	SlT01G031460,SlT10G001470,SlT06G018200,SlT07G005690,SlT03G002180,SlT07G012360,SlT06G023550,SlT09G009750,SlT12G023060,SlT07G017470,SlT10G003230,SlT09G025190,SlT01G017380,SlT07G018690,SlT05G007480,SlT04G001430,SlT08G007810,SlT11G000100,SlT11G017440,SlT06G015700,SlT11G005420,SlT12G001340,SlT08G014080,SlT03G016910,SlT08G004760,SlT01G031470,SlT12G000540,SlT03G029370,SlT01G000350,	0.404271
Biological process	carbohydrate transmembrane transport	GO:0034219	0.0045576	11	63	SlT12G002400,SlT09G018920,SlT03G019700,SlT01G004930,SlT01G029730,SlT01G037790,SlT03G019690,SlT03G024560,SlT06G020550,SlT03G000900,SlT02G008150,	0.41847
Biological process	response to absence of light	GO:0009646	0.00458365	9	46	SlT08G016140,SlT01G002830,SlT04G022480,SlT06G002980,SlT03G000720,SlT02G027450,SlT11G005840,SlT07G003220,SlT10G018500,	0.408484
Biological process	sexual sporulation	GO:0034293	0.00531925	9	47	SlT06G023550,SlT01G024950,SlT04G001430,SlT11G000100,SlT03G023730,SlT12G001340,SlT01G023110,SlT05G014870,SlT03G004010,	0.435603
Biological process	cell cycle process	GO:0022402	0.00540817	45	428	SlT01G037120,SlT01G031460,SlT06G027110,SlT10G001470,SlT12G018450,SlT06G018200,SlT07G005690,SlT03G002180,SlT03G030630,SlT07G012360,SlT06G023550,SlT09G009750,SlT04G028160,SlT01G036170,SlT12G023060,SlT09G019810,SlT09G014570,SlT07G017470,SlT04G023340,SlT02G012080,SlT10G003230,SlT01G024950,SlT04G025020,SlT09G025190,SlT01G017380,SlT07G018690,SlT05G007480,SlT04G001430,SlT08G007810,SlT11G000100,SlT11G017…	0.43123
Biological process	system development	GO:0048731	0.005431	172	2024	SlT01G038000,SlT01G020700,SlT09G024070,SlT09G003170,SlT08G016140,SlT09G020910,SlT05G004140,SlT06G003110,SlT08G021970,SlT11G004380,SlT01G031800,SlT06G006660,SlT01G019310,SlT05G001930,SlT05G021540,SlT01G033610,SlT09G019080,SlT01G019300,SlT04G026950,SlT07G016330,SlT05G002720,SlT05G022330,SlT06G022620,SlT02G028060,SlT01G034420,SlT03G003470,SlT06G023970,SlT02G005360,SlT08G012690,SlT11G003850,SlT04G026…	0.421947
Biological process	carbohydrate transport	GO:0008643	0.00582002	11	65	SlT12G002400,SlT09G018920,SlT03G019700,SlT01G004930,SlT01G029730,SlT01G037790,SlT03G019690,SlT03G024560,SlT06G020550,SlT03G000900,SlT02G008150,	0.440866
Biological process	regulation of plant organ formation	GO:1905428	0.00706606	6	25	SlT05G016530,SlT02G022310,SlT04G022480,SlT02G016740,SlT07G021330,SlT04G016380,	0.509766
Biological process	phyllome development	GO:0048827	0.00711418	59	601	SlT01G020700,SlT09G003170,SlT08G016140,SlT05G004140,SlT06G006660,SlT01G019310,SlT01G019300,SlT05G002720,SlT06G023970,SlT08G012690,SlT06G009240,SlT11G016350,SlT03G021760,SlT06G012430,SlT03G026910,SlT02G026200,SlT09G007820,SlT09G001290,SlT03G022170,SlT11G008020,SlT09G018920,SlT03G002100,SlT06G017160,SlT04G015200,SlT06G002980,SlT11G008800,SlT12G004010,SlT03G003770,SlT10G020350,SlT10G022580,SlT04G023…	0.501302
Biological process	response to oomycetes	GO:0002239	0.00734249	11	67	SlT12G024220,SlT02G015130,SlT10G002420,SlT06G020870,SlT09G014980,SlT10G002410,SlT03G000720,SlT07G003220,SlT02G007360,SlT04G018630,SlT07G024110,	0.50563
Biological process	regulation of secretion	GO:0051046	0.00898737	7	34	SlT11G007070,SlT09G006240,SlT07G001190,SlT03G024170,SlT11G003690,SlT01G002180,SlT09G015600,	0.60515
Biological process	regulation of secretion by cell	GO:1903530	0.00898737	7	34	SlT11G007070,SlT09G006240,SlT07G001190,SlT03G024170,SlT11G003690,SlT01G002180,SlT09G015600,	0.60515
Biological process	regulation of protein dephosphorylation	GO:0035304	0.00912518	5	19	SlT06G015530,SlT02G015620,SlT06G019550,SlT08G018220,SlT11G007720,	0.588283
Biological process	regulation of phosphoprotein phosphatase activity	GO:0043666	0.00912518	5	19	SlT06G015530,SlT02G015620,SlT06G019550,SlT08G018220,SlT11G007720,	0.588283
Biological process	multicellular organismal reproductive process	GO:0048609	0.00930543	24	202	SlT01G025110,SlT05G001400,SlT07G012360,SlT06G023550,SlT09G009750,SlT07G000320,SlT02G023160,SlT12G023060,SlT04G025960,SlT09G018920,SlT02G019420,SlT09G025190,SlT04G010300,SlT06G019710,SlT07G021830,SlT03G024170,SlT11G000100,SlT10G000290,SlT06G015700,SlT11G005420,SlT12G001340,SlT03G032170,SlT02G022090,SlT01G031470,	0.575417
Biological process	response to abiotic stimulus	GO:0009628	0.00961749	174	2080	SlT01G038000,SlT09G005330,SlT01G016200,SlT01G029510,SlT11G019440,SlT02G028970,SlT06G025350,SlT08G016140,SlT03G030290,SlT06G003110,SlT11G004380,SlT01G031800,SlT06G006660,SlT02G007600,SlT10G018270,SlT02G017880,SlT03G026670,SlT07G016330,SlT04G024230,SlT07G005690,SlT11G023020,SlT05G021490,SlT07G024370,SlT06G013730,SlT01G002830,SlT03G019440,SlT03G019430,SlT06G012430,SlT05G016510,SlT04G025150,SlT08G000…	0.58282
Biological process	multicellular organism reproduction	GO:0032504	0.00990792	26	225	SlT01G025110,SlT05G001400,SlT07G012360,SlT06G023550,SlT09G009750,SlT07G000320,SlT02G023160,SlT12G023060,SlT04G025960,SlT09G018920,SlT02G019420,SlT09G025190,SlT04G010300,SlT06G019710,SlT07G021830,SlT03G024170,SlT11G000100,SlT10G000290,SlT03G020660,SlT06G015700,SlT11G005420,SlT12G001340,SlT03G032170,SlT02G022090,SlT02G009840,SlT01G031470,	0.588647
Biological process	cellular process involved in reproduction in multicellular organism	GO:0022412	0.010308	15	109	SlT01G025110,SlT05G001400,SlT07G012360,SlT06G023550,SlT09G009750,SlT12G023060,SlT09G025190,SlT11G000100,SlT10G000290,SlT03G020660,SlT06G015700,SlT11G005420,SlT12G001340,SlT02G009840,SlT01G031470,	0.589305
Biological process	anatomical structure formation involved in morphogenesis	GO:0048646	0.0104747	31	282	SlT05G021950,SlT03G002180,SlT03G030630,SlT07G012360,SlT05G016530,SlT02G022310,SlT02G026200,SlT01G005460,SlT09G001290,SlT09G023050,SlT10G002870,SlT04G022480,SlT06G009560,SlT07G024250,SlT08G020190,SlT02G016740,SlT06G008620,SlT03G016650,SlT10G001200,SlT04G023690,SlT09G012740,SlT10G000290,SlT01G037790,SlT01G016850,SlT07G021330,SlT01G027030,SlT02G016170,SlT03G004010,SlT02G008150,SlT03G029370,SlT04G016…	0.587745
Biological process	developmental process involved in reproduction	GO:0003006	0.0104891	130	1509	SlT01G038000,SlT01G020700,SlT08G016140,SlT05G004140,SlT01G025110,SlT11G004380,SlT01G031800,SlT06G006660,SlT01G019310,SlT05G001930,SlT09G019080,SlT01G019300,SlT04G026950,SlT07G016330,SlT05G002720,SlT05G022330,SlT05G001400,SlT02G028060,SlT02G005360,SlT06G013730,SlT11G016350,SlT03G021760,SlT06G023550,SlT02G008010,SlT06G012430,SlT03G008350,SlT05G016530,SlT07G000320,SlT01G030890,SlT02G023160,SlT01G036…	0.577852
Biological process	plant organ development	GO:0099402	0.0116329	94	1052	SlT01G020700,SlT09G003170,SlT08G016140,SlT05G004140,SlT06G003110,SlT08G021970,SlT06G006660,SlT01G019310,SlT05G021540,SlT01G019300,SlT05G002720,SlT03G003470,SlT06G023970,SlT08G012690,SlT04G026430,SlT03G030630,SlT06G009240,SlT11G016350,SlT03G021760,SlT02G008010,SlT06G012430,SlT02G015530,SlT01G029870,SlT11G008430,SlT03G026910,SlT02G026200,SlT09G007820,SlT04G022410,SlT09G001290,SlT10G005060,SlT02G021…	0.597419
Biological process	multi-organism reproductive process	GO:0044703	0.0116773	23	195	SlT01G025110,SlT05G001400,SlT07G012360,SlT06G023550,SlT09G009750,SlT12G023060,SlT01G024950,SlT02G019420,SlT09G025190,SlT04G001430,SlT03G024170,SlT11G000100,SlT10G000290,SlT06G015700,SlT11G005420,SlT03G023730,SlT12G001340,SlT01G023110,SlT03G032170,SlT02G018840,SlT05G014870,SlT01G031470,SlT03G004010,	0.589706
Biological process	obsolete auxin homeostasis	GO:0010252	0.0123244	7	36	SlT01G017170,SlT12G006550,SlT08G004460,SlT12G000370,SlT02G009070,SlT07G023520,SlT01G035850,	0.612179
Biological process	heat acclimation	GO:0010286	0.0123244	7	36	SlT07G000320,SlT12G006520,SlT06G016380,SlT11G005010,SlT06G009040,SlT07G010690,SlT08G011830,	0.612179
Biological process	mitotic spindle assembly	GO:0090307	0.0125268	6	28	SlT07G012360,SlT07G017470,SlT10G003230,SlT08G007810,SlT12G000540,SlT03G029370,	0.602482
Biological process	regulation of meiotic cell cycle	GO:0051445	0.0125268	6	28	SlT06G018200,SlT01G017380,SlT11G000100,SlT06G021960,SlT06G021970,SlT06G021980,	0.602482
Biological process	cellular developmental process	GO:0048869	0.0136868	87	970	SlT12G022920,SlT09G024070,SlT09G020910,SlT05G004140,SlT06G003110,SlT01G025110,SlT05G021950,SlT08G021970,SlT11G004380,SlT09G004870,SlT06G006660,SlT06G027110,SlT05G021540,SlT12G018450,SlT10G001440,SlT05G001400,SlT01G034420,SlT03G003470,SlT11G003850,SlT03G030630,SlT06G023550,SlT02G008010,SlT05G006710,SlT02G015530,SlT12G020860,SlT01G036170,SlT01G005460,SlT06G003460,SlT02G021800,SlT03G022170,SlT10G019…	0.638013
Biological process	chemical homeostasis	GO:0048878	0.0140088	36	346	SlT05G004140,SlT03G020040,SlT09G002230,SlT01G017170,SlT07G004260,SlT04G024290,SlT01G002830,SlT08G000630,SlT05G018730,SlT07G000320,SlT12G006550,SlT08G004460,SlT04G022480,SlT01G033480,SlT07G001190,SlT02G032430,SlT02G019420,SlT12G001210,SlT12G000370,SlT06G013140,SlT02G003440,SlT03G014430,SlT02G027450,SlT03G005440,SlT03G024170,SlT01G019090,SlT02G009070,SlT07G023520,SlT07G023970,SlT08G002080,SlT03G002…	0.643132
Biological process	nucleotide-sugar metabolic process	GO:0009225	0.014291	7	37	SlT06G022640,SlT05G021490,SlT02G022600,SlT02G027460,SlT03G008970,SlT02G026960,SlT04G024370,	0.646296
Biological process	nuclear chromosome segregation	GO:0098813	0.014383	17	134	SlT07G012360,SlT09G009750,SlT07G017470,SlT10G003230,SlT01G017380,SlT07G018690,SlT05G007480,SlT04G001430,SlT08G007810,SlT11G017440,SlT11G005420,SlT08G014080,SlT01G020390,SlT08G004760,SlT01G031470,SlT12G000540,SlT03G029370,	0.64089
Biological process	positive regulation of cell cycle	GO:0045787	0.0167211	11	75	SlT06G027110,SlT10G001470,SlT12G018450,SlT03G026670,SlT09G014570,SlT02G028420,SlT11G008800,SlT02G031010,SlT06G021960,SlT06G021970,SlT06G021980,	0.64955
Biological process	defense response to insect	GO:0002213	0.0173074	5	22	SlT03G021760,SlT01G004010,SlT06G022000,SlT01G012450,SlT02G013180,	0.663815
Biological process	stomatal lineage progression	GO:0010440	0.0173074	5	22	SlT09G024070,SlT03G030630,SlT01G036170,SlT05G020080,SlT12G019510,	0.663815
Biological process	regulation of leaf senescence	GO:1900055	0.0190989	8	48	SlT01G020700,SlT08G016140,SlT06G012430,SlT09G007820,SlT11G008020,SlT06G002980,SlT10G020350,SlT07G015690,	0.672904
Biological process	embryo sac development	GO:0009553	0.020055	17	139	SlT01G016200,SlT12G022920,SlT07G012360,SlT12G020860,SlT03G002100,SlT06G017160,SlT11G001330,SlT01G024950,SlT08G016370,SlT06G019710,SlT04G001430,SlT02G019340,SlT06G015700,SlT01G023110,SlT01G020390,SlT05G014870,SlT03G029370,	0.698468
Biological process	stomatal complex morphogenesis	GO:0010103	0.0204222	6	31	SlT09G024070,SlT09G020910,SlT11G003850,SlT03G002100,SlT10G002870,SlT08G013250,	0.703172
Biological process	spindle assembly	GO:0051225	0.0204222	6	31	SlT07G012360,SlT07G017470,SlT10G003230,SlT08G007810,SlT12G000540,SlT03G029370,	0.703172
Biological process	obsolete monovalent inorganic anion homeostasis	GO:0055083	0.020851	5	23	SlT05G004140,SlT07G000320,SlT02G032430,SlT06G013140,SlT03G016480,	0.701983
Biological process	chromosome organization	GO:0051276	0.0235674	52	553	SlT07G015800,SlT01G016200,SlT09G024070,SlT06G000470,SlT01G030960,SlT06G000460,SlT01G025110,SlT06G018200,SlT07G005690,SlT06G022620,SlT07G014570,SlT04G004680,SlT07G012360,SlT07G015840,SlT09G009750,SlT04G028160,SlT01G030890,SlT03G009160,SlT07G017470,SlT06G023830,SlT01G023650,SlT10G003230,SlT07G015790,SlT07G015780,SlT11G008800,SlT07G022000,SlT08G012950,SlT02G011000,SlT06G019710,SlT01G017380,SlT07G018…	0.714091
Biological process	chromosome organization involved in meiotic cell cycle	GO:0070192	0.0239936	8	50	SlT07G005690,SlT09G009750,SlT01G017380,SlT07G018690,SlT05G007480,SlT04G001430,SlT11G005420,SlT08G004760,	0.719809
Biological process	positive regulation of leaf development	GO:1905623	0.024836	5	24	SlT01G020700,SlT06G012430,SlT11G008020,SlT10G020350,SlT07G015690,	0.737777
Biological process	regulation of dephosphorylation	GO:0035303	0.024836	5	24	SlT06G015530,SlT02G015620,SlT06G019550,SlT08G018220,SlT11G007720,	0.737777
Biological process	regulation of phosphatase activity	GO:0010921	0.024836	5	24	SlT06G015530,SlT02G015620,SlT06G019550,SlT08G018220,SlT11G007720,	0.737777
Biological process	positive regulation of leaf senescence	GO:1900057	0.024836	5	24	SlT01G020700,SlT06G012430,SlT11G008020,SlT10G020350,SlT07G015690,	0.737777
Biological process	chromosome segregation	GO:0007059	0.0257137	17	143	SlT07G012360,SlT09G009750,SlT07G017470,SlT10G003230,SlT01G017380,SlT07G018690,SlT05G007480,SlT04G001430,SlT08G007810,SlT11G017440,SlT11G005420,SlT08G014080,SlT01G020390,SlT08G004760,SlT01G031470,SlT12G000540,SlT03G029370,	0.735024
Biological process	anatomical structure morphogenesis	GO:0009653	0.0269775	94	1089	SlT09G024070,SlT09G020910,SlT05G004140,SlT06G003110,SlT05G021950,SlT08G021970,SlT06G006660,SlT06G027110,SlT05G021540,SlT12G018450,SlT10G001440,SlT04G026950,SlT01G034420,SlT03G003470,SlT11G003850,SlT03G002180,SlT03G030630,SlT07G012360,SlT05G016530,SlT02G022310,SlT04G028160,SlT02G015530,SlT03G026910,SlT02G026200,SlT01G005460,SlT09G001290,SlT02G021800,SlT09G023050,SlT10G019280,SlT03G002100,SlT10G002…	0.763944
Biological process	secondary metabolic process	GO:0019748	0.0281394	38	388	SlT09G019970,SlT06G025350,SlT05G004140,SlT03G019080,SlT01G031800,SlT10G023600,SlT10G023620,SlT10G004960,SlT05G019240,SlT08G020560,SlT02G023160,SlT12G005260,SlT06G016380,SlT12G005250,SlT03G004230,SlT01G025860,SlT03G026460,SlT03G030510,SlT05G017760,SlT12G000370,SlT10G015840,SlT06G006430,SlT08G017600,SlT08G017610,SlT07G003220,SlT03G028150,SlT02G030160,SlT08G020470,SlT08G020460,SlT11G005110,SlT03G004…	0.73502
Biological process	obsolete movement of cell or subcellular component	GO:0006928	0.0288034	16	134	SlT04G007340,SlT01G037120,SlT11G007070,SlT11G004720,SlT07G012360,SlT07G023740,SlT12G023060,SlT03G024760,SlT01G030000,SlT09G022620,SlT01G028930,SlT01G028920,SlT09G025190,SlT08G007810,SlT04G020930,SlT03G029370,	0.745935
Biological process	response to heat	GO:0009408	0.0296486	21	190	SlT01G016200,SlT01G029510,SlT02G028970,SlT01G035330,SlT07G000320,SlT12G006520,SlT01G017460,SlT06G016380,SlT04G022480,SlT11G008840,SlT11G008560,SlT11G005010,SlT05G019450,SlT06G009040,SlT02G026900,SlT07G010690,SlT03G032170,SlT08G011830,SlT03G014780,SlT09G020190,SlT12G015660,	0.754918
Biological process	xenobiotic transmembrane transport	GO:0006855	0.0297724	14	113	SlT03G030290,SlT06G003110,SlT04G022580,SlT01G015390,SlT03G028330,SlT11G007590,SlT02G019090,SlT10G002420,SlT10G002410,SlT09G000360,SlT04G022480,SlT07G016090,SlT05G003410,SlT08G013610,	0.715955
Biological process	monosaccharide metabolic process	GO:0005996	0.02985	12	92	SlT07G024370,SlT10G024920,SlT11G014130,SlT01G017460,SlT06G023410,SlT01G036560,SlT02G027460,SlT05G021270,SlT03G008970,SlT02G023340,SlT04G006190,SlT06G000540,	0.712168
Biological process	floral whorl development	GO:0048438	0.0306204	22	202	SlT05G004140,SlT11G004380,SlT01G019310,SlT01G019300,SlT11G016350,SlT03G021760,SlT02G026200,SlT09G001290,SlT03G022170,SlT09G018920,SlT03G002100,SlT06G017160,SlT04G015200,SlT04G023690,SlT05G001680,SlT01G023110,SlT02G028600,SlT09G003220,SlT02G007680,SlT10G018590,SlT03G004010,SlT03G011640,	0.724841
Biological process	anther development	GO:0048653	0.0306912	9	62	SlT01G019310,SlT01G019300,SlT03G021760,SlT03G022170,SlT09G018920,SlT01G023110,SlT02G007680,SlT10G018590,SlT03G004010,	0.720887
Biological process	microtubule-based process	GO:0007017	0.0321304	22	203	SlT04G007340,SlT01G037120,SlT11G004720,SlT03G002180,SlT07G012360,SlT07G023740,SlT12G023060,SlT03G024760,SlT01G030000,SlT07G017470,SlT10G003230,SlT09G022620,SlT01G028930,SlT01G028920,SlT09G025190,SlT08G007810,SlT02G027450,SlT04G020930,SlT11G005420,SlT12G000540,SlT03G029370,SlT07G014610,	0.748885
Biological process	regulation of shoot system development	GO:0048831	0.0323365	32	320	SlT01G020700,SlT08G016140,SlT11G004380,SlT04G026950,SlT07G016330,SlT02G008010,SlT06G012430,SlT05G016530,SlT02G022310,SlT09G007820,SlT11G008020,SlT06G020870,SlT02G006120,SlT06G002980,SlT11G008800,SlT08G012950,SlT02G016740,SlT10G020350,SlT10G005560,SlT07G015690,SlT02G009550,SlT12G003910,SlT02G011450,SlT06G015710,SlT03G028180,SlT04G007460,SlT09G003220,SlT02G028690,SlT05G021690,SlT10G019870,SlT04G016…	0.747935
Biological process	protein dephosphorylation	GO:0006470	0.0330391	11	83	SlT06G015530,SlT02G015620,SlT06G019550,SlT06G010260,SlT02G022310,SlT08G018220,SlT05G020080,SlT07G023910,SlT04G016800,SlT02G014840,SlT11G007720,	0.758397
Biological process	regulation of development, heterochronic	GO:0040034	0.0335956	10	73	SlT01G016200,SlT02G008010,SlT02G029300,SlT05G011630,SlT12G002930,SlT05G019000,SlT07G018710,SlT03G028180,SlT07G021330,SlT03G025410,	0.765372
Biological process	sporulation	GO:0043934	0.0336328	9	63	SlT06G023550,SlT01G024950,SlT04G001430,SlT11G000100,SlT03G023730,SlT12G001340,SlT01G023110,SlT05G014870,SlT03G004010,	0.760503
Biological process	post-embryonic development	GO:0009791	0.0341002	135	1637	SlT01G038000,SlT01G020700,SlT01G029510,SlT09G024070,SlT09G003170,SlT08G016140,SlT09G020910,SlT05G004140,SlT11G004380,SlT01G031800,SlT06G006660,SlT01G019310,SlT05G001930,SlT09G019080,SlT01G019300,SlT04G026950,SlT07G016330,SlT05G002720,SlT05G022330,SlT02G028060,SlT02G005360,SlT11G003850,SlT04G026430,SlT06G013730,SlT03G030630,SlT11G016350,SlT03G021760,SlT02G008010,SlT06G012430,SlT06G010260,SlT03G008…	0.76536
Biological process	toxin catabolic process	GO:0009407	0.0341917	5	26	SlT12G005260,SlT12G005250,SlT03G026460,SlT07G019960,SlT07G020040,	0.76177
Biological process	disaccharide biosynthetic process	GO:0046351	0.0341917	5	26	SlT07G018890,SlT07G001670,SlT03G010540,SlT02G014540,SlT04G016380,	0.76177
Biological process	potassium ion homeostasis	GO:0055075	0.0341917	5	26	SlT03G020040,SlT05G018730,SlT01G019090,SlT07G023970,SlT08G002080,	0.76177
Biological process	pollen exine formation	GO:0010584	0.0341917	5	26	SlT01G005460,SlT07G024250,SlT08G020190,SlT09G012740,SlT01G016850,	0.76177
Biological process	morphogenesis of a branching structure	GO:0001763	0.0346342	7	44	SlT05G016530,SlT02G022310,SlT09G023050,SlT02G016740,SlT03G016650,SlT07G021330,SlT04G016380,	0.749583
Biological process	cell wall organization or biogenesis	GO:0071554	0.0347782	36	370	SlT01G039330,SlT08G021970,SlT01G019310,SlT07G020740,SlT01G019300,SlT01G033570,SlT10G010710,SlT05G021490,SlT05G016510,SlT02G023160,SlT02G027940,SlT09G019810,SlT04G025960,SlT05G020100,SlT02G028420,SlT12G020380,SlT03G030990,SlT03G018030,SlT01G014270,SlT02G014540,SlT01G023190,SlT11G005900,SlT02G027460,SlT06G011830,SlT05G020000,SlT10G018410,SlT01G002610,SlT02G031470,SlT01G035500,SlT03G008970,SlT02G026…	0.747361
Biological process	negative regulation of catalytic activity	GO:0043086	0.0364709	15	127	SlT06G015530,SlT02G015620,SlT11G008430,SlT08G018220,SlT09G014570,SlT01G037060,SlT02G011000,SlT02G004750,SlT03G024170,SlT12G023590,SlT05G017100,SlT11G000770,SlT08G001690,SlT03G016060,SlT11G007720,	0.751748
Biological process	dephosphorylation	GO:0016311	0.0384095	24	230	SlT06G015530,SlT02G015620,SlT01G003360,SlT06G019550,SlT07G018890,SlT06G010260,SlT04G025150,SlT07G001670,SlT02G022310,SlT08G018220,SlT01G028530,SlT08G004460,SlT12G010620,SlT05G020080,SlT02G014540,SlT02G007850,SlT04G006190,SlT02G021190,SlT07G023910,SlT08G004230,SlT04G016800,SlT02G014840,SlT11G007720,SlT04G016380,	0.786357
Biological process	xenobiotic transport	GO:0042908	0.0385195	14	117	SlT03G030290,SlT06G003110,SlT04G022580,SlT01G015390,SlT03G028330,SlT11G007590,SlT02G019090,SlT10G002420,SlT10G002410,SlT09G000360,SlT04G022480,SlT07G016090,SlT05G003410,SlT08G013610,	0.783316
Biological process	glycogen metabolic process	GO:0005977	0.0395857	5	27	SlT05G021490,SlT01G017460,SlT12G010620,SlT08G019800,SlT02G023340,	0.778861
Biological process	negative regulation of transport	GO:0051051	0.0395857	5	27	SlT11G007070,SlT01G034420,SlT09G006240,SlT03G024170,SlT09G015600,	0.778861
Biological process	tropism	GO:0009606	0.0397678	12	96	SlT01G038000,SlT06G003110,SlT03G026670,SlT02G026200,SlT04G022410,SlT08G004460,SlT12G017190,SlT02G031010,SlT10G011130,SlT01G028760,SlT05G002440,SlT01G022190,	0.772413
Biological process	oligosaccharide biosynthetic process	GO:0009312	0.0400251	6	36	SlT07G018890,SlT07G001670,SlT04G006720,SlT03G010540,SlT02G014540,SlT04G016380,	0.772459
Biological process	external encapsulating structure organization	GO:0045229	0.0423893	22	209	SlT01G039330,SlT01G019310,SlT01G019300,SlT01G033570,SlT05G021490,SlT05G016510,SlT01G005460,SlT04G025960,SlT02G028420,SlT07G024250,SlT08G020190,SlT03G030990,SlT01G023190,SlT11G005900,SlT06G011830,SlT10G018410,SlT09G012740,SlT01G016850,SlT02G026960,SlT11G003690,SlT04G019440,SlT02G024270,	0.802747
Biological process	plant epidermal cell differentiation	GO:0090627	0.0427269	17	152	SlT09G024070,SlT09G020910,SlT06G003110,SlT08G021970,SlT05G021540,SlT03G003470,SlT11G003850,SlT03G030630,SlT02G015530,SlT01G036170,SlT02G021800,SlT06G010990,SlT12G020380,SlT07G013820,SlT08G013250,SlT10G018860,SlT02G021190,	0.804116
Biological process	mitotic cytokinetic process	GO:1902410	0.0437921	8	56	SlT01G037120,SlT06G027110,SlT10G001470,SlT03G002180,SlT07G012360,SlT09G019810,SlT01G029190,SlT03G029370,	0.819074
Biological process	response to water deprivation	GO:0009414	0.0450741	37	390	SlT09G005330,SlT08G016140,SlT04G024230,SlT06G012430,SlT05G016510,SlT08G000630,SlT05G018730,SlT07G000320,SlT12G005640,SlT09G019810,SlT11G008020,SlT01G017460,SlT06G016380,SlT06G027040,SlT03G004230,SlT01G035620,SlT02G007060,SlT06G002980,SlT12G001210,SlT08G019140,SlT02G027870,SlT03G003770,SlT04G019180,SlT04G007900,SlT01G000450,SlT02G007360,SlT04G016430,SlT02G023340,SlT04G000410,SlT03G002780,SlT02G022…	0.780426
Biological process	energy reserve metabolic process	GO:0006112	0.045468	5	28	SlT05G021490,SlT01G017460,SlT12G010620,SlT08G019800,SlT02G023340,	0.782773
Biological process	flower development	GO:0009908	0.0456419	49	539	SlT01G020700,SlT05G004140,SlT11G004380,SlT06G006660,SlT01G019310,SlT01G019300,SlT04G026950,SlT07G016330,SlT05G002720,SlT02G028060,SlT11G016350,SlT03G021760,SlT02G008010,SlT03G008350,SlT02G026200,SlT09G001290,SlT03G022170,SlT09G018920,SlT06G020870,SlT03G002100,SlT02G006120,SlT06G017160,SlT04G015200,SlT11G008800,SlT08G012950,SlT04G023690,SlT10G005560,SlT02G009550,SlT05G001680,SlT12G003910,SlT02G011…	0.781328
Biological process	response to toxic substance	GO:0009636	0.0463436	32	330	SlT08G016140,SlT10G004960,SlT07G004260,SlT01G033570,SlT05G016510,SlT01G035330,SlT07G000320,SlT02G023160,SlT12G005260,SlT01G017460,SlT10G002420,SlT10G002410,SlT12G005250,SlT01G025860,SlT03G026460,SlT03G030990,SlT06G023410,SlT06G002980,SlT05G019450,SlT06G011830,SlT04G019440,SlT07G010690,SlT03G032170,SlT08G011830,SlT03G014780,SlT02G024270,SlT09G020190,SlT07G019960,SlT12G015660,SlT06G008050,SlT09G001…	0.788883
Biological process	defense response to oomycetes	GO:0002229	0.0478992	8	57	SlT12G024220,SlT02G015130,SlT10G002420,SlT06G020870,SlT09G014980,SlT10G002410,SlT04G018630,SlT07G024110,	0.810808
Biological process	cytokinetic process	GO:0032506	0.0478992	8	57	SlT01G037120,SlT06G027110,SlT10G001470,SlT03G002180,SlT07G012360,SlT09G019810,SlT01G029190,SlT03G029370,	0.810808
