# Supplementary material for: Genome-wide expression atlas of tomato flower buds revealed the SllncERF162-SlERF162 module associated with basal thermotolerance
Source: Hortic Res. 2025 Jul 31;12(11):uhaf205. doi: 10.1093/hr/uhaf205 (PMC12574544; doi:10.1093/hr/uhaf205)
Supplement: Web_Material_uhaf205 [file web_material_uhaf205.zip › Supplementary Data Set 6.xlsx]

## Sheet: Sheet1
Supplemental Data Set S6. predicted AP2/ERF binding sites.
gene_ID	strand	start_position	pvalue	binding_sites
SlTUNG000190	-	1763	2.89e-09	GGGGGGGGGG
SlT11G022500	-	1764	2.89e-09	GGGGGGGGGG
SlT10G025630	-	632	2.89e-09	GGGGGGGGGG
SlT10G006020	+	1429	2.89e-09	GGGGGGGGGG
SlT09G020200	+	1973	2.89e-09	GGGGGGGGGG
SlT09G009700	-	1848	2.89e-09	GGGGGGGGGG
SlT09G004290	+	136	2.89e-09	GGGGGGGGGG
SlT07G015150	+	988	2.89e-09	GGGGGGGGGG
SlT06G016500	-	395	2.89e-09	GGGGGGGGGG
SlT05G019420	+	1890	2.89e-09	GGGGGGGGGG
SlT04G006720	-	1257	2.89e-09	GGGGGGGGGG
SlT04G006140	+	1026	2.89e-09	GGGGGGGGGG
SlT04G001990	+	902	2.89e-09	GGGGGGGGGG
SlT03G005160	+	1991	2.89e-09	GGGGGGGGGG
SlT02G008260	+	486	2.89e-09	GGGGGGGGGG
SlT02G007540	+	440	2.89e-09	GGGGGGGGGG
SlT01G038590	-	69	2.89e-09	GGGGGGGGGG
SlT01G017900	+	1404	2.89e-09	GGGGGGGGGG
SlT01G002070	+	1510	2.89e-09	GGGGGGGGGG
SlT12G019950	+	1303	1.78e-08	GGGGGTGGGG
SlT12G005340	+	1466	1.78e-08	GGGGGTGGGG
SlT11G022150	-	1875	1.78e-08	GGTGGGGGGG
SlT11G020040	-	1853	1.78e-08	GGGGGTGGGG
SlT11G015000	+	1856	1.78e-08	GGGGGTGGGG
SlT11G005930	+	1144	1.78e-08	GGGGGTGGGG
SlT11G004610	-	1411	1.78e-08	GGGGGTGGGG
SlT10G023990	+	193	1.78e-08	GGGGGTGGGG
SlT10G017110	-	1871	1.78e-08	GGGGGTGGGG
SlT10G002870	-	1876	1.78e-08	GGGGGTGGGG
SlT09G020910	-	452	1.78e-08	GGGGGTGGGG
SlT09G020850	+	1194	1.78e-08	GGGGGTGGGG
SlT08G021200	-	1085	1.78e-08	GGGGGTGGGG
SlT08G016530	-	1194	1.78e-08	GGGGGTGGGG
SlT08G011020	+	694	1.78e-08	GGGGGTGGGG
SlT08G002240	-	68	1.78e-08	GGGGGTGGGG
SlT07G017250	-	1859	1.78e-08	GGGGGTGGGG
SlT07G015010	+	218	1.78e-08	GGGGGTGGGG
SlT07G003810	+	1309	1.78e-08	GGGGGTGGGG
SlT06G025350	+	175	1.78e-08	GGGGGTGGGG
SlT06G022380	+	237	1.78e-08	GGGGGTGGGG
SlT06G015710	-	1779	1.78e-08	GGGGGTGGGG
SlT06G011280	+	1535	1.78e-08	GGGGGTGGGG
SlT05G002810	-	168	1.78e-08	GGGGGTGGGG
SlT05G002720	-	1415	1.78e-08	GGGGGTGGGG
SlT04G027380	+	1483	1.78e-08	GGGGGTGGGG
SlT04G007330	+	207	1.78e-08	GGGGGTGGGG
SlT04G003010	+	1383	1.78e-08	GGGGGTGGGG
SlT03G027620	-	711	1.78e-08	GGGGGTGGGG
SlT02G015550	+	943	1.78e-08	GGGGGTGGGG
SlT01G003740	+	1921	1.78e-08	GGTGGGGGGG
SlT01G001090	+	180	1.78e-08	GGGGGTGGGG
SlT10G020870	-	1160	5.18e-08	GGTGGTGGGG
SlT09G022680	+	1699	5.18e-08	GGGGGGGGAG
SlT08G015000	-	1569	5.18e-08	GGTGGTGGGG
SlT07G003560	+	1744	5.18e-08	GGGGGGTGGG
SlT05G022880	-	1172	5.18e-08	GGTGGTGGGG
SlT05G003560	-	1830	5.18e-08	GGTGGTGGGG
SlT04G006710	-	714	5.18e-08	GGTGGTGGGG
SlT03G023720	+	1588	5.18e-08	GGGGGGTGGG
SlT03G003750	+	959	5.18e-08	GGTGGTGGGG
SlT02G027890	+	774	5.18e-08	GGTGGTGGGG
SlT11G006360	-	491	6.95e-08	GGGGGAGGGG
SlT12G006520	-	564	9.19e-08	GGGGGGAGGG
SlT11G022180	+	371	9.19e-08	GGGGGGAGGG
SlT10G025170	-	1106	9.19e-08	GGGGGGAGGG
SlT09G015560	-	1598	9.19e-08	GGGTGGGGGG
SlT06G019140	+	346	9.19e-08	GGGGGGAGGG
SlT08G004000	-	1699	9.93e-08	GGGGAGGGGG
SlT02G028970	-	1659	9.93e-08	GGGGAGGGGG
SlT11G006120	+	101	1.07e-07	GGGGTGGGGG
SlT11G005910	+	143	2.04e-07	GGTGGGTGGG
SlT11G004620	-	990	2.04e-07	GGTGGGGGAG
SlT11G004600	-	979	2.04e-07	GGTGGGGGAG
SlT10G004580	-	1550	2.04e-07	GGTGGGTGGG
SlT10G000390	-	664	2.04e-07	GGTGGGTGGG
SlT09G019870	-	422	2.04e-07	GGGGGTTGGG
SlT08G000670	+	138	2.04e-07	GGTGGGTGGG
SlT07G023520	+	249	2.04e-07	GGTGGGTGGG
SlT05G002660	-	934	2.04e-07	GGTGGGTGGG
SlT10G017660	-	1636	2.38e-07	GGAGGTGGGG
SlT12G000120	+	412	3.79e-07	GGGGGTAGGG
SlT10G000070	-	1922	3.79e-07	GGTGGGAGGG
SlT09G003190	+	1433	3.79e-07	GGTGGGGTGG
SlT07G021330	-	1540	3.79e-07	GGGGGTAGGG
SlT07G012720	+	458	3.79e-07	GGTGGGGTGG
SlT07G001730	-	962	3.79e-07	GGTGGGGTGG
SlT02G008600	+	92	4.17e-07	GGGGATGGGG
SlT10G021640	-	1834	6.79e-07	GGGGGTGGGT
SlT05G004580	-	840	6.79e-07	GGGGGTGAGG
SlT05G000240	+	1246	6.79e-07	GGTGGTGGAG
SlT02G012210	+	202	6.79e-07	GGTGGGGAGG
SlT10G018010	+	1787	7.97e-07	GGGGGAGGAG
SlT06G011450	+	443	7.97e-07	GGGGGAGGAG
SlT12G013830	-	483	1.09e-06	GGTTGTGGGG
SlT12G013820	-	1160	1.09e-06	GGTTGTGGGG
SlT02G006280	-	606	1.09e-06	GAGGGTGGGG
SlT01G039890	-	1532	1.09e-06	GGTGGTAGGG
SlT01G027610	+	450	1.09e-06	GAGGGTGGGG
SlT01G022730	+	1678	1.09e-06	GGGGGGTTGG
SlT08G019230	+	76	1.22e-06	GGGGAGGGAG
SlT12G016190	+	1	1.37e-06	GGAGGGGTGG
SlT10G003820	-	663	1.37e-06	GGAGGGGTGG
SlT09G015160	-	1102	1.37e-06	GGAGGGAGGG
SlT06G016620	-	1244	1.37e-06	GGAGGGAGGG
SlT12G007900	+	104	1.82e-06	GGTGGGTGAG
SlT09G002810	+	430	1.82e-06	GGTGGGTGAG
SlT08G013500	-	1897	1.82e-06	GGTGGGGGTG
SlT07G020300	+	1514	1.82e-06	GGGGGCGGAG
SlT03G024620	-	1597	1.82e-06	GGGTGAGGGG
SlT03G001700	-	1525	1.82e-06	GGAGAGGGGG
SlT02G015620	+	53	1.82e-06	GGGGGTGGTG
SlT02G009650	-	1592	1.82e-06	GGGGGCGGAG
SlT01G034020	-	848	1.82e-06	GGTGGTGAGG
SlT01G020720	+	1248	1.82e-06	GCTGGTGGGG
SlT11G016280	+	814	2e-06	GCGGGGGGGC
SlT08G024170	-	1878	2e-06	GGAGTGGGGG
SlT11G001560	+	861	2.23e-06	GGGGTAGGGG
SlT10G012890	-	1003	2.23e-06	GGAGGTGGAG
SlT08G023990	+	1510	2.23e-06	GGGGAGAGGG
SlT07G016110	+	504	2.23e-06	GGAGGCGGGG
SlT06G020370	-	282	2.23e-06	GGAGGTTGGG
SlT04G005910	-	1319	2.23e-06	GGGTAGGGGG
SlT02G017320	-	643	2.23e-06	GGGGTAGGGG
SlT01G030800	-	114	2.23e-06	GGGGTAGGGG
SlT12G022640	-	1443	2.45e-06	GGGGTGGTGG
SlT12G020350	+	1923	2.45e-06	GGTGGAGGAG
SlT12G001770	-	562	2.45e-06	GGTGGAGGAG
SlT09G011770	-	1906	2.45e-06	GGTGGAGGAG
SlT06G000470	-	1587	2.45e-06	GGGGTGGTGG
SlT02G020020	-	695	2.45e-06	GGTGGATGGG
SlT02G019670	+	1511	2.45e-06	GGTGGAGGAG
SlT12G019810	-	1945	3.23e-06	GGGTGTGGAG
SlT12G000100	-	717	3.23e-06	GGTGGGTTGG
SlT10G025680	-	1506	3.23e-06	GGGAGTGGGG
SlT09G000530	-	1059	3.23e-06	GGTGGGGTAG
SlT08G021620	-	29	3.23e-06	GGGGGTTTGG
SlT08G000700	+	912	3.23e-06	GGTGGGTTGG
SlT07G020290	+	402	3.23e-06	GGTTGGTGGG
SlT05G023510	-	1049	3.23e-06	GGTTGGTGGG
SlT04G021370	+	399	3.23e-06	GGTGGGGTAG
SlT03G016120	-	1879	3.23e-06	GGGAGTGGGG
SlT03G002060	-	996	3.23e-06	GGTGGGAGAG
SlT02G018230	+	1432	3.23e-06	GGGTGTGGAG
SlT01G036230	+	203	3.23e-06	GGGTGTTGGG
SlT08G012250	-	136	3.6e-06	GGTGAGGGAG
SlT06G000590	-	161	3.6e-06	GGGGGTAGGC
SlT05G020470	+	1469	3.6e-06	GGTGAGTGGG
SlT02G015370	+	1970	3.6e-06	GGTGAGGGAG
SlT01G035210	+	1179	3.6e-06	GGGGATTGGG
SlT01G031800	-	486	3.6e-06	GGGGAGGAGG
SlT11G012830	-	1918	4.06e-06	GCGGTGGGGG
SlT07G011540	+	388	4.06e-06	GGGGTTGGAG
SlT05G023890	-	853	4.06e-06	GGATGTGGGG
SlT05G020510	-	235	4.06e-06	GGAGGTGTGG
SlT04G017250	-	1494	4.06e-06	GGAGGTGTGG
SlT03G021040	-	1794	4.06e-06	GGATGTGGGG
SlT12G019380	+	148	5.07e-06	GGTGGGGGAT
SlT09G017050	-	169	5.07e-06	GGGGGTTAGG
SlT09G001080	+	1730	5.07e-06	GGTGGTGGTG
SlT06G001150	-	1122	5.07e-06	GGTTGAGGGG
SlT04G013710	+	1723	5.07e-06	GGTTGAGGGG
SlT03G005190	-	244	5.07e-06	GGTGGTTGAG
SlT02G009740	+	577	5.07e-06	GGTGTGGGGC
SlT02G008010	+	373	5.07e-06	GGGGGTGAAG
SlT01G024470	+	1762	5.07e-06	GGTGGTGGTG
SlT09G022180	+	470	5.7e-06	GGTTGGAGGG
SlT09G004890	+	107	5.7e-06	GGTGAAGGGG
SlT06G008720	-	1832	5.7e-06	GAGGGGAGGG
SlT03G030290	-	297	5.7e-06	GGTGGTTGGC
SlT03G014630	-	727	5.7e-06	GGGTGTAGGG
SlT01G029290	+	70	5.7e-06	GGTGGGGAGC
SlT10G001450	+	668	6.25e-06	GGGTATGGGG
SlT05G008120	+	56	6.25e-06	GGGGATGTGG
SlT04G005080	+	994	6.25e-06	GAGGAGGGGG
SlT02G028920	+	137	6.25e-06	GGTGAGGTGG
SlT12G022210	+	1979	6.79e-06	GGTGTGGTGG
SlT09G018890	-	1394	6.79e-06	GGGGTTAGGG
SlT04G027600	-	1057	6.79e-06	GGTGTGAGGG
SlT02G014900	+	1590	6.79e-06	GGTTTGGGGG
SlT02G013460	+	316	6.79e-06	GGAGGGGGAC
SlT11G016500	-	1741	8.61e-06	GCTTGGGGGG
SlT08G018430	-	1849	8.61e-06	GGTAGTGGGG
SlT06G020380	-	1376	8.61e-06	GGTGGTTTGG
SlT04G005160	-	312	8.61e-06	GGTTGTGGAG
SlT03G019440	-	251	8.61e-06	GGTGGGAGGT
SlT03G002320	+	892	8.61e-06	GGTGGGAGGT
SlT01G039010	-	1922	8.61e-06	GGTGGTAGAG
SlT12G019250	-	226	9.57e-06	GGTGATGGAG
SlT07G014810	+	1590	9.57e-06	GGAGGAGGAG
SlT06G022540	-	1827	9.57e-06	GGTGGTGTGC
SlT06G010940	+	164	9.57e-06	GGGGATGGGT
SlT05G019960	+	970	9.57e-06	GGAGGAGGAG
SlT05G017100	+	709	9.57e-06	GGAGGAGGAG
SlT02G021670	+	149	9.57e-06	GGAGGAGGAG
SlT02G016470	+	101	9.57e-06	GGTTGTGGGC
SlT02G007600	+	805	9.57e-06	GGAGGAGGAG
SlT01G026890	-	1927	9.57e-06	GGTGAGGGGT
SlT06G018260	+	1412	1.06e-05	GGGGTGTGAG
SlT06G017540	-	1891	1.06e-05	GGAGGGAGAG
SlT06G009380	+	683	1.06e-05	GGAGGGAGAG
SlT04G005150	-	1070	1.06e-05	GGGGTTGAGG
SlT03G014120	-	630	1.06e-05	GGGGTTGAGG
SlT01G035320	+	406	1.06e-05	GGGGTTGGGT
SlT09G010560	-	342	1.22e-05	GCGGGGTGAG
SlT08G023740	+	883	1.22e-05	GGTGGTGAAG
SlT06G017650	+	742	1.22e-05	GGTGGTTGGT
SlT03G006290	-	180	1.22e-05	GGTGTTGGGC
SlT12G019310	-	1602	1.37e-05	GAGTGTGGGG
SlT06G001890	+	1754	1.37e-05	GATGGGAGGG
SlT05G019020	-	1889	1.37e-05	GAGGGTAGGG
SlT03G006640	+	66	1.37e-05	GGTGGTGAGC
SlT01G014140	+	640	1.37e-05	GGGGGAAGGC
SlT12G002050	+	795	1.52e-05	GGAGGTTGAG
SlT11G001480	+	1189	1.52e-05	GGGTGGGTGC
SlT07G020690	+	842	1.52e-05	GGGGAGAGAG
SlT07G010440	+	20	1.52e-05	GGGGGGATGC
SlT05G006970	+	1635	1.52e-05	GGTTATGGGG
SlT05G002270	-	1908	1.52e-05	GGGGTATGGG
SlT02G015100	-	741	1.52e-05	GGAGGTTGAG
SlT02G009250	-	468	1.52e-05	GGAGGAAGGG
SlT02G007850	-	854	1.52e-05	GGAGGTTGAG
SlT01G034750	-	416	1.52e-05	GGGGAGAGAG
SlT01G011200	-	338	1.52e-05	GGAGGTTGAG
SlT01G005040	-	1604	1.52e-05	GGGGTAGGAG
SlT12G023870	-	1382	1.68e-05	GGAGGTTGGC
SlT09G014200	-	555	1.68e-05	GGAGAAGGGG
SlT08G019940	-	155	1.68e-05	GGAGAAGGGG
SlT06G020920	+	123	1.68e-05	GGGGAGGTGC
SlT04G018570	+	1789	1.68e-05	GGGGTGAGAG
SlT03G015320	+	1946	1.68e-05	GGATGGAGGG
SlT03G005280	+	28	1.68e-05	GGTGTTAGGG
SlT12G002610	+	543	2.03e-05	GGTGGTAGGT
SlT11G003970	+	1001	2.03e-05	GGTAGGTGGG
SlT08G018130	+	238	2.03e-05	GATGGTGGAG
SlT07G022260	-	1441	2.03e-05	GATGGTTGGG
SlT07G019300	-	386	2.03e-05	GCTGGTGTGG
SlT06G002660	+	631	2.03e-05	GCTGGTAGGG
SlT05G021650	+	1013	2.03e-05	GGTGGGGTTG
SlT05G002780	-	1516	2.03e-05	GGGAGTTGGG
SlT04G026610	-	1858	2.03e-05	GATGGCGGGG
SlT04G020740	-	1921	2.03e-05	GGGTGGGAAG
SlT04G005960	+	145	2.03e-05	GATGGTGGAG
SlT02G010630	+	1248	2.03e-05	GGTGGGTTAG
SlT01G039030	-	1895	2.03e-05	GGTGGTAAGG
SlT01G022530	-	67	2.03e-05	GGTGGTAGGT
SlT12G006860	-	1581	2.24e-05	GCTGATGGGG
SlT11G003850	+	468	2.24e-05	GGTGAGTGAG
SlT07G001860	+	1538	2.24e-05	GGGGAGGAAG
SlT06G010700	-	79	2.24e-05	GGGGAGGAAG
SlT05G023270	-	1807	2.24e-05	GGAGGAGGGT
SlT03G030280	+	1554	2.24e-05	GGGGAAGTGG
SlT03G014730	+	134	2.24e-05	GGGGAAGTGG
SlT03G001890	-	1846	2.24e-05	GGGGGTTTGC
SlT11G019790	-	455	2.49e-05	GGAGGGAGGT
SlT10G024080	-	1853	2.49e-05	GGATGTGGAG
SlT10G012300	-	301	2.49e-05	GGTGTGTGAG
SlT09G019740	-	1937	2.49e-05	GGAGGGGTGT
SlT08G009420	+	631	2.49e-05	GGATGTTGGG
SlT07G024840	+	212	2.49e-05	GAAGGGGGAG
SlT07G014850	-	471	2.49e-05	GGGGTGGGAT
SlT01G039020	+	130	2.49e-05	GGGGAGGAGC
SlT12G019750	-	1645	2.85e-05	GGGGGTGATG
SlT12G019220	-	1649	2.85e-05	GGAGAGGAGG
SlT12G004410	+	466	2.85e-05	GCTGGTGGGT
SlT09G017470	-	1646	2.85e-05	GGAGGTGTGC
SlT09G015340	+	1817	2.85e-05	GGGGGTTAAG
SlT09G003510	-	151	2.85e-05	GGGGGGGAAT
SlT08G013090	+	769	2.85e-05	GGTGGTGAGT
SlT07G020420	+	1396	2.85e-05	GGTTGATGGG
SlT06G026360	+	259	2.85e-05	GGTGGGGGTT
SlT06G018120	+	885	2.85e-05	GAGGGAGGAG
SlT06G016710	+	461	2.85e-05	GGTGGAGTAG
SlT02G020880	+	642	2.85e-05	GGTGGGGGTT
SlT02G018950	+	1392	2.85e-05	GGTTGAGGAG
SlT01G028080	-	301	2.85e-05	GGGGGTTAAG
SlT01G005650	-	919	2.85e-05	GGTGGGGATG
SlT12G006850	-	123	3.22e-05	GAGGGGAGAG
SlT11G012300	-	1930	3.22e-05	GGTTGGAGAG
SlT11G006080	-	1859	3.22e-05	GGTTGGGTAG
SlT09G004870	-	30	3.22e-05	GGAGTTTGGG
SlT09G004480	+	20	3.22e-05	GGGTGTAGAG
SlT08G022260	+	620	3.22e-05	GAGTGGGGAG
SlT08G016390	+	641	3.22e-05	GGGTGGAGGT
SlT07G012030	+	1155	3.22e-05	GGAGTTTGGG
SlT07G001720	-	1524	3.22e-05	GGAGTTTGGG
SlT06G016270	+	312	3.22e-05	GGTTGGGTAG
SlT05G002840	+	1898	3.22e-05	GGGGGTTAGC
SlT04G025040	-	1969	3.22e-05	GGGGAAGAGG
SlT03G006590	+	950	3.22e-05	GAGGGGAGAG
SlT01G001770	+	857	3.22e-05	GGTGGTTGAC
SlT08G013340	+	1158	3.58e-05	GGGAATGGGG
SlT08G005640	-	1767	3.58e-05	GGGTAGGGGT
SlT07G022360	-	1808	3.58e-05	GAGGAGGGAG
SlT07G011570	-	202	3.58e-05	GGTGAGAGAG
SlT05G000970	-	1839	3.58e-05	GAGTGGGGGC
SlT03G000810	+	1910	3.58e-05	GGGTATTGGG
SlT08G011820	-	1705	3.95e-05	GGTTAGGGGC
SlT08G011660	+	396	3.95e-05	GGTGGATAGG
SlT08G002400	+	1020	3.95e-05	GGGGTTTTGG
SlT06G011320	-	1942	3.95e-05	GGTTTGGGAG
SlT06G000460	+	119	3.95e-05	GGTGTGTTGG
SlT04G021050	-	1926	3.95e-05	GAGGTGTGGG
SlT02G022760	+	808	3.95e-05	GAAGGGAGGG
SlT11G021020	+	856	4.65e-05	GAGGGAGTGG
SlT11G020120	-	525	4.65e-05	GGTTGTTGAG
SlT10G018000	-	299	4.65e-05	GCGGGTTTGG
SlT08G022750	+	139	4.65e-05	GGTGGCAGAG
SlT07G001770	-	450	4.65e-05	GGTTGGGGAT
SlT05G023730	+	750	4.65e-05	GGTGGTTTAG
SlT03G014460	+	258	4.65e-05	GAGGGGGGAT
SlT03G008260	-	411	4.65e-05	GGGGGTAAAG
SlT01G038860	-	344	4.65e-05	GCTGGAGGGC
SlT01G037750	-	623	4.65e-05	GGTGGGAGAT
SlT01G026580	-	377	4.65e-05	GGTAGTGGAG
SlT01G026280	+	1311	4.65e-05	GGTGGCTTGG
SlT12G022190	+	245	5.13e-05	GGGGATTAGG
SlT12G020230	+	152	5.13e-05	GGGGATGGAT
SlT11G007220	+	947	5.13e-05	GAGTGGGTGG
SlT08G002610	+	1375	5.13e-05	GGATTTGGGG
SlT07G015380	+	1082	5.13e-05	GGTGAAGTGG
SlT06G015410	+	1184	5.13e-05	GGGAGGGGAC
SlT05G016790	-	1147	5.13e-05	GGTTGGATGG
SlT04G021570	-	1106	5.13e-05	GGTGGGAAGC
SlT04G021450	+	786	5.13e-05	GCGGGTGTGC
SlT03G031120	+	1140	5.13e-05	GGTGGTAGAC
SlT03G020560	+	160	5.13e-05	GGTGAGTGGT
SlT02G015020	-	718	5.13e-05	GGTGGTAGAC
SlT11G016350	+	519	5.68e-05	GGGGTTTAGG
SlT07G021250	+	1180	5.68e-05	GGAGGTGTGT
SlT01G039760	+	691	5.68e-05	GGTGACGGGC
SlT01G039280	-	1638	5.68e-05	GCTGTGGGAG
SlT01G019130	-	1937	5.68e-05	GGAGGTAGGT
SlT11G005110	+	1440	6.3e-05	GGGTGATGAG
SlT09G024080	+	86	6.3e-05	GGAGAGTGAG
SlT09G020010	-	275	6.3e-05	GATGGAGGAG
SlT08G020150	-	1743	6.3e-05	GAGGGAGAGG
SlT06G018730	+	980	6.3e-05	GGTGGCTAGG
SlT04G005750	+	1330	6.3e-05	GGGGGTGAAT
SlT03G007080	-	1532	6.3e-05	GCTGGGTAGG
SlT03G004230	-	1800	6.3e-05	GCTGGAGTGG
SlT01G016990	+	355	6.3e-05	GATGGATGGG
SlT12G020120	-	172	7.01e-05	GGAGAGTGGC
SlT11G002970	+	1840	7.01e-05	GGAGAGTGGC
SlT09G014590	+	1957	7.01e-05	GGTTGTGTAG
SlT09G002380	+	911	7.01e-05	GGTGGCGAGC
SlT08G023500	+	182	7.01e-05	GGGGAATGAG
SlT07G001570	-	1934	7.01e-05	GGTTGGAGGT
SlT05G023750	+	1733	7.01e-05	GGTTGTTTGG
SlT05G021990	+	1169	7.01e-05	GAGAGTGGGG
SlT05G005170	-	1228	7.01e-05	GGTTGGAGGT
SlT03G029990	-	95	7.01e-05	GGTTGTTTGG
SlT02G028100	-	1414	7.01e-05	GGAGTGTGAG
SlT01G034320	-	1507	7.01e-05	GCGTGTGTGG
SlT01G016750	-	1919	7.01e-05	GGGTGTGTGT
SlT09G007160	+	440	7.78e-05	GATGGGGTGC
SlT08G022030	+	1261	7.78e-05	GCTGAGGTGG
SlT08G001340	+	89	7.78e-05	GGTGATAGAG
SlT02G006270	-	1753	7.78e-05	GCAGGTGGGT
SlT12G021900	+	1983	8.58e-05	GGGGGATGAT
SlT06G026780	-	1748	8.58e-05	GGTGTTGTAG
SlT05G001500	+	4	8.58e-05	GGTTTTTGGG
SlT03G011680	-	283	8.58e-05	GGGTTTGGGT
SlT02G017880	+	362	8.58e-05	GGGGTTGTGT
SlT12G015660	+	116	9.77e-05	GGTTGTGAAG
SlT12G005520	-	1174	9.77e-05	GGGTGAAGAG
SlT07G018180	-	1586	9.77e-05	GGTTGTTGGT
SlT06G019770	-	1783	9.77e-05	GGTGTTAGGC
SlT06G009040	-	1757	9.77e-05	GATTGAGGGG
SlT05G023790	-	312	9.77e-05	GGTTGTTGGT
SlT04G005970	+	675	9.77e-05	GGTGGATGAC
SlT03G017570	+	1668	9.77e-05	GCGTGTGGGT
SlT08G023710	+	614	0.000107	GGGGGTTTAC
SlT07G024420	+	110	0.000107	GGAGTGTTGG
SlT05G000920	+	995	0.000107	GGGGGTTTAC
SlT01G039490	+	213	0.000107	GGGGAATTGG
SlT01G025640	-	1677	0.000107	GGTGAGTGTG
SlT01G024240	-	217	0.000107	GGTGGGGTTC
SlT08G001530	+	442	0.000117	GGGTAGGTAG
SlT07G017710	-	1923	0.000117	GGAAGTTGGG
SlT07G002260	-	382	0.000117	GGTGTTTGGT
SlT05G013540	+	398	0.000117	GGTTATAGGG
SlT04G004930	+	45	0.000117	GATGAGAGGG
SlT03G022910	+	1439	0.000117	GGATGGTGGT
SlT01G014210	-	97	0.000117	GGATGGGGAT
SlT12G016280	+	156	0.000129	GGGGGGGATT
SlT06G000530	+	1079	0.000129	GGGGGTTGTT
SlT05G006020	+	1593	0.000129	GGTTGAGGTG
SlT05G004030	-	1926	0.000129	GGGTGAGAAG
SlT04G021090	+	1346	0.000129	GGTGGTTAGT
SlT03G005640	+	1828	0.000129	GGTTTTGTGG
SlT02G015060	+	1048	0.000129	GGAGAGTGGT
SlT01G003170	-	1960	0.000129	GGTTTTAGGG
SlT12G003910	+	1268	0.000143	GATGGGAAGG
SlT09G005110	-	1719	0.000143	GGAGTGGAAG
SlT08G021010	-	1613	0.000143	GGGTGTTTAG
SlT06G026880	-	1926	0.000143	GGTTGGAGTG
SlT06G026630	+	209	0.000143	GATGGCGTGG
SlT05G007150	-	1921	0.000143	GGGGAAGGAT
SlT05G004120	-	378	0.000143	GGTGGAAGAC
SlT03G019230	-	754	0.000143	GATGGTAGAG
SlT01G022000	+	531	0.000143	GATTGGGAGG
SlT01G015290	+	1036	0.000143	GGATAGAGGG
SlT09G023080	-	1645	0.000158	GGGTGTTTGC
SlT09G017000	-	1990	0.000158	GGTTATGGGT
SlT01G039500	-	1840	0.000158	GAGAGGGGGC
SlT10G023230	+	406	0.000174	GGTTTGTGAG
SlT09G003250	-	293	0.000174	GGTGTGTTAG
SlT06G024170	-	1687	0.000174	GCTGTTGTGG
SlT04G026000	+	1115	0.000174	GGTGTTAGGT
SlT02G004030	+	1224	0.000174	GGATGTGTAG
SlT12G002750	-	1194	0.000194	GGTTGGTGAT
SlT11G006100	+	164	0.000194	GATGGTTAGG
SlT09G005690	+	916	0.000194	GCGTGTGGTG
SlT07G021470	+	132	0.000194	GCTTGTGAGG
SlT05G002170	-	1794	0.000194	GGATGTGTGC
SlT04G027560	-	1156	0.000194	GGTGGCTTAG
SlT01G020430	-	1234	0.000194	GGTGGGGTTT
SlT07G019960	+	1959	0.000212	GAAGAGGGGC
SlT05G004600	+	32	0.000212	GGTTGTTGAC
SlT03G030210	-	526	0.000212	GGAGTTAGAG
SlT01G038150	-	1944	0.000212	GATTGTGTGG
SlT12G017470	-	941	0.000233	GGTTAGAGAG
SlT08G020850	-	991	0.000233	GAGTGGGTGC
SlT08G019550	+	1384	0.000233	GGTTTATGGG
SlT07G015400	+	883	0.000233	GCAGGGAAGG
SlT06G016510	-	1164	0.000233	GGTTAGAGAG
SlT06G008900	-	1953	0.000233	GAGGAAGGGC
SlT02G007250	-	1392	0.000233	GGAAGGTGAG
SlT01G028660	-	1513	0.000233	GGGGTCGAAG
SlT12G019560	-	1933	0.000254	GGTGGGGATT
SlT08G018140	-	1975	0.000254	GCTGGTGAGT
SlT04G022640	-	591	0.000254	GGTGTTTGAC
SlT06G016520	+	1679	0.000279	GATGGGGTTG
SlT05G001020	-	987	0.000306	GCAGGGGAGT
SlT04G023270	-	1941	0.000306	GGTAATGGAG
SlT09G002950	-	644	0.000335	GGGGAGTTAC
SlT12G018020	+	28	0.000369	GGGTTTATGG
SlT10G015810	+	97	0.000369	GGTGTTTTGC
SlT03G023340	+	1796	0.000369	GGTAGGTGTG
SlT01G002360	-	1890	0.000369	GGGGGTAAAT
SlT06G001340	-	1885	0.000398	GGAAAGGGGC
SlT04G026910	-	1479	0.000398	GATGAAGGAG
SlT03G019850	-	1009	0.000398	GGGGATTAGT
SlT10G018200	+	1744	0.000435	GGTGTTTGAT
SlT03G018770	-	1405	0.000435	GATGTATGGG
SlT07G020770	-	1670	0.000471	GGAGAGTGAT
SlT03G014030	-	1914	0.000471	GGGGGGTATT
SlT08G001780	+	24	0.000511	GGTGGTATAT
SlT04G005090	+	271	0.000556	GATGAAAGGG
SlT05G001360	+	192	0.000605	GATGTGTGGT
SlT09G000520	-	31	0.000964	GAGGGCTTGC
SlT06G026680	+	800	0.000964	GCGAATGGAG
SlT01G004590	-	1223	0.00104	GCGTTGTGGT
SlT10G020430	+	499	0.00112	GGTTGATTGT
SlT10G015940	-	997	0.00112	GCTTGGGATG
SlT09G020220	+	1415	0.00182	GCTTTTGGAC
