# Supplementary material for: Genome-wide expression atlas of tomato flower buds revealed the SllncERF162-SlERF162 module associated with basal thermotolerance
Source: Hortic Res. 2025 Jul 31;12(11):uhaf205. doi: 10.1093/hr/uhaf205 (PMC12574544; doi:10.1093/hr/uhaf205)
Supplement: Web_Material_uhaf205 [file web_material_uhaf205.zip › Supplementary Data Set 7.xlsx]

## Sheet: Sheet1
Supplementary Data Set 6. Primers used in this study.
Primers for RT-qPCR
Primer name	Primer sequences (5'-3')
SlERF10-F	AAGCCGCTTACAAGATTCGG
SlERF10-R	TGAGGATGACGAGGACGAAG
SlERF25-F	AGCAGAGGAGGAGGAGGAAT
SlERF25-R	AACGTACCAAGCCAAAGTCG
SlERF35-F	GCCGAAATCTTCCGACCTTT
SlERF35-R	AGCTTCCACATGATCTCCCA
SlERF61-F	GCAGCGGAAATAAGGGATTCA
SlERF61-R	AAGTGCCAATGGACCTCTCA
SlERF83-F	TCGTTGCCTACTGTATCTCGTTCCG
SlERF83-R	CATTAGAACCAGTCCTAGCACCGTC
SlERF85-F	CGCGTGTGATTCTGTTTCCT
SlERF85-R	AATATCCATCGCGGTCCCTT
SlERF114-F	AATTCACCGTGGGATTTGGC
SlERF114-R	GGCTGTGAAACTTCGAGTGG
SlERF162-F	GCCGACCAGTTATGGGGTTGC
SlERF162-R	GTTCAGAAGCAGAGAAAGCAAATGG
Sllnc162-F	AGTGTGAAGGATTTCTAGCAGGA
Sllnc162-R	TCATTGGTTCTTCCGGTAGTT
SlHsfA1-F	GGGAGGCTGGACAACCGATTACA
SlHsfA1-R	ACAACTGGATGCACCGCTACTGC
SlHsfA2-F	CTGCCTATGGAAGGGCTGCACGA
SlHsfA2-R	TTAAGCTGCCGAATGAAACTGGA
SlHsfB1-F	GGAATGAAATCGGCACAACCTTT
SlHsfB1-R	CCGACGGCGTATAGCTGTGAGGA
SlsHSP-F	AACAGGGCTGGTGCTCTGAACTT
SlsHSP-R	ATTACCACGGCGGCGTCTTCTTT
ACTIN-F	CCCGTCCGACTAAGAGCGGTAAAAC
ACTIN-R	GGACAAAACTGACGGTCTTCTCTGA
Primers for Y1H
Primer name	Primer sequences (5'-3')
SlERF162-AD-F	gaggccagtgaattccacATGTGTGGTGGTGCCATAATCT
SlERF162-AD-R	ctacgattcatctgcagcTCAGATGCCTCCCATTAAAGAAGAAAGC
SlHsfB1-AbAi-F	TTGAATTCGAGCTCGGTACCTAAATTGGCGGCCAACCATCG
SlHsfB1-AbAi-R	CAGAGCACATGCCTCGAGGATCATGAGTTCTGGCTGGGCTG
SlsHSP-AbAi-F	TTGAATTCGAGCTCGGTACCATCTCAAACTCATTCAATTCCATTT
SlsHSP-AbAi-R	CAGAGCACATGCCTCGAGCACTCACCGATTAGCTTTTCTGATT
Primers for DLR assays
Primer name	Primer sequences (5'-3')
SlERF162-pro-800LUC-F	AGGTCGACGGTATCGATAGTGACCATTTGTCTGTGGATATATT
SlERF162-pro-800LUC-R	GTTTTTGGCGTCTTCCATGCTTTTTCCGGTACCGGTGA
SllncERF162-62SK-F	AGAGGACAGCCCAAGCTGGGAACCTTTGTTGGCATATCTATGT
SllncERF162-62SK-R	TGGTGATTTCAGCGAATTGTCAATTATACGTAACACTTATCTA
SlERF162-62SK-F	AGAGGACAGCCCAAGCTGATGTGTGGTGGTGCCATAATCT
SlERF162-62SK-R	TGGTGATTTCAGCGAATTTCAGATGCCTCCCATTAAAGAAGAAAGC
SlHsfB1-LUC-F	gtcgacggtatcgataagTAAATTGGCGGCCAACCATCG
SlHsfB1-LUC-R	caggaattcgatatcaagGATCATGAGTTCTGGCTGGGCTG
SlsHSP-LUC-F	gtcgacggtatcgataagATCTCAAACTCATTCAATTCCATTT
SlsHSP-LUC-R	caggaattcgatatcaagCACTCACCGATTAGCTTTTCTGATT
Primers for GUS
Primer name	Primer sequences (5'-3')
SllncERF162-pRI101-F	GGAGAGAACACGGGGGACGGAACCTTTGTTGGCATATCTATGT
SllncERF162-pRI101-R	GAACGATCGGGGAAATTCGTCAATTATACGTAACACTTATCTA
SlERF162-pro-GUS-F	catgcctgcaggtcgactGTGACCATTTGTCTGTGGATATATT
SlERF162-pro-GUS-R	ataagggactgaccacccGCTTTTTCCGGTACCGGTGA
Probes for EMSA
Probe name	Probe sequences (5'-3')
SlHsfB1-probe-Biotin	CCAACCTATAAAGGCCAATCCCCCCTCCCCTCTCTCTATATATATAAAAT
SlsHSP-probe-Biotin	TGAGGCAAATTTATATAGGCGGTTGTGAAGATATATATAATTAAGTAAAG
Primers for genetic transformation
Primer name	Primer sequences (5'-3')
SlERF162-004-F	tttacaattaccatggggATGTGTGGTGGTGCCATAATCT
SlERF162-004-R	acatcgtatgggtaggtaccGATGCCTCCCATTAAAGAAGAAAGC
SlERF162-OE-F	CTTCGCAAGACCCTTCCT
SlERF162-OE-R	GATGCCTCCCATTAAAGAAG
SlERF162-CR-F	CCGTAATTAAGCGACTACACGAGG
SlERF162-CR-R	CTTAGATGCATACCCAGCCATCTAC
SllncERF162-OE-F	CCACTGACGTAAGGGATGACG
SllncERF162-OE-R	GATAATCATCGCAAGACCGGC
