# Supplementary material for: Genome-wide expression atlas of tomato flower buds revealed the SllncERF162-SlERF162 module associated with basal thermotolerance
Source: Hortic Res. 2025 Jul 31;12(11):uhaf205. doi: 10.1093/hr/uhaf205 (PMC12574544; doi:10.1093/hr/uhaf205)
Supplement: Web_Material_uhaf205 [file web_material_uhaf205.zip › Supplementary Data Set 8.xlsx]

## Sheet: Sheet1
Supplementary Data Set 8. Summary of statistical analysis.
Figure 4D
ANOVA table	SS	DF	MS	F (DFn, DFd)	P value
Interaction	22566	4	5642	F (4, 40) = 552.7	P<0.0001
Row Factor	32330	1	32330	F (1, 40) = 3167	P<0.0001
Column Factor	22662	4	5665	F (4, 40) = 555.0	P<0.0001
Residual	408.3	40	10.21
Tukey's multiple comparisons test	Mean Diff.	95.00% CI of diff.	Below threshold?	Summary	Adjusted P Value
CK
WT vs. OE-SlERF162#1	-5.106	-10.88 to 0.6651	No	ns	0.1048
WT vs. OE-SlERF162#3	-3.896	-9.667 to 1.875	No	ns	0.3196
WT vs. slerf162#1	-5.032	-10.80 to 0.7391	No	ns	0.1132
WT vs. slerf162#13	-5.474	-11.25 to 0.2971	No	ns	0.0703
OE-SlERF162#1 vs. OE-SlERF162#3	1.21	-4.561 to 6.981	No	ns	0.9745
OE-SlERF162#1 vs. slerf162#1	0.074	-5.697 to 5.845	No	ns	>0.9999
OE-SlERF162#1 vs. slerf162#13	-0.368	-6.139 to 5.403	No	ns	0.9997
OE-SlERF162#3 vs. slerf162#1	-1.136	-6.907 to 4.635	No	ns	0.9797
OE-SlERF162#3 vs. slerf162#13	-1.578	-7.349 to 4.193	No	ns	0.9346
slerf162#1 vs. slerf162#13	-0.442	-6.213 to 5.329	No	ns	0.9995
HS
WT vs. OE-SlERF162#1	-67.77	-73.55 to -62.00	Yes	****	<0.0001
WT vs. OE-SlERF162#3	-65.89	-71.66 to -60.11	Yes	****	<0.0001
WT vs. slerf162#1	25.74	19.97 to 31.51	Yes	****	<0.0001
WT vs. slerf162#13	27.1	21.33 to 32.87	Yes	****	<0.0001
OE-SlERF162#1 vs. OE-SlERF162#3	1.888	-3.883 to 7.659	No	ns	0.8818
OE-SlERF162#1 vs. slerf162#1	93.52	87.74 to 99.29	Yes	****	<0.0001
OE-SlERF162#1 vs. slerf162#13	94.88	89.10 to 100.6	Yes	****	<0.0001
OE-SlERF162#3 vs. slerf162#1	91.63	85.86 to 97.40	Yes	****	<0.0001
OE-SlERF162#3 vs. slerf162#13	92.99	87.22 to 98.76	Yes	****	<0.0001
slerf162#1 vs. slerf162#13	1.36	-4.411 to 7.131	No	ns	0.9611
Figure 5C
Unpaired t test
P value	0.0451
P value summary	*
Significantly different (P < 0.05)?	Yes
One- or two-tailed P value?	Two-tailed
t, df	t=2.524, df=6
Figure 5E
ANOVA table	SS (Type III)	DF	MS	F (DFn, DFd)	P value
Interaction	43149	2	21574	F (2, 11) = 0.2684	P=0.7695
Row Factor	1302634	1	1302634	F (1, 11) = 16.20	P=0.0020
Column Factor	6090189	2	3045095	F (2, 11) = 37.88	P<0.0001
Residual	884358	11	80396
Tukey's multiple comparisons test	Predicted (LS) mean diff.	95.00% CI of diff.	Below threshold?	Summary	Adjusted P Value
CK
WT vs. OE-SllncERF162#1	-798.6	-1424 to -173.4	Yes	*	0.0138
WT vs. OE-SllncERF162#7	-1386	-2011 to -760.7	Yes	***	0.0002
OE-SllncERF162#1 vs. OE-SllncERF162#7	-587.3	-1213 to 37.98	No	ns	0.066
HS
WT vs. OE-SllncERF162#1	-625.2	-1324 to 73.84	No	ns	0.0808
WT vs. OE-SllncERF162#7	-1464	-2089 to -838.4	Yes	***	0.0002
OE-SllncERF162#1 vs. OE-SllncERF162#7	-838.4	-1538 to -139.3	Yes	*	0.0198
ANOVA table	SS	DF	MS	F (DFn, DFd)	P value
Interaction	47.11	2	23.55	F (2, 12) = 22.25	P<0.0001
Row Factor	269.3	1	269.3	F (1, 12) = 254.4	P<0.0001
Column Factor	65.09	2	32.54	F (2, 12) = 30.74	P<0.0001
Residual	12.7	12	1.059
Tukey's multiple comparisons test	Mean Diff.	95.00% CI of diff.	Below threshold?	Summary	Adjusted P Value
CK
WT vs. OE-SllncERF162#1	0.115	-2.126 to 2.356	No	ns	0.9897
WT vs. OE-SllncERF162#7	-1.18	-3.421 to 1.061	No	ns	0.3694
OE-SllncERF162#1 vs. OE-SllncERF162#7	-1.295	-3.536 to 0.9464	No	ns	0.3074
HS
WT vs. OE-SllncERF162#1	-7.075	-9.316 to -4.833	Yes	****	<0.0001
WT vs. OE-SllncERF162#7	-7.663	-9.904 to -5.421	Yes	****	<0.0001
OE-SllncERF162#1 vs. OE-SllncERF162#7	-0.588	-2.829 to 1.653	No	ns	0.7681
Figure 5G
ANOVA table	SS	DF	MS	F (DFn, DFd)	P value
Interaction	4552	2	2276	F (2, 24) = 183.8	P<0.0001
Row Factor	3139	1	3139	F (1, 24) = 253.5	P<0.0001
Column Factor	4350	2	2175	F (2, 24) = 175.7	P<0.0001
Residual	297.2	24	12.38
Tukey's multiple comparisons test	Mean Diff.	95.00% CI of diff.	Below threshold?	Summary	Adjusted P Value
CK
WT vs. OE-SllncERF162#1	0.452	-5.106 to 6.010	No	ns	0.9775
WT vs. OE-SllncERF162#7	0.704	-4.854 to 6.262	No	ns	0.9465
OE-SllncERF162#1 vs. OE-SllncERF162#7	0.252	-5.306 to 5.810	No	ns	0.993
HS
WT vs. OE-SllncERF162#1	-50.73	-56.28 to -45.17	Yes	****	<0.0001
WT vs. OE-SllncERF162#7	-52.57	-58.13 to -47.02	Yes	****	<0.0001
OE-SllncERF162#1 vs. OE-SllncERF162#7	-1.848	-7.406 to 3.710	No	ns	0.6882
Figure 7A
Unpaired t test
P value	0.0084
P value summary	**
Significantly different (P < 0.05)?	Yes
One- or two-tailed P value?	Two-tailed
t, df	t=4.848, df=4
Unpaired t test
P value	0.0041
P value summary	**
Significantly different (P < 0.05)?	Yes
One- or two-tailed P value?	Two-tailed
t, df	t=5.900, df=4
Figure S13
ANOVA table	SS	DF	MS	F (DFn, DFd)	P value
Treatment (between columns)	8634	4	2159	F (4, 7) = 9.255	P=0.0063
Residual (within columns)	1633	7	233.2
Total	10267	11
Tukey's multiple comparisons test	Mean Diff.	95.00% CI of diff.	Below threshold?	Summary	Adjusted P Value
0 vs. 0.5	-58.76	-108.6 to -8.880	Yes	*	0.0231
0 vs. 1	-51.35	-101.2 to -1.471	Yes	*	0.0439
0 vs. 3	-2.325	-56.97 to 52.32	No	ns	0.9998
0 vs. 5	-2.756	-57.40 to 51.89	No	ns	0.9997
0.5 vs. 1	7.409	-37.21 to 52.03	No	ns	0.9716
0.5 vs. 3	56.44	6.554 to 106.3	Yes	*	0.0282
0.5 vs. 5	56.01	6.124 to 105.9	Yes	*	0.0292
1 vs. 3	49.03	-0.8548 to 98.91	No	ns	0.054
1 vs. 5	48.6	-1.286 to 98.48	No	ns	0.0561
3 vs. 5	-0.4309	-55.07 to 54.21	No	ns	>0.9999
ANOVA table	SS	DF	MS	F (DFn, DFd)	P value
Treatment (between columns)	35.78	4	8.944	F (4, 9) = 27.69	P<0.0001
Residual (within columns)	2.907	9	0.323
Total	38.68	13
Tukey's multiple comparisons test	Mean Diff.	95.00% CI of diff.	Below threshold?	Summary	Adjusted P Value
0 vs. 0.5	-1.848	-3.408 to -0.2872	Yes	*	0.0204
0 vs. 1	-5.101	-6.845 to -3.356	Yes	****	<0.0001
0 vs. 3	-0.5438	-2.104 to 1.017	No	ns	0.7665
0 vs. 5	-1.419	-2.979 to 0.1416	No	ns	0.0781
0.5 vs. 1	-3.253	-4.998 to -1.508	Yes	**	0.001
0.5 vs. 3	1.304	-0.2566 to 2.864	No	ns	0.112
0.5 vs. 5	0.4288	-1.132 to 1.989	No	ns	0.8807
1 vs. 3	4.557	2.812 to 6.302	Yes	****	<0.0001
1 vs. 5	3.682	1.937 to 5.426	Yes	***	0.0004
3 vs. 5	-0.8751	-2.436 to 0.6854	No	ns	0.3879
ANOVA table	SS	DF	MS	F (DFn, DFd)	P value
Treatment (between columns)	366.6	4	91.66	F (4, 6) = 460.6	P<0.0001
Residual (within columns)	1.194	6	0.199
Total	367.8	10
Tukey's multiple comparisons test	Mean Diff.	95.00% CI of diff.	Below threshold?	Summary	Adjusted P Value
0 vs. 0.5	-16.35	-18.02 to -14.67	Yes	****	<0.0001
0 vs. 1	-5.022	-6.550 to -3.494	Yes	***	0.0001
0 vs. 3	-1.125	-2.798 to 0.5488	No	ns	0.2038
0 vs. 5	-1.139	-2.812 to 0.5347	No	ns	0.1965
0.5 vs. 1	11.32	9.796 to 12.85	Yes	****	<0.0001
0.5 vs. 3	15.22	13.55 to 16.89	Yes	****	<0.0001
0.5 vs. 5	15.21	13.53 to 16.88	Yes	****	<0.0001
1 vs. 3	3.897	2.370 to 5.425	Yes	***	0.0004
1 vs. 5	3.883	2.356 to 5.411	Yes	***	0.0005
3 vs. 5	-0.0141	-1.687 to 1.659	No	ns	>0.9999
ANOVA table	SS	DF	MS	F (DFn, DFd)	P value
Treatment (between columns)	1077	4	269.2	F (4, 7) = 57.26	P<0.0001
Residual (within columns)	32.92	7	4.702
Total	1110	11
Tukey's multiple comparisons test	Mean Diff.	95.00% CI of diff.	Below threshold?	Summary	Adjusted P Value
0 vs. 0.5	-28.56	-35.64 to -21.48	Yes	****	<0.0001
0 vs. 1	-5.29	-12.37 to 1.792	No	ns	0.1566
0 vs. 3	-8.028	-15.11 to -0.9454	Yes	*	0.0279
0 vs. 5	-13.54	-19.87 to -7.202	Yes	***	0.0008
0.5 vs. 1	23.27	15.51 to 31.03	Yes	****	<0.0001
0.5 vs. 3	20.53	12.77 to 28.29	Yes	***	0.0002
0.5 vs. 5	15.02	7.939 to 22.10	Yes	***	0.0008
1 vs. 3	-2.738	-10.50 to 5.021	No	ns	0.7198
1 vs. 5	-8.247	-15.33 to -1.164	Yes	*	0.0245
3 vs. 5	-5.509	-12.59 to 1.573	No	ns	0.1362
ANOVA table	SS	DF	MS	F (DFn, DFd)	P value
Treatment (between columns)	18.56	4	4.639	F (4, 8) = 45.20	P<0.0001
Residual (within columns)	0.821	8	0.1026
Total	19.38	12
Tukey's multiple comparisons test	Mean Diff.	95.00% CI of diff.	Below threshold?	Summary	Adjusted P Value
0h vs. 0.5h	-3.443	-4.347 to -2.540	Yes	****	<0.0001
0h vs. 1h	-1.861	-2.765 to -0.9574	Yes	***	0.0007
0h vs. 3h	-1.495	-2.505 to -0.4848	Yes	**	0.0059
0h vs. 5h	-1.119	-2.129 to -0.1087	Yes	*	0.0303
0.5h vs. 1h	1.582	0.6788 to 2.486	Yes	**	0.002
0.5h vs. 3h	1.948	0.9380 to 2.959	Yes	**	0.0011
0.5h vs. 5h	2.324	1.314 to 3.335	Yes	***	0.0003
1h vs. 3h	0.3659	-0.6444 to 1.376	No	ns	0.725
1h vs. 5h	0.742	-0.2683 to 1.752	No	ns	0.1742
3h vs. 5h	0.3761	-0.7307 to 1.483	No	ns	0.7655
ANOVA table	SS	DF	MS	F (DFn, DFd)	P value
Treatment (between columns)	1.23	4	0.3075	F (4, 7) = 21.23	P=0.0005
Residual (within columns)	0.1014	7	0.01448
Total	1.331	11
Tukey's multiple comparisons test	Mean Diff.	95.00% CI of diff.	Below threshold?	Summary	Adjusted P Value
0 vs. 0.5	0.67	0.2394 to 1.101	Yes	**	0.0052
0 vs. 1	0.3165	-0.07659 to 0.7095	No	ns	0.1203
0 vs. 3	0.138	-0.2551 to 0.5311	No	ns	0.7231
0 vs. 5	-0.3803	-0.8109 to 0.05028	No	ns	0.0844
0.5 vs. 1	-0.3535	-0.7466 to 0.03957	No	ns	0.0785
0.5 vs. 3	-0.532	-0.9250 to -0.1389	Yes	*	0.0113
0.5 vs. 5	-1.05	-1.481 to -0.6197	Yes	***	0.0003
1 vs. 3	-0.1785	-0.5300 to 0.1731	No	ns	0.4335
1 vs. 5	-0.6968	-1.090 to -0.3037	Yes	**	0.0024
3 vs. 5	-0.5183	-0.9114 to -0.1253	Yes	*	0.013
ANOVA table	SS	DF	MS	F (DFn, DFd)	P value
Treatment (between columns)	4.435	4	1.109	F (4, 8) = 54.32	P<0.0001
Residual (within columns)	0.1633	8	0.02041
Total	4.598	12
Tukey's multiple comparisons test	Mean Diff.	95.00% CI of diff.	Below threshold?	Summary	Adjusted P Value
0 vs. 0.5	0.5813	0.1307 to 1.032	Yes	*	0.0133
0 vs. 1	0.01489	-0.3881 to 0.4179	No	ns	>0.9999
0 vs. 3	-0.1225	-0.5731 to 0.3280	No	ns	0.8738
0 vs. 5	-1.191	-1.593 to -0.7875	Yes	****	<0.0001
0.5 vs. 1	-0.5664	-1.017 to -0.1158	Yes	*	0.0154
0.5 vs. 3	-0.7038	-1.197 to -0.2103	Yes	**	0.0074
0.5 vs. 5	-1.772	-2.222 to -1.321	Yes	****	<0.0001
1 vs. 3	-0.1374	-0.5880 to 0.3131	No	ns	0.8243
1 vs. 5	-1.205	-1.608 to -0.8024	Yes	****	<0.0001
3 vs. 5	-1.068	-1.518 to -0.6174	Yes	***	0.0003
ANOVA table	SS	DF	MS	F (DFn, DFd)	P value
Treatment (between columns)	51.51	4	12.88	F (4, 7) = 37.79	P<0.0001
Residual (within columns)	2.385	7	0.3408
Total	53.89	11
Tukey's multiple comparisons test	Mean Diff.	95.00% CI of diff.	Below threshold?	Summary	Adjusted P Value
0 vs. 0.5	0.3428	-1.564 to 2.249	No	ns	0.9626
0 vs. 1	-0.8996	-2.806 to 1.007	No	ns	0.4952
0 vs. 3	-3.604	-5.309 to -1.898	Yes	***	0.0008
0 vs. 5	-5.059	-6.966 to -3.152	Yes	***	0.0002
0.5 vs. 1	-1.242	-3.331 to 0.8462	No	ns	0.3051
0.5 vs. 3	-3.946	-5.853 to -2.040	Yes	***	0.001
0.5 vs. 5	-5.402	-7.490 to -3.313	Yes	***	0.0002
1 vs. 3	-2.704	-4.611 to -0.7973	Yes	**	0.0088
1 vs. 5	-4.159	-6.248 to -2.071	Yes	**	0.0012
3 vs. 5	-1.455	-3.362 to 0.4513	No	ns	0.1454
Figure S15A
ANOVA table	SS	DF	MS	F (DFn, DFd)	P value
Interaction	17.44	2	8.72	F (2, 12) = 1.723	P=0.2199
Row Factor	109.7	1	109.7	F (1, 12) = 21.67	P=0.0006
Column Factor	244.5	2	122.3	F (2, 12) = 24.16	P<0.0001
Residual	60.72	12	5.06
Tukey's multiple comparisons test	Mean Diff.	95.00% CI of diff.	Below threshold?	Summary	Adjusted P Value
CK
WT vs. OE-SlERF162#1	-6.731	-11.63 to -1.831	Yes	**	0.0084
WT vs. OE-SlERF162#3	-4.834	-9.734 to 0.06618	No	ns	0.0533
OE-SlERF162#1 vs. OE-SlERF162#3	1.897	-3.003 to 6.797	No	ns	0.5714
HS
WT vs. OE-SlERF162#1	-11.25	-16.15 to -6.346	Yes	***	0.0001
WT vs. OE-SlERF162#3	-5.625	-10.53 to -0.7247	Yes	*	0.0248
OE-SlERF162#1 vs. OE-SlERF162#3	5.621	0.7207 to 10.52	Yes	*	0.0249
Figure S18
ANOVA table	SS	DF	MS	F (DFn, DFd)	P value
Treatment (between columns)	397678	4	99419	F (4, 5) = 26.82	P=0.0014
Residual (within columns)	18531	5	3706
Total	416209	9
Tukey's multiple comparisons test	Mean Diff.	95.00% CI of diff.	Below threshold?	Summary	Adjusted P Value
0h vs. 0.5h	-575.2	-819.4 to -330.9	Yes	**	0.0012
0h vs. 1h	-449.2	-693.4 to -204.9	Yes	**	0.0038
0h vs. 3h	-218.7	-462.9 to 25.57	No	ns	0.0747
0h vs. 5h	-234	-478.2 to 10.25	No	ns	0.0586
0.5h vs. 1h	126	-118.2 to 370.2	No	ns	0.3545
0.5h vs. 3h	356.5	112.3 to 600.7	Yes	*	0.0108
0.5h vs. 5h	341.2	96.98 to 585.4	Yes	*	0.013
1h vs. 3h	230.5	-13.70 to 474.7	No	ns	0.0619
1h vs. 5h	215.2	-29.02 to 459.4	No	ns	0.079
3h vs. 5h	-15.32	-259.5 to 228.9	No	ns	0.9988
Figure S19
ANOVA table	SS (Type III)	DF	MS	F (DFn, DFd)	P value
Interaction	718323	3	239441	F (3, 15) = 23.79	P<0.0001
Row Factor	8989373	1	8989373	F (1, 15) = 893.2	P<0.0001
Column Factor	718633	3	239544	F (3, 15) = 23.80	P<0.0001
Residual	150966	15	10064
Tukey's multiple comparisons test	Predicted (LS) mean diff.	95.00% CI of diff.	Below threshold?	Summary	Adjusted P Value
CK
WT vs. OE-SlERF162#1	0.2297	-235.9 to 236.3	No	ns	>0.9999
WT vs. CR-SlERF162#1	0.118	-236.0 to 236.2	No	ns	>0.9999
WT vs. CR-SlERF162#13	0.7063	-235.4 to 236.8	No	ns	>0.9999
OE-SlERF162 vs. CR-SlERF162#1	-0.1117	-236.2 to 236.0	No	ns	>0.9999
OE-SlERF162 vs. CR-SlERF162#13	0.4767	-235.6 to 236.6	No	ns	>0.9999
CR-SlERF162#1 vs. CR-SlERF162#13	0.5883	-235.5 to 236.7	No	ns	>0.9999
HS
WT vs. OE-SlERF162#1	-88.03	-324.1 to 148.1	No	ns	0.7096
WT vs. CR-SlERF162#1	785.5	549.4 to 1022	Yes	****	<0.0001
WT vs. CR-SlERF162#13	393.7	129.7 to 657.6	Yes	**	0.0032
OE-SlERF162 vs. CR-SlERF162#1	873.5	637.4 to 1110	Yes	****	<0.0001
OE-SlERF162 vs. CR-SlERF162#13	481.7	217.8 to 745.7	Yes	***	0.0005
CR-SlERF162#1 vs. CR-SlERF162#13	-391.8	-655.7 to -127.8	Yes	**	0.0033
ANOVA table	SS (Type III)	DF	MS	F (DFn, DFd)	P value
Interaction	139.8	3	46.6	F (3, 13) = 13.23	P=0.0003
Row Factor	2366	1	2366	F (1, 13) = 671.8	P<0.0001
Column Factor	145.6	3	48.53	F (3, 13) = 13.78	P=0.0002
Residual	45.79	13	3.522
Tukey's multiple comparisons test	Predicted (LS) mean diff.	95.00% CI of diff.	Below threshold?	Summary	Adjusted P Value
CK
WT vs. OE-SlERF162#1	0.5778	-3.920 to 5.075	No	ns	0.9809
WT vs. CR-SlERF162#1	0.6231	-3.874 to 5.121	No	ns	0.9763
WT vs. CR-SlERF162#13	0.5738	-3.924 to 5.071	No	ns	0.9813
OE-SlERF162 vs. CR-SlERF162#1	0.04533	-4.452 to 4.543	No	ns	>0.9999
OE-SlERF162 vs. CR-SlERF162#13	-0.004	-4.501 to 4.493	No	ns	>0.9999
CR-SlERF162#1 vs. CR-SlERF162#13	-0.04933	-4.547 to 4.448	No	ns	>0.9999
HS
WT vs. OE-SlERF162#1	-6.715	-12.22 to -1.207	Yes	*	0.0156
WT vs. CR-SlERF162#1	7.284	2.256 to 12.31	Yes	**	0.0046
WT vs. CR-SlERF162#13	4.165	-1.343 to 9.673	No	ns	0.1692
OE-SlERF162 vs. CR-SlERF162#1	14	8.971 to 19.03	Yes	****	<0.0001
OE-SlERF162 vs. CR-SlERF162#13	10.88	5.372 to 16.39	Yes	***	0.0003
CR-SlERF162#1 vs. CR-SlERF162#13	-3.119	-8.147 to 1.909	No	ns	0.3077
